# Supplementary material for: TM4SF1 overexpression in tumor-associated endothelial cells promotes microvascular invasion in hepatocellular carcinoma
Source: Front Oncol. 2025 Mar 7;15:1526177. doi: 10.3389/fonc.2025.1526177 (PMC11925789; doi:10.3389/fonc.2025.1526177)
Supplement: Supplementary file 2 [file DataSheet1.csv]

ONTOLOGY	ID	Description	GeneRatio	BgRatio	pvalue	p.adjust	qvalue	geneID	Count
BP	GO:0002181	cytoplasmic translation	63/382	156/18870	6.61029708932591e-66	2.618338677082e-62	2.1139034270918e-62	6136/6206/6158/6143/6210/6154/6202/6194/6137/6181/9349/6169/6130/6133/6205/6217/6224/6228/10399/6204/6157/6134/6188/6203/6229/6152/6168/6155/6161/6191/6176/6156/6167/6132/6223/6227/6175/6135/6233/6234/6165/6189/6230/6170/11224/6160/7311/6122/3921/2197/6147/6218/6207/6209/6159/6171/6141/23521/4736/6129/6208/6124/200916	63
BP	GO:0042274	ribosomal small subunit biogenesis	23/382	104/18870	8.82320773251405e-18	1.74743629142441e-14	1.41078447849356e-14	6206/6210/6202/6194/6169/6205/6217/6228/6203/6229/6191/6223/6227/6234/6189/6230/3921/6218/6207/6209/6208/51065/91582	23
BP	GO:0042254	ribosome biogenesis	37/382	325/18870	1.50573932280741e-17	1.98807781921338e-14	1.605065285154e-14	6206/6210/6154/6202/6194/6169/6130/6205/6217/6228/6134/6203/6229/6152/6155/6191/6223/6227/6175/6135/6234/6165/6189/6230/11224/3921/6147/6218/6207/6209/4736/6129/6208/57602/10412/51065/91582	37
BP	GO:0050878	regulation of body fluid levels	33/382	365/18870	6.9149915533446e-13	6.84757038569949e-10	5.52835377343708e-10	7450/2267/5478/350/3315/2778/9002/4627/8862/1910/71/5155/5265/2243/966/187/2244/358/7057/462/595/6812/7422/1465/65125/79001/360/2316/5327/4881/5054/57493/4939	33
BP	GO:0042060	wound healing	35/382	423/18870	1.77362527326208e-12	1.40506594147822e-09	1.13437338529899e-09	7450/6281/2267/5478/350/3315/2778/7128/9002/4627/79026/71/5155/5265/2243/966/135228/4162/2244/8613/358/7057/462/667/6812/7422/1465/301/2876/79001/2316/5468/5327/5054/309	35
BP	GO:0003158	endothelium development	20/382	143/18870	1.09507652412046e-11	7.22933018673523e-09	5.8365657548736e-09	6781/1910/388/4478/1003/5175/1460/8721/5138/54538/7422/11167/80781/2876/659/57493/7026/25932/8985/23236	20
BP	GO:0001885	endothelial cell development	14/382	64/18870	2.92807879624914e-11	1.65687430170612e-08	1.33766968165487e-08	6781/1910/4478/1003/5175/5138/54538/7422/80781/2876/57493/25932/8985/23236	14
BP	GO:0045446	endothelial cell differentiation	18/382	124/18870	6.3487392448637e-11	3.14341951861314e-08	2.53782497709157e-08	6781/1910/4478/1003/5175/8721/5138/54538/7422/11167/80781/2876/659/57493/7026/25932/8985/23236	18
BP	GO:0043086	negative regulation of catalytic activity	33/382	480/18870	1.01482279721745e-09	4.42748883318614e-07	3.57451230423458e-07	9349/2597/5478/6135/3315/336/345/1027/51129/341/1910/2168/3958/4092/5265/54583/10763/358/7057/25937/7532/7422/8639/301/65125/2876/7077/5468/5054/57493/7026/1476/29085	33
BP	GO:0007596	blood coagulation	22/382	224/18870	1.11777047038277e-09	4.42748883318614e-07	3.57451230423458e-07	7450/2267/5478/350/3315/2778/9002/4627/71/5155/5265/2243/966/2244/7057/462/6812/1465/79001/2316/5327/5054	22
BP	GO:0050817	coagulation	22/382	229/18870	1.69671668651812e-09	6.10972254118026e-07	4.93265578338953e-07	7450/2267/5478/350/3315/2778/9002/4627/71/5155/5265/2243/966/2244/7057/462/6812/1465/79001/2316/5327/5054	22
BP	GO:0007599	hemostasis	22/382	231/18870	1.99845486318264e-09	6.59656642755535e-07	5.32570690732355e-07	7450/2267/5478/350/3315/2778/9002/4627/71/5155/5265/2243/966/2244/7057/462/6812/1465/79001/2316/5327/5054	22
BP	GO:0042273	ribosomal large subunit biogenesis	13/382	76/18870	3.77476875089731e-09	1.15014300171571e-06	9.28562547791582e-07	6154/6169/6130/6134/6152/6175/6135/6165/11224/6147/4736/6129/10412	13
BP	GO:0042255	ribosome assembly	12/382	64/18870	5.07675125659104e-09	1.43635798052551e-06	1.15963686597922e-06	6169/6134/6152/6223/6175/6135/6234/3921/6147/6209/6208/51065	12
BP	GO:0006364	rRNA processing	21/382	225/18870	6.71681206740204e-09	1.7736861732653e-06	1.43197719724683e-06	6154/6202/6194/6130/6217/6229/6155/6223/6227/6135/6234/6165/6230/11224/6218/6209/4736/6129/6208/57602/10412	21
BP	GO:0034109	homotypic cell-cell adhesion	14/382	96/18870	8.14284957098288e-09	2.01586419691645e-06	1.62749848662145e-06	2267/5478/3315/2778/9002/4627/71/2243/2244/8613/3728/6812/1465/2316	14
BP	GO:0001667	ameboidal-type cell migration	32/382	497/18870	9.00796865075516e-09	2.09885669562595e-06	1.69450209046404e-06	9590/350/3315/6781/4627/6678/59/1910/388/5155/1003/5829/1460/9124/8613/3728/358/7057/1947/7422/2113/8874/301/2260/11167/2876/659/7048/5468/5371/7026/309	32
BP	GO:0045765	regulation of angiogenesis	26/382	349/18870	1.26432109371347e-08	2.78220880677724e-06	2.24620320625819e-06	350/3315/3339/7128/2022/51129/6678/388/1284/641700/1003/187/54583/23554/3728/358/7057/7422/2113/65125/7048/5468/5371/4881/5054/23166	26
BP	GO:1901342	regulation of vasculature development	26/382	354/18870	1.69189577449017e-08	3.52715745408188e-06	2.84763399606712e-06	350/3315/3339/7128/2022/51129/6678/388/1284/641700/1003/187/54583/23554/3728/358/7057/7422/2113/65125/7048/5468/5371/4881/5054/23166	26
BP	GO:0070527	platelet aggregation	12/382	72/18870	2.05296222452742e-08	4.06589168567656e-06	3.28257854637595e-06	2267/5478/3315/2778/9002/4627/71/2243/2244/6812/1465/2316	12
BP	GO:0016072	rRNA metabolic process	22/382	264/18870	2.34120739870425e-08	4.41596309822264e-06	3.56520705627244e-06	6154/6202/6194/6130/6217/6229/6155/6223/6227/6135/6234/6165/6230/11224/284119/6218/6209/4736/6129/6208/57602/10412	22
BP	GO:2001233	regulation of apoptotic signaling pathway	27/382	398/18870	4.68431233731691e-08	8.43389144005103e-06	6.8090626223774e-06	7178/6154/10399/6188/5478/6135/3315/3655/7128/57007/3958/10625/50484/2243/3625/468/2244/51079/581/7057/51024/3304/2260/2876/5371/5054/8406	27
BP	GO:0006979	response to oxidative stress	27/382	400/18870	5.19256039341168e-08	8.8940587169822e-06	7.18057651103308e-06	10399/6188/5478/10628/7128/2168/388/50484/5829/9124/30001/468/8614/2879/358/664/3304/84557/318/143686/301/5742/493869/135112/57190/2876/351	27
BP	GO:0000028	ribosomal small subunit assembly	7/382	19/18870	5.3889777633823e-08	8.8940587169822e-06	7.18057651103308e-06	6169/6223/6234/3921/6209/6208/51065	7
BP	GO:0002064	epithelial cell development	19/382	214/18870	7.90518763589949e-08	1.25249792903192e-05	1.01119831738369e-05	6781/59/1910/5155/4478/1003/5175/468/5138/54538/2317/7422/80781/2876/2316/57493/25932/8985/23236	19
BP	GO:1901798	positive regulation of signal transduction by p53 class mediator	8/382	30/18870	1.03927826202253e-07	1.58330045995048e-05	1.27827018624472e-05	6154/9349/6224/6167/6135/6209/3090/5371	8
BP	GO:0043542	endothelial cell migration	21/382	284/18870	3.68962153440236e-07	5.41281144361768e-05	4.37000788363133e-05	350/3315/6781/4627/6678/388/5155/1003/5829/1460/8613/3728/7057/7422/2113/301/2260/11167/2876/5468/7026	21
BP	GO:0051346	negative regulation of hydrolase activity	18/382	218/18870	5.13496080867528e-07	7.22627928100619e-05	5.8341026204698e-05	2597/336/345/51129/341/2168/3958/5265/54583/358/7057/7422/301/65125/2876/7077/5054/1476	18
BP	GO:0030168	platelet activation	14/382	133/18870	5.29063618149911e-07	7.22627928100619e-05	5.8341026204698e-05	7450/2267/5478/3315/2778/9002/4627/71/5155/2243/2244/6812/1465/2316	14
BP	GO:2001234	negative regulation of apoptotic signaling pathway	19/382	243/18870	5.73021300344623e-07	7.56579123555017e-05	6.1082060015683e-05	7178/10399/5478/3315/3655/7128/57007/3958/10625/50484/2243/468/2244/51079/581/7057/3304/2876/5054	19
BP	GO:0001886	endothelial cell morphogenesis	5/382	10/18870	7.67784977131517e-07	9.81031062715464e-05	7.92030818514617e-05	6781/80781/57493/25932/8985	5
BP	GO:0031639	plasminogen activation	7/382	27/18870	8.25786451029661e-07	0.000102216879141515	8.25243170469773e-05	6281/350/2243/2244/7057/5327/5054	7
BP	GO:0090130	tissue migration	24/382	380/18870	9.63272020776347e-07	0.000115621832554397	9.33467431935739e-05	350/3315/6781/4627/6678/59/388/5155/1003/5829/1460/8613/3728/7057/7422/2113/301/2260/11167/2876/659/7048/5468/7026	24
BP	GO:0001894	tissue homeostasis	20/382	279/18870	1.14001230741958e-06	0.000129016821419685	0.000104161124509495	3514/3502/7033/3315/5950/7128/4781/71/50507/1003/5175/23554/581/25937/7422/1182/583/6696/5166/249	20
BP	GO:0060249	anatomical structure homeostasis	20/382	279/18870	1.14001230741958e-06	0.000129016821419685	0.000104161124509495	3514/3502/7033/3315/5950/7128/4781/71/50507/1003/5175/23554/581/25937/7422/1182/583/6696/5166/249	20
BP	GO:0043281	regulation of cysteine-type endopeptidase activity involved in apoptotic process	15/382	163/18870	1.18245790592995e-06	0.000130103215705237	0.000105038219830853	10399/6188/112399/2168/51079/358/581/7057/51024/7422/2934/51065/2876/83595/5468	15
BP	GO:0036293	response to decreased oxygen levels	21/382	315/18870	1.97909059142902e-06	0.000211869671152712	0.000171051983407151	3339/1027/51129/6781/112399/2168/54583/9124/30001/468/8614/358/7057/664/10397/7422/7049/360/5468/5371/5327	21
BP	GO:0010631	epithelial cell migration	23/382	372/18870	2.33075718925363e-06	0.000242950769121938	0.000196145161799239	350/3315/6781/4627/6678/388/5155/1003/5829/1460/8613/3728/7057/7422/2113/301/2260/11167/2876/659/7048/5468/7026	23
BP	GO:0097193	intrinsic apoptotic signaling pathway	21/382	319/18870	2.41706888871942e-06	0.0002454874325184	0.000198193125072324	7178/6154/10399/6188/5478/6135/3315/57007/10625/50484/30001/468/3090/51079/581/8795/664/51024/51065/2876/5371	21
BP	GO:1903034	regulation of response to wounding	15/382	173/18870	2.50207972961139e-06	0.000247768445224768	0.00020003468996209	350/7128/71/5155/2243/135228/2244/7057/462/301/79001/2316/5327/5054/6696	15
BP	GO:0003018	vascular process in circulatory system	19/382	269/18870	2.62985071905138e-06	0.000251583310496499	0.000203114603512767	9590/6515/59/1910/1373/83483/2243/1003/2244/5138/7422/3643/7525/2876/659/4881/583/8985/1889	19
BP	GO:0090132	epithelium migration	23/382	375/18870	2.66763419360085e-06	0.000251583310496499	0.000203114603512767	350/3315/6781/4627/6678/388/5155/1003/5829/1460/8613/3728/7057/7422/2113/301/2260/11167/2876/659/7048/5468/7026	23
BP	GO:0061041	regulation of wound healing	13/382	133/18870	3.11979737297926e-06	0.000282553792529043	0.000228118476648171	350/7128/71/5155/2243/135228/2244/7057/462/301/79001/5327/5054	13
BP	GO:0001666	response to hypoxia	20/382	298/18870	3.13869398416509e-06	0.000282553792529043	0.000228118476648171	3339/1027/51129/6781/112399/2168/54583/9124/30001/8614/358/7057/664/10397/7422/7049/360/5468/5371/5327	20
BP	GO:0140694	non-membrane-bounded organelle assembly	24/382	408/18870	3.33159322446991e-06	0.00029325423915834	0.000236757431951803	6169/6228/6134/6188/6152/6223/6175/6135/6234/3921/6147/71/6209/4478/6208/3304/5239/1465/2934/65125/51065/246175/1778/2316	24
BP	GO:0031400	negative regulation of protein modification process	25/382	437/18870	3.40579977477578e-06	0.00029326897625841	0.000236769329880293	9349/10399/6188/5478/6135/3315/1027/7128/2022/3958/4092/10625/135228/8613/581/3304/25937/7532/65125/135112/5468/57493/7026/51160/1848	25
BP	GO:0034368	protein-lipid complex remodeling	7/382	33/18870	3.57769262632813e-06	0.000295234176935119	0.000238355925411948	336/345/341/5320/9619/338/5360	7
BP	GO:0034369	plasma lipoprotein particle remodeling	7/382	33/18870	3.57769262632813e-06	0.000295234176935119	0.000238355925411948	336/345/341/5320/9619/338/5360	7
BP	GO:0031397	negative regulation of protein ubiquitination	10/382	78/18870	3.80057915497275e-06	0.000307226408833613	0.000248037797482432	9349/6188/5478/6135/7128/4092/10625/3304/65125/51160	10
BP	GO:0036294	cellular response to decreased oxygen levels	14/382	158/18870	4.19372852071886e-06	0.000332227173411348	0.000268222047283029	1027/6781/112399/2168/54583/30001/468/8614/358/664/10397/7422/360/5468	14
BP	GO:0034599	cellular response to oxidative stress	18/382	255/18870	4.8625858011527e-06	0.000377660830556193	0.00030490269688136	10399/6188/5478/7128/2168/388/5829/468/358/664/3304/84557/318/301/493869/135112/57190/2876	18
BP	GO:0034367	protein-containing complex remodeling	7/382	35/18870	5.43858891964883e-06	0.000414274052129404	0.000334462209269092	336/345/341/5320/9619/338/5360	7
BP	GO:0061028	establishment of endothelial barrier	8/382	49/18870	5.72326646508515e-06	0.000427733178645326	0.000345328371815863	1910/4478/1003/5175/5138/54538/7422/23236	8
BP	GO:0052547	regulation of peptidase activity	20/382	312/18870	6.25778938386323e-06	0.000459020439805227	0.00037058799509116	10399/2597/6188/112399/2168/5265/51079/358/581/7057/51024/7422/2934/51065/2876/83595/7077/5468/5054/1476	20
BP	GO:0052548	regulation of endopeptidase activity	19/382	288/18870	7.0827019344109e-06	0.000510083315676392	0.000411813367975891	10399/2597/6188/112399/2168/5265/51079/358/581/7057/51024/7422/2934/51065/2876/83595/7077/5468/5054	19
BP	GO:0070482	response to oxygen levels	21/382	343/18870	7.47224596733114e-06	0.000522979844345485	0.000422225319794731	3339/1027/51129/6781/112399/2168/54583/9124/30001/468/8614/358/7057/664/10397/7422/7049/360/5468/5371/5327	21
BP	GO:1904019	epithelial cell apoptotic process	13/382	144/18870	7.52583971918522e-06	0.000522979844345485	0.000422225319794731	1027/7128/51129/641700/2243/1003/2244/581/7057/2934/659/7048/5054	13
BP	GO:0072577	endothelial cell apoptotic process	9/382	67/18870	7.88411993051795e-06	0.000531730271899614	0.000429289936361372	7128/51129/641700/2243/1003/2244/7057/659/5054	9
BP	GO:2001242	regulation of intrinsic apoptotic signaling pathway	15/382	190/18870	7.92024388843151e-06	0.000531730271899614	0.000429289936361372	7178/6154/10399/6188/5478/6135/3315/57007/10625/50484/468/51079/581/51024/2876	15
BP	GO:0010763	positive regulation of fibroblast migration	5/382	15/18870	8.41476108425061e-06	0.000555514477578611	0.000448492003051813	9590/59/358/7057/8874	5
BP	GO:0030193	regulation of blood coagulation	9/382	68/18870	8.9264679655992e-06	0.000579635075602269	0.000467965654520973	350/5155/2243/2244/7057/462/79001/5327/5054	9
BP	GO:0071456	cellular response to hypoxia	13/382	147/18870	9.42690232781131e-06	0.000602257421297751	0.000486229699013425	1027/6781/112399/2168/54583/30001/8614/358/664/10397/7422/360/5468	13
BP	GO:0000027	ribosomal large subunit assembly	6/382	26/18870	1.08119967743251e-05	0.000670425494532113	0.000541264872610202	6169/6134/6152/6175/6135/6147	6
BP	GO:2000116	regulation of cysteine-type endopeptidase activity	15/382	195/18870	1.08324240469718e-05	0.000670425494532113	0.000541264872610202	10399/6188/112399/2168/51079/358/581/7057/51024/7422/2934/51065/2876/83595/5468	15
BP	GO:1900046	regulation of hemostasis	9/382	70/18870	1.13681225696641e-05	0.000692755899975994	0.000559293220512383	350/5155/2243/2244/7057/462/79001/5327/5054	9
BP	GO:0034375	high-density lipoprotein particle remodeling	5/382	16/18870	1.203673057764e-05	0.000711604325642268	0.000574510408403303	336/345/341/9619/5360	5
BP	GO:0060841	venous blood vessel development	5/382	16/18870	1.203673057764e-05	0.000711604325642268	0.000574510408403303	2022/187/7422/659/57493	5
BP	GO:0071453	cellular response to oxygen levels	14/382	174/18870	1.27834822753118e-05	0.000744637842536911	0.000601179863040204	1027/6781/112399/2168/54583/30001/468/8614/358/664/10397/7422/360/5468	14
BP	GO:0031589	cell-substrate adhesion	21/382	356/18870	1.31435828094472e-05	0.000754517847945225	0.000609156438979416	7450/6281/2267/3655/71/5155/2243/5829/967/2244/3728/7057/81/7422/79834/8874/2316/56672/5054/87/4739	21
BP	GO:0042730	fibrinolysis	6/382	27/18870	1.3665199723838e-05	0.00077325508723032	0.000624283861067968	350/2243/2244/7057/5327/5054	6
BP	GO:1903321	negative regulation of protein modification by small protein conjugation or removal	10/382	90/18870	1.39331286688048e-05	0.000777311586720226	0.000627558856869224	9349/6188/5478/6135/7128/4092/10625/3304/65125/51160	10
BP	GO:0050818	regulation of coagulation	9/382	73/18870	1.60884751143932e-05	0.000885089582334882	0.000714572915168517	350/5155/2243/2244/7057/462/79001/5327/5054	9
BP	GO:0060192	negative regulation of lipase activity	5/382	17/18870	1.67694578736589e-05	0.00090991537859675	0.000734615905121494	336/345/51129/341/301	5
BP	GO:0097191	extrinsic apoptotic signaling pathway	16/382	229/18870	1.85296873965916e-05	0.000982231686121359	0.000793000136179511	3655/7128/3958/2243/2244/51079/581/8795/7057/3304/2260/10572/2876/5371/5054/8406	16
BP	GO:1904035	regulation of epithelial cell apoptotic process	11/382	113/18870	1.85981763340323e-05	0.000982231686121359	0.000793000136179511	1027/7128/51129/641700/2243/1003/2244/581/7057/2934/5054	11
BP	GO:0010594	regulation of endothelial cell migration	16/382	231/18870	2.06276149310408e-05	0.00106909728188468	0.000863130666728403	350/3315/6781/6678/388/5155/1460/8613/3728/7057/7422/2113/301/2260/5468/7026	16
BP	GO:0050900	leukocyte migration	22/382	396/18870	2.07827545329765e-05	0.00106909728188468	0.000863130666728403	5478/6223/3655/4627/1910/3958/5155/4478/83483/5175/23521/57509/7057/7422/301/7525/65125/1652/5054/351/23236/4739	22
BP	GO:0045766	positive regulation of angiogenesis	14/382	185/18870	2.54984952404435e-05	0.00127847518541009	0.00103217093325073	3315/2022/51129/388/1003/187/3728/358/7057/7422/2113/65125/7048/5054	14
BP	GO:1904018	positive regulation of vasculature development	14/382	185/18870	2.54984952404435e-05	0.00127847518541009	0.00103217093325073	3315/2022/51129/388/1003/187/3728/358/7057/7422/2113/65125/7048/5054	14
BP	GO:1901874	negative regulation of post-translational protein modification	10/382	97/18870	2.70221676799419e-05	0.0013304912787773	0.00107416588180163	9349/6188/5478/6135/7128/4092/10625/3304/65125/51160	10
BP	GO:0062197	cellular response to chemical stress	19/382	317/18870	2.72077237013283e-05	0.0013304912787773	0.00107416588180163	10399/6188/5478/7128/2168/388/5829/468/358/664/3304/84557/318/301/493869/65125/135112/57190/2876	19
BP	GO:2000351	regulation of endothelial cell apoptotic process	8/382	61/18870	3.02493552881503e-05	0.00146119141824833	0.00117968602522979	7128/51129/641700/2243/1003/2244/7057/5054	8
BP	GO:0050678	regulation of epithelial cell proliferation	22/382	407/18870	3.15110677862261e-05	0.0015037992710993	0.00121408527501021	350/3339/1027/7128/6678/8862/1910/4781/5155/187/135228/51162/581/7057/595/7422/2260/2876/7049/5468/7026/687	22
BP	GO:0010632	regulation of epithelial cell migration	18/382	295/18870	3.49592364931e-05	0.00164261962507769	0.00132616123546314	350/3315/6781/6678/388/5155/1460/8613/3728/7057/7422/2113/301/2260/659/7048/5468/7026	18
BP	GO:0034446	substrate adhesion-dependent cell spreading	10/382	100/18870	3.52493481776328e-05	0.00164261962507769	0.00132616123546314	6281/2243/5829/2244/81/79834/8874/2316/56672/4739	10
BP	GO:0042542	response to hydrogen peroxide	10/382	101/18870	3.84292289019513e-05	0.00176997878698406	0.00142898405635408	6188/10628/7128/2168/388/358/664/84557/301/2876	10
BP	GO:0010810	regulation of cell-substrate adhesion	15/382	220/18870	4.46754378379248e-05	0.00203401619857494	0.00164215341986226	6281/3655/71/5155/2243/2244/3728/7057/81/7422/79834/8874/2316/5054/4739	15
BP	GO:0001570	vasculogenesis	9/382	83/18870	4.56042163560999e-05	0.00205270796575581	0.00165724413026114	2022/57007/187/51162/7422/9444/7049/7048/57493	9
BP	GO:0003382	epithelial cell morphogenesis	6/382	33/18870	4.61453706149495e-05	0.00205372823602039	0.00165806784066489	6781/2317/80781/57493/25932/8985	6
BP	GO:0030195	negative regulation of blood coagulation	7/382	48/18870	4.7495134807557e-05	0.00209031365525259	0.00168760490696325	350/5155/2243/2244/7057/5327/5054	7
BP	GO:0050673	epithelial cell proliferation	24/382	480/18870	4.83872323773265e-05	0.00210617392798451	0.00170040962362427	2267/350/3339/1027/7128/6678/8862/1910/4781/5155/187/135228/51162/581/7057/595/7422/2260/2876/7049/659/5468/7026/687	24
BP	GO:0055074	calcium ion homeostasis	19/382	331/18870	4.89539856735522e-05	0.00210768192666239	0.00170162709927061	7178/9002/6781/1003/187/30001/468/8614/581/664/51024/57190/2316/5371/351/309/23236/249/7052	19
BP	GO:0045785	positive regulation of cell adhesion	24/382	482/18870	5.16540042436108e-05	0.00220001624525745	0.0017761727774996	6281/6188/3105/3655/5155/4092/2243/9289/2244/8613/3728/3707/1947/7422/2113/8874/301/7525/7048/2316/29126/3956/7052/4739	24
BP	GO:0002262	myeloid cell homeostasis	13/382	173/18870	5.31271160106663e-05	0.00223868623955584	0.00180739281568202	6194/6229/6223/6218/3707/581/6208/3304/7422/2113/301/7049/4090	13
BP	GO:1900047	negative regulation of hemostasis	7/382	49/18870	5.44571128646359e-05	0.00227057499007182	0.00183313804856248	350/5155/2243/2244/7057/5327/5054	7
BP	GO:0072331	signal transduction by p53 class mediator	13/382	175/18870	5.98144812911152e-05	0.00241669386103545	0.00195110643240694	6154/9349/6224/6167/6135/1027/6209/50484/3090/581/10397/51065/5371	13
BP	GO:0070301	cellular response to hydrogen peroxide	8/382	67/18870	6.0288585448253e-05	0.00241669386103545	0.00195110643240694	6188/7128/2168/388/358/664/84557/301	8
BP	GO:0008625	extrinsic apoptotic signaling pathway via death domain receptors	9/382	86/18870	6.04943230555992e-05	0.00241669386103545	0.00195110643240694	7128/3958/2243/2244/581/8795/7057/2876/5054	9
BP	GO:0006874	intracellular calcium ion homeostasis	18/382	308/18870	6.12220188863249e-05	0.00241669386103545	0.00195110643240694	7178/9002/6781/1003/187/30001/468/8614/581/664/51024/57190/2316/5371/351/309/23236/7052	18
BP	GO:0043114	regulation of vascular permeability	7/382	50/18870	6.22324599408269e-05	0.00241669386103545	0.00195110643240694	9590/83483/1003/5138/7422/7525/4881	7
BP	GO:0071827	plasma lipoprotein particle organization	7/382	50/18870	6.22324599408269e-05	0.00241669386103545	0.00195110643240694	336/345/341/5320/9619/338/5360	7
BP	GO:1902041	regulation of extrinsic apoptotic signaling pathway via death domain receptors	7/382	50/18870	6.22324599408269e-05	0.00241669386103545	0.00195110643240694	7128/3958/2243/2244/7057/2876/5054	7
BP	GO:0040015	negative regulation of multicellular organism growth	4/382	12/18870	7.19536032511605e-05	0.00276707012114414	0.0022339810595506	9518/51316/8614/583	4
BP	GO:2000352	negative regulation of endothelial cell apoptotic process	6/382	36/18870	7.7100976079186e-05	0.00293650929086208	0.00237077697700979	7128/51129/2243/1003/2244/5054	6
BP	GO:0050819	negative regulation of coagulation	7/382	52/18870	8.05106380099777e-05	0.00303716797292878	0.00245204329097055	350/5155/2243/2244/7057/5327/5054	7
BP	GO:0019731	antibacterial humoral response	8/382	70/18870	8.27805885393085e-05	0.00306569477405877	0.00247507426981239	3503/3502/3500/3105/6170/2197/2243/2244	8
BP	GO:0071560	cellular response to transforming growth factor beta stimulus	17/382	287/18870	8.28147793042889e-05	0.00306569477405877	0.00247507426981239	2022/59/9518/1284/4092/1003/5829/135228/5138/2615/7057/7525/7049/7048/5468/5371/4090	17
BP	GO:0019730	antimicrobial humoral response	11/382	133/18870	8.42239607634435e-05	0.00306898207770775	0.00247772825896601	3503/3502/2597/3500/6156/6223/3105/6170/2197/2243/2244	11
BP	GO:0043534	blood vessel endothelial cell migration	13/382	181/18870	8.44531801237427e-05	0.00306898207770775	0.00247772825896601	3315/4627/5155/1003/1460/3728/7057/7422/2113/301/2260/2876/5468	13
BP	GO:0043280	positive regulation of cysteine-type endopeptidase activity involved in apoptotic process	10/382	111/18870	8.62184966003134e-05	0.00310464968212583	0.0025065243317871	10399/6188/112399/51079/581/51024/2934/51065/83595/5468	10
BP	GO:0071825	protein-lipid complex organization	7/382	53/18870	9.11671726287385e-05	0.00325327180885075	0.00262651370740737	336/345/341/5320/9619/338/5360	7
BP	GO:2001236	regulation of extrinsic apoptotic signaling pathway	12/382	158/18870	9.25276286591221e-05	0.00327233872427485	0.00264190729197757	3655/7128/3958/2243/2244/7057/3304/2260/2876/5371/5054/8406	12
BP	GO:0022618	protein-RNA complex assembly	15/382	235/18870	9.43425464011595e-05	0.00330699846278755	0.00266988966899602	6169/6134/6152/6223/6175/6135/6234/3921/6147/6209/23521/6208/51065/6633/6636	15
BP	GO:0051918	negative regulation of fibrinolysis	4/382	13/18870	0.000102275634904924	0.0035457712222422	0.00286266173432328	350/7057/5327/5054	4
BP	GO:0010761	fibroblast migration	7/382	54/18870	0.000102944632809354	0.0035457712222422	0.00286266173432328	9590/59/9124/358/7057/8874/5371	7
BP	GO:0071559	response to transforming growth factor beta	17/382	293/18870	0.000106541610582288	0.00363802861652106	0.00293714530806707	2022/59/9518/1284/4092/1003/5829/135228/5138/2615/7057/7525/7049/7048/5468/5371/4090	17
BP	GO:2001243	negative regulation of intrinsic apoptotic signaling pathway	10/382	114/18870	0.000107911022471498	0.00365329538469748	0.00294947086161415	7178/10399/5478/3315/57007/10625/50484/468/51079/2876	10
BP	GO:0003281	ventricular septum development	8/382	74/18870	0.0001231971656507	0.00413545739951206	0.0033387420985444	4092/187/54583/5138/7049/659/7048/57493	8
BP	GO:0007044	cell-substrate junction assembly	9/382	95/18870	0.00013177727100123	0.00438630059189808	0.00354125917117856	6281/3655/71/7057/667/7422/79834/8874/87	9
BP	GO:0061045	negative regulation of wound healing	8/382	75/18870	0.000135508871250024	0.00447292199184455	0.00361119255138222	350/5155/2243/135228/2244/7057/5327/5054	8
BP	GO:0071826	protein-RNA complex organization	15/382	243/18870	0.000136805108504906	0.00447838871725563	0.00361560608645414	6169/6134/6152/6223/6175/6135/6234/3921/6147/6209/23521/6208/51065/6633/6636	15
BP	GO:0033700	phospholipid efflux	4/382	14/18870	0.000140904105489262	0.00457476362166366	0.0036934139126521	336/345/341/9619	4
BP	GO:0010038	response to metal ion	19/382	359/18870	0.000142741658074065	0.00459674559049897	0.00371116095189568	10628/1027/2167/1373/2243/3625/140576/468/2244/3707/358/7057/664/10397/84557/513/5066/360/25932	19
BP	GO:0032469	endoplasmic reticulum calcium ion homeostasis	5/382	26/18870	0.000153426735184464	0.00490099433923921	0.00395679474949407	581/51024/5371/351/7052	5
BP	GO:1903035	negative regulation of response to wounding	9/382	97/18870	0.000154703641627752	0.0049022489959002	0.00395780769065356	350/5155/2243/135228/2244/7057/5327/5054/6696	9
BP	GO:0048246	macrophage chemotaxis	6/382	41/18870	0.000163443334022513	0.00513808766716805	0.0041482109336708	1910/3958/23521/57509/7057/1652	6
BP	GO:2001237	negative regulation of extrinsic apoptotic signaling pathway	9/382	99/18870	0.000180864867448056	0.00561545269561031	0.0045336093461949	3655/7128/3958/2243/2244/7057/3304/2876/5054	9
BP	GO:0031638	zymogen activation	7/382	59/18870	0.00018184754674814	0.00561545269561031	0.0045336093461949	6281/350/2243/2244/7057/5327/5054	7
BP	GO:1902074	response to salt	19/382	366/18870	0.000182881443507632	0.00561545269561031	0.0045336093461949	10628/1027/1910/2167/5155/2243/3625/140576/2244/3707/7057/10458/9804/80781/360/25932/23236/249/7052	19
BP	GO:1900026	positive regulation of substrate adhesion-dependent cell spreading	6/382	42/18870	0.000187464635929344	0.00571190325320102	0.0046114782506344	6281/2243/2244/8874/2316/4739	6
BP	GO:0010959	regulation of metal ion transport	20/382	398/18870	0.000191781136974892	0.00575952769176809	0.00464992761731925	10268/9002/6781/79026/3958/5155/5187/187/967/468/8614/581/81/53827/65125/51669/57190/2316/5371/2273	20
BP	GO:0035296	regulation of tube diameter	11/382	146/18870	0.000193389846757171	0.00575952769176809	0.00464992761731925	59/1910/1373/2243/2244/2876/659/4881/583/8985/1889	11
BP	GO:0097746	blood vessel diameter maintenance	11/382	146/18870	0.000193389846757171	0.00575952769176809	0.00464992761731925	59/1910/1373/2243/2244/2876/659/4881/583/8985/1889	11
BP	GO:0007566	embryo implantation	7/382	60/18870	0.000202332275122201	0.00594386498626033	0.00479875146580711	3339/6781/6159/3490/8614/7422/6696	7
BP	GO:0010811	positive regulation of cell-substrate adhesion	10/382	123/18870	0.000202580604177012	0.00594386498626033	0.00479875146580711	6281/3655/5155/2243/2244/3728/7422/8874/2316/4739	10
BP	GO:0035150	regulation of tube size	11/382	147/18870	0.00020531594504137	0.0059798268993299	0.004827785147335	59/1910/1373/2243/2244/2876/659/4881/583/8985/1889	11
BP	GO:0060412	ventricular septum morphogenesis	6/382	43/18870	0.000214187522252996	0.00619267719448261	0.00499962883292049	4092/187/54583/7049/659/7048	6
BP	GO:0000470	maturation of LSU-rRNA	5/382	28/18870	0.000221732837032487	0.00631858825529266	0.00510128253619609	6130/11224/4736/6129/10412	5
BP	GO:1903901	negative regulation of viral life cycle	5/382	28/18870	0.000221732837032487	0.00631858825529266	0.00510128253619609	5478/10581/10410/1460/2934	5
BP	GO:1900024	regulation of substrate adhesion-dependent cell spreading	7/382	61/18870	0.000224639320285875	0.00635568819751679	0.00513123500021419	6281/2243/2244/81/8874/2316/4739	7
BP	GO:0150115	cell-substrate junction organization	9/382	102/18870	0.000226940605559306	0.00637526055759158	0.00514703665314799	6281/3655/71/7057/667/7422/79834/8874/87	9
BP	GO:1902905	positive regulation of supramolecular fiber organization	12/382	175/18870	0.000242198090307687	0.00673090980159904	0.005434168399064	6281/6188/1027/79709/5829/3304/10458/10602/2934/2876/2316/351	12
BP	GO:0016525	negative regulation of angiogenesis	11/382	150/18870	0.000244898281664194	0.00673090980159904	0.005434168399064	350/3339/6678/1284/641700/7057/5468/5371/4881/5054/23166	11
BP	GO:0034374	low-density lipoprotein particle remodeling	4/382	16/18870	0.000248097155019808	0.00673090980159904	0.005434168399064	336/5320/9619/338	4
BP	GO:0051004	regulation of lipoprotein lipase activity	4/382	16/18870	0.000248097155019808	0.00673090980159904	0.005434168399064	350/345/51129/341	4
BP	GO:0072378	blood coagulation, fibrin clot formation	4/382	16/18870	0.000248097155019808	0.00673090980159904	0.005434168399064	350/2243/2244/2316	4
BP	GO:0001935	endothelial cell proliferation	13/382	202/18870	0.000252087511502955	0.00679264376233472	0.00548400902216954	350/3339/6678/8862/5155/187/51162/7057/7422/2260/659/5468/7026	13
BP	GO:0010634	positive regulation of epithelial cell migration	12/382	176/18870	0.000255279113544218	0.00682204052339521	0.00550774235907324	3315/6678/388/5155/8613/7057/7422/2113/301/2260/659/7048	12
BP	GO:0045936	negative regulation of phosphate metabolic process	19/382	376/18870	0.000257313371598946	0.00682204052339521	0.00550774235907324	10399/5478/3315/1027/2022/341/3958/5155/4092/135228/8613/581/51024/25937/7532/5468/57493/7026/1848	19
BP	GO:0034470	ncRNA processing	21/382	439/18870	0.000260750125243309	0.00682204052339521	0.00550774235907324	6154/6202/6194/6130/6217/6229/6155/6223/6227/6135/6234/6165/6230/11224/6218/6209/4736/6129/6208/57602/10412	21
BP	GO:0048872	homeostasis of number of cells	17/382	316/18870	0.000261738992614406	0.00682204052339521	0.00550774235907324	6194/6229/6223/7128/6218/5320/9289/3707/581/6208/3304/7422/2113/301/11167/7049/4090	17
BP	GO:0031571	mitotic G1 DNA damage checkpoint signaling	5/382	29/18870	0.000263512294895094	0.00682204052339521	0.00550774235907324	6154/1027/595/51065/5371	5
BP	GO:0044819	mitotic G1/S transition checkpoint signaling	5/382	29/18870	0.000263512294895094	0.00682204052339521	0.00550774235907324	6154/1027/595/51065/5371	5
BP	GO:0010563	negative regulation of phosphorus metabolic process	19/382	377/18870	0.000266042348552433	0.00684281651049473	0.00552451575462947	10399/5478/3315/1027/2022/341/3958/5155/4092/135228/8613/581/51024/25937/7532/5468/57493/7026/1848	19
BP	GO:2000181	negative regulation of blood vessel morphogenesis	11/382	152/18870	0.000274719896677285	0.00702042264992725	0.00566790523671029	350/3339/6678/1284/641700/7057/5468/5371/4881/5054/23166	11
BP	GO:1901343	negative regulation of vasculature development	11/382	153/18870	0.000290743725421154	0.00724745119421619	0.00585119566511083	350/3339/6678/1284/641700/7057/5468/5371/4881/5054/23166	11
BP	GO:0000302	response to reactive oxygen species	13/382	205/18870	0.000290922681110925	0.00724745119421619	0.00585119566511083	10399/6188/10628/7128/2168/388/5829/358/664/84557/143686/301/2876	13
BP	GO:0050777	negative regulation of immune response	13/382	205/18870	0.000290922681110925	0.00724745119421619	0.00585119566511083	6223/3105/3106/7128/3958/4092/966/259/301/7525/5692/2876/5468	13
BP	GO:0050851	antigen receptor-mediated signaling pathway	13/382	205/18870	0.000290922681110925	0.00724745119421619	0.00585119566511083	3503/3514/3502/6188/3500/3105/3539/3958/153579/581/65125/5583/29085	13
BP	GO:2001056	positive regulation of cysteine-type endopeptidase activity	10/382	129/18870	0.000298400163175478	0.00735780392364978	0.00594028842265989	10399/6188/112399/51079/581/51024/2934/51065/83595/5468	10
BP	GO:0060395	SMAD protein signal transduction	8/382	84/18870	0.000299067516209951	0.00735780392364978	0.00594028842265989	9518/4092/25937/659/7048/5468/5371/4090	8
BP	GO:1903829	positive regulation of protein localization	22/382	476/18870	0.000301572142778294	0.00737362504657298	0.0059530615319068	10399/5478/10268/5950/3958/4478/2243/5175/9619/2244/3728/51024/4641/25937/57602/2040/5583/2316/5468/51160/23236/4739	22
BP	GO:1904036	negative regulation of epithelial cell apoptotic process	7/382	64/18870	0.000303696159886827	0.00738000300191241	0.00595821074417941	1027/7128/51129/2243/1003/2244/5054	7
BP	GO:0050820	positive regulation of coagulation	5/382	30/18870	0.0003110067195844	0.00751157083093787	0.00606443141269197	350/7057/79001/5327/5054	5
BP	GO:0010595	positive regulation of endothelial cell migration	10/382	130/18870	0.000317561266191068	0.00761836090686681	0.00615064787867534	3315/6678/388/5155/8613/7057/7422/2113/301/2260	10
BP	GO:1903729	regulation of plasma membrane organization	4/382	17/18870	0.000319274907987854	0.00761836090686681	0.00615064787867534	6281/4627/79026/2934	4
BP	GO:1901796	regulation of signal transduction by p53 class mediator	9/382	107/18870	0.000325201524502129	0.00769591364491653	0.00621325971731127	6154/9349/6224/6167/6135/6209/50484/3090/5371	9
BP	GO:0045861	negative regulation of proteolysis	14/382	235/18870	0.000326410879158288	0.00769591364491653	0.00621325971731127	9349/2597/6135/2168/5265/358/7057/7422/2876/7077/5371/5327/5054/1476	14
BP	GO:0001936	regulation of endothelial cell proliferation	12/382	181/18870	0.000330066299466336	0.00773605095968141	0.0062456643897772	350/3339/6678/8862/5155/187/51162/7057/7422/2260/5468/7026	12
BP	GO:0046503	glycerolipid catabolic process	7/382	65/18870	0.000334516910897708	0.00779424402391661	0.00629264628673212	336/345/341/1373/338/11343/23236	7
BP	GO:0003279	cardiac septum development	9/382	108/18870	0.000348552342916032	0.00807377678532398	0.00651832574810036	2022/4092/187/54583/5138/7049/659/7048/57493	9
BP	GO:0060326	cell chemotaxis	17/382	325/18870	0.000362326228124562	0.00834403598605459	0.00673651824383365	5478/6223/3315/1910/57007/3958/5155/23521/57509/7057/7422/301/2260/65125/1652/5054/4739	17
BP	GO:1902042	negative regulation of extrinsic apoptotic signaling pathway via death domain receptors	5/382	31/18870	0.00036471137190181	0.0083504147057981	0.00674166807324429	7128/2243/2244/2876/5054	5
BP	GO:1905953	negative regulation of lipid localization	7/382	66/18870	0.000367794860481515	0.00837261748486944	0.00675959338259433	336/345/341/9619/7057/51024/5468	7
BP	GO:0007160	cell-matrix adhesion	14/382	239/18870	0.000387078831437069	0.00876125286469846	0.00707335633026055	6281/2267/3655/71/2243/967/2244/3728/7057/7422/79834/8874/5054/87	14
BP	GO:0030595	leukocyte chemotaxis	14/382	240/18870	0.000403669610289176	0.00898951452689134	0.00725764231060628	5478/6223/1910/3958/5155/23521/57509/7057/7422/301/65125/1652/5054/4739	14
BP	GO:0010755	regulation of plasminogen activation	4/382	18/18870	0.00040397212466212	0.00898951452689134	0.00725764231060628	6281/7057/5327/5054	4
BP	GO:0051917	regulation of fibrinolysis	4/382	18/18870	0.00040397212466212	0.00898951452689134	0.00725764231060628	350/7057/5327/5054	4
BP	GO:0060055	angiogenesis involved in wound healing	5/382	32/18870	0.000425138330994954	0.00935540516150562	0.00755304239510333	7128/4162/7422/2876/5054	5
BP	GO:0061384	heart trabecula morphogenesis	5/382	32/18870	0.000425138330994954	0.00935540516150562	0.00755304239510333	5950/2022/54583/7049/57493	5
BP	GO:0042742	defense response to bacterium	17/382	330/18870	0.000431502211153801	0.00944298485292932	0.00762374944742803	3503/3502/3500/6156/6223/3105/6170/2197/2243/5320/2244/51316/358/5054/4939/6035/23166	17
BP	GO:0097529	myeloid leukocyte migration	14/382	242/18870	0.000438679815147275	0.00954731180108987	0.00770797731878208	5478/6223/1910/3958/5155/5175/23521/57509/7057/7422/301/1652/5054/23236	14
BP	GO:0007266	Rho protein signal transduction	10/382	137/18870	0.000482577956330885	0.0103885395925361	0.00838713862318781	345/9002/388/9289/9754/50650/30851/10602/23365/57493	10
BP	GO:0010466	negative regulation of peptidase activity	10/382	137/18870	0.000482577956330885	0.0103885395925361	0.00838713862318781	2597/2168/5265/358/7057/7422/2876/7077/5054/1476	10
BP	GO:0032355	response to estradiol	9/382	113/18870	0.000487048497935242	0.0104281032449811	0.00841908015207548	10268/10628/1027/10095/2879/6812/301/2876/7026	9
BP	GO:0010743	regulation of macrophage derived foam cell differentiation	5/382	33/18870	0.000492815645348525	0.0104387313969279	0.00842766074060692	5320/9619/338/5583/5468	5
BP	GO:0019934	cGMP-mediated signaling	5/382	33/18870	0.000492815645348525	0.0104387313969279	0.00842766074060692	1910/5138/358/7057/4881	5
BP	GO:0072376	protein activation cascade	4/382	19/18870	0.000503570875829554	0.0106098097827705	0.00856578007150159	350/2243/2244/2316	4
BP	GO:0030099	myeloid cell differentiation	20/382	430/18870	0.000518956173975274	0.0108188705532424	0.00873456430214339	6194/6223/4627/135228/54861/4094/3707/6208/3304/7422/2113/7049/7048/2316/5468/5371/351/87/4090/4739	20
BP	GO:0043434	response to peptide hormone	20/382	430/18870	0.000518956173975274	0.0108188705532424	0.00873456430214339	1027/9518/1910/1373/23484/3625/5829/8614/23235/10458/4641/7532/3643/143686/301/7049/5468/5166/23236/249	20
BP	GO:0031099	regeneration	12/382	191/18870	0.000536250054182037	0.0110933872386033	0.00895619405808657	3339/336/1027/4781/136319/595/301/57190/2876/7049/2316/6696	12
BP	GO:0045926	negative regulation of growth	14/382	247/18870	0.000537725410202433	0.0110933872386033	0.00895619405808657	10399/5950/1027/9518/51316/8614/51079/3304/659/5371/2273/4881/583/6696	14
BP	GO:0070528	protein kinase C signaling	5/382	34/18870	0.000568286456386065	0.0116030033698206	0.00936763024688477	9590/5155/9289/7422/5583	5
BP	GO:1902176	negative regulation of oxidative stress-induced intrinsic apoptotic signaling pathway	5/382	34/18870	0.000568286456386065	0.0116030033698206	0.00936763024688477	10399/5478/3315/468/2876	5
BP	GO:0034101	erythrocyte homeostasis	10/382	140/18870	0.000572375714727273	0.0116265651591524	0.00938665274678248	6194/6229/6223/6218/6208/3304/7422/2113/7049/4090	10
BP	GO:0015908	fatty acid transport	9/382	116/18870	0.000589885095631795	0.011921096243865	0.00962444103399245	6578/2167/2168/5320/116362/7057/51024/301/5468	9
BP	GO:0060411	cardiac septum morphogenesis	7/382	72/18870	0.000627252136893163	0.0126119071788519	0.0101821639961605	2022/4092/187/54583/7049/659/7048	7
BP	GO:0001893	maternal placenta development	5/382	35/18870	0.000652108099042016	0.013045455456088	0.0105321871604978	6781/8614/659/7026/6696	5
BP	GO:0034341	response to type II interferon	10/382	143/18870	0.000675576967057981	0.0133716846185601	0.0107955667418344	2597/10581/10410/71/23521/4641/2317/6812/2934/5468	10
BP	GO:0030490	maturation of SSU-rRNA	6/382	53/18870	0.000680572673210269	0.0133716846185601	0.0107955667418344	6202/6217/6223/6227/6234/6208	6
BP	GO:0048260	positive regulation of receptor-mediated endocytosis	6/382	53/18870	0.000680572673210269	0.0133716846185601	0.0107955667418344	8862/967/7422/3643/23345/5054	6
BP	GO:0033344	cholesterol efflux	7/382	73/18870	0.000681918781355503	0.0133716846185601	0.0107955667418344	336/345/341/9619/338/5468/5360	7
BP	GO:0007178	transmembrane receptor protein serine/threonine kinase signaling pathway	19/382	410/18870	0.00074291029486247	0.0144650978190666	0.011678328751199	2022/9518/51232/4092/3625/1003/5829/135228/1460/2615/7057/25937/11167/7049/659/7048/5468/5371/4090	19
BP	GO:0030856	regulation of epithelial cell differentiation	11/382	171/18870	0.000744983578664374	0.0144650978190666	0.011678328751199	1027/23764/1003/135228/25937/595/7422/5583/360/5054/23236	11
BP	GO:2001235	positive regulation of apoptotic signaling pathway	10/382	145/18870	0.000752555039369726	0.0144806009344868	0.0116908451185827	6154/10399/6188/6135/3625/581/7057/51024/5371/8406	10
BP	GO:0044321	response to leptin	4/382	21/18870	0.000753093610831677	0.0144806009344868	0.0116908451185827	3625/2244/595/583	4
BP	GO:0007179	transforming growth factor beta receptor signaling pathway	13/382	229/18870	0.000829095856522383	0.0158649695057254	0.0128085085792779	2022/9518/4092/1003/5829/135228/2615/7057/7049/7048/5468/5371/4090	13
BP	GO:0033280	response to vitamin D	5/382	37/18870	0.000847098661160049	0.016131527869495	0.0130237132216813	6781/8614/360/6696/249	5
BP	GO:0032102	negative regulation of response to external stimulus	21/382	481/18870	0.000856820586727682	0.0162385949475041	0.0131101533239924	350/6223/3105/3106/7128/5155/2243/1003/135228/2244/7057/284207/7525/1652/5692/2876/5468/5327/5054/583/6696	21
BP	GO:0002685	regulation of leukocyte migration	13/382	230/18870	0.000863058298736418	0.0162789234347379	0.0131427123386528	3958/4478/83483/57509/7057/7422/301/65125/1652/5054/351/23236/4739	13
BP	GO:0043536	positive regulation of blood vessel endothelial cell migration	7/382	76/18870	0.00086887048516753	0.0163108814774814	0.0131685135142876	3315/5155/7057/7422/2113/301/2260	7
BP	GO:0043653	mitochondrial fragmentation involved in apoptotic process	3/382	10/18870	0.000888574190822393	0.016602086650224	0.0134036166420975	581/664/51024	3
BP	GO:0150105	protein localization to cell-cell junction	4/382	22/18870	0.00090585833184319	0.0168455626874689	0.0136001858766475	71/1003/5175/2316	4
BP	GO:0030100	regulation of endocytosis	15/382	291/18870	0.000919016524181564	0.0170103946368373	0.0137332621764072	10399/336/345/341/8862/71/8291/3958/967/7422/3643/23345/5054/51160/7052	15
BP	GO:0050853	B cell receptor signaling pathway	7/382	77/18870	0.000939439024819501	0.0172273980431021	0.0139084588567332	3503/3514/3502/3500/3539/581/5583	7
BP	GO:1903036	positive regulation of response to wounding	7/382	77/18870	0.000939439024819501	0.0172273980431021	0.0139084588567332	350/71/7057/301/2316/5327/5054	7
BP	GO:0035633	maintenance of blood-brain barrier	5/382	38/18870	0.000959444880705694	0.0172945033672362	0.0139626360248378	71/1003/5175/23554/7422	5
BP	GO:0046461	neutral lipid catabolic process	5/382	38/18870	0.000959444880705694	0.0172945033672362	0.0139626360248378	336/345/1373/338/11343	5
BP	GO:0046464	acylglycerol catabolic process	5/382	38/18870	0.000959444880705694	0.0172945033672362	0.0139626360248378	336/345/1373/338/11343	5
BP	GO:0042692	muscle cell differentiation	19/382	419/18870	0.000960563176165606	0.0172945033672362	0.0139626360248378	2022/4627/9518/1910/71/5155/50507/187/136319/81/7422/5239/1465/9444/57190/2876/659/23345/87	19
BP	GO:0006869	lipid transport	20/382	453/18870	0.00098736256686585	0.0176965752369033	0.0142872468594354	350/6578/5950/336/345/341/2167/2168/5320/9619/116362/338/8542/7057/51024/301/23230/5468/6696/5360	20
BP	GO:0060191	regulation of lipase activity	7/382	78/18870	0.00101444396370885	0.018100056487616	0.0146129955511971	350/336/345/51129/341/301/2260	7
BP	GO:0001890	placenta development	10/382	151/18870	0.00102794980175544	0.0182587854921673	0.0147411446671373	6194/1027/6781/5155/54583/8614/659/5468/7026/6696	10
BP	GO:0003014	renal system process	9/382	126/18870	0.0010682917545459	0.018890641248912	0.0152512704431881	6781/1910/5155/50484/4162/358/2934/360/4881	9
BP	GO:0061042	vascular wound healing	4/382	23/18870	0.00107919632871517	0.0189514143700943	0.0153003353369953	7128/4162/7422/5054	4
BP	GO:0010762	regulation of fibroblast migration	5/382	39/18870	0.00108249463379362	0.0189514143700943	0.0153003353369953	9590/59/358/7057/8874	5
BP	GO:0071674	mononuclear cell migration	12/382	207/18870	0.00108608206564287	0.0189514143700943	0.0153003353369953	6223/3958/5155/4478/5175/7057/301/65125/5054/351/23236/4739	12
BP	GO:0008630	intrinsic apoptotic signaling pathway in response to DNA damage	8/382	102/18870	0.00109855599313209	0.01908500126665	0.0154081860901906	7178/6154/6188/57007/3090/581/51065/5371	8
BP	GO:0003206	cardiac chamber morphogenesis	9/382	127/18870	0.00112971490935661	0.0192338107576293	0.0155283267334612	5950/2022/4092/187/54583/7049/659/7048/57493	9
BP	GO:0003231	cardiac ventricle development	9/382	127/18870	0.00112971490935661	0.0192338107576293	0.0155283267334612	2022/4092/187/54583/5138/7049/659/7048/57493	9
BP	GO:0050727	regulation of inflammatory response	19/382	425/18870	0.0011342721155281	0.0192338107576293	0.0155283267334612	6223/7128/1910/2167/5320/1003/5138/284207/2113/301/11343/7525/1652/5692/2876/5468/5054/3956/351	19
BP	GO:0006909	phagocytosis	13/382	237/18870	0.00113505091175143	0.0192338107576293	0.0155283267334612	10399/336/4627/8291/25912/5175/7057/301/7525/1182/2934/8406/7052	13
BP	GO:0051651	maintenance of location in cell	13/382	237/18870	0.00113505091175143	0.0192338107576293	0.0155283267334612	2512/9002/187/30001/581/2934/57190/23230/2316/5371/23345/309/23236	13
BP	GO:0043535	regulation of blood vessel endothelial cell migration	10/382	153/18870	0.00113625642950903	0.0192338107576293	0.0155283267334612	3315/5155/1460/3728/7057/7422/2113/301/2260/5468	10
BP	GO:0022407	regulation of cell-cell adhesion	21/382	493/18870	0.00116593388005317	0.0196521876548537	0.015866101355438	2267/6188/3105/3958/4092/2243/5320/2244/8613/3707/2615/53827/1947/7422/2113/301/7525/65125/7048/29126/3956	21
BP	GO:0034614	cellular response to reactive oxygen species	10/382	154/18870	0.0011938056070114	0.0199460285111228	0.0161033323899576	10399/6188/7128/2168/388/5829/358/664/84557/301	10
BP	GO:0010951	negative regulation of endopeptidase activity	9/382	128/18870	0.00119396280826602	0.0199460285111228	0.0161033323899576	2597/2168/5265/358/7057/7422/2876/7077/5054	9
BP	GO:0007343	egg activation	3/382	11/18870	0.00120350942038837	0.0199460285111228	0.0161033323899576	4627/5327/23236	3
BP	GO:0051561	positive regulation of mitochondrial calcium ion concentration	3/382	11/18870	0.00120350942038837	0.0199460285111228	0.0161033323899576	664/51024/7052	3
BP	GO:0010742	macrophage derived foam cell differentiation	5/382	40/18870	0.00121686219730349	0.0199999633341043	0.0161468764158463	5320/9619/338/5583/5468	5
BP	GO:0035886	vascular associated smooth muscle cell differentiation	5/382	40/18870	0.00121686219730349	0.0199999633341043	0.0161468764158463	2022/5155/187/7422/9444	5
BP	GO:0090100	positive regulation of transmembrane receptor protein serine/threonine kinase signaling pathway	8/382	104/18870	0.00124613628878407	0.0203964704127013	0.0164669945425229	2022/1003/1460/7057/7049/659/7048/5468	8
BP	GO:2001026	regulation of endothelial cell chemotaxis	4/382	24/18870	0.00127453703990861	0.0207754782513498	0.0167729847400579	3315/7057/7422/2260	4
BP	GO:0001659	temperature homeostasis	11/382	183/18870	0.00129609734189151	0.0210403343083289	0.0169868150330734	2778/1910/2167/468/51316/57561/7422/1778/3910/2876/249	11
BP	GO:0010950	positive regulation of endopeptidase activity	10/382	156/18870	0.00131604699202187	0.0212769883077495	0.0171778765274434	10399/6188/112399/51079/581/51024/2934/51065/83595/5468	10
BP	GO:0051495	positive regulation of cytoskeleton organization	11/382	184/18870	0.0013541377958849	0.0218038203638214	0.0176032119122735	6281/6188/1027/5829/10763/3304/10458/10602/2934/1778/2316	11
BP	GO:0090077	foam cell differentiation	5/382	41/18870	0.00136317037275918	0.0218603961396725	0.0176488880990513	5320/9619/338/5583/5468	5
BP	GO:0042098	T cell proliferation	12/382	213/18870	0.00138703086752775	0.0221533438156348	0.0178853980286473	6194/6188/3105/3958/4478/5320/2615/581/1947/301/7048/29126	12
BP	GO:0060537	muscle tissue development	19/382	433/18870	0.0014071298485547	0.0223256061910789	0.018024473247983	5950/2022/4637/50507/23764/4092/54583/136319/2317/7422/5239/1465/57190/2876/7049/23345/57493/7026/4090	19
BP	GO:0006641	triglyceride metabolic process	8/382	106/18870	0.00140908900473863	0.0223256061910789	0.018024473247983	350/336/345/341/1373/338/11343/2876	8
BP	GO:0001933	negative regulation of protein phosphorylation	15/382	304/18870	0.00142077409087842	0.0224210604540614	0.0181015377986523	10399/5478/3315/1027/2022/4092/135228/8613/581/25937/7532/5468/57493/7026/1848	15
BP	GO:1905517	macrophage migration	6/382	61/18870	0.00143758382238338	0.0225963076208752	0.0182430227752744	1910/3958/23521/57509/7057/1652	6
BP	GO:0042310	vasoconstriction	7/382	83/18870	0.00146289009969598	0.0229031924304181	0.0184907847841747	59/1910/2243/2244/659/583/1889	7
BP	GO:0008217	regulation of blood pressure	11/382	187/18870	0.0015411936708285	0.0240341264966601	0.0194038390881764	59/8862/1910/5155/5742/65125/659/5468/4881/7026/1889	11
BP	GO:0030048	actin filament-based movement	9/382	133/18870	0.00156094373432077	0.0242138442572188	0.0195489333776507	4637/6781/4627/59/3728/81/4641/2934/2316	9
BP	GO:0090303	positive regulation of wound healing	6/382	62/18870	0.00156494423879021	0.0242138442572188	0.0195489333776507	350/71/7057/301/5327/5054	6
BP	GO:0010752	regulation of cGMP-mediated signaling	3/382	12/18870	0.00158069469276744	0.024267952240511	0.0195926172037025	5138/7057/4881	3
BP	GO:0034379	very-low-density lipoprotein particle assembly	3/382	12/18870	0.00158069469276744	0.024267952240511	0.0195926172037025	345/341/338	3
BP	GO:0051222	positive regulation of protein transport	15/382	308/18870	0.00161510460368087	0.024700499363629	0.0199418320909672	10399/5478/5950/2243/9619/2244/3728/51024/4641/57602/2040/2316/5468/51160/23236	15
BP	GO:0048041	focal adhesion assembly	7/382	85/18870	0.00168035837873641	0.0255996136083651	0.0206677277514219	6281/71/7057/7422/79834/8874/87	7
BP	GO:0008631	intrinsic apoptotic signaling pathway in response to oxidative stress	6/382	63/18870	0.00170070715239086	0.0257752074724039	0.0208094926324195	10399/5478/3315/468/2876/5371	6
BP	GO:0045444	fat cell differentiation	13/382	248/18870	0.00170489885326176	0.0257752074724039	0.0208094926324195	2167/3625/10974/30001/51316/664/25937/595/284207/2876/5468/583/23236	13
BP	GO:0051560	mitochondrial calcium ion homeostasis	4/382	26/18870	0.00173692022617775	0.0260603826359472	0.021039727460638	664/51024/309/7052	4
BP	GO:0062009	secondary palate development	4/382	26/18870	0.00173692022617775	0.0260603826359472	0.021039727460638	10194/2615/7049/7048	4
BP	GO:0048732	gland development	19/382	443/18870	0.00182505639684308	0.0271921966467516	0.0219534921837471	2267/1027/7128/8862/4781/1373/4478/3625/581/595/7422/3643/301/2876/7049/7048/5371/4939/7052	19
BP	GO:0007162	negative regulation of cell adhesion	15/382	312/18870	0.00183120569702574	0.0271921966467516	0.0219534921837471	2267/3339/3958/4092/5320/5362/2615/7057/81/53827/7422/301/65125/5054/29126	15
BP	GO:0043010	camera-type eye development	16/382	344/18870	0.00183295039249752	0.0271921966467516	0.0219534921837471	6152/5950/1282/1027/4781/468/4094/23554/10763/358/581/7422/659/7048/2823/25932	16
BP	GO:2001244	positive regulation of intrinsic apoptotic signaling pathway	6/382	64/18870	0.00184522553092576	0.0272721579402871	0.0220180485583364	6154/10399/6188/6135/581/51024	6
BP	GO:0060840	artery development	8/382	111/18870	0.00189111510422638	0.0278464941555416	0.0224817362028556	2022/4092/187/5138/338/7422/659/7048	8
BP	GO:0006816	calcium ion transport	19/382	445/18870	0.00192016222336243	0.0281694909879207	0.0227425061776805	7178/10268/9002/6781/1910/79026/3958/5155/187/30001/8614/581/51669/57190/2316/5371/2823/309/23236	19
BP	GO:0034329	cell junction assembly	19/382	446/18870	0.00196926529192018	0.0287832465730473	0.0232380188652301	6281/3655/27253/71/4092/1003/187/5175/3728/7057/4641/667/7422/79834/8874/5583/2823/351/87	19
BP	GO:0002092	positive regulation of receptor internalization	4/382	27/18870	0.00200678622716233	0.0291167774571061	0.0235072934571781	8862/967/7422/3643	4
BP	GO:0034377	plasma lipoprotein particle assembly	4/382	27/18870	0.00200678622716233	0.0291167774571061	0.0235072934571781	336/345/341/338	4
BP	GO:1905244	regulation of modification of synaptic structure	3/382	13/18870	0.0020242204101262	0.0292625439580652	0.0236249773567553	388/54583/10458	3
BP	GO:0045862	positive regulation of proteolysis	16/382	350/18870	0.00218096395874287	0.0312999936252916	0.025269902771399	6281/10399/6188/112399/4627/4092/641700/1454/51079/581/51024/3304/2934/51065/83595/5468	16
BP	GO:0051235	maintenance of location	16/382	350/18870	0.00218096395874287	0.0312999936252916	0.025269902771399	2512/9002/187/9619/30001/338/581/2934/57190/23230/2316/5468/5371/23345/309/23236	16
BP	GO:0051348	negative regulation of transferase activity	12/382	225/18870	0.0021968716300046	0.0313495806986648	0.0253099366620719	9349/5478/6135/3315/1027/4092/25937/7532/5468/57493/7026/29085	12
BP	GO:0002429	immune response-activating cell surface receptor signaling pathway	15/382	318/18870	0.00220024827928018	0.0313495806986648	0.0253099366620719	3503/3514/3502/6188/3500/3105/7128/3539/3958/153579/581/7525/65125/5583/29085	15
BP	GO:0003205	cardiac chamber development	10/382	168/18870	0.00228123067657683	0.0322519893716397	0.0260384920636844	5950/2022/4092/187/54583/5138/7049/659/7048/57493	10
BP	GO:1902175	regulation of oxidative stress-induced intrinsic apoptotic signaling pathway	5/382	46/18870	0.00229609459127154	0.0322519893716397	0.0260384920636844	10399/5478/3315/468/2876	5
BP	GO:0019433	triglyceride catabolic process	4/382	28/18870	0.0023042951255173	0.0322519893716397	0.0260384920636844	345/1373/338/11343	4
BP	GO:0030194	positive regulation of blood coagulation	4/382	28/18870	0.0023042951255173	0.0322519893716397	0.0260384920636844	350/7057/5327/5054	4
BP	GO:1900048	positive regulation of hemostasis	4/382	28/18870	0.0023042951255173	0.0322519893716397	0.0260384920636844	350/7057/5327/5054	4
BP	GO:0007589	body fluid secretion	7/382	90/18870	0.00233440670491552	0.0323260997915238	0.0260983247629252	8862/358/595/7422/65125/4881/4939	7
BP	GO:0015909	long-chain fatty acid transport	6/382	67/18870	0.00233490992769747	0.0323260997915238	0.0260983247629252	2167/2168/5320/7057/301/5468	6
BP	GO:0070613	regulation of protein processing	6/382	67/18870	0.00233490992769747	0.0323260997915238	0.0260983247629252	6281/4627/7057/2934/5327/5054	6
BP	GO:0007159	leukocyte cell-cell adhesion	18/382	419/18870	0.00234223444588925	0.0323260997915238	0.0260983247629252	2267/6188/3105/3958/4478/4092/5320/5175/3707/2615/1947/2113/301/7525/65125/7048/29126/3956	18
BP	GO:0048259	regulation of receptor-mediated endocytosis	8/382	115/18870	0.00236330820048273	0.0325036936878892	0.0262417043606233	345/341/8862/967/7422/3643/23345/5054	8
BP	GO:0019058	viral life cycle	15/382	321/18870	0.00240676540493613	0.0329868434911834	0.0266317730839408	1915/5478/3921/10581/10410/1460/137492/3304/3643/2040/2934/10572/4939/3956/51160	15
BP	GO:0031334	positive regulation of protein-containing complex assembly	11/382	198/18870	0.00241655227365732	0.0330067708826091	0.0266478613697674	10399/6188/1027/3958/4478/1003/581/3304/10458/10602/7422	11
BP	GO:0044403	biological process involved in symbiotic interaction	15/382	322/18870	0.00247907642895589	0.0336177294204225	0.0271411158743123	1915/2597/5478/3921/10581/10410/3625/8542/3304/3643/2040/2934/10572/2876/3956	15
BP	GO:0097006	regulation of plasma lipoprotein particle levels	7/382	91/18870	0.00248595421232361	0.0336177294204225	0.0271411158743123	336/345/341/5320/9619/338/5360	7
BP	GO:0010952	positive regulation of peptidase activity	10/382	170/18870	0.00248674443831956	0.0336177294204225	0.0271411158743123	10399/6188/112399/51079/581/51024/2934/51065/83595/5468	10
BP	GO:0042311	vasodilation	5/382	47/18870	0.00252748226810599	0.0339368042846367	0.0273987194665691	1910/1373/2876/583/8985	5
BP	GO:0061383	trabecula morphogenesis	5/382	47/18870	0.00252748226810599	0.0339368042846367	0.0273987194665691	5950/2022/54583/7049/57493	5
BP	GO:0090649	response to oxygen-glucose deprivation	3/382	14/18870	0.00253785212957263	0.0339609198825581	0.0274181890812292	468/664/360	3
BP	GO:1902903	regulation of supramolecular fiber organization	17/382	389/18870	0.00257116415278208	0.0342908458221206	0.0276845532381782	6281/6188/1027/79709/71/1003/5829/6709/136319/3304/10458/10602/8874/2934/2876/2316/351	17
BP	GO:0031396	regulation of protein ubiquitination	11/382	200/18870	0.00261219898101171	0.0346201977372398	0.0279504539591901	9349/6188/5478/6135/7128/4092/10625/57561/3304/65125/51160	11
BP	GO:1904951	positive regulation of establishment of protein localization	15/382	324/18870	0.00262910521264135	0.0346201977372398	0.0279504539591901	10399/5478/5950/2243/9619/2244/3728/51024/4641/57602/2040/2316/5468/51160/23236	15
BP	GO:0001778	plasma membrane repair	4/382	29/18870	0.00263082037841686	0.0346201977372398	0.0279504539591901	6281/4627/79026/309	4
BP	GO:0072012	glomerulus vasculature development	4/382	29/18870	0.00263082037841686	0.0346201977372398	0.0279504539591901	59/5155/5175/358	4
BP	GO:0051592	response to calcium ion	9/382	144/18870	0.00268846485385989	0.0352616201527783	0.0284683033322633	10628/2243/3625/140576/2244/3707/7057/360/25932	9
BP	GO:0032835	glomerulus development	6/382	69/18870	0.00271180642964423	0.0354503804218508	0.0286206980484946	59/1910/5155/5175/358/25937	6
BP	GO:0032369	negative regulation of lipid transport	5/382	48/18870	0.00277532888213676	0.0361614398096832	0.0291947685039178	336/345/341/7057/51024	5
BP	GO:0031667	response to nutrient levels	20/382	495/18870	0.00279483172973667	0.0362961589556949	0.0293035333733909	6781/9518/1373/3625/468/8614/581/664/7532/84557/143686/2876/659/360/5468/6396/583/6696/5166/249	20
BP	GO:0050921	positive regulation of chemotaxis	9/382	145/18870	0.00281657653275997	0.0364180159256275	0.0294019140254471	3315/5155/7057/7422/2260/65125/659/5054/4739	9
BP	GO:0050680	negative regulation of epithelial cell proliferation	10/382	173/18870	0.00282260310254169	0.0364180159256275	0.0294019140254471	350/1027/6678/4781/135228/7057/7049/5468/7026/687	10
BP	GO:0042326	negative regulation of phosphorylation	15/382	327/18870	0.00286817472235497	0.036885844400156	0.0297796131459822	10399/5478/3315/1027/2022/4092/135228/8613/581/25937/7532/5468/57493/7026/1848	15
BP	GO:0006414	translational elongation	6/382	70/18870	0.00291650471024919	0.0372654037332162	0.030086048589939	6181/1915/10399/6176/1936/1933	6
BP	GO:0048662	negative regulation of smooth muscle cell proliferation	6/382	70/18870	0.00291650471024919	0.0372654037332162	0.030086048589939	1027/7128/8862/659/5468/4881	6
BP	GO:0048638	regulation of developmental growth	15/382	328/18870	0.0029517433760749	0.0375943907158607	0.0303516546844324	5950/1027/9518/4092/51316/8614/7422/3643/7049/659/583/351/6696/1848/23236	15
BP	GO:0002507	tolerance induction	4/382	30/18870	0.002987714787468	0.0378093874541877	0.0305252312908283	3106/7128/7048/29126	4
BP	GO:0065005	protein-lipid complex assembly	4/382	30/18870	0.002987714787468	0.0378093874541877	0.0305252312908283	336/345/341/338	4
BP	GO:0032924	activin receptor signaling pathway	5/382	49/18870	0.0030402913996432	0.0383522109362634	0.0309634772782972	4092/3625/1460/659/7048	5
BP	GO:0071346	cellular response to type II interferon	8/382	120/18870	0.00307826692459656	0.0385341349088571	0.0311103527426907	2597/71/23521/4641/2317/6812/2934/5468	8
BP	GO:0001771	immunological synapse formation	3/382	15/18870	0.00312504464973848	0.0385341349088571	0.0311103527426907	3958/4478/4739	3
BP	GO:0033599	regulation of mammary gland epithelial cell proliferation	3/382	15/18870	0.00312504464973848	0.0385341349088571	0.0311103527426907	581/595/2876	3
BP	GO:0051444	negative regulation of ubiquitin-protein transferase activity	3/382	15/18870	0.00312504464973848	0.0385341349088571	0.0311103527426907	9349/6135/4092	3
BP	GO:0060347	heart trabecula formation	3/382	15/18870	0.00312504464973848	0.0385341349088571	0.0311103527426907	5950/54583/7049	3
BP	GO:0090280	positive regulation of calcium ion import	3/382	15/18870	0.00312504464973848	0.0385341349088571	0.0311103527426907	6781/3958/5155	3
BP	GO:2001028	positive regulation of endothelial cell chemotaxis	3/382	15/18870	0.00312504464973848	0.0385341349088571	0.0311103527426907	3315/7422/2260	3
BP	GO:1903317	regulation of protein maturation	6/382	71/18870	0.00313254012639535	0.0385341349088571	0.0311103527426907	6281/4627/7057/2934/5327/5054	6
BP	GO:0044703	multi-organism reproductive process	11/382	206/18870	0.00327710873381735	0.0401877018410233	0.0324453522350892	3339/6781/6159/23764/3490/259/8614/7422/659/7026/6696	11
BP	GO:0071320	cellular response to cAMP	5/382	50/18870	0.0033230269550471	0.040302704566213	0.0325381991448611	6781/1373/3625/5138/358	5
BP	GO:0006935	chemotaxis	19/382	468/18870	0.00335035947325119	0.040302704566213	0.0325381991448611	5478/6223/3315/1910/57007/3958/5155/641700/23521/57509/7057/7422/301/2260/65125/1652/659/5054/4739	19
BP	GO:0071260	cellular response to mechanical stimulus	6/382	72/18870	0.00336029357998645	0.040302704566213	0.0325381991448611	2022/136319/5138/358/8795/664	6
BP	GO:0001945	lymph vessel development	4/382	31/18870	0.0033763078860704	0.040302704566213	0.0325381991448611	7422/659/57493/7026	4
BP	GO:0008053	mitochondrial fusion	4/382	31/18870	0.0033763078860704	0.040302704566213	0.0325381991448611	581/664/51024/10493	4
BP	GO:0035767	endothelial cell chemotaxis	4/382	31/18870	0.0033763078860704	0.040302704566213	0.0325381991448611	3315/7057/7422/2260	4
BP	GO:0061437	renal system vasculature development	4/382	31/18870	0.0033763078860704	0.040302704566213	0.0325381991448611	59/5155/5175/358	4
BP	GO:0061440	kidney vasculature development	4/382	31/18870	0.0033763078860704	0.040302704566213	0.0325381991448611	59/5155/5175/358	4
BP	GO:0031960	response to corticosteroid	9/382	149/18870	0.00337806056954878	0.040302704566213	0.0325381991448611	6155/336/6781/1373/3490/358/301/687/249	9
BP	GO:0022612	gland morphogenesis	8/382	122/18870	0.0034072901989825	0.0405293587933023	0.0327211873700295	2267/7128/4781/4478/581/7048/5371/7052	8
BP	GO:0042330	taxis	19/382	470/18870	0.00350845442888536	0.0416077484814818	0.033591820217314	5478/6223/3315/1910/57007/3958/5155/641700/23521/57509/7057/7422/301/2260/65125/1652/659/5054/4739	19
BP	GO:0120161	regulation of cold-induced thermogenesis	9/382	150/18870	0.00353131620502907	0.0417538611585676	0.0337097836005603	2778/2167/468/51316/57561/7422/1778/3910/249	9
BP	GO:0006413	translational initiation	8/382	123/18870	0.00358170679673317	0.042223632803155	0.0340890515303113	6188/3315/6189/6218/23521/468/8672/1975	8
BP	GO:0030330	DNA damage response, signal transduction by p53 class mediator	6/382	73/18870	0.00360014803956535	0.042315093129728	0.0341628915951883	6154/1027/3090/10397/51065/5371	6
BP	GO:0106106	cold-induced thermogenesis	9/382	151/18870	0.00368998027284218	0.0432426386412068	0.0349117411052462	2778/2167/468/51316/57561/7422/1778/3910/249	9
BP	GO:0043410	positive regulation of MAPK cascade	19/382	474/18870	0.00384331891418059	0.0449012225827971	0.0362507910566278	9590/6188/5478/10268/59/9518/57007/5155/50507/2243/5320/2244/7057/7422/3643/2260/1652/351/23236	19
BP	GO:0050729	positive regulation of inflammatory response	9/382	152/18870	0.00385418219594825	0.0449012225827971	0.0362507910566278	6223/2167/5320/5138/2113/1652/5054/3956/351	9
BP	GO:0043154	negative regulation of cysteine-type endopeptidase activity involved in apoptotic process	5/382	52/18870	0.00394444139936731	0.0456291355605737	0.0368384681786957	2168/358/7057/7422/2876	5
BP	GO:0002698	negative regulation of immune effector process	8/382	125/18870	0.00395122279658591	0.0456291355605737	0.0368384681786957	6223/3105/336/3106/3958/4092/966/301	8
BP	GO:0071675	regulation of mononuclear cell migration	8/382	125/18870	0.00395122279658591	0.0456291355605737	0.0368384681786957	3958/4478/7057/65125/5054/351/23236/4739	8
BP	GO:0010596	negative regulation of endothelial cell migration	7/382	99/18870	0.0039871651935471	0.045910352708256	0.0370655075214079	350/6781/1460/3728/7057/5468/7026	7
BP	GO:0032368	regulation of lipid transport	9/382	153/18870	0.00402405255635071	0.0462007889150874	0.0372999898282027	336/345/341/9619/7057/51024/5468/6696/5360	9
BP	GO:0030336	negative regulation of cell migration	16/382	373/18870	0.00406582910978484	0.0465455176412074	0.037578304945319	350/2022/6781/388/4092/1460/9289/3728/7057/1652/5468/5054/7026/25932/23236/4739	16
BP	GO:0030968	endoplasmic reticulum unfolded protein response	6/382	75/18870	0.00411770025124185	0.0470034890350691	0.0379480459980972	10399/30001/468/8614/581/595	6
BP	GO:1901653	cellular response to peptide	16/382	374/18870	0.004171268215388	0.047478141957333	0.0383312548044427	9349/9518/1373/23484/3625/5829/23235/10458/4641/7532/3643/143686/5468/351/5166/23236	16
BP	GO:1905952	regulation of lipid localization	10/382	183/18870	0.00421169401870464	0.047800916928622	0.0385918456607592	336/345/341/9619/338/7057/51024/5468/6696/5360	10
BP	GO:0060390	regulation of SMAD protein signal transduction	5/382	53/18870	0.00428442772500867	0.0484874806250267	0.0391461396348161	4092/25937/659/7048/5468	5
BP	GO:0021987	cerebral cortex development	8/382	127/18870	0.00434949664534372	0.0489441937846775	0.0395148648581167	26468/9289/581/664/2316/583/6867/23236	8
BP	GO:0051384	response to glucocorticoid	8/382	127/18870	0.00434949664534372	0.0489441937846775	0.0395148648581167	336/6781/1373/3490/358/301/687/249	8
BP	GO:0045216	cell-cell junction organization	11/382	214/18870	0.00436809826402442	0.0490142697558094	0.0395714403641157	71/4092/1003/187/5175/3728/4641/7422/5583/2316/57493	11
BP	GO:0051145	smooth muscle cell differentiation	6/382	76/18870	0.00439617137404823	0.0491899288491668	0.039713257907697	2022/1910/5155/187/7422/9444	6
BP	GO:0071375	cellular response to peptide hormone stimulus	14/382	310/18870	0.00448008344627612	0.0495941121118523	0.0400395733655263	9518/1373/23484/3625/5829/23235/10458/4641/7532/3643/143686/5468/5166/23236	14
BP	GO:0060348	bone development	11/382	215/18870	0.00452267060539138	0.0495941121118523	0.0400395733655263	6137/2778/2022/6781/79001/659/7048/4090/309/249/7052	11
BP	GO:0036005	response to macrophage colony-stimulating factor	3/382	17/18870	0.00453245861764467	0.0495941121118523	0.0400395733655263	5138/6696/249	3
BP	GO:0044320	cellular response to leptin stimulus	3/382	17/18870	0.00453245861764467	0.0495941121118523	0.0400395733655263	3625/2244/583	3
BP	GO:0080154	regulation of fertilization	3/382	17/18870	0.00453245861764467	0.0495941121118523	0.0400395733655263	4627/5327/23236	3
BP	GO:1901522	positive regulation of transcription from RNA polymerase II promoter involved in cellular response to chemical stimulus	3/382	17/18870	0.00453245861764467	0.0495941121118523	0.0400395733655263	468/7422/4090	3
BP	GO:1901550	regulation of endothelial cell development	3/382	17/18870	0.00453245861764467	0.0495941121118523	0.0400395733655263	1003/7422/23236	3
BP	GO:1903140	regulation of establishment of endothelial barrier	3/382	17/18870	0.00453245861764467	0.0495941121118523	0.0400395733655263	1003/7422/23236	3
CC	GO:0022626	cytosolic ribosome	65/390	118/19886	2.24727870352217e-80	9.59588006403966e-78	7.16763628597071e-78	6136/6206/6158/6143/6210/6154/6202/6194/6137/6181/9349/6169/6130/6133/6205/6217/6224/1915/6228/10399/6204/6157/6134/6188/6203/6229/6152/6168/6155/6161/6191/6176/6156/6167/6132/6223/6227/6175/6135/6233/6234/6165/6189/6230/6170/11224/6160/7311/6122/3921/2197/6147/6218/6207/6209/6159/6171/6141/23521/4736/6129/6208/6124/6192/51065	65
CC	GO:0044391	ribosomal subunit	64/390	188/19886	4.51916206587498e-62	9.64841101064308e-60	7.20687424189537e-60	6136/6206/6158/6143/6210/6154/6202/6194/6137/6181/9349/6169/6130/6133/6205/6217/6224/6228/10399/6204/6157/6134/6188/6203/6229/6152/6168/6155/6161/6191/6176/6156/6167/6132/6223/6227/6175/6135/6233/6234/6165/6189/6230/6170/11224/6160/7311/6122/3921/2197/6147/6218/6207/6209/6159/6171/6141/23521/4736/6129/6208/6124/6192/51065	64
CC	GO:0005840	ribosome	67/390	246/19886	1.22067688622509e-57	1.73743010139371e-55	1.29777226851299e-55	6136/6206/6158/6143/6210/6154/6202/6194/6137/6181/9349/6169/6130/6133/6205/6217/6224/1915/6228/10399/6204/6157/6134/6188/6203/6229/6152/6168/6155/6161/6191/6176/6156/6167/6132/6223/6227/6175/6135/6233/6234/6165/6189/6230/6170/11224/6160/7311/6122/3921/2197/6147/6218/6207/6209/6159/6171/6141/23521/4736/6129/6208/689/6124/200916/6192/51065	67
CC	GO:0022625	cytosolic large ribosomal subunit	36/390	60/19886	1.5665085659885e-46	1.67224789419273e-44	1.24908446182767e-44	6136/6158/6143/6154/6137/6181/9349/6169/6130/6133/6157/6134/6152/6168/6155/6161/6176/6156/6167/6132/6175/6135/6165/6170/11224/6160/7311/6122/6147/6159/6171/6141/23521/4736/6129/6124	36
CC	GO:0005925	focal adhesion	71/390	421/19886	1.24182330809098e-45	1.06051710510969e-43	7.92152552319086e-44	6136/6143/6202/6181/9349/6169/6130/9590/6133/6205/6217/6204/6188/5478/6203/6168/6155/6191/6176/6156/6132/6223/6175/3315/3339/6189/7171/3655/6160/2022/6122/4627/6218/388/79026/71/6207/6209/50507/4478/6141/966/5829/9124/23521/4162/9754/4736/3728/10095/6129/6208/81/3304/667/7532/2317/5239/6124/1465/79834/8874/301/7525/2934/2316/2273/87/309/7052/4739	71
CC	GO:0030055	cell-substrate junction	71/390	431/19886	6.51971577704976e-45	4.63986439466708e-43	3.4657436499054e-43	6136/6143/6202/6181/9349/6169/6130/9590/6133/6205/6217/6204/6188/5478/6203/6168/6155/6191/6176/6156/6132/6223/6175/3315/3339/6189/7171/3655/6160/2022/6122/4627/6218/388/79026/71/6207/6209/50507/4478/6141/966/5829/9124/23521/4162/9754/4736/3728/10095/6129/6208/81/3304/667/7532/2317/5239/6124/1465/79834/8874/301/7525/2934/2316/2273/87/309/7052/4739	71
CC	GO:0022627	cytosolic small ribosomal subunit	29/390	41/19886	6.81490977218267e-41	4.15709496103143e-39	3.10513933980654e-39	6206/6210/6202/6194/6205/6217/6224/6228/10399/6204/6188/6203/6229/6191/6223/6227/6233/6234/6189/6230/7311/3921/2197/6218/6207/6209/6208/6192/51065	29
CC	GO:0015934	large ribosomal subunit	36/390	117/19886	2.94381721358276e-33	1.5712624377498e-31	1.17365344173102e-31	6136/6158/6143/6154/6137/6181/9349/6169/6130/6133/6157/6134/6152/6168/6155/6161/6176/6156/6167/6132/6175/6135/6165/6170/11224/6160/7311/6122/6147/6159/6171/6141/23521/4736/6129/6124	36
CC	GO:0015935	small ribosomal subunit	29/390	75/19886	2.40652828884658e-30	1.14176397704165e-28	8.52839849731594e-29	6206/6210/6202/6194/6205/6217/6224/6228/10399/6204/6188/6203/6229/6191/6223/6227/6233/6234/6189/6230/7311/3921/2197/6218/6207/6209/6208/6192/51065	29
CC	GO:0042788	polysomal ribosome	17/390	31/19886	1.37062227589215e-21	5.8525571180595e-20	4.37156367995076e-20	6143/6169/6130/6228/6152/6161/6156/6132/6227/6135/6234/6170/6160/6171/6141/4736/689	17
CC	GO:0005844	polysome	21/390	67/19886	4.62321063431666e-20	1.79464630986656e-18	1.34050987770139e-18	6143/6194/6169/6130/6228/6188/6152/6161/6191/6156/6132/6227/6135/6234/6170/6160/6171/6141/4736/689/6192	21
CC	GO:0032040	small-subunit processome	18/390	74/19886	3.3249523995072e-15	1.18312889549131e-13	8.83737348290072e-14	6206/6210/6202/6194/6205/6217/6228/6203/6229/6191/6223/6233/6234/6189/6218/6207/6208/91582	18
CC	GO:0062023	collagen-containing extracellular matrix	38/390	429/19886	8.36060552428011e-15	2.74613735297508e-13	2.05122548490435e-13	7450/6281/2267/350/1292/3339/345/1282/51129/6678/59/9518/1284/3958/5155/3490/5265/1306/2243/51162/259/2244/7057/5004/462/667/301/80781/3910/64856/7077/5054/1476/3956/8985/8406/309/7052	38
CC	GO:0034774	secretory granule lumen	32/390	322/19886	5.1431975947498e-14	1.56867526639869e-12	1.17172095579638e-12	7450/1915/5478/350/2512/6678/6282/5155/5265/2243/1460/5683/6709/2244/3728/51316/7057/81/5004/7422/2934/1778/7077/23230/58485/5054/2799/10493/1476/351/353/87	32
CC	GO:0060205	cytoplasmic vesicle lumen	32/390	325/19886	6.6609748385773e-14	1.89615750404834e-12	1.41633359725538e-12	7450/1915/5478/350/2512/6678/6282/5155/5265/2243/1460/5683/6709/2244/3728/51316/7057/81/5004/7422/2934/1778/7077/23230/58485/5054/2799/10493/1476/351/353/87	32
CC	GO:0031983	vesicle lumen	32/390	326/19886	7.25571209663892e-14	1.93636816579051e-12	1.44636892452736e-12	7450/1915/5478/350/2512/6678/6282/5155/5265/2243/1460/5683/6709/2244/3728/51316/7057/81/5004/7422/2934/1778/7077/23230/58485/5054/2799/10493/1476/351/353/87	32
CC	GO:0030684	preribosome	19/390	109/19886	3.72311618205994e-13	9.35159182199761e-12	6.98516534466973e-12	6206/6210/6202/6194/6205/6217/6228/6203/6229/6191/6223/6233/6234/6189/6218/6207/6208/10412/91582	19
CC	GO:0072562	blood microparticle	20/390	144/19886	7.17101924520177e-12	1.70112512094509e-10	1.27065428730768e-10	3503/3514/3538/3502/3500/336/2022/51129/71/3539/4478/2243/259/2244/8542/3304/5004/462/2040/2934	20
CC	GO:0031091	platelet alpha granule	16/390	91/19886	2.40664986928457e-11	5.40862891676059e-10	4.03997180273255e-10	7450/6678/5155/5265/2243/5175/135228/2244/7057/81/5004/6812/7422/5054/351/87	16
CC	GO:0031093	platelet alpha granule lumen	13/390	67/19886	5.0666700643176e-10	1.08173405873181e-08	8.08000541835912e-09	7450/6678/5155/5265/2243/2244/7057/81/5004/7422/5054/351/87	13
CC	GO:0005788	endoplasmic reticulum lumen	26/390	313/19886	6.78062172901832e-10	1.37872641823373e-08	1.02983878891857e-08	1292/11098/336/1282/79709/1284/5155/3490/5265/1306/2243/30001/338/8614/8542/7057/462/493869/11167/80781/64856/3956/351/8985/6696/23193	26
CC	GO:0071735	IgG immunoglobulin complex	6/390	13/19886	8.36485837737894e-08	1.62354296688219e-06	1.21270434849082e-06	3503/3514/3538/3502/3500/3539	6
CC	GO:0005791	rough endoplasmic reticulum	9/390	56/19886	1.31354747768325e-06	2.4386294476989e-05	1.82153265783993e-05	6228/6155/6227/6234/6141/6124/6748/7317/8985	9
CC	GO:0034361	very-low-density lipoprotein particle	6/390	20/19886	1.6816317871417e-06	2.87222709243802e-05	2.14540813264815e-05	350/336/345/341/338/8542	6
CC	GO:0034385	triglyceride-rich plasma lipoprotein particle	6/390	20/19886	1.6816317871417e-06	2.87222709243802e-05	2.14540813264815e-05	350/336/345/341/338/8542	6
CC	GO:0042627	chylomicron	5/390	12/19886	1.99965457857967e-06	3.2840480963597e-05	2.45301755995806e-05	350/336/345/341/338	5
CC	GO:0005938	cell cortex	20/390	305/19886	2.80343495191845e-06	4.43358046099696e-05	3.31166000168144e-05	9590/1915/7171/4627/2168/5829/6709/2244/81/4641/667/2317/6812/8874/2934/1778/2316/1155/87/4739	20
CC	GO:0005912	adherens junction	15/390	188/19886	4.79854597065246e-06	7.31778260524501e-05	5.46601289138232e-05	3655/4627/6282/4478/4092/1003/9124/8613/3728/10397/10458/7422/5239/301/659	15
CC	GO:0034358	plasma lipoprotein particle	7/390	36/19886	5.40391675973051e-06	7.69157485468309e-05	5.74521676560823e-05	350/336/345/341/338/8542/5360	7
CC	GO:1990777	lipoprotein particle	7/390	36/19886	5.40391675973051e-06	7.69157485468309e-05	5.74521676560823e-05	350/336/345/341/338/8542/5360	7
CC	GO:0034364	high-density lipoprotein particle	6/390	26/19886	9.04137358827748e-06	0.000124537629748209	9.3023300415894e-05	350/336/345/341/8542/5360	6
CC	GO:0032994	protein-lipid complex	7/390	39/19886	9.465318233879e-06	0.000126302840183323	9.43418231863598e-05	350/336/345/341/338/8542/5360	7
CC	GO:0005604	basement membrane	10/390	90/19886	1.06324258446381e-05	0.000137577146535165	0.000102763158881191	3339/1282/6678/59/1284/1306/667/80781/3910/64856	10
CC	GO:0032432	actin filament bundle	9/390	79/19886	2.39967184628542e-05	0.000301370552459963	0.000225108535425536	7171/4627/59/5829/9124/2317/5239/2316/87	9
CC	GO:1904813	ficolin-1-rich granule lumen	11/390	124/19886	3.34403014222994e-05	0.000407971677352052	0.000304734175367119	1915/5478/5265/1460/5683/3728/3304/2934/7077/2799/1476	11
CC	GO:0001725	stress fiber	8/390	70/19886	6.65392119274357e-05	0.00076789847278419	0.000573581257866657	7171/4627/59/5829/9124/2317/5239/87	8
CC	GO:0097517	contractile actin filament bundle	8/390	70/19886	6.65392119274357e-05	0.00076789847278419	0.000573581257866657	7171/4627/59/5829/9124/2317/5239/87	8
CC	GO:0101002	ficolin-1-rich granule	13/390	185/19886	7.71488219182021e-05	0.000866909130501902	0.000647537203357762	1915/5478/6515/3958/5265/1460/5683/3728/3304/2934/7077/2799/1476	13
CC	GO:0009897	external side of plasma membrane	20/390	387/19886	8.70508209423188e-05	0.000953094885701798	0.00071191359637038	3105/3655/3106/2022/57007/2243/966/1003/9619/4162/2244/153579/7057/3643/1182/7049/7048/29126/57493/1889	20
CC	GO:0043292	contractile fiber	15/390	245/19886	0.00010645569911811	0.00113641458808582	0.000848844127178611	3315/7171/59/79026/71/9124/3728/81/667/2317/5239/1465/2316/23345/87	15
CC	GO:0042641	actomyosin	8/390	76/19886	0.000120007178307389	0.00124983085700622	0.000933560334457991	7171/4627/59/5829/9124/2317/5239/87	8
CC	GO:0030016	myofibril	14/390	236/19886	0.000248709869621775	0.00252855034115471	0.00188869900990972	3315/7171/79026/71/9124/3728/81/667/2317/5239/1465/2316/23345/87	14
CC	GO:0030018	Z disc	10/390	132/19886	0.000280294654816099	0.00278339110712731	0.00207905215200191	3315/9124/3728/81/667/2317/5239/1465/2316/87	10
CC	GO:0014069	postsynaptic density	16/390	315/19886	0.000526169817438278	0.00510623891013965	0.00381410178669374	6136/6169/6188/6156/6132/6223/6175/6230/6207/54583/6129/6208/664/10458/8997/659	16
CC	GO:0031674	I band	10/390	146/19886	0.000624422953212988	0.00592508002270991	0.00442573461575522	3315/9124/3728/81/667/2317/5239/1465/2316/87	10
CC	GO:0032279	asymmetric synapse	16/390	331/19886	0.000893341548257874	0.00829254002404592	0.00619410730256604	6136/6169/6188/6156/6132/6223/6175/6230/6207/54583/6129/6208/664/10458/8997/659	16
CC	GO:0030863	cortical cytoskeleton	8/390	105/19886	0.00108565896858172	0.00986332722519993	0.00736740576663522	1915/7171/4627/6709/81/2934/2316/87	8
CC	GO:0030867	rough endoplasmic reticulum membrane	4/390	24/19886	0.00113428758547068	0.0100904333124162	0.00753704250871963	6155/6234/6748/7317	4
CC	GO:0030017	sarcomere	12/390	216/19886	0.00119937928373552	0.0102563312760629	0.00766095988326648	3315/7171/9124/3728/81/667/2317/5239/1465/2316/23345/87	12
CC	GO:0031968	organelle outer membrane	13/390	246/19886	0.00120097555925795	0.0102563312760629	0.00766095988326648	7316/6233/7311/5320/5138/581/664/51024/9804/23230/23345/10493/57153	13
CC	GO:0005741	mitochondrial outer membrane	12/390	217/19886	0.00124771401822152	0.0104465467800116	0.00780304122850611	7316/6233/7311/5320/5138/581/664/51024/9804/23230/10493/57153	12
CC	GO:0019867	outer membrane	13/390	248/19886	0.00129192778739273	0.0106087147157057	0.00792417246113353	7316/6233/7311/5320/5138/581/664/51024/9804/23230/23345/10493/57153	13
CC	GO:0099572	postsynaptic specialization	16/390	346/19886	0.00141638729138966	0.0114112711966677	0.00852364149535387	6136/6169/6188/6156/6132/6223/6175/6230/6207/54583/6129/6208/664/10458/8997/659	16
CC	GO:0042571	immunoglobulin complex, circulating	3/390	12/19886	0.00144355887405763	0.011414808133752	0.00852628340817667	3503/3502/3500	3
CC	GO:0045121	membrane raft	14/390	286/19886	0.0016342193742568	0.0126874849601392	0.00947690852439829	6281/284119/79026/83483/5175/9289/8613/4641/1947/3643/2040/659/7048/351	14
CC	GO:0098857	membrane microdomain	14/390	287/19886	0.00168821429413383	0.0128726339927704	0.00961520547222839	6281/284119/79026/83483/5175/9289/8613/4641/1947/3643/2040/659/7048/351	14
CC	GO:0031252	cell leading edge	18/390	423/19886	0.00185354364417356	0.0138853181765282	0.0103716292554864	1915/6188/4627/6282/59/5829/468/83442/10458/4641/667/3643/8874/1182/2934/87/29085/4739	18
CC	GO:0005769	early endosome	18/390	427/19886	0.00205291110913326	0.0151136731655155	0.0112891482044896	3105/336/345/3106/10410/388/57007/8291/338/57561/8639/301/1182/2647/5371/29126/351/51160	18
CC	GO:0098984	neuron to neuron synapse	16/390	362/19886	0.00223775500011721	0.0161952777127127	0.0120970520077701	6136/6169/6188/6156/6132/6223/6175/6230/6207/54583/6129/6208/664/10458/8997/659	16
CC	GO:0005884	actin filament	8/390	118/19886	0.00228789777308522	0.0162822058184565	0.012161982899032	7171/71/9124/4641/301/7525/2316/87	8
CC	GO:0030864	cortical actin cytoskeleton	6/390	73/19886	0.00308522419469553	0.0215965693628687	0.0161315432440508	1915/4627/6709/81/2934/87	6
CC	GO:0001726	ruffle	10/390	182/19886	0.00325020647161245	0.0223844865061051	0.0167200774346108	1915/6188/4627/6282/83442/10458/4641/8874/1182/87	10
CC	GO:0030139	endocytic vesicle	15/390	348/19886	0.00383130468127932	0.0259677317286709	0.0193965800906873	7316/6233/3105/3106/7311/6678/71/8291/338/4641/2317/6812/1182/2934/23166	15
CC	GO:0031092	platelet alpha granule membrane	3/390	17/19886	0.00414886781498836	0.0276807274531255	0.0206761011174585	6678/5175/135228	3
CC	GO:0042581	specific granule	9/390	160/19886	0.00440048244771734	0.0289077846950047	0.021592650715115	6515/966/6709/3728/5004/2040/1182/7077/57153	9
CC	GO:0031143	pseudopodium	3/390	18/19886	0.00490695047735656	0.0317464826338068	0.0237130142685652	4478/81/87	3
CC	GO:0005903	brush border	7/390	108/19886	0.00541813469902146	0.0345305002460024	0.0257925343881147	4637/4627/358/4641/2317/2316/87	7
CC	GO:0099522	cytosolic region	3/390	20/19886	0.00665958647230424	0.0418182856422634	0.0312361408840276	10458/6812/23236	3
CC	GO:0045335	phagocytic vesicle	8/390	142/19886	0.00701452034397314	0.0434086983605294	0.0324240986151619	3105/3106/71/4641/2317/6812/1182/2934	8
MF	GO:0003735	structural constituent of ribosome	64/384	176/18496	9.79338179857781e-63	6.11107024231255e-60	5.14410264998982e-60	6136/6206/6158/6143/6210/6154/6202/6194/6137/6181/9349/6169/6130/6133/6205/6217/6224/6228/6204/6157/6134/6188/6203/6229/6152/6168/6155/6161/6191/6176/6156/6167/6132/6223/6227/6175/6135/6233/6234/6165/6189/6230/6170/11224/6160/7311/6122/3921/2197/6147/6218/6207/6209/6159/6171/6141/23521/4736/6129/6208/6124/200916/6192/51065	64
MF	GO:0019843	rRNA binding	15/384	66/18496	4.48204390331074e-12	1.39839769783295e-09	1.17712626723793e-09	6136/9349/6133/6205/6188/6203/6191/6167/6132/6175/6135/284119/6147/6207/6192	15
MF	GO:0004857	enzyme inhibitor activity	28/384	386/18496	1.05663776021661e-08	2.19780654125056e-06	1.85004295560734e-06	9349/6224/10399/2597/6167/6135/3315/10628/336/345/1027/51129/341/6209/51232/3958/5265/135228/259/7057/462/7532/301/7077/94274/5054/1476/351	28
MF	GO:0045296	cadherin binding	23/384	334/18496	5.61742911222177e-07	8.76318941506596e-05	7.37657138683859e-05	6130/10399/6152/3655/4627/6282/6147/79026/6159/1003/1936/9124/3939/6709/3728/23348/10397/53827/10458/2317/301/659/2316	23
MF	GO:0019838	growth factor binding	14/384	135/18496	8.55422825145695e-07	0.000106756768578183	8.98644188942531e-05	6223/3655/1282/2022/5155/3490/135228/2615/7057/3643/2260/7049/659/7048	14
MF	GO:0055105	ubiquitin-protein transferase inhibitor activity	5/384	11/18496	1.56656680906636e-06	0.000158150104081897	0.000133125678031152	9349/6224/6167/6135/6209	5
MF	GO:0050840	extracellular matrix binding	9/384	55/18496	1.78486288924304e-06	0.000158150104081897	0.000133125678031152	3655/3921/6678/3958/9289/7057/7422/3956/6696	9
MF	GO:0005201	extracellular matrix structural constituent	15/384	166/18496	2.0275654369474e-06	0.000158150104081897	0.000133125678031152	7450/1292/3339/1282/6678/1284/3490/1306/2243/2244/7057/80781/3910/64856/8406	15
MF	GO:0050431	transforming growth factor beta binding	6/384	24/18496	7.55187239037465e-06	0.000523596485732642	0.000440746704420696	2022/135228/2615/7057/7049/7048	6
MF	GO:0005539	glycosaminoglycan binding	17/384	240/18496	1.17740859943677e-05	0.000734702966048545	0.000618449359072577	5478/350/2022/6159/9289/338/7057/462/7422/2260/11167/7049/7048/2799/351/23166/309	17
MF	GO:0055106	ubiquitin-protein transferase regulator activity	6/384	27/18496	1.57559505853723e-05	0.000893792105933845	0.00075236548728237	9349/6224/6167/6135/1027/6209	6
MF	GO:0031406	carboxylic acid binding	14/384	195/18496	5.9685703947373e-05	0.0031036566052634	0.00261255844471396	5478/341/112399/2167/2168/1373/54583/259/116362/143686/5066/5468/7026/8985	14
MF	GO:0005518	collagen binding	8/384	68/18496	7.99789707506759e-05	0.00383899059603244	0.00323153898012852	7450/1292/3339/6678/5155/4092/9289/7057	8
MF	GO:0005024	transforming growth factor beta receptor activity	4/384	13/18496	0.000112728939910605	0.00471099211128403	0.00396556184806128	2022/7049/659/7048	4
MF	GO:0043177	organic acid binding	14/384	207/18496	0.000113245002675097	0.00471099211128403	0.00396556184806128	5478/341/112399/2167/2168/1373/54583/259/116362/143686/5066/5468/7026/8985	14
MF	GO:0048027	mRNA 5'-UTR binding	5/384	25/18496	0.000141745471585456	0.00552807339183278	0.00465335462639095	6154/6189/6207/6171/6208	5
MF	GO:0043236	laminin binding	5/384	28/18496	0.000249121676928879	0.00914423096491887	0.00769731992492327	3655/3921/3958/7057/3956	5
MF	GO:0034987	immunoglobulin receptor binding	4/384	16/18496	0.000273116822041514	0.00946804983077249	0.00796990024553892	3503/3502/3500/2316	4
MF	GO:0055102	lipase inhibitor activity	4/384	17/18496	0.000351328275905743	0.0115383602192202	0.00971262103473493	336/345/341/301	4
MF	GO:0098631	cell adhesion mediator activity	7/384	65/18496	0.000389060940479353	0.0121387013429558	0.0102179689104841	3921/6282/9124/3728/54538/10458/301	7
MF	GO:0051015	actin filament binding	13/384	208/18496	0.00042459991126724	0.0126032783876829	0.0106090349450975	7171/4627/6709/10095/81/4641/2317/2934/2316/23345/87/309/29085	13
MF	GO:0098641	cadherin binding involved in cell-cell adhesion	4/384	18/18496	0.000444346353411897	0.0126032783876829	0.0106090349450975	6282/9124/10458/301	4
MF	GO:0004675	transmembrane receptor protein serine/threonine kinase activity	4/384	19/18496	0.00055367254672544	0.0150213769198554	0.0126445126231576	2022/7049/659/7048	4
MF	GO:1901681	sulfur compound binding	15/384	275/18496	0.000665999249585376	0.0168025301253774	0.0141438301831365	5478/350/2512/6159/9289/338/7057/462/7422/2260/11167/7049/2799/351/309	15
MF	GO:0031418	L-ascorbic acid binding	4/384	20/18496	0.000680827409147333	0.0168025301253774	0.0141438301831365	112399/54583/5066/8985	4
MF	GO:0098632	cell-cell adhesion mediator activity	6/384	52/18496	0.000700105421890725	0.0168025301253774	0.0141438301831365	6282/9124/3728/54538/10458/301	6
MF	GO:0002020	protease binding	10/384	142/18496	0.00077518852512088	0.0176043400176975	0.0148187679973533	7450/7316/7128/9002/5265/7057/462/7077/5054/1476	10
MF	GO:0004866	endopeptidase inhibitor activity	11/384	168/18496	0.000789938334127452	0.0176043400176975	0.0148187679973533	2597/51232/5265/135228/259/7057/462/7077/5054/1476/351	11
MF	GO:0120020	cholesterol transfer activity	4/384	22/18496	0.000994765509039106	0.0207072818283046	0.0174307247508839	336/9619/338/5360	4
MF	GO:0061134	peptidase regulator activity	13/384	228/18496	0.00100077636003814	0.0207072818283046	0.0174307247508839	10399/2597/51232/5265/135228/259/7057/462/51065/7077/5054/1476/351	13
MF	GO:0008201	heparin binding	11/384	174/18496	0.0010534153259333	0.0207072818283046	0.0174307247508839	350/6159/9289/338/7057/462/7422/2260/11167/7049/351	11
MF	GO:0030414	peptidase inhibitor activity	11/384	175/18496	0.00110367337897704	0.0207072818283046	0.0174307247508839	2597/51232/5265/135228/259/7057/462/7077/5054/1476/351	11
MF	GO:0017134	fibroblast growth factor binding	4/384	23/18496	0.00118463375450369	0.0207072818283046	0.0174307247508839	6223/7057/2260/7049	4
MF	GO:0120015	sterol transfer activity	4/384	23/18496	0.00118463375450369	0.0207072818283046	0.0174307247508839	336/9619/338/5360	4
MF	GO:0019199	transmembrane receptor protein kinase activity	7/384	79/18496	0.00126470730868683	0.0207072818283046	0.0174307247508839	2022/51232/3643/2260/7049/659/7048	7
MF	GO:0046332	SMAD binding	7/384	79/18496	0.00126470730868683	0.0207072818283046	0.0174307247508839	4092/7049/7048/2316/5468/5371/4090	7
MF	GO:0034713	type I transforming growth factor beta receptor binding	3/384	11/18496	0.00129420511426904	0.0207072818283046	0.0174307247508839	2022/4092/7048	3
MF	GO:0048185	activin binding	3/384	11/18496	0.00129420511426904	0.0207072818283046	0.0174307247508839	2022/7049/7048	3
MF	GO:0097371	MDM2/MDM4 family protein binding	3/384	11/18496	0.00129420511426904	0.0207072818283046	0.0174307247508839	6224/6167/6209	3
MF	GO:0005178	integrin binding	10/384	154/18496	0.0014391276653819	0.0224503915799576	0.0188980185533044	7450/5478/3655/4627/8613/7057/81/667/6696/87	10
MF	GO:0061135	endopeptidase regulator activity	11/384	184/18496	0.00165137635777641	0.0251331426159141	0.0211562722087401	2597/51232/5265/135228/259/7057/462/7077/5054/1476/351	11
MF	GO:0005160	transforming growth factor beta receptor binding	4/384	26/18496	0.00190429723276344	0.0282924160296283	0.0238156470964651	2022/4092/7049/7048	4
MF	GO:0031386	protein tag activity	3/384	13/18496	0.00217508928257	0.030846720734629	0.025965778756039	7316/6233/7311	3
MF	GO:0141047	molecular tag activity	3/384	13/18496	0.00217508928257	0.030846720734629	0.025965778756039	7316/6233/7311	3
MF	GO:0030020	extracellular matrix structural constituent conferring tensile strength	5/384	45/18496	0.00232083596066059	0.0321822586544935	0.027089991681161	1292/1282/1284/1306/80781	5
MF	GO:0070325	lipoprotein particle receptor binding	4/384	29/18496	0.00288084375801577	0.0390792718478661	0.0328956758638414	3339/336/345/338	4
MF	GO:0005504	fatty acid binding	5/384	48/18496	0.00309205446937118	0.0410519572103748	0.0345562190417966	341/2167/2168/116362/5468	5
MF	GO:0071813	lipoprotein particle binding	4/384	31/18496	0.00369420518435432	0.0470445721436142	0.0396006098172461	336/7057/23166/5360	4
MF	GO:0071814	protein-lipid complex binding	4/384	31/18496	0.00369420518435432	0.0470445721436142	0.0396006098172461	336/7057/23166/5360	4
