# Supplementary material for: TM4SF1 overexpression in tumor-associated endothelial cells promotes microvascular invasion in hepatocellular carcinoma
Source: Front Oncol. 2025 Mar 7;15:1526177. doi: 10.3389/fonc.2025.1526177 (PMC11925789; doi:10.3389/fonc.2025.1526177)
Supplement: Supplementary file 3 [file DataSheet2.csv]

ONTOLOGY	ID	Description	GeneRatio	BgRatio	pvalue	p.adjust	qvalue	geneID	Count
BP	GO:0006898	receptor-mediated endocytosis	36/641	258/18870	5.80413259596497e-13	2.83706001290768e-09	2.29415977872089e-09	10894/10332/948/1514/929/2213/55576/4360/58191/1601/1211/1175/133/23166/634/348/567/161/6386/6453/821/9873/8976/3357/10268/2060/5899/28514/7430/1213/23011/7018/10487/1803/382/8650	36
BP	GO:0010273	detoxification of copper ion	10/641	16/18870	1.27156510601282e-11	2.07180341273022e-08	1.67534279757127e-08	4495/4499/4502/4490/4493/4501/4496/4489/4494/326343	10
BP	GO:1990169	stress response to copper ion	10/641	16/18870	1.27156510601282e-11	2.07180341273022e-08	1.67534279757127e-08	4495/4499/4502/4490/4493/4501/4496/4489/4494/326343	10
BP	GO:0071294	cellular response to zinc ion	11/641	24/18870	1.06564646269298e-10	1.30221997741082e-07	1.05302696510846e-07	4495/4499/4502/4490/4493/5025/4501/4496/4489/4494/326343	11
BP	GO:0097501	stress response to metal ion	10/641	21/18870	4.80049981889634e-10	4.69296862295306e-07	3.79492143578016e-07	4495/4499/4502/4490/4493/4501/4496/4489/4494/326343	10
BP	GO:0061687	detoxification of inorganic compound	10/641	22/18870	8.53387704227598e-10	6.95226516377417e-07	5.62187864802567e-07	4495/4499/4502/4490/4493/4501/4496/4489/4494/326343	10
BP	GO:0016032	viral process	41/641	432/18870	3.21847269037658e-09	2.24741350150868e-06	1.81734811313745e-06	339390/8547/10332/1514/4360/920/684/6480/5479/2589/5988/2494/348/8692/7415/1508/821/5819/5034/6520/6484/290/9218/5359/1604/1525/3916/1488/2060/8829/5093/4061/10241/5987/1803/6741/23367/10450/51495/1452/1969	41
BP	GO:0071280	cellular response to copper ion	10/641	26/18870	6.19756612862556e-09	3.78671290459022e-06	3.0620869490775e-06	4495/4499/4502/4490/4493/4501/4496/4489/4494/326343	10
BP	GO:0034976	response to endoplasmic reticulum stress	30/641	266/18870	9.02348447309386e-09	4.90075467827587e-06	3.96294552005467e-06	2213/7184/811/3309/2923/10130/26471/57134/1051/84899/7415/821/5366/5034/7494/7873/23376/23753/55829/9601/8975/23190/57333/2907/5611/5770/57414/1965/10959/4121	30
BP	GO:0034975	protein folding in endoplasmic reticulum	7/641	11/18870	1.48082080935919e-08	6.7474955716518e-06	5.45629379609624e-06	7184/811/3309/2923/821/5034/5611	7
BP	GO:0046718	viral entry into host cell	22/641	156/18870	1.5810576062854e-08	6.7474955716518e-06	5.45629379609624e-06	339390/8547/10332/1514/4360/920/5988/8692/1508/5819/5034/6520/290/5359/1604/1525/3916/2060/8829/4061/1803/1969	22
BP	GO:0019058	viral life cycle	33/641	321/18870	1.65650464115838e-08	6.7474955716518e-06	5.45629379609624e-06	339390/8547/10332/1514/4360/920/684/5479/5988/2494/348/8692/7415/1508/5819/5034/6520/290/9218/5359/1604/1525/3916/1488/2060/8829/5093/4061/1803/23367/10450/51495/1969	33
BP	GO:0044409	entry into host	22/641	163/18870	3.5645801359758e-08	1.3402821311269e-05	1.08380553931896e-05	339390/8547/10332/1514/4360/920/5988/8692/1508/5819/5034/6520/290/5359/1604/1525/3916/2060/8829/4061/1803/1969	22
BP	GO:0006457	protein folding	26/641	223/18870	4.49503947002792e-08	1.53779936224681e-05	1.24352584314686e-05	7184/811/3309/2923/10130/10954/5479/2896/567/10491/821/2289/5034/10726/23753/9601/6767/64175/51726/10576/64374/5611/23184/10450/64215/7266	26
BP	GO:0002237	response to molecule of bacterial origin	35/641	369/18870	4.71910606254134e-08	1.53779936224681e-05	1.24352584314686e-05	948/929/54/2213/4360/9590/133/23643/2149/1051/4091/567/717/654/4792/29126/5142/7494/7189/1604/55829/2355/10949/7099/9516/4669/4067/6648/22904/9646/4208/23328/4846/958/1019	35
BP	GO:0098754	detoxification	21/641	158/18870	9.52074221402434e-08	2.88950735765201e-05	2.33657079162359e-05	948/4495/4499/4502/4490/4493/4501/7837/2876/4496/4489/4494/9446/3240/348/326343/55829/6648/4846/51109/2878	21
BP	GO:0010043	response to zinc ion	12/641	51/18870	1.00494322995262e-07	2.88950735765201e-05	2.33657079162359e-05	4495/4499/4502/4490/4493/5025/4501/4496/4489/4494/326343/6648	12
BP	GO:0044000	movement in host	23/641	188/18870	1.11198132705957e-07	2.9624180120116e-05	2.39552925211119e-05	339390/8547/10332/1514/4360/920/5988/8692/1508/5819/5034/6520/290/9218/5359/1604/1525/3916/2060/8829/4061/1803/1969	23
BP	GO:0032496	response to lipopolysaccharide	33/641	348/18870	1.15151272970991e-07	2.9624180120116e-05	2.39552925211119e-05	948/929/54/4360/9590/133/23643/2149/1051/4091/717/654/4792/29126/5142/7494/7189/1604/55829/2355/10949/7099/9516/4669/4067/6648/22904/9646/4208/23328/4846/958/1019	33
BP	GO:0003170	heart valve development	14/641	73/18870	1.37324466223814e-07	3.35620995451e-05	2.71396510879168e-05	10439/2626/11117/4091/650/5138/4669/25831/4208/187/639/4846/6615/7132	14
BP	GO:0006882	intracellular zinc ion homeostasis	10/641	36/18870	2.18083944226011e-07	5.07616342560354e-05	4.10478802290062e-05	4495/4499/4502/4490/4493/4501/4496/4489/4494/326343	10
BP	GO:0009636	response to toxic substance	27/641	258/18870	2.33131573367774e-07	5.179759684644e-05	4.18856008610522e-05	948/4495/4499/4502/4490/4493/26471/4501/7837/2876/4496/4489/4494/9446/3240/348/326343/6335/55829/4067/6648/8683/4846/4357/8303/51109/2878	27
BP	GO:0046688	response to copper ion	10/641	37/18870	2.89819953935743e-07	5.90266639515796e-05	4.77313125889787e-05	4495/4499/4502/4490/4493/4501/4496/4489/4494/326343	10
BP	GO:0071276	cellular response to cadmium ion	10/641	37/18870	2.89819953935743e-07	5.90266639515796e-05	4.77313125889787e-05	4495/4499/4502/4490/4493/4501/4496/4489/4494/326343	10
BP	GO:0071248	cellular response to metal ion	23/641	200/18870	3.43879401189073e-07	6.54303599670139e-05	5.29095963640575e-05	1393/4495/7184/5641/811/4499/4502/4490/4493/5025/4501/4496/4489/4494/30061/567/654/326343/8644/4208/7018/1965/221184	23
BP	GO:0050878	regulation of body fluid levels	33/641	365/18870	3.48033829611776e-07	6.54303599670139e-05	5.29095963640575e-05	948/2923/3572/2157/7035/133/231/2149/11117/3091/7980/634/348/8692/1535/114897/2151/6690/10627/710/6484/7494/5359/2355/7099/7094/4067/5627/187/4881/4846/958/8526	33
BP	GO:0031349	positive regulation of defense response	39/641	480/18870	4.87145419124999e-07	8.81913632845554e-05	7.13150506360379e-05	8547/948/929/2220/26471/3572/3133/23643/11117/90865/2896/81035/1051/8692/1535/4792/961/7105/388125/5819/5138/7189/29997/5359/3916/7099/4669/4067/79792/4208/283131/6421/708/8723/958/8780/4814/7132/1452	39
BP	GO:0051701	biological process involved in interaction with host	23/641	211/18870	8.91727334439742e-07	0.000155670114669338	0.00012588105792561	339390/8547/10332/1514/4360/920/5988/8692/1508/5819/5034/6520/290/9218/5359/1604/1525/3916/2060/8829/4061/1803/1969	23
BP	GO:0030099	myeloid cell differentiation	35/641	430/18870	1.81232685853092e-06	0.000305470816706867	0.000247015874910476	51266/4495/920/4094/3091/90865/634/1051/567/5305/4792/650/1435/87/7189/23376/2355/7049/7099/28514/4669/4067/6886/22904/292/9646/4208/2739/7018/140685/4609/4055/123169/8651/1969	35
BP	GO:0007596	blood coagulation	23/641	224/18870	2.51479742807194e-06	0.000409744327613855	0.000331335590961759	948/2923/3572/2157/7035/2149/11117/7980/634/348/114897/2151/10627/710/6484/5359/7099/7094/4067/5627/4846/958/8526	23
BP	GO:0072583	clathrin-dependent endocytosis	10/641	47/18870	3.17072676845434e-06	0.000499952014329187	0.000404281121071173	1601/1211/1175/161/6453/821/9873/8976/28514/1213	10
BP	GO:0031663	lipopolysaccharide-mediated signaling pathway	11/641	58/18870	3.3966425419365e-06	0.0005188371482808	0.000419552392926696	948/929/23643/654/4792/7189/1604/7099/4067/23328/4846	11
BP	GO:0050817	coagulation	23/641	229/18870	3.66027477985719e-06	0.000519256177869589	0.000419891236949847	948/2923/3572/2157/7035/2149/11117/7980/634/348/114897/2151/10627/710/6484/5359/7099/7094/4067/5627/4846/958/8526	23
BP	GO:0071241	cellular response to inorganic substance	23/641	229/18870	3.66027477985719e-06	0.000519256177869589	0.000419891236949847	1393/4495/7184/5641/811/4499/4502/4490/4493/5025/4501/4496/4489/4494/30061/567/654/326343/8644/4208/7018/1965/221184	23
BP	GO:0045088	regulation of innate immune response	34/641	425/18870	3.71807819669305e-06	0.000519256177869589	0.000419891236949847	8547/948/929/2213/2220/3133/23643/2896/634/348/81035/1535/4792/7105/5819/710/7189/29997/5359/54625/3916/7099/4669/4067/25939/6421/708/958/8780/5770/4814/9470/1452/5272	34
BP	GO:0002697	regulation of immune effector process	32/641	389/18870	4.01633577442681e-06	0.000534822442345199	0.000432478738695457	339390/8547/948/54/2213/1776/2220/3598/684/3554/5199/3133/90865/2896/634/567/961/5819/710/7494/7189/1604/3916/7099/9516/4067/57102/9188/708/8723/958/5272	32
BP	GO:0046686	response to cadmium ion	11/641	59/18870	4.04836955130368e-06	0.000534822442345199	0.000432478738695457	4495/4499/4502/4490/4493/4501/4496/4489/4494/326343/6648	11
BP	GO:0007599	hemostasis	23/641	231/18870	4.23870936252573e-06	0.000545231878000678	0.000440896223165765	948/2923/3572/2157/7035/2149/11117/7980/634/348/114897/2151/10627/710/6484/5359/7099/7094/4067/5627/4846/958/8526	23
BP	GO:0048002	antigen processing and presentation of peptide antigen	12/641	71/18870	4.35748412592425e-06	0.000546138010449172	0.00044162895797154	10332/1514/2213/5641/811/2923/1509/3133/567/7189/55080/6890	12
BP	GO:0010952	positive regulation of peptidase activity	19/641	170/18870	5.44536344743136e-06	0.000665423413276112	0.000538087888029073	1514/5641/1509/2149/2896/5988/1612/7415/5366/355/10395/637/4067/23787/5720/57333/27166/5134/4609	19
BP	GO:0045807	positive regulation of endocytosis	18/641	155/18870	5.58253849671281e-06	0.000665547516388591	0.000538188242751132	8547/948/929/2213/2220/811/5199/1601/348/567/717/1535/961/8976/28514/23011/7018/10960	18
BP	GO:0043114	regulation of vascular permeability	10/641	50/18870	5.73828884706064e-06	0.000667827521057915	0.000540031945381271	9590/133/634/348/654/388125/5138/4881/10979/9839	10
BP	GO:0007265	Ras protein signal transduction	29/641	341/18870	5.97807792411858e-06	0.000679554532397479	0.000549514874053005	10161/2149/10982/5962/348/7074/1718/10435/6386/1435/2151/153020/58480/5899/10395/397/55667/28512/8829/395/23011/23580/23179/10750/396/7126/382/9267/51495	29
BP	GO:2001233	regulation of apoptotic signaling pathway	32/641	398/18870	6.45879860463917e-06	0.00071751380862446	0.000580210257426318	1514/2213/2923/2626/26471/2876/3091/8692/293/5366/5034/7494/2730/355/55829/7099/637/6648/8829/292/27166/85450/6421/2907/9500/4609/4055/4846/5518/5770/1984/6615	32
BP	GO:0001667	ameboidal-type cell migration	37/641	497/18870	7.33888585898919e-06	0.000795032189737963	0.000642894709377649	5547/5641/811/7076/57556/5025/168667/3397/8828/2876/9590/3091/10982/2896/634/348/8692/8613/506/9124/3357/7026/397/8829/116844/4208/375056/10487/708/23328/1803/4846/958/382/6615/9839/1969	37
BP	GO:0071219	cellular response to molecule of bacterial origin	23/641	239/18870	7.48189049262404e-06	0.000795032189737963	0.000642894709377649	948/929/2213/4360/23643/654/4792/29126/5142/7494/7189/1604/55829/7099/9516/4067/22904/9646/4208/23328/4846/958/1019	23
BP	GO:0042060	wound healing	33/641	423/18870	8.74702391502189e-06	0.000909690487162276	0.000735611977623901	948/5547/7076/2923/2626/3572/2876/2157/7035/2149/11117/3091/7980/634/348/8613/114897/2151/10627/710/6484/7494/5359/7099/7094/4067/5627/116844/375056/10979/4846/958/8526	33
BP	GO:0031666	positive regulation of lipopolysaccharide-mediated signaling pathway	5/641	10/18870	9.73843868427318e-06	0.000957835852742274	0.00077454423874736	929/23643/654/7189/23328	5
BP	GO:0007015	actin filament organization	35/641	464/18870	9.76441482048568e-06	0.000957835852742274	0.00077454423874736	7184/23406/65108/120/5962/115677/1266/10435/961/9897/9873/8976/9124/58480/9535/87/88/6624/10395/7430/8829/395/10979/7018/23580/10487/10788/9788/5987/10580/7126/382/7791/85358/9839	35
BP	GO:0071222	cellular response to lipopolysaccharide	22/641	226/18870	9.79782991757645e-06	0.000957835852742274	0.00077454423874736	948/929/4360/23643/654/4792/29126/5142/7494/7189/1604/55829/7099/9516/4067/22904/9646/4208/23328/4846/958/1019	22
BP	GO:0030168	platelet activation	16/641	133/18870	1.16958932846146e-05	0.001120971105396	0.000906461904720901	2923/3572/2149/11117/634/348/114897/2151/10627/5359/7099/7094/4067/4846/958/8526	16
BP	GO:0002685	regulation of leukocyte migration	22/641	230/18870	1.29399445356106e-05	0.0012163547863474	0.000983592950024655	10894/5641/811/5025/3554/1893/11117/90865/27202/961/1435/131450/8976/6484/8174/4067/90550/124976/4267/375056/708/1803	22
BP	GO:0071216	cellular response to biotic stimulus	24/641	265/18870	1.33453473126932e-05	0.00123079354083857	0.000995268702267387	948/929/2213/4360/3309/23643/654/4792/29126/5142/7494/7189/1604/55829/7099/9516/4067/22904/9646/4208/23328/4846/958/1019	24
BP	GO:0016482	cytosolic transport	19/641	182/18870	1.46323061281794e-05	0.00132449467323224	0.0010710391717605	30845/1601/6643/58533/5962/27131/29886/5305/55062/3916/2060/7430/1213/92241/23011/54832/5987/9559/84910	19
BP	GO:0050900	leukocyte migration	31/641	396/18870	1.52515133769268e-05	0.00135544358884397	0.00109606569818871	10894/6368/5641/811/58191/5025/3554/1893/5479/11117/90865/27202/3680/961/1435/131450/3672/8976/6484/5142/8174/1525/51119/4067/90550/124976/4267/375056/708/1803/4814	31
BP	GO:0010038	response to metal ion	29/641	359/18870	1.59460994725843e-05	0.00137650886887265	0.00111309992303747	1393/4495/929/7184/5641/811/4499/4502/4490/4493/5025/4501/4496/4489/4494/30061/3091/567/654/140576/326343/8644/5359/6648/4208/7018/7390/1965/221184	29
BP	GO:0044403	biological process involved in symbiotic interaction	27/641	322/18870	1.60517605412727e-05	0.00137650886887265	0.00111309992303747	339390/8547/10332/1514/4360/920/2876/5479/5988/348/8692/1508/5819/5034/6520/290/9218/5359/1604/1525/3916/2060/8829/4061/1803/8819/1969	27
BP	GO:0050729	positive regulation of inflammatory response	17/641	152/18870	1.66692731429337e-05	0.00139275369107946	0.00112623613360397	26471/3572/3133/90865/2896/1051/8692/4792/961/388125/5138/7099/79792/283131/8723/4814/7132	17
BP	GO:0030193	regulation of blood coagulation	11/641	68/18870	1.6811061328496e-05	0.00139275369107946	0.00112623613360397	948/7035/2149/11117/634/348/114897/710/6484/5627/4846	11
BP	GO:0071560	cellular response to transforming growth factor beta stimulus	25/641	287/18870	1.73029631094223e-05	0.00140961472798094	0.00113987063992773	3309/3397/1601/58533/11117/4091/8692/26036/100628315/2022/650/6386/7472/5138/1284/50515/7049/116844/4208/10979/11171/4052/8819/7791/9839	25
BP	GO:0045766	positive regulation of angiogenesis	19/641	185/18870	1.84590677566524e-05	0.00145528908378253	0.00117680474407861	2626/168667/1893/3716/133/11117/3091/56005/2896/2022/7494/28514/8829/116844/187/23328/4846/958/4814	19
BP	GO:1904018	positive regulation of vasculature development	19/641	185/18870	1.84590677566524e-05	0.00145528908378253	0.00117680474407861	2626/168667/1893/3716/133/11117/3091/56005/2896/2022/7494/28514/8829/116844/187/23328/4846/958/4814	19
BP	GO:0034109	homotypic cell-cell adhesion	13/641	96/18870	2.15121156406594e-05	0.00166906700399274	0.00134967408906727	2923/3572/3716/11117/5962/634/8613/114897/10627/1525/7094/4067/4267	13
BP	GO:0002752	cell surface pattern recognition receptor signaling pathway	11/641	70/18870	2.23134780640478e-05	0.00167797355041639	0.00135687627741699	8547/929/2220/23643/1535/4792/7189/7099/4669/4067/4814	11
BP	GO:1900046	regulation of hemostasis	11/641	70/18870	2.23134780640478e-05	0.00167797355041639	0.00135687627741699	948/7035/2149/11117/634/348/114897/710/6484/5627/4846	11
BP	GO:0036503	ERAD pathway	14/641	111/18870	2.38260416321345e-05	0.00176457108330112	0.00142690249328015	7184/811/3309/57134/7415/821/7494/23753/55829/8975/23190/57333/57414/4121	14
BP	GO:0071559	response to transforming growth factor beta	25/641	293/18870	2.45366366125976e-05	0.00179007581734891	0.00144752663755387	3309/3397/1601/58533/11117/4091/8692/26036/100628315/2022/650/6386/7472/5138/1284/50515/7049/116844/4208/10979/11171/4052/8819/7791/9839	25
BP	GO:0052547	regulation of peptidase activity	26/641	312/18870	2.5530702233799e-05	0.00183520694880602	0.00148402146885318	1514/5641/7076/1509/1893/2876/2149/2896/5988/1612/1718/7415/5366/871/710/355/10395/637/4067/23787/5720/57333/27166/5134/4609/5272	26
BP	GO:0002833	positive regulation of response to biotic stimulus	29/641	369/18870	2.65671336417281e-05	0.00188203114841691	0.00152188538252767	8547/948/929/2220/3133/23643/11117/2896/81035/654/1535/4792/7105/5819/29126/7189/29997/5359/3916/7099/4669/4067/6421/708/23328/958/8780/4814/1452	29
BP	GO:0034341	response to type II interferon	16/641	143/18870	2.91941394104005e-05	0.00203858504911482	0.00164848110505344	4360/6368/58191/684/55647/3716/1612/10435/115361/961/54625/7099/10241/23580/958/7791	16
BP	GO:0031664	regulation of lipopolysaccharide-mediated signaling pathway	7/641	28/18870	3.20759704766708e-05	0.00215202621502624	0.00174021415225763	948/929/23643/654/7189/1604/23328	7
BP	GO:1903077	negative regulation of protein localization to plasma membrane	7/641	28/18870	3.20759704766708e-05	0.00215202621502624	0.00174021415225763	1601/51225/25831/1213/5525/10959/8650	7
BP	GO:0007264	small GTPase mediated signal transduction	35/641	491/18870	3.2139507712135e-05	0.00215202621502624	0.00174021415225763	5649/10161/2149/10982/5962/348/7074/1718/10435/6386/6453/1435/2151/4924/153020/58480/5899/10395/397/55667/28512/8829/23092/23526/395/23011/23580/23179/10750/396/7126/382/57186/9267/51495	35
BP	GO:0050818	regulation of coagulation	11/641	73/18870	3.34649460965285e-05	0.0022104953583761	0.00178749463147176	948/7035/2149/11117/634/348/114897/710/6484/5627/4846	11
BP	GO:0070371	ERK1 and ERK2 cascade	27/641	336/18870	3.40364089129311e-05	0.0022182662235521	0.00179377846270956	948/6368/920/1847/2626/57556/168667/1601/9590/2149/11117/634/348/7074/650/3357/10268/7099/7430/4067/8829/10979/7018/4609/5770/10419/1969	27
BP	GO:0050732	negative regulation of peptidyl-tyrosine phosphorylation	9/641	49/18870	3.46629890530779e-05	0.00222937750646638	0.00180276348884083	58533/54206/9021/8692/6690/9467/54625/5518/8651	9
BP	GO:0051017	actin filament bundle assembly	17/641	161/18870	3.52552583231202e-05	0.00223802211277158	0.00180975386197288	7184/5962/961/9124/87/6624/10395/7430/8829/395/10979/9788/10580/7126/7791/85358/9839	17
BP	GO:0031589	cell-substrate adhesion	28/641	356/18870	3.59400944965719e-05	0.00225224592178517	0.00182125580073721	10894/948/811/6480/4811/1601/11117/59277/3680/4091/7074/1435/1896/151887/3672/5034/87/88/8174/7094/10395/8829/395/10979/30008/708/10580/7791	28
BP	GO:0043542	endothelial cell migration	24/641	284/18870	4.14226703740822e-05	0.00256296218719638	0.00207251335449272	5547/5641/811/5025/168667/3397/8828/2876/3091/2896/634/348/8613/506/7026/8829/4208/375056/23328/1803/4846/958/9839/1969	24
BP	GO:0061572	actin filament bundle organization	17/641	165/18870	4.82424885875578e-05	0.00294761605269978	0.00238355979797736	7184/5962/961/9124/87/6624/10395/7430/8829/395/10979/9788/10580/7126/7791/85358/9839	17
BP	GO:1904376	negative regulation of protein localization to cell periphery	7/641	30/18870	5.1985463562658e-05	0.00313709809746015	0.00253678252992567	1601/51225/25831/1213/5525/10959/8650	7
BP	GO:0002573	myeloid leukocyte differentiation	21/641	235/18870	5.5420976292748e-05	0.00330363087949942	0.00267144757354645	4495/920/90865/634/1051/650/1435/7189/2355/7099/4669/4067/6886/22904/2739/7018/140685/4609/4055/8651/1969	21
BP	GO:0002768	immune response-regulating cell surface receptor signaling pathway	27/641	346/18870	5.64336190385644e-05	0.00332346421518678	0.00268748559910982	8547/929/2213/2220/3493/23643/27202/634/1535/4792/961/5819/131450/123920/5142/7189/5359/2355/7099/4669/7430/4067/4208/1997/974/958/4814	27
BP	GO:0003205	cardiac chamber development	17/641	168/18870	6.05944307071098e-05	0.00350793273053329	0.002836654191393	2626/8828/3091/4091/2022/650/7472/5138/7049/4669/8829/25831/4208/187/639/4846/78987	17
BP	GO:0030100	regulation of endocytosis	24/641	291/18870	6.10012852077189e-05	0.00350793273053329	0.002836654191393	8547/948/929/2213/2220/811/5199/1601/1175/348/567/717/1535/6386/961/8976/5359/28514/23011/7018/5770/382/10960/8650	24
BP	GO:0045862	positive regulation of proteolysis	27/641	350/18870	6.86104525562712e-05	0.00388079460868616	0.00313816516401424	1514/5641/1509/26471/1601/2149/90865/2896/5988/348/1612/7415/5366/29997/355/8975/10395/637/4067/23787/5720/25831/57333/27166/5134/4609/1452	27
BP	GO:0098760	response to interleukin-7	5/641	14/18870	6.90730627978102e-05	0.00388079460868616	0.00313816516401424	2923/506/5034/2355/5887	5
BP	GO:1903076	regulation of protein localization to plasma membrane	13/641	108/18870	7.56604580013514e-05	0.00420259453080234	0.00339838540424731	163882/1601/10268/7430/51225/25831/1213/10580/5525/382/10959/8650/1969	13
BP	GO:0010631	epithelial cell migration	28/641	372/18870	7.76148144981742e-05	0.00426271026142781	0.00344699737954635	5547/5641/811/5025/168667/3397/8828/2876/3091/10982/2896/634/348/8613/506/7026/8829/116844/4208/375056/23328/1803/4846/958/382/6615/9839/1969	28
BP	GO:0002757	immune response-activating signaling pathway	33/641	473/18870	8.13368347813455e-05	0.00441749387123574	0.00357216157431523	8547/948/929/2213/2220/3493/23643/27202/634/81035/1535/4792/961/7105/5819/123920/5142/7189/29997/5359/2355/7099/4669/7430/4067/4208/1997/974/708/958/8780/4814/1452	33
BP	GO:0006956	complement activation	10/641	67/18870	8.24566926154718e-05	0.00442910234620248	0.00358154864975242	8547/2220/5199/730/3493/717/5648/710/1604/708	10
BP	GO:0010950	positive regulation of endopeptidase activity	16/641	156/18870	8.43053642538853e-05	0.00447349629638506	0.00361744736689765	5641/1509/2149/5988/1612/7415/5366/355/10395/637/4067/23787/5720/27166/5134/4609	16
BP	GO:1901653	cellular response to peptide	28/641	374/18870	8.51135751971789e-05	0.00447349629638506	0.00361744736689765	1393/948/2213/5641/1509/3716/58533/5166/27131/634/9021/5305/51274/6690/88/7494/9882/55829/7099/94056/4067/51141/55667/5573/8462/10580/5770/8651	28
BP	GO:0090132	epithelium migration	28/641	375/18870	8.91017026343487e-05	0.00463328853698613	0.00374666174011175	5547/5641/811/5025/168667/3397/8828/2876/3091/10982/2896/634/348/8613/506/7026/8829/116844/4208/375056/23328/1803/4846/958/382/6615/9839/1969	28
BP	GO:0002429	immune response-activating cell surface receptor signaling pathway	25/641	318/18870	9.35435966080309e-05	0.00481306421284268	0.00389203551538123	8547/929/2213/2220/3493/23643/27202/634/1535/4792/961/5819/123920/5142/7189/5359/2355/7099/4669/7430/4067/4208/1997/974/4814	25
BP	GO:1905897	regulation of response to endoplasmic reticulum stress	11/641	82/18870	9.99210653734778e-05	0.00508764757859958	0.00411407456663826	2213/3309/26471/5366/7494/7873/23376/55829/8975/2907/5770	11
BP	GO:0002764	immune response-regulating signaling pathway	34/641	500/18870	0.000104849741884507	0.0052835622508399	0.00427249897749673	8547/948/929/2213/2220/3493/23643/27202/634/81035/1535/4792/961/7105/5819/131450/123920/5142/7189/29997/5359/2355/7099/4669/7430/4067/4208/1997/974/708/958/8780/4814/1452	34
BP	GO:0050673	epithelial cell proliferation	33/641	480/18870	0.000107468450973806	0.00536026314653026	0.00433452237815943	26471/168667/1601/8828/1893/2876/3091/56005/2896/634/348/1051/567/654/6690/7472/3487/3357/7494/7026/7049/637/8829/116844/4208/187/283131/9500/9788/4609/9839/1969/1019	33
BP	GO:0090130	tissue migration	28/641	380/18870	0.000111671736111431	0.00551365097083512	0.00445855788515072	5547/5641/811/5025/168667/3397/8828/2876/3091/10982/2896/634/348/8613/506/7026/8829/116844/4208/375056/23328/1803/4846/958/382/6615/9839/1969	28
BP	GO:0034110	regulation of homotypic cell-cell adhesion	7/641	34/18870	0.000122079648380386	0.00596725321283328	0.00482535873335106	3572/3716/11117/5962/634/114897/4067	7
BP	GO:1901136	carbohydrate derivative catabolic process	17/641	178/18870	0.000124244009844953	0.00601291802101121	0.00486228511691297	10894/80896/1514/55576/4907/57134/7378/8692/8930/5138/5142/2990/4669/131870/3074/25939/4121	17
BP	GO:0050730	regulation of peptidyl-tyrosine phosphorylation	20/641	231/18870	0.000127703376262694	0.00611974610952989	0.00494867056621688	948/5649/920/3572/58533/54206/9021/8692/654/8613/6690/9467/54625/4067/8829/958/5518/5770/7132/8651	20
BP	GO:0043123	positive regulation of canonical NF-kappaB signal transduction	18/641	196/18870	0.000131038221430157	0.00621859054709326	0.00502860011722267	948/920/684/1893/2149/5988/7105/1896/3357/7189/9218/7099/9516/9188/4055/958/124583/7132	18
BP	GO:0050727	regulation of inflammatory response	30/641	425/18870	0.000138196578370759	0.00649523918342568	0.00525230922856478	54/2213/1776/26471/3554/3572/3133/2876/4907/90865/2896/348/1051/9021/8692/4792/961/388125/131450/5138/23376/55829/7099/4067/79792/22904/283131/8723/4814/7132	30
BP	GO:0006984	ER-nucleus signaling pathway	8/641	46/18870	0.000141389623196326	0.00656737914513799	0.00531064447626694	3309/7494/55829/51141/5770/83939/1965/10959	8
BP	GO:0030214	hyaluronan catabolic process	5/641	16/18870	0.000142418614849555	0.00656737914513799	0.00531064447626694	10894/55576/8692/2990/3074	5
BP	GO:0060586	multicellular organismal-level iron ion homeostasis	6/641	25/18870	0.000152971542299069	0.00686694849225253	0.00555288818770098	30061/567/8692/654/4669/6648	6
BP	GO:0050766	positive regulation of phagocytosis	10/641	72/18870	0.000153129579716761	0.00686694849225253	0.00555288818770098	8547/948/2213/2220/811/5199/717/1535/961/10960	10
BP	GO:0071260	cellular response to mechanical stimulus	10/641	72/18870	0.000153129579716761	0.00686694849225253	0.00555288818770098	90865/63895/654/2022/5138/355/7099/4055/958/7132	10
BP	GO:0010718	positive regulation of epithelial to mesenchymal transition	9/641	59/18870	0.000156740759020275	0.006903881318871	0.00558275354301848	10439/1601/7074/2022/650/6386/116844/10979/6615	9
BP	GO:0019882	antigen processing and presentation	13/641	116/18870	0.00015784000384914	0.006903881318871	0.00558275354301848	10332/1514/2213/5641/811/2923/1509/3133/567/7189/5720/55080/6890	13
BP	GO:0016197	endosomal transport	21/641	253/18870	0.000158190406651709	0.006903881318871	0.00558275354301848	30845/6643/58533/64129/27131/29886/7415/55004/6453/9897/55353/88/2060/1213/757/92241/5987/8723/382/9559/84910	21
BP	GO:0045765	regulation of angiogenesis	26/641	349/18870	0.00016315736615988	0.00705763898928755	0.00570708812231346	2626/57556/168667/1893/3716/133/23166/11117/3091/56005/2896/634/2022/7494/1284/28514/8829/116844/187/4881/23328/4846/958/4814/2969/1969	26
BP	GO:0070372	regulation of ERK1 and ERK2 cascade	24/641	313/18870	0.000187379120331851	0.00803429070335166	0.00649684761630749	948/6368/920/2626/57556/168667/1601/9590/2149/11117/634/348/7074/650/3357/10268/7099/7430/4067/8829/10979/5770/10419/1969	24
BP	GO:0048268	clathrin coat assembly	5/641	17/18870	0.000196141635171465	0.0083368722845054	0.00674152714021831	1601/1211/1175/2060/1213	5
BP	GO:0051056	regulation of small GTPase mediated signal transduction	23/641	295/18870	0.000198893396116863	0.00838095620878643	0.00677717515806552	5649/10161/2149/10982/5962/348/7074/6453/1435/2151/58480/10395/397/55667/8829/23092/23526/395/396/7126/382/57186/9267	23
BP	GO:0007160	cell-matrix adhesion	20/641	239/18870	0.000201896430345519	0.008392891906315	0.00678682683870549	10894/948/4811/11117/3680/7074/1435/1896/3672/87/88/8174/7094/10395/8829/395/10979/30008/10580/7791	20
BP	GO:0003179	heart valve morphogenesis	9/641	61/18870	0.000203662450876901	0.008392891906315	0.00678682683870549	10439/2626/11117/4091/650/4669/4208/4846/6615	9
BP	GO:1901342	regulation of vasculature development	26/641	354/18870	0.000204327769404968	0.008392891906315	0.00678682683870549	2626/57556/168667/1893/3716/133/23166/11117/3091/56005/2896/634/2022/7494/1284/28514/8829/116844/187/4881/23328/4846/958/4814/2969/1969	26
BP	GO:1905476	negative regulation of protein localization to membrane	7/641	37/18870	0.000213878429665273	0.00865813908040938	0.00700131627335197	1601/51225/25831/1213/5525/10959/8650	7
BP	GO:0030968	endoplasmic reticulum unfolded protein response	10/641	75/18870	0.000216099216000398	0.00865813908040938	0.00700131627335197	3309/84899/7415/7494/23376/55829/5770/57414/1965/10959	10
BP	GO:0061077	chaperone-mediated protein folding	10/641	75/18870	0.000216099216000398	0.00865813908040938	0.00700131627335197	3309/5479/10491/2289/23753/9601/6767/64175/10576/7266	10
BP	GO:0018212	peptidyl-tyrosine modification	22/641	278/18870	0.000220393874130019	0.00873769349685097	0.00706564714460233	948/5649/920/3572/3716/58533/54206/9021/8692/654/8613/6690/9467/8459/54625/4067/8829/958/5518/5770/7132/8651	22
BP	GO:0010543	regulation of platelet activation	8/641	49/18870	0.000223447562828636	0.00873769349685097	0.00706564714460233	3572/11117/634/348/114897/7099/4067/4846	8
BP	GO:0019884	antigen processing and presentation of exogenous antigen	8/641	49/18870	0.000223447562828636	0.00873769349685097	0.00706564714460233	1514/2213/5641/1509/3133/567/7189/5720	8
BP	GO:0006986	response to unfolded protein	14/641	137/18870	0.000239157685904196	0.00920474621023396	0.00744332457994412	3309/84899/7415/871/7494/7873/23376/55829/23190/5611/5770/57414/1965/10959	14
BP	GO:0007266	Rho protein signal transduction	14/641	137/18870	0.000239157685904196	0.00920474621023396	0.00744332457994412	10161/2149/348/10435/2151/58480/10395/397/8829/395/23580/396/7126/51495	14
BP	GO:0036010	protein localization to endosome	6/641	27/18870	0.000241308973463182	0.00921498642412527	0.00745160522495271	5962/7430/8829/92241/54472/382	6
BP	GO:0032102	negative regulation of response to external stimulus	32/641	481/18870	0.000246089909849822	0.0093247091422165	0.00754033138707532	54/2213/6480/57556/3133/2876/4907/7035/90865/27202/2896/634/348/9021/114897/7105/131450/710/54625/55829/4067/8829/5627/25939/708/1803/4846/8780/7132/9470/1452/5272	32
BP	GO:0007249	canonical NF-kappaB signal transduction	23/641	300/18870	0.000253731137745141	0.00949293082181426	0.00767636214056175	948/920/684/1893/2149/5988/4792/7105/1896/3357/7189/23376/9218/7099/9516/28512/9188/4055/958/8780/124583/7132/51495	23
BP	GO:0032963	collagen metabolic process	12/641	106/18870	0.000254413653366953	0.00949293082181426	0.00767636214056175	1514/2149/11117/3091/1508/55214/2022/871/2355/4669/64175/57333	12
BP	GO:0002220	innate immune response activating cell surface receptor signaling pathway	11/641	91/18870	0.000256419086537133	0.00949527647722352	0.00767825893099628	8547/929/2220/23643/1535/4792/7189/7099/4669/4067/4814	11
BP	GO:0140895	cell surface toll-like receptor signaling pathway	9/641	63/18870	0.000261706318740548	0.00961819914288572	0.00777765909672148	929/23643/1535/4792/7189/7099/4669/4067/4814	9
BP	GO:0043116	negative regulation of vascular permeability	5/641	18/18870	0.000264024846741433	0.00963099590203077	0.00778800706609647	9590/133/634/5138/10979	5
BP	GO:2001242	regulation of intrinsic apoptotic signaling pathway	17/641	190/18870	0.000272337398774368	0.00986063114969712	0.00797369927795518	2213/2626/26471/2876/3091/5366/5034/7494/55829/637/6648/6421/2907/4609/5770/1984/6615	17
BP	GO:0002526	acute inflammatory response	12/641	107/18870	0.000277879008329715	0.00998729847585036	0.00807612752537215	5547/2213/1776/26471/3572/3133/2157/3240/1051/388125/5359/55829	12
BP	GO:1903510	mucopolysaccharide metabolic process	11/641	92/18870	0.000282476938504175	0.0100784472657548	0.00814983406902172	10894/55576/8692/29940/6484/2990/50515/4669/3074/1213/56548	11
BP	GO:0042255	ribosome assembly	9/641	64/18870	0.000295501077741601	0.0104667338260938	0.00846381805430749	6125/1983/29997/51119/27341/708/83939/51081/84154	9
BP	GO:0090594	inflammatory response to wounding	6/641	28/18870	0.000298372519732231	0.0104924091831018	0.00848458017110585	7076/2149/3091/90865/2896/7099	6
BP	GO:0003279	cardiac septum development	12/641	108/18870	0.000303156327120759	0.0105844866211876	0.00855903765668007	2626/8828/4091/2022/5138/7049/8829/25831/187/639/4846/78987	12
BP	GO:0045926	negative regulation of growth	20/641	247/18870	0.000311574445992218	0.0108012474610636	0.00873431910937499	4495/5641/4499/4502/4490/684/57556/4493/4501/1601/4496/4489/4494/3091/8692/2273/8829/4881/23111/5518	20
BP	GO:0007179	transforming growth factor beta receptor signaling pathway	19/641	229/18870	0.000321669426162478	0.0110726771484662	0.00895380797064571	3309/3397/1601/58533/11117/4091/26036/2022/650/6386/50515/7049/116844/10979/11171/4052/8819/7791/9839	19
BP	GO:0002698	negative regulation of immune effector process	13/641	125/18870	0.000332648899152298	0.0113696646679766	0.0091939639133974	339390/54/2213/3598/684/3133/90865/2896/634/961/710/1604/5272	13
BP	GO:0071496	cellular response to external stimulus	25/641	346/18870	0.000344044488117146	0.0113696646679766	0.0091939639133974	3309/123/5166/7378/90865/63895/654/55062/2022/55004/5366/8644/5138/7494/355/7099/5899/4067/79792/23378/4055/958/1965/7132/1452	25
BP	GO:0002703	regulation of leukocyte mediated immunity	20/641	249/18870	0.00034603091859038	0.0113696646679766	0.0091939639133974	339390/2213/1776/3598/684/3554/3133/634/567/5819/7189/1604/3916/7099/4067/57102/9188/8723/958/5272	20
BP	GO:0050678	regulation of epithelial cell proliferation	28/641	407/18870	0.000346777566189263	0.0113696646679766	0.0091939639133974	26471/1601/8828/1893/2876/3091/56005/2896/634/348/567/654/6690/7472/3357/7494/7026/7049/637/8829/116844/4208/187/283131/9500/9788/4609/1019	28
BP	GO:0016241	regulation of macroautophagy	15/641	159/18870	0.000348840302935959	0.0113696646679766	0.0091939639133974	9638/26471/58533/3091/27131/5305/55062/5899/292/10241/54832/8723/9114/9559/23367	15
BP	GO:0035966	response to topologically incorrect protein	15/641	159/18870	0.000348840302935959	0.0113696646679766	0.0091939639133974	3309/84899/7415/871/7494/7873/23376/23753/55829/23190/5611/5770/57414/1965/10959	15
BP	GO:0002478	antigen processing and presentation of exogenous peptide antigen	7/641	40/18870	0.000354600509225553	0.0113696646679766	0.0091939639133974	1514/2213/5641/1509/3133/567/7189	7
BP	GO:0042326	negative regulation of phosphorylation	24/641	327/18870	0.000357762024520846	0.0113696646679766	0.0091939639133974	58533/54206/634/348/9021/8692/8613/2022/650/6690/9467/7026/54625/4067/6879/5573/5611/5987/5518/5525/5770/3192/10959/8651	24
BP	GO:0010594	regulation of endothelial cell migration	19/641	231/18870	0.000358803054557057	0.0113696646679766	0.0091939639133974	5547/5641/811/5025/168667/8828/3091/2896/634/348/8613/506/7026/8829/4208/23328/4846/958/1969	19
BP	GO:0001867	complement activation, lectin pathway	4/641	11/18870	0.000359718270070006	0.0113696646679766	0.0091939639133974	8547/2220/5648/710	4
BP	GO:0019065	receptor-mediated endocytosis of virus by host cell	4/641	11/18870	0.000359718270070006	0.0113696646679766	0.0091939639133974	10332/1514/2060/1803	4
BP	GO:0042118	endothelial cell activation	4/641	11/18870	0.000359718270070006	0.0113696646679766	0.0091939639133974	56892/5025/168667/10419	4
BP	GO:0052548	regulation of endopeptidase activity	22/641	288/18870	0.000360535602196476	0.0113696646679766	0.0091939639133974	5641/7076/1509/2876/2149/5988/1612/1718/7415/5366/871/710/355/10395/637/4067/23787/5720/27166/5134/4609/5272	22
BP	GO:0003018	vascular process in circulatory system	21/641	269/18870	0.000364736061841742	0.0113793885364726	0.00920182702094378	948/23428/120/2876/9590/133/2149/634/348/654/59342/388125/3672/5138/3357/2730/6648/4881/10979/4846/9839	21
BP	GO:0003171	atrioventricular valve development	6/641	29/18870	0.000365500000046276	0.0113793885364726	0.00920182702094378	10439/2626/4091/650/4669/187	6
BP	GO:0017015	regulation of transforming growth factor beta receptor signaling pathway	15/641	160/18870	0.000373147441922218	0.0115439537728848	0.00933490102876702	3309/58533/11117/4091/26036/2022/650/6386/50515/7049/116844/11171/4052/8819/9839	15
BP	GO:0003206	cardiac chamber morphogenesis	13/641	127/18870	0.000388493185353659	0.0117548740748096	0.00950545958973859	2626/8828/3091/4091/2022/650/7472/7049/4669/8829/4208/187/4846	13
BP	GO:0007229	integrin-mediated signaling pathway	12/641	111/18870	0.000390994286855555	0.0117548740748096	0.00950545958973859	7076/4811/634/3680/8613/961/3672/8174/7094/8829/10979/7791	12
BP	GO:0043280	positive regulation of cysteine-type endopeptidase activity involved in apoptotic process	12/641	111/18870	0.000390994286855555	0.0117548740748096	0.00950545958973859	1509/2149/5988/1612/7415/5366/355/10395/637/23787/5134/4609	12
BP	GO:1905954	positive regulation of lipid localization	12/641	111/18870	0.000390994286855555	0.0117548740748096	0.00950545958973859	948/5025/1601/123/348/654/4792/114897/5360/1071/440503/27166	12
BP	GO:0099173	postsynapse organization	17/641	196/18870	0.000391989458713987	0.0117548740748096	0.00950545958973859	2213/5649/5641/8828/348/7074/64101/8976/87/7430/378/8829/51225/10160/23184/382/85358	17
BP	GO:0072659	protein localization to plasma membrane	22/641	290/18870	0.000396452836089129	0.0118162284317297	0.00955507316761669	30845/163882/1601/5962/10627/88/10268/7430/481/55667/51225/25831/1213/10580/2803/5525/83786/382/10959/7132/8650/1969	22
BP	GO:0009100	glycoprotein metabolic process	26/641	370/18870	0.00040478004873464	0.0119913022922116	0.00969664486761451	1514/6480/79623/57134/3091/90865/2589/22822/84899/650/286148/9953/29940/6484/2990/5046/50515/4669/1650/6184/3074/6185/56548/55858/124583/4121	26
BP	GO:0031623	receptor internalization	13/641	128/18870	0.000419278972272949	0.0123459976895794	0.00998346569996781	948/1175/133/634/161/6386/3357/10268/2060/5899/7430/1213/8650	13
BP	GO:0030203	glycosaminoglycan metabolic process	12/641	112/18870	0.000424678097704633	0.0124300990513787	0.0100514734124229	10894/55576/8692/9953/29940/6484/2990/50515/4669/3074/1213/56548	12
BP	GO:2001235	positive regulation of apoptotic signaling pathway	14/641	145/18870	0.000429654800265314	0.0125009087124813	0.0101087329260417	1514/2923/26471/8692/5366/355/7099/637/6421/9500/4609/4055/5518/1984	14
BP	GO:0006700	C21-steroid hormone biosynthetic process	5/641	20/18870	0.000451577775107852	0.01284837013436	0.0103897040775523	1601/133/231/654/650	5
BP	GO:0051767	nitric-oxide synthase biosynthetic process	5/641	20/18870	0.000451577775107852	0.01284837013436	0.0103897040775523	10135/9590/90865/55829/7099	5
BP	GO:0051769	regulation of nitric-oxide synthase biosynthetic process	5/641	20/18870	0.000451577775107852	0.01284837013436	0.0103897040775523	10135/9590/90865/55829/7099	5
BP	GO:2001056	positive regulation of cysteine-type endopeptidase activity	13/641	129/18870	0.000452111224040492	0.01284837013436	0.0103897040775523	5641/1509/2149/5988/1612/7415/5366/355/10395/637/23787/5134/4609	13
BP	GO:1903844	regulation of cellular response to transforming growth factor beta stimulus	15/641	163/18870	0.000454984567076628	0.0128552864963616	0.0103952969234727	3309/58533/11117/4091/26036/2022/650/6386/50515/7049/116844/11171/4052/8819/9839	15
BP	GO:0002221	pattern recognition receptor signaling pathway	19/641	236/18870	0.000468371501192449	0.0131574706771764	0.0106396550936337	8547/948/929/2220/23643/81035/1535/4792/7105/7189/29997/7099/4669/4067/708/958/8780/4814/1452	19
BP	GO:0048193	Golgi vesicle transport	22/641	294/18870	0.000477782335946045	0.0133451431891672	0.0107914145652776	30845/163882/6643/29886/7415/55062/8613/5034/9218/3916/2060/378/23423/375056/79090/54732/54832/2803/10597/10960/10959/9135	22
BP	GO:0140467	integrated stress response signaling	7/641	42/18870	0.000483860145233802	0.0134381158517206	0.0108665959650295	3309/4094/1051/1052/5770/1965/10959	7
BP	GO:0031400	negative regulation of protein modification process	29/641	437/18870	0.000493177519455775	0.0136195012152533	0.0110132713978973	58533/54206/55859/634/348/6125/9021/8692/8613/10491/2022/650/6690/9467/7026/23376/54625/64175/4067/6879/5573/135112/5611/5987/5518/5770/10959/5524/8651	29
BP	GO:0034142	toll-like receptor 4 signaling pathway	8/641	55/18870	0.00050457937837668	0.0138560898960967	0.0112045864329062	929/23643/4792/7189/7099/4669/4067/4814	8
BP	GO:0018108	peptidyl-tyrosine phosphorylation	21/641	276/18870	0.000512359708396429	0.0139911410873841	0.0113137942077541	948/5649/920/3572/3716/58533/54206/9021/8692/654/8613/6690/9467/54625/4067/8829/958/5518/5770/7132/8651	21
BP	GO:0042532	negative regulation of tyrosine phosphorylation of STAT protein	4/641	12/18870	0.000525118295449214	0.014181095183181	0.0114673986589811	9021/54625/5518/8651	4
BP	GO:0060707	trophoblast giant cell differentiation	4/641	12/18870	0.000525118295449214	0.014181095183181	0.0114673986589811	7026/25831/639/6615	4
BP	GO:0019886	antigen processing and presentation of exogenous peptide antigen via MHC class II	6/641	31/18870	0.000534762903859605	0.014362203703658	0.0116138502255224	1514/2213/5641/1509/567/7189	6
BP	GO:0090287	regulation of cellular response to growth factor stimulus	25/641	357/18870	0.00054617816633538	0.0145573536393455	0.0117716562399307	3309/2626/57556/168667/58533/11117/3091/4091/26036/2022/650/6386/5046/50515/7049/28514/8829/116844/53918/23111/11171/4052/8819/5770/9839	25
BP	GO:0090092	regulation of transmembrane receptor protein serine/threonine kinase signaling pathway	22/641	297/18870	0.000547985488878798	0.0145573536393455	0.0117716562399307	3309/2626/168667/1601/58533/11117/4091/654/26036/2022/650/6386/5046/50515/7049/116844/53918/23111/11171/4052/8819/9839	22
BP	GO:0003176	aortic valve development	7/641	43/18870	0.000561233284939605	0.014828693496134	0.0119910724605873	2626/11117/4091/650/4846/6615/7132	7
BP	GO:0010566	regulation of ketone biosynthetic process	5/641	21/18870	0.000576248232091474	0.015143555690662	0.0122456825778352	1601/133/654/650/8644	5
BP	GO:0032970	regulation of actin filament-based process	26/641	379/18870	0.000581070189106192	0.0151595619911589	0.0122586259102424	23406/684/2626/120/5962/10435/961/85458/9897/9873/9535/5142/88/6624/10395/8829/395/10979/23580/10788/9788/5987/382/85358/58527/9839	26
BP	GO:0050764	regulation of phagocytosis	11/641	100/18870	0.000583060076583034	0.0151595619911589	0.0122586259102424	8547/948/2213/2220/811/5199/717/1535/961/5359/10960	11
BP	GO:0120032	regulation of plasma membrane bounded cell projection assembly	17/641	203/18870	0.000586671093600457	0.0151727423572436	0.0122692840794749	5962/10435/8976/2823/6624/8814/378/8829/51225/10806/653464/4651/23580/5205/382/25940/1969	17
BP	GO:0030433	ubiquitin-dependent ERAD pathway	10/641	85/18870	0.000602387555490585	0.0154972124801999	0.0125316635505105	7184/811/3309/57134/7415/821/55829/23190/57414/4121	10
BP	GO:0061041	regulation of wound healing	13/641	133/18870	0.000606123421319677	0.0155116821120973	0.0125433642714543	948/7035/2149/11117/634/348/114897/710/6484/7494/5627/10979/4846	13
BP	GO:0097529	myeloid leukocyte migration	19/641	242/18870	0.000637155984164973	0.0162209294301999	0.0131168899152383	6368/5641/5025/3554/5479/11117/27202/3680/961/1435/131450/3672/5142/1525/4067/90550/4267/708/1803	19
BP	GO:0044088	regulation of vacuole organization	8/641	57/18870	0.000645268588966767	0.0163423464397386	0.0132150725474241	9638/26471/2896/5305/55062/55353/5899/8723	8
BP	GO:0050777	negative regulation of immune response	17/641	205/18870	0.000655639647585478	0.0163740348448889	0.0132406970545606	339390/2213/3598/3133/2876/90865/2896/634/710/1604/54625/55829/4067/25939/5987/9470/5272	17
BP	GO:0060491	regulation of cell projection assembly	17/641	205/18870	0.000655639647585478	0.0163740348448889	0.0132406970545606	5962/10435/8976/2823/6624/8814/378/8829/51225/10806/653464/4651/23580/5205/382/25940/1969	17
BP	GO:0031348	negative regulation of defense response	23/641	321/18870	0.000656569318657575	0.0163740348448889	0.0132406970545606	54/2213/3133/2876/4907/90865/2896/634/348/9021/7105/131450/710/54625/55829/4067/25939/708/8780/7132/9470/1452/5272	23
BP	GO:0045089	positive regulation of innate immune response	24/641	343/18870	0.000707538849911743	0.0175555832404497	0.0141961441700165	8547/948/929/2220/3133/23643/81035/1535/4792/7105/5819/7189/29997/5359/3916/7099/4669/4067/6421/708/958/8780/4814/1452	24
BP	GO:0048708	astrocyte differentiation	10/641	87/18870	0.000724942782624475	0.0178878429132891	0.0144648225814886	3572/2896/8613/650/7099/28514/4669/8450/6886/9839	10
BP	GO:0003007	heart morphogenesis	20/641	264/18870	0.000728248923842987	0.0178878429132891	0.0144648225814886	10439/2626/8828/3091/4886/4091/2022/650/7472/3357/7049/28514/4669/10395/8829/4208/187/4846/10959/6615	20
BP	GO:0075509	endocytosis involved in viral entry into host cell	4/641	13/18870	0.000738202317256724	0.0179519051082133	0.0145166258250799	10332/1514/2060/1803	4
BP	GO:0098761	cellular response to interleukin-7	4/641	13/18870	0.000738202317256724	0.0179519051082133	0.0145166258250799	2923/506/5034/5887	4
BP	GO:0001933	negative regulation of protein phosphorylation	22/641	304/18870	0.000747645057684643	0.0180915299107056	0.0146295320041993	58533/54206/634/348/9021/8692/8613/2022/650/6690/9467/7026/54625/4067/6879/5573/5611/5987/5518/5770/10959/8651	22
BP	GO:1902235	regulation of endoplasmic reticulum stress-induced intrinsic apoptotic signaling pathway	6/641	33/18870	0.000759389307555069	0.0182851967257595	0.0147861387081633	2213/5366/7494/55829/2907/5770	6
BP	GO:0043122	regulation of canonical NF-kappaB signal transduction	20/641	265/18870	0.000763344522927237	0.0182903334709232	0.0147902924849937	948/920/684/1893/2149/5988/7105/1896/3357/7189/23376/9218/7099/9516/9188/4055/958/8780/124583/7132	20
BP	GO:0071346	cellular response to type II interferon	12/641	120/18870	0.000793217437508962	0.0186794252309593	0.0151049275868405	4360/6368/55647/3716/1612/10435/115361/961/54625/7099/23580/7791	12
BP	GO:0001892	embryonic placenta development	10/641	88/18870	0.000793515835054908	0.0186794252309593	0.0151049275868405	133/3091/1051/9021/7472/7026/25831/639/10959/6615	10
BP	GO:0006879	intracellular iron ion homeostasis	9/641	73/18870	0.000794869158764227	0.0186794252309593	0.0151049275868405	2495/30061/3091/567/654/4669/7018/4609/9114	9
BP	GO:0140962	multicellular organismal-level chemical homeostasis	9/641	73/18870	0.000794869158764227	0.0186794252309593	0.0151049275868405	30061/231/567/8692/654/4669/6648/28512/57333	9
BP	GO:1904375	regulation of protein localization to cell periphery	13/641	137/18870	0.000802244976029291	0.0187625523580439	0.0151721474942835	163882/1601/10268/7430/51225/25831/1213/10580/5525/382/10959/8650/1969	13
BP	GO:0002886	regulation of myeloid leukocyte mediated immunity	8/641	59/18870	0.000815998849420709	0.0189933446474687	0.0153587753362144	2213/1776/3598/3133/4067/57102/9188/8723	8
BP	GO:0002700	regulation of production of molecular mediator of immune response	16/641	191/18870	0.000838424023937774	0.0194228276256296	0.0157060723865619	948/54/2213/3598/684/3554/3133/90865/567/7494/7189/1604/7099/9516/9188/958	16
BP	GO:0060485	mesenchyme development	23/641	327/18870	0.000844557923917641	0.0194542678283543	0.0157314961873267	10439/2626/57556/1601/8828/3091/7074/2022/650/6386/7472/3357/7049/8829/116844/4208/187/10979/4609/4846/3182/78987/6615	23
BP	GO:1903034	regulation of response to wounding	15/641	173/18870	0.000847741212651281	0.0194542678283543	0.0157314961873267	948/7035/2149/11117/90865/2896/634/348/114897/710/6484/7494/5627/10979/4846	15
BP	GO:0006022	aminoglycan metabolic process	12/641	121/18870	0.000853990352513137	0.0195060829026648	0.0157733959211617	10894/55576/8692/9953/29940/6484/2990/50515/4669/3074/1213/56548	12
BP	GO:0043410	positive regulation of MAPK cascade	30/641	474/18870	0.00085798032407384	0.0195060829026648	0.0157733959211617	948/2213/6368/920/2626/168667/9590/2149/56005/348/114897/55004/650/6386/3672/3487/3357/7189/10268/60370/7099/8829/4208/4281/10979/9175/23328/4055/958/5770	30
BP	GO:0034620	cellular response to unfolded protein	10/641	89/18870	0.000867334771425778	0.0196274646422648	0.0158715500326696	3309/84899/7415/7494/23376/55829/5770/57414/1965/10959	10
BP	GO:0030212	hyaluronan metabolic process	6/641	34/18870	0.0008959556630925	0.0199065058236188	0.0160971938512552	10894/55576/8692/2990/3074/1213	6
BP	GO:0034405	response to fluid shear stress	6/641	34/18870	0.0008959556630925	0.0199065058236188	0.0160971938512552	5025/7980/4091/4208/9788/4846	6
BP	GO:0060317	cardiac epithelial to mesenchymal transition	6/641	34/18870	0.0008959556630925	0.0199065058236188	0.0160971938512552	10439/2022/650/7472/7049/6615	6
BP	GO:0071353	cellular response to interleukin-4	6/641	34/18870	0.0008959556630925	0.0199065058236188	0.0160971938512552	4360/3309/3716/7494/54625/1019	6
BP	GO:0046794	transport of virus	5/641	23/18870	0.000900796115906866	0.0199234905635871	0.0161109283888082	10332/1514/684/2060/1803	5
BP	GO:0051235	maintenance of location	24/641	350/18870	0.000936734714435673	0.0206250418205476	0.016678230690877	948/7184/811/920/3309/123/9446/2495/2149/348/1535/4792/440503/3357/8605/4669/4067/51141/187/3074/54832/4052/3192/10959	24
BP	GO:0002699	positive regulation of immune effector process	20/641	270/18870	0.000961545228322533	0.0210763815069083	0.0170432019464296	8547/948/2220/3598/3554/5199/3133/90865/567/5819/7494/7189/1604/3916/7099/4067/57102/9188/8723/958	20
BP	GO:0043300	regulation of leukocyte degranulation	7/641	47/18870	0.000974216576126172	0.0211643138849099	0.0171143075712457	2213/3598/634/3916/4067/57102/8723	7
BP	GO:1905314	semi-lunar valve development	7/641	47/18870	0.000974216576126172	0.0211643138849099	0.0171143075712457	2626/11117/4091/650/4846/6615/7132	7
BP	GO:0010811	positive regulation of cell-substrate adhesion	12/641	123/18870	0.000987225462806331	0.0213520268238821	0.0172660997337577	948/811/4811/1601/11117/1435/151887/5034/8829/10979/30008/708	12
BP	GO:0007033	vacuole organization	18/641	232/18870	0.00100343863172837	0.0214699320745368	0.0173614426177719	9638/1509/26471/55647/2896/5305/55062/55004/9897/55353/53/7189/5899/4669/3074/55858/1200/8723	18
BP	GO:0045637	regulation of myeloid cell differentiation	17/641	213/18870	0.00100543792745823	0.0214699320745368	0.0173614426177719	920/3091/634/1051/567/4792/1435/7189/7099/28514/4067/6886/9646/4208/140685/4609/123169	17
BP	GO:0071888	macrophage apoptotic process	4/641	14/18870	0.00100585401904029	0.0214699320745368	0.0173614426177719	1514/6480/55829/4208	4
BP	GO:0022900	electron transport chain	15/641	176/18870	0.00101073001652212	0.0214802100902613	0.0173697538308492	4200/10954/231/8560/4697/1535/51142/637/6648/6392/1537/1738/4711/6389/4720	15
BP	GO:0002495	antigen processing and presentation of peptide antigen via MHC class II	6/641	35/18870	0.00105067023032372	0.0222323640078889	0.0179779754607681	1514/2213/5641/1509/567/7189	6
BP	GO:0044090	positive regulation of vacuole organization	5/641	24/18870	0.00110635461644962	0.0230393059382296	0.0186305008609812	2896/5305/55062/5899/8723	5
BP	GO:0046885	regulation of hormone biosynthetic process	5/641	24/18870	0.00110635461644962	0.0230393059382296	0.0186305008609812	1601/133/3091/654/650	5
BP	GO:0072593	reactive oxygen species metabolic process	18/641	234/18870	0.00110670040383605	0.0230393059382296	0.0186305008609812	948/5547/54/7837/2876/5166/3091/3240/1535/5366/8644/440503/7099/4669/378/6648/4846/2878	18
BP	GO:0030195	negative regulation of blood coagulation	7/641	48/18870	0.00110765893933796	0.0230393059382296	0.0186305008609812	7035/634/348/114897/710/5627/4846	7
BP	GO:0071675	regulation of mononuclear cell migration	12/641	125/18870	0.00113731223706645	0.0235558568422915	0.0190482045057293	5641/811/1893/961/1435/131450/8976/8174/4067/124976/375056/708	12
BP	GO:0045936	negative regulation of phosphate metabolic process	25/641	376/18870	0.00114462637245474	0.0236073152259863	0.0190898158053188	58533/54206/634/348/9021/8692/8613/2022/650/6690/9467/7026/54625/4067/6879/5573/5611/5987/5518/5525/5770/3192/10959/5524/8651	25
BP	GO:0009060	aerobic respiration	16/641	197/18870	0.00116456057849463	0.023917529864209	0.0193406677233407	26471/3091/4697/7415/506/51142/29997/637/6392/5018/1537/1738/4711/56181/6389/4720	16
BP	GO:0010563	negative regulation of phosphorus metabolic process	25/641	377/18870	0.00118778532968692	0.024060936829929	0.0194566323103591	58533/54206/634/348/9021/8692/8613/2022/650/6690/9467/7026/54625/4067/6879/5573/5611/5987/5518/5525/5770/3192/10959/5524/8651	25
BP	GO:0002758	innate immune response-activating signaling pathway	19/641	255/18870	0.00119013375252526	0.024060936829929	0.0194566323103591	8547/948/929/2220/23643/81035/1535/4792/7105/7189/29997/7099/4669/4067/708/958/8780/4814/1452	19
BP	GO:1903900	regulation of viral life cycle	13/641	143/18870	0.00119458674596026	0.024060936829929	0.0194566323103591	339390/8547/920/684/5988/2494/5819/5034/5359/4061/23367/10450/51495	13
BP	GO:0010632	regulation of epithelial cell migration	21/641	295/18870	0.00120103526762864	0.024060936829929	0.0194566323103591	5547/5641/811/5025/168667/8828/3091/10982/2896/634/348/8613/506/7026/8829/4208/23328/4846/958/382/1969	21
BP	GO:0001776	leukocyte homeostasis	11/641	109/18870	0.0012010778613958	0.024060936829929	0.0194566323103591	30061/2149/3091/1435/5366/5142/355/4067/124976/4208/5518	11
BP	GO:0035967	cellular response to topologically incorrect protein	11/641	109/18870	0.0012010778613958	0.024060936829929	0.0194566323103591	3309/84899/7415/7494/23376/23753/55829/5770/57414/1965/10959	11
BP	GO:0002474	antigen processing and presentation of peptide antigen via MHC class I	6/641	36/18870	0.00122508520125778	0.0243423433485691	0.0196841888349292	811/2923/3133/567/55080/6890	6
BP	GO:0070670	response to interleukin-4	6/641	36/18870	0.00122508520125778	0.0243423433485691	0.0196841888349292	4360/3309/3716/7494/54625/1019	6
BP	GO:1900047	negative regulation of hemostasis	7/641	49/18870	0.00125502750208952	0.0247617437090843	0.0200233326788723	7035/634/348/114897/710/5627/4846	7
BP	GO:0002218	activation of innate immune response	20/641	276/18870	0.00125632414890608	0.0247617437090843	0.0200233326788723	8547/948/929/2220/23643/81035/1535/4792/7105/7189/29997/7099/4669/4067/6421/708/958/8780/4814/1452	20
BP	GO:0051651	maintenance of location in cell	18/641	237/18870	0.00127850389343668	0.0250976989201546	0.0202949994498192	7184/811/920/3309/9446/2495/2149/348/1535/3357/4669/4067/51141/187/3074/54832/3192/10959	18
BP	GO:0010469	regulation of signaling receptor activity	11/641	110/18870	0.00129457587947366	0.025311547595469	0.0204679260102046	1393/2213/5649/58533/54206/3091/1612/10268/8829/4208/85358	11
BP	GO:0001649	osteoblast differentiation	19/641	257/18870	0.00130393591795951	0.025329361954495	0.0204823314107866	3572/6238/3399/1051/4091/654/1052/650/506/26156/23376/2355/4208/1213/10979/9188/3192/6615/1969	19
BP	GO:0003231	cardiac ventricle development	12/641	127/18870	0.00130585090272764	0.025329361954495	0.0204823314107866	2626/3091/4091/2022/5138/7049/4669/25831/4208/187/639/4846	12
BP	GO:0032352	positive regulation of hormone metabolic process	4/641	15/18870	0.00133499376219957	0.0256907461009115	0.0207745610321566	1601/133/3091/654	4
BP	GO:1903651	positive regulation of cytoplasmic transport	4/641	15/18870	0.00133499376219957	0.0256907461009115	0.0207745610321566	1601/5962/7430/23011	4
BP	GO:1905475	regulation of protein localization to membrane	15/641	181/18870	0.00134102418199017	0.0257055929473253	0.0207865667837899	163882/1601/10268/7430/51225/25831/1213/23184/10580/5525/382/10959/4836/8650/1969	15
BP	GO:0043281	regulation of cysteine-type endopeptidase activity involved in apoptotic process	14/641	163/18870	0.0013646438897419	0.0260561692697595	0.0210700567680134	1509/2876/2149/5988/1612/1718/7415/5366/355/10395/637/23787/5134/4609	14
BP	GO:0030512	negative regulation of transforming growth factor beta receptor signaling pathway	11/641	111/18870	0.00139396985466165	0.0264025353355219	0.0213501421709201	3309/58533/11117/4091/26036/650/50515/7049/11171/4052/8819	11
BP	GO:0097193	intrinsic apoptotic signaling pathway	22/641	319/18870	0.00139648061215323	0.0264025353355219	0.0213501421709201	2213/2626/26471/2876/3091/1051/5366/4683/5034/7494/55829/637/6648/23378/6421/2907/4609/5770/1984/6615/7132/1969	22
BP	GO:0030225	macrophage differentiation	8/641	64/18870	0.00140439017742138	0.0264025353355219	0.0213501421709201	920/90865/1435/2355/7099/4669/140685/8651	8
BP	GO:2000630	positive regulation of miRNA metabolic process	8/641	64/18870	0.00140439017742138	0.0264025353355219	0.0213501421709201	60674/3091/4091/100628315/650/26354/283131/4609	8
BP	GO:0002504	antigen processing and presentation of peptide or polysaccharide antigen via MHC class II	6/641	37/18870	0.00142080264092084	0.0265071882016071	0.0214347686486853	1514/2213/5641/1509/567/7189	6
BP	GO:0008207	C21-steroid hormone metabolic process	6/641	37/18870	0.00142080264092084	0.0265071882016071	0.0214347686486853	1601/133/231/654/650/8644	6
BP	GO:0060996	dendritic spine development	10/641	95/18870	0.00143791082167512	0.0267243653853535	0.0216103867736244	5649/348/7074/8976/378/51225/4208/653464/382/85358	10
BP	GO:1990266	neutrophil migration	12/641	129/18870	0.00149453488306041	0.0276015756552744	0.0223197339533025	6368/3554/5479/27202/3680/3672/5142/1525/90550/4267/708/1803	12
BP	GO:0046578	regulation of Ras protein signal transduction	15/641	183/18870	0.00149640293548439	0.0276015756552744	0.0223197339533025	10161/2149/10982/5962/348/1435/2151/10395/397/55667/8829/396/7126/382/9267	15
BP	GO:0002274	myeloid leukocyte activation	18/641	241/18870	0.00154240664268975	0.0283431716897274	0.0229194180581718	4495/2213/1776/3598/90865/2896/8692/1435/5819/7189/5359/7099/4669/4067/22904/57102/8723/4055	18
BP	GO:0035904	aorta development	8/641	65/18870	0.00155478519214031	0.0284636330306435	0.0230168278986274	4091/2022/5138/4669/25831/187/639/30008	8
BP	GO:0001763	morphogenesis of a branching structure	16/641	203/18870	0.00159207225235633	0.0289113632835188	0.0233788804224337	133/59277/9021/2022/650/1435/9953/7472/8829/639/9175/9500/4609/10959/473/1969	16
BP	GO:0051489	regulation of filopodium assembly	7/641	51/18870	0.00159549320287509	0.0289113632835188	0.0233788804224337	8976/2823/6624/8829/653464/4651/382	7
BP	GO:0010595	positive regulation of endothelial cell migration	12/641	130/18870	0.00159698610608635	0.0289113632835188	0.0233788804224337	5641/811/5025/8828/3091/2896/8613/506/8829/23328/4846/958	12
BP	GO:0003181	atrioventricular valve morphogenesis	5/641	26/18870	0.00161886923736075	0.0291993831447209	0.0236117847593305	10439/2626/4091/650/4669	5
BP	GO:0050810	regulation of steroid biosynthetic process	9/641	81/18870	0.00168103728414548	0.0302092288415554	0.0244283862305196	1601/133/348/654/650/8644/51141/427/6615	9
BP	GO:0045333	cellular respiration	18/641	243/18870	0.00169077285612623	0.0302728854239745	0.0244798614796762	26471/3091/4697/7415/506/51142/29997/637/6648/6392/27166/5018/1537/1738/4711/56181/6389/4720	18
BP	GO:0019079	viral genome replication	12/641	131/18870	0.00170515101332156	0.0303899215391052	0.024574501546072	10332/684/5479/2494/7415/9218/5359/1488/5093/23367/10450/51495	12
BP	GO:0043434	response to peptide hormone	27/641	430/18870	0.00170974394911087	0.0303899215391052	0.024574501546072	1393/7076/1509/3716/133/5166/27131/634/9021/5305/6690/10726/88/7494/9882/55829/7049/94056/4067/51141/55667/5573/54832/1537/10580/5770/8651	27
BP	GO:0048532	anatomical structure arrangement	4/641	16/18870	0.00173251881131625	0.0304624170853015	0.0246331243335574	3309/8828/28514/8829	4
BP	GO:0051770	positive regulation of nitric-oxide synthase biosynthetic process	4/641	16/18870	0.00173251881131625	0.0304624170853015	0.0246331243335574	10135/9590/90865/7099	4
BP	GO:1901142	insulin metabolic process	4/641	16/18870	0.00173251881131625	0.0304624170853015	0.0246331243335574	1509/634/5034/2355	4
BP	GO:0042254	ribosome biogenesis	22/641	325/18870	0.00176684218477066	0.0309545684557669	0.0250310975431572	84365/6125/54913/26156/1983/29997/51119/8450/131870/23160/23378/8886/51491/30836/27341/64216/9188/708/8780/83939/51081/84154	22
BP	GO:0003197	endocardial cushion development	7/641	52/18870	0.00179063943281223	0.0311482047956803	0.0251876796037083	2626/2022/650/187/4846/78987/6615	7
BP	GO:0050819	negative regulation of coagulation	7/641	52/18870	0.00179063943281223	0.0311482047956803	0.0251876796037083	7035/634/348/114897/710/5627/4846	7
BP	GO:0007178	transmembrane receptor protein serine/threonine kinase signaling pathway	26/641	410/18870	0.00180055765991897	0.0312096661052621	0.0252373796677705	3309/2626/168667/3397/1601/58533/11117/4091/654/26036/2022/650/6386/5046/50515/7049/116844/53918/10979/7018/23111/11171/4052/8819/7791/9839	26
BP	GO:0050792	regulation of viral process	14/641	168/18870	0.00181726691341828	0.0313348499432245	0.0253386083075217	339390/8547/920/684/5988/2494/5819/5034/5359/4061/5987/23367/10450/51495	14
BP	GO:0042147	retrograde transport, endosome to Golgi	10/641	98/18870	0.00182060093778145	0.0313348499432245	0.0253386083075217	30845/6643/58533/27131/29886/1213/92241/5987/9559/84910	10
BP	GO:0007260	tyrosine phosphorylation of STAT protein	9/641	82/18870	0.00183268568999724	0.0314321672024791	0.0254173029212914	3572/3716/9021/54625/4067/958/5518/7132/8651	9
BP	GO:0071900	regulation of protein serine/threonine kinase activity	20/641	285/18870	0.00184163787725748	0.0314752655385824	0.0254521539532641	56892/348/8692/900/650/3357/7026/7189/7099/5899/94056/4067/9134/5573/10979/9175/51755/23328/958/5770	20
BP	GO:0008217	regulation of blood pressure	15/641	187/18870	0.0018526555540891	0.0315532416320122	0.0255152085296335	5547/5025/6446/6296/133/2149/11117/4886/27131/59342/7026/28514/6648/4881/4846	15
BP	GO:0032350	regulation of hormone metabolic process	6/641	39/18870	0.00188277988284533	0.0319549585671804	0.025840052851185	1601/133/3091/654/650/8644	6
BP	GO:0030204	chondroitin sulfate metabolic process	5/641	27/18870	0.00193195111551929	0.0325633691470976	0.0263320378902902	29940/2990/50515/3074/56548	5
BP	GO:0090330	regulation of platelet aggregation	5/641	27/18870	0.00193195111551929	0.0325633691470976	0.0263320378902902	3572/11117/634/114897/4067	5
BP	GO:0098869	cellular oxidant detoxification	10/641	99/18870	0.00196505188766521	0.0330074695082734	0.0266911551390229	948/7837/2876/9446/3240/348/55829/6648/4846/2878	10
BP	GO:0035023	regulation of Rho protein signal transduction	9/641	83/18870	0.00199507581066431	0.033397022474408	0.0270061631904992	10161/2149/348/2151/10395/397/8829/396/7126	9
BP	GO:2001238	positive regulation of extrinsic apoptotic signaling pathway	7/641	53/18870	0.00200380724895173	0.0334287025012834	0.0270317809226288	2923/8692/5366/7099/637/4055/5518	7
BP	GO:0002819	regulation of adaptive immune response	16/641	208/18870	0.00204253304866763	0.0339588487819298	0.0274604783306371	339390/2213/920/3554/3572/3133/90865/634/567/5819/29126/7189/1604/4208/5987/958	16
BP	GO:0043086	negative regulation of catalytic activity	29/641	480/18870	0.00209031067624389	0.0346353850355259	0.0280075525041778	7076/1893/2876/58533/54206/5962/3240/634/348/6125/8692/1718/650/871/440503/710/9467/7026/4067/6879/5573/5018/5987/5525/5770/3192/10959/5524/5272	29
BP	GO:0042742	defense response to bacterium	22/641	330/18870	0.00213652681647814	0.0352815644558958	0.0285300789327007	948/54/55576/2220/920/5199/3133/3493/285195/23166/11117/2896/3240/81035/1051/115361/1535/7099/79792/7018/7132/1969	22
BP	GO:0018208	peptidyl-proline modification	6/641	40/18870	0.00215245859583705	0.0354249751395674	0.0286460465262029	5479/55214/10491/2289/5034/10450	6
BP	GO:0071375	cellular response to peptide hormone stimulus	21/641	310/18870	0.00220311800613737	0.0356929245782635	0.0288627211196872	1393/1509/3716/5166/27131/634/9021/5305/6690/88/7494/9882/55829/94056/4067/51141/55667/5573/10580/5770/8651	21
BP	GO:0010544	negative regulation of platelet activation	4/641	17/18870	0.00220525025013003	0.0356929245782635	0.0288627211196872	634/348/114897/4846	4
BP	GO:0097067	cellular response to thyroid hormone stimulus	4/641	17/18870	0.00220525025013003	0.0356929245782635	0.0288627211196872	1514/5962/1508/2730	4
BP	GO:1901163	regulation of trophoblast cell migration	4/641	17/18870	0.00220525025013003	0.0356929245782635	0.0288627211196872	811/7076/397/708	4
BP	GO:2000310	regulation of NMDA receptor activity	4/641	17/18870	0.00220525025013003	0.0356929245782635	0.0288627211196872	1393/5649/1612/4208	4
BP	GO:0071706	tumor necrosis factor superfamily cytokine production	15/641	191/18870	0.00227698699620638	0.0364395994800814	0.0294665121990925	948/929/54/3133/9590/23643/90865/27202/1535/961/29126/55829/7099/5987/83786	15
BP	GO:1903555	regulation of tumor necrosis factor superfamily cytokine production	15/641	191/18870	0.00227698699620638	0.0364395994800814	0.0294665121990925	948/929/54/3133/9590/23643/90865/27202/1535/961/29126/55829/7099/5987/83786	15
BP	GO:0006027	glycosaminoglycan catabolic process	5/641	28/18870	0.00228707689721213	0.0364395994800814	0.0294665121990925	10894/55576/8692/2990/3074	5
BP	GO:0120255	olefinic compound biosynthetic process	5/641	28/18870	0.00228707689721213	0.0364395994800814	0.0294665121990925	1601/133/654/650/8644	5
BP	GO:0030522	intracellular receptor signaling pathway	23/641	353/18870	0.00229611224219826	0.0364395994800814	0.0294665121990925	948/5547/811/1601/2494/81035/4792/5915/650/7105/8644/440503/7026/7189/29997/23376/1488/7099/7025/6879/708/8780/1452	23
BP	GO:1990778	protein localization to cell periphery	23/641	353/18870	0.00229611224219826	0.0364395994800814	0.0294665121990925	30845/163882/1601/5962/10627/88/10268/7430/481/55667/51225/25831/1213/10580/2803/5525/83786/382/10959/7132/9135/8650/1969	23
BP	GO:1990748	cellular detoxification	11/641	119/18870	0.00243613602269134	0.0385366759835445	0.0311622918249224	948/7837/2876/9446/3240/348/55829/6648/4846/51109/2878	11
BP	GO:0150115	cell-substrate junction organization	10/641	102/18870	0.00245467777010717	0.0387047256138188	0.03129818345247	10982/87/88/7094/10395/8829/395/10979/10580/382	10
BP	GO:0010506	regulation of autophagy	23/641	355/18870	0.00246564788294735	0.0387526908419506	0.0313369700472746	9638/2626/26471/58533/3091/27131/5988/1612/5305/55062/5476/5660/23376/8975/5899/292/10241/54832/5987/8723/9114/9559/23367	23
BP	GO:0002455	humoral immune response mediated by circulating immunoglobulin	7/641	55/18870	0.002488600642193	0.0388635141822345	0.0314265862163602	2213/730/3493/717/710/1604/708	7
BP	GO:0002686	negative regulation of leukocyte migration	7/641	55/18870	0.002488600642193	0.0388635141822345	0.0314265862163602	11117/90865/27202/131450/8976/375056/1803	7
BP	GO:0046847	filopodium assembly	8/641	70/18870	0.00250845791567764	0.0390488608020138	0.0315764648788788	8976/2823/6624/7430/8829/653464/4651/382	8
BP	GO:0033673	negative regulation of kinase activity	15/641	193/18870	0.00251764746317779	0.039067494603216	0.031591532913058	58533/54206/634/348/8692/650/9467/7026/4067/6879/5573/5987/5525/5770/3192	15
BP	GO:0032370	positive regulation of lipid transport	9/641	86/18870	0.00255210334235937	0.0394768390425716	0.0319225451384392	5025/1601/348/654/4792/114897/5360/1071/27166	9
BP	GO:0002718	regulation of cytokine production involved in immune response	11/641	120/18870	0.00260193514596662	0.0400754496000572	0.0324066054888911	948/54/684/3554/3133/567/7189/1604/7099/9516/9188	11
BP	GO:0097530	granulocyte migration	13/641	156/18870	0.00260719987168948	0.0400754496000572	0.0324066054888911	6368/3554/5479/27202/3680/1435/3672/5142/1525/90550/4267/708/1803	13
BP	GO:0006910	phagocytosis, recognition	5/641	29/18870	0.00268740541745502	0.0410501177516254	0.0331947609952092	8547/948/2220/5199/81035	5
BP	GO:0097066	response to thyroid hormone	5/641	29/18870	0.00268740541745502	0.0410501177516254	0.0331947609952092	1514/5962/717/1508/2730	5
BP	GO:0002693	positive regulation of cellular extravasation	4/641	18/18870	0.00275988607966963	0.0411626369703325	0.0332857485191658	10894/3554/961/4267	4
BP	GO:0006991	response to sterol depletion	4/641	18/18870	0.00275988607966963	0.0411626369703325	0.0332857485191658	4067/51141/83939/10959	4
BP	GO:0033194	response to hydroperoxide	4/641	18/18870	0.00275988607966963	0.0411626369703325	0.0332857485191658	948/2876/1612/2878	4
BP	GO:0036499	PERK-mediated unfolded protein response	4/641	18/18870	0.00275988607966963	0.0411626369703325	0.0332857485191658	3309/5770/1965/10959	4
BP	GO:0061450	trophoblast cell migration	4/641	18/18870	0.00275988607966963	0.0411626369703325	0.0332857485191658	811/7076/397/708	4
BP	GO:0015980	energy derivation by oxidation of organic compounds	22/641	337/18870	0.00276291221937284	0.0411626369703325	0.0332857485191658	26471/3572/3091/4697/7415/506/51142/29997/55829/637/6648/6392/27166/5018/1537/10580/1738/4711/56181/6389/4720/2992	22
BP	GO:0032956	regulation of actin cytoskeleton organization	22/641	337/18870	0.00276291221937284	0.0411626369703325	0.0332857485191658	23406/684/120/5962/10435/961/85458/9897/9873/9535/88/6624/10395/8829/395/10979/23580/10788/9788/5987/382/85358	22
BP	GO:0006958	complement activation, classical pathway	6/641	42/18870	0.00277800419937693	0.0411626369703325	0.0332857485191658	730/3493/717/710/1604/708	6
BP	GO:1900026	positive regulation of substrate adhesion-dependent cell spreading	6/641	42/18870	0.00277800419937693	0.0411626369703325	0.0332857485191658	811/1601/5034/8829/10979/708	6
BP	GO:2000116	regulation of cysteine-type endopeptidase activity	15/641	195/18870	0.00277898326518202	0.0411626369703325	0.0332857485191658	5641/1509/2876/2149/5988/1612/1718/7415/5366/355/10395/637/23787/5134/4609	15
BP	GO:0002460	adaptive immune response based on somatic recombination of immune receptors built from immunoglobulin superfamily domains	24/641	380/18870	0.00279360349338703	0.0411718987382157	0.0332932379537428	339390/2213/920/3598/3554/3716/3133/730/3493/90865/634/9021/567/717/5819/29126/4683/710/7189/1604/7099/4208/708/958	24
BP	GO:0010634	positive regulation of epithelial cell migration	14/641	176/18870	0.0027964546606153	0.0411718987382157	0.0332932379537428	5641/811/5025/8828/3091/10982/2896/8613/506/8829/23328/4846/958/382	14
BP	GO:0090100	positive regulation of transmembrane receptor protein serine/threonine kinase signaling pathway	10/641	104/18870	0.002832209044582	0.0415730865162668	0.0336176543777633	2626/1601/654/2022/650/6386/7049/116844/53918/9839	10
BP	GO:0042063	gliogenesis	22/641	338/18870	0.00286392191328628	0.0419127254854591	0.0338922999823196	5649/5025/3572/90865/2896/7074/8613/650/1435/23376/7099/28514/4669/4067/8450/6886/3074/653464/10419/4720/9839/6426	22
BP	GO:0002367	cytokine production involved in immune response	11/641	122/18870	0.00296086881146064	0.0432021694042377	0.0349349957173126	948/54/684/3554/3133/567/7189/1604/7099/9516/9188	11
BP	GO:0060411	cardiac septum morphogenesis	8/641	72/18870	0.0029981087406234	0.0434859214366978	0.0351644489178224	2626/8828/4091/2022/7049/8829/187/4846	8
BP	GO:0070527	platelet aggregation	8/641	72/18870	0.0029981087406234	0.0434859214366978	0.0351644489178224	2923/3572/11117/634/114897/10627/7094/4067	8
BP	GO:0043331	response to dsRNA	7/641	57/18870	0.00305889141331717	0.0441057853342015	0.0356656955659244	81035/4792/5366/6520/5899/9188/8780	7
BP	GO:0060998	regulation of dendritic spine development	7/641	57/18870	0.00305889141331717	0.0441057853342015	0.0356656955659244	5649/348/7074/4208/653464/382/85358	7
BP	GO:0006909	phagocytosis	17/641	237/18870	0.00313233799245217	0.0447113848287079	0.0361554074493492	8547/948/929/2213/2220/811/5199/55647/81035/717/1535/961/5359/7099/4067/23184/10960	17
BP	GO:0007263	nitric oxide mediated signal transduction	5/641	30/18870	0.00313611077411258	0.0447113848287079	0.0361554074493492	948/348/6690/51655/4846	5
BP	GO:0010039	response to iron ion	5/641	30/18870	0.00313611077411258	0.0447113848287079	0.0361554074493492	30061/3091/567/654/7018	5
BP	GO:0033003	regulation of mast cell activation	6/641	43/18870	0.00313748056388028	0.0447113848287079	0.0361554074493492	3598/5819/5359/4067/57102/8723	6
BP	GO:0051402	neuron apoptotic process	19/641	278/18870	0.00317143397668668	0.0450638641803619	0.0364404362988326	2213/5641/26471/3572/2876/58533/2149/3091/2896/348/1051/84899/3672/2730/355/637/6648/8829/4208	19
BP	GO:0030316	osteoclast differentiation	10/641	106/18870	0.00325473843314113	0.0457886087582052	0.0370264936443838	1051/650/1435/7189/2355/7099/22904/2739/7018/1969	10
BP	GO:1990823	response to leukemia inhibitory factor	10/641	106/18870	0.00325473843314113	0.0457886087582052	0.0370264936443838	8828/2494/9021/2730/1488/2355/22904/292/6723/3192	10
BP	GO:1902115	regulation of organelle assembly	16/641	218/18870	0.00326579568428523	0.0457886087582052	0.0370264936443838	9638/26471/5962/5305/55062/6386/6047/6624/5899/8814/7430/378/51225/10806/8723/3192	16
BP	GO:1903828	negative regulation of protein localization	16/641	218/18870	0.00326579568428523	0.0457886087582052	0.0370264936443838	948/1601/2149/348/415116/7415/6047/88/51225/25831/1213/9500/5525/382/10959/8650	16
BP	GO:0043112	receptor metabolic process	8/641	73/18870	0.00326927668915991	0.0457886087582052	0.0370264936443838	30845/5641/1509/348/55004/10268/2060/5770	8
BP	GO:0001894	tissue homeostasis	19/641	279/18870	0.00329864739202085	0.0459367192370312	0.0371462616795271	54/5025/3493/4907/5166/2149/567/1435/7189/1525/2355/7099/4669/7018/1200/4846/11171/323/9839	19
BP	GO:0060249	anatomical structure homeostasis	19/641	279/18870	0.00329864739202085	0.0459367192370312	0.0371462616795271	54/5025/3493/4907/5166/2149/567/1435/7189/1525/2355/7099/4669/7018/1200/4846/11171/323/9839	19
BP	GO:0043405	regulation of MAP kinase activity	12/641	142/18870	0.00334419930658757	0.0464387676437501	0.0375522380270225	348/8692/650/3357/7189/7099/4067/9175/51755/23328/958/5770	12
BP	GO:0045346	regulation of MHC class II biosynthetic process	4/641	19/18870	0.00340296002206707	0.0467237881681569	0.0377827169806678	90865/7494/7099/6879	4
BP	GO:1903428	positive regulation of reactive oxygen species biosynthetic process	4/641	19/18870	0.00340296002206707	0.0467237881681569	0.0377827169806678	948/1535/7099/6648	4
BP	GO:2000641	regulation of early endosome to late endosome transport	4/641	19/18870	0.00340296002206707	0.0467237881681569	0.0377827169806678	1601/5962/7430/23011	4
BP	GO:2000786	positive regulation of autophagosome assembly	4/641	19/18870	0.00340296002206707	0.0467237881681569	0.0377827169806678	5305/55062/5899/8723	4
BP	GO:0006029	proteoglycan metabolic process	9/641	90/18870	0.00347902061171661	0.0474370265170267	0.0383594699309663	650/9953/29940/2990/50515/4669/3074/56548/124583	9
BP	GO:0030593	neutrophil chemotaxis	10/641	107/18870	0.00348402056456886	0.0474370265170267	0.0383594699309663	6368/5479/27202/3680/3672/5142/1525/90550/708/1803	10
BP	GO:1901796	regulation of signal transduction by p53 class mediator	10/641	107/18870	0.00348402056456886	0.0474370265170267	0.0383594699309663	6446/6125/5366/29997/56950/4609/1984/6615/10419/84154	10
BP	GO:1903573	negative regulation of response to endoplasmic reticulum stress	6/641	44/18870	0.00353053664933276	0.0479368420609404	0.0387636406966214	3309/7494/23376/55829/2907/5770	6
BP	GO:0003158	endothelium development	12/641	143/18870	0.0035411103808435	0.0479472231068228	0.0387720352239899	2876/30061/5962/634/654/5138/7026/28514/4669/7430/8829/7132	12
BP	GO:0003281	ventricular septum development	8/641	74/18870	0.00355910461709882	0.0479496509188236	0.0387739984495182	2626/4091/5138/7049/25831/187/639/4846	8
BP	GO:0030595	leukocyte chemotaxis	17/641	240/18870	0.00356090901872606	0.0479496509188236	0.0387739984495182	6368/5641/811/58191/5479/27202/3680/1435/3672/5142/1525/51119/4067/90550/708/1803/4814	17
BP	GO:0010810	regulation of cell-substrate adhesion	16/641	220/18870	0.00357149150553007	0.0479600287885467	0.0387823904085177	948/811/6480/4811/1601/11117/1435/151887/5034/7094/10395/8829/395/10979/30008/708	16
BP	GO:0001819	positive regulation of cytokine production	29/641	499/18870	0.00365071805233482	0.0488896159994865	0.0395340916698406	948/929/920/2626/3554/3572/3133/9590/23643/2149/3091/90865/1051/567/8692/1535/29126/3357/5142/7494/7189/1604/7099/79792/9188/5987/958/8780/83786	29
CC	GO:0005925	focal adhesion	46/665	421/19886	1.71322155113188e-12	9.26852859162346e-10	7.42997135859299e-10	30845/7184/811/3309/2923/1601/3716/9590/5479/10982/8496/5962/1266/6125/567/2022/6386/85458/5819/6641/3672/9124/5034/58480/2273/87/88/7094/10395/7430/8829/4267/23092/1213/7106/10979/23011/10487/8462/1803/10580/382/7791/51495/8650/1969	46
CC	GO:0030055	cell-substrate junction	46/665	431/19886	3.91940433691479e-12	1.06019887313545e-09	8.49891887794155e-10	30845/7184/811/3309/2923/1601/3716/9590/5479/10982/8496/5962/1266/6125/567/2022/6386/85458/5819/6641/3672/9124/5034/58480/2273/87/88/7094/10395/7430/8829/4267/23092/1213/7106/10979/23011/10487/8462/1803/10580/382/7791/51495/8650/1969	46
CC	GO:0005788	endoplasmic reticulum lumen	37/665	313/19886	2.76029079944624e-11	4.97772440833473e-09	3.99031512060299e-09	7184/811/7076/920/3309/2923/10130/5199/2157/10954/5479/56005/348/567/55214/10491/821/1435/4924/3487/871/813/5034/710/51280/7873/1284/23753/9601/64175/51726/57333/375056/64374/7018/5611/4052	37
CC	GO:0030139	endocytic vesicle	37/665	348/19886	5.83716567940921e-10	6.43549487911535e-08	5.1589140776253e-08	948/1514/55576/30845/7184/811/920/2923/55647/3133/1211/285195/1175/23166/115677/3240/348/81035/567/8692/161/10435/1535/8976/3916/4067/1213/7018/23580/9788/1803/4846/6890/9114/382/7791/9135	37
CC	GO:0042470	melanosome	20/665	112/19886	8.42812548642253e-10	6.43549487911535e-08	5.1589140776253e-08	7184/3309/2923/10130/1509/5479/348/1508/6386/25924/821/813/5034/6520/3916/9601/6184/1213/1200/5878	20
CC	GO:0048770	pigment granule	20/665	112/19886	8.42812548642253e-10	6.43549487911535e-08	5.1589140776253e-08	7184/3309/2923/10130/1509/5479/348/1508/6386/25924/821/813/5034/6520/3916/9601/6184/1213/1200/5878	20
CC	GO:0034774	secretory granule lumen	35/665	322/19886	9.49761974818326e-10	6.43549487911535e-08	5.1589140776253e-08	23406/7076/6414/1509/5199/1893/3959/2157/7276/2896/3240/567/7415/1938/6386/5476/710/9535/87/88/2990/79792/5627/116844/25797/10576/23526/3074/7018/10487/5611/54472/124583/10450/2992	35
CC	GO:0009897	external side of plasma membrane	39/665	387/19886	9.51644344416318e-10	6.43549487911535e-08	5.1589140776253e-08	339390/8547/10332/948/929/2213/55576/2220/811/920/3598/2217/3554/3977/3572/3133/4907/114908/3680/567/8692/2057/1508/2022/131450/3672/29126/9976/5034/290/355/3916/7049/7099/90273/1209/6948/974/958	39
CC	GO:0140534	endoplasmic reticulum protein-containing complex	21/665	126/19886	1.194113420713e-09	6.50103311378269e-08	5.21145178106522e-08	7184/811/3309/2923/10130/5479/567/7415/5034/23753/55829/1650/51141/55080/51726/6184/6726/6185/6890/57414/11231	21
CC	GO:0060205	cytoplasmic vesicle lumen	35/665	325/19886	1.21766925126017e-09	6.50103311378269e-08	5.21145178106522e-08	23406/7076/6414/1509/5199/1893/3959/2157/7276/2896/3240/567/7415/1938/6386/5476/710/9535/87/88/2990/79792/5627/116844/25797/10576/23526/3074/7018/10487/5611/54472/124583/10450/2992	35
CC	GO:0031983	vesicle lumen	35/665	326/19886	1.32183667747892e-09	6.50103311378269e-08	5.21145178106522e-08	23406/7076/6414/1509/5199/1893/3959/2157/7276/2896/3240/567/7415/1938/6386/5476/710/9535/87/88/2990/79792/5627/116844/25797/10576/23526/3074/7018/10487/5611/54472/124583/10450/2992	35
CC	GO:0005775	vacuolar lumen	24/665	176/19886	5.20353955365126e-09	2.34592908210444e-07	1.88057745272309e-07	1514/5641/1509/7276/2896/7415/1508/6386/53/5476/5660/2990/4669/10576/23526/3074/6948/427/10487/1200/5611/66005/54472/2992	24
CC	GO:0045121	membrane raft	31/665	286/19886	9.31073979452746e-09	3.87470017603027e-07	3.10609295169661e-07	948/929/920/684/1509/3572/7035/2149/5664/8436/8692/8613/55004/6386/79870/871/5359/1604/1525/355/28514/10395/7430/4067/51338/5573/1200/1803/4846/10580/7132	31
CC	GO:0098857	membrane microdomain	31/665	287/19886	1.01147079680045e-08	3.90861215049318e-07	3.13327795700592e-07	948/929/920/684/1509/3572/7035/2149/5664/8436/8692/8613/55004/6386/79870/871/5359/1604/1525/355/28514/10395/7430/4067/51338/5573/1200/1803/4846/10580/7132	31
CC	GO:0034663	endoplasmic reticulum chaperone complex	7/665	11/19886	1.33079050018166e-08	4.79971773732184e-07	3.84761884964801e-07	7184/3309/10130/5479/5034/23753/51726	7
CC	GO:0005769	early endosome	38/665	427/19886	4.62816220608933e-08	1.56489734593395e-06	1.25447554533474e-06	30845/920/6643/3133/58533/285195/2149/5664/27131/29886/348/567/9897/55353/29126/153020/7099/2060/9516/8829/23161/92241/23011/7018/55858/5987/8723/162/323/54472/5770/9114/382/5878/9559/23307/9135/8650	38
CC	GO:0005766	primary lysosome	21/665	155/19886	5.27486848017628e-08	1.58539102654187e-06	1.27090398469744e-06	5547/684/25798/7276/2896/7415/55004/6386/5476/5660/9218/2990/3916/1650/10576/23526/3074/10487/5611/54472/5878	21
CC	GO:0042582	azurophil granule	21/665	155/19886	5.27486848017628e-08	1.58539102654187e-06	1.27090398469744e-06	5547/684/25798/7276/2896/7415/55004/6386/5476/5660/9218/2990/3916/1650/10576/23526/3074/10487/5611/54472/5878	21
CC	GO:0005793	endoplasmic reticulum-Golgi intermediate compartment	19/665	134/19886	1.08937084218514e-07	3.10184013485347e-06	2.48654175612342e-06	811/3309/10130/2157/56005/2589/8613/4924/871/5034/290/1604/23423/54732/6890/10597/10960/10959/4121	19
CC	GO:0030666	endocytic vesicle membrane	23/665	202/19886	3.16039395558061e-07	8.54886564984555e-06	6.85306478789058e-06	948/55576/811/920/55647/3133/285195/1175/23166/115677/348/81035/567/161/1535/8976/3916/4067/1213/7018/4846/6890/9114	23
CC	GO:0043202	lysosomal lumen	15/665	98/19886	8.7209445286435e-07	2.24668142380768e-05	1.80101711568979e-05	1514/5641/1509/1508/53/5476/5660/2990/4669/3074/6948/427/1200/66005/2992	15
CC	GO:0101002	ficolin-1-rich granule	20/665	185/19886	4.12438312885495e-06	0.000101422330577751	8.13036291429779e-05	5547/23406/1509/2495/161/7415/1938/1508/55004/9535/2990/1604/3916/79792/116844/25797/427/124583/10450/2992	20
CC	GO:0062023	collagen-containing extracellular matrix	33/665	429/19886	8.61099833837854e-06	0.000202545656567947	0.000162367565922744	8547/1514/2220/7184/811/7076/9507/4811/1509/5199/7837/1893/3959/11117/64129/59277/348/81035/1508/55214/151887/7472/871/710/5660/1284/5359/5046/64175/30008/4052/78987/5272	33
CC	GO:0070820	tertiary granule	18/665	164/19886	1.00260596984277e-05	0.000226004095702059	0.000181172657708431	5547/1509/5199/2495/3240/634/567/161/1535/55004/961/1604/3916/79792/116844/25797/427/124583	18
CC	GO:1904724	tertiary granule lumen	10/665	55/19886	1.22717434405659e-05	0.000265560528053845	0.000212882454632132	1509/5199/2495/3240/567/79792/116844/25797/427/124583	10
CC	GO:0005765	lysosomal membrane	33/665	441/19886	1.51988596441577e-05	0.000304540113610715	0.000244129831321363	5547/684/5025/1509/1601/25798/1211/1175/5664/2896/8763/567/161/55004/55353/1318/53/6520/5476/5660/290/9218/3916/9516/4067/1650/1213/55858/54832/162/1803/9114/5878	33
CC	GO:0098852	lytic vacuole membrane	33/665	441/19886	1.51988596441577e-05	0.000304540113610715	0.000244129831321363	5547/684/5025/1509/1601/25798/1211/1175/5664/2896/8763/567/161/55004/55353/1318/53/6520/5476/5660/290/9218/3916/9516/4067/1650/1213/55858/54832/162/1803/9114/5878	33
CC	GO:1904813	ficolin-1-rich granule lumen	15/665	124/19886	1.70758505281519e-05	0.000326104052253667	0.000261416226342078	23406/1509/2495/7415/1938/1508/9535/2990/79792/116844/25797/427/124583/10450/2992	15
CC	GO:0005774	vacuolar membrane	35/665	484/19886	1.74806238731171e-05	0.000326104052253667	0.000261416226342078	5547/684/5025/1509/1601/25798/1211/1175/5664/2896/8763/567/161/55062/55004/55353/1318/53/6520/5476/5660/290/9218/3916/9516/4067/1650/1213/10241/55858/54832/162/1803/9114/5878	35
CC	GO:0030904	retromer complex	5/665	12/19886	2.68338916434051e-05	0.000483904512636072	0.000387914503757295	6643/58533/27131/55667/9559	5
CC	GO:0036019	endolysosome	7/665	29/19886	3.71950460087787e-05	0.000636980541844241	0.000510625514621709	1514/5641/1211/1175/161/1508/1213	7
CC	GO:0005905	clathrin-coated pit	11/665	75/19886	3.76772224381067e-05	0.000636980541844241	0.000510625514621709	1601/1211/1175/161/6453/9873/2060/55707/1213/7018/8650	11
CC	GO:0035578	azurophil granule lumen	12/665	91/19886	4.99372433245708e-05	0.000818668140563418	0.000656272543850818	7276/2896/7415/6386/5476/2990/10576/23526/3074/10487/5611/54472	12
CC	GO:0005912	adherens junction	18/665	188/19886	6.32605331738337e-05	0.00100658671903071	0.000806914540793173	5962/1266/634/8613/6386/5819/9124/1525/7094/28514/7430/4067/27295/10979/23580/10580/7791/9267	18
CC	GO:0042581	specific granule	16/665	160/19886	9.54307943426157e-05	0.00147508742112443	0.00118248082012504	948/1509/5199/8560/3240/634/567/1535/55004/961/79792/116844/25797/54472/3163/124583	16
CC	GO:0031901	early endosome membrane	18/665	195/19886	0.000101473394720329	0.00152491962621383	0.0012224280299642	6643/3133/58533/285195/27131/29886/567/9897/29126/2060/9516/23161/23011/55858/8723/382/5878/9135	18
CC	GO:0035577	azurophil granule membrane	9/665	58/19886	0.000121839568906313	0.00178149207508961	0.00142810533113516	5547/684/25798/55004/5660/9218/3916/1650/5878	9
CC	GO:0030667	secretory granule membrane	24/665	314/19886	0.000156810931430139	0.00223249247115013	0.00178964276313621	948/5547/929/684/25798/8560/634/161/1535/55004/961/9749/5660/290/9218/1604/3916/10184/1650/54832/10788/5878/3163/10959	24
CC	GO:0030132	clathrin coat of coated pit	5/665	17/19886	0.00018240150871561	0.00253023631320884	0.00202832446938816	1211/1175/161/2060/1213	5
CC	GO:0035580	specific granule lumen	9/665	62/19886	0.000206123657475951	0.00278782246736223	0.00223481439158136	1509/5199/3240/567/79792/116844/25797/54472/124583	9
CC	GO:0005938	cell cortex	23/665	305/19886	0.000259268075891097	0.00342107387944105	0.00274245050750017	23406/120/1211/9590/2995/5664/5962/25924/8976/87/88/7189/6624/8605/1488/10395/7430/4651/10979/10487/10788/283849/382	23
CC	GO:0045335	phagocytic vesicle	14/665	142/19886	0.00029721640489231	0.0038284303582557	0.00306900147407598	948/811/2923/55647/3133/285195/567/10435/1535/3916/23580/6890/9114/7791	14
CC	GO:0033116	endoplasmic reticulum-Golgi intermediate compartment membrane	10/665	81/19886	0.000361504445637055	0.00454823035092202	0.00364601790948511	811/2157/2589/8613/1604/23423/54732/6890/10960/10959	10
CC	GO:0001725	stress fiber	9/665	70/19886	0.000521374995251357	0.00626808605402187	0.0050247134045277	23002/10627/9124/87/6624/27295/10979/10580/7791	9
CC	GO:0097517	contractile actin filament bundle	9/665	70/19886	0.000521374995251357	0.00626808605402187	0.0050247134045277	23002/10627/9124/87/6624/27295/10979/10580/7791	9
CC	GO:0005811	lipid droplet	11/665	104/19886	0.000716448245012404	0.00835290498612861	0.0066959759787625	123/7415/5947/1896/440503/7189/8605/1119/54832/23111/5878	11
CC	GO:0009898	cytoplasmic side of plasma membrane	15/665	173/19886	0.000725668270513946	0.00835290498612861	0.0066959759787625	3716/1175/27131/9021/161/55970/7189/94056/9516/4067/9630/10160/10979/23011/9267	15
CC	GO:0098562	cytoplasmic side of membrane	17/665	211/19886	0.00076551338007525	0.0086279737212648	0.00691648053927638	5199/3716/1175/27131/9021/161/55970/7189/94056/9516/4067/9630/10160/10979/23011/5770/9267	17
CC	GO:0030125	clathrin vesicle coat	6/665	34/19886	0.000826390783612278	0.00908735805921634	0.00728473882750682	1211/1175/161/55707/1213/162	6
CC	GO:0071682	endocytic vesicle lumen	5/665	23/19886	0.000839866733753821	0.00908735805921634	0.00728473882750682	1514/7184/811/3240/348	5
CC	GO:0042641	actomyosin	9/665	76/19886	0.000956645566564245	0.0101479461080639	0.0081349426919395	23002/10627/9124/87/6624/27295/10979/10580/7791	9
CC	GO:0030118	clathrin coat	7/665	48/19886	0.00101218898616484	0.0105306584906765	0.0084417381032371	1211/1175/161/2060/55707/1213/162	7
CC	GO:0032432	actin filament bundle	9/665	79/19886	0.00126499151737162	0.012912460582982	0.0103510725949773	23002/10627/9124/87/6624/27295/10979/10580/7791	9
CC	GO:0098978	glutamatergic synapse	26/665	407/19886	0.0013140263545886	0.0131645973672673	0.0105531941148246	8828/58533/1266/348/1612/7074/7415/64101/401190/8976/53826/2823/87/88/1488/9454/2060/4067/378/8829/10160/5573/5518/8526/382/8650	26
CC	GO:0030670	phagocytic vesicle membrane	9/665	80/19886	0.00138395784080672	0.0136131125795715	0.0109127393380357	811/55647/3133/285195/567/1535/3916/6890/9114	9
CC	GO:0031904	endosome lumen	6/665	38/19886	0.00151481835924882	0.0146342273634573	0.0117313000753856	1514/5641/1509/567/1508/5770	6
CC	GO:0005770	late endosome	21/665	315/19886	0.002225231290955	0.0211201776913448	0.0169306609764258	1393/1514/5641/684/285195/2149/2896/348/567/55004/55353/1318/153020/5660/3916/9516/5573/7018/55858/54832/66005	21
CC	GO:0030863	cortical cytoskeleton	10/665	105/19886	0.00271953027327273	0.0253666530662163	0.0203347817166672	23406/2995/5962/25924/8976/87/88/10395/7430/10487	10
CC	GO:0030864	cortical actin cytoskeleton	8/665	73/19886	0.00297469586906734	0.027276448562126	0.0218657394835994	23406/5962/25924/8976/87/88/10395/10487	8
CC	GO:0001726	ruffle	14/665	182/19886	0.00330332628956394	0.0290704682844168	0.023303887407685	27131/7074/87/6624/7099/7094/10395/7430/378/23526/4651/9788/382/1969	14
CC	GO:0072562	blood microparticle	12/665	144/19886	0.00331239040200306	0.0290704682844168	0.023303887407685	8547/2220/3959/3493/3240/348/2022/6386/710/5627/7018/83939	12
CC	GO:0030175	filopodium	10/665	108/19886	0.00334023959540623	0.0290704682844168	0.023303887407685	5962/2823/88/6624/1525/7430/10160/4651/10788/382	10
CC	GO:0031091	platelet alpha granule	9/665	91/19886	0.00338528558580085	0.0290704682844168	0.023303887407685	948/7076/2157/9749/710/87/88/10184/5627	9
CC	GO:0030662	coated vesicle membrane	15/665	203/19886	0.00352166052882004	0.0297690366576819	0.0238638838466095	920/1601/3133/1211/1175/348/567/161/55707/23423/1213/7018/162/9114/10959	15
CC	GO:0009295	nucleoid	6/665	45/19886	0.0036691099702338	0.0300755832408558	0.0241096221329557	506/6648/292/64216/2926/7284	6
CC	GO:0042645	mitochondrial nucleoid	6/665	45/19886	0.0036691099702338	0.0300755832408558	0.0241096221329557	506/6648/292/64216/2926/7284	6
CC	GO:0036020	endolysosome membrane	4/665	20/19886	0.00391640318190961	0.0316234943494492	0.0253504809261078	1211/1175/161/1213	4
CC	GO:0030135	coated vesicle	20/665	311/19886	0.00419771677286667	0.0333965407958951	0.0267718159507905	920/1601/3133/1211/2157/1175/348/567/161/55062/55707/23423/1213/7018/54732/162/9114/10960/10959/8650	20
CC	GO:0044853	plasma membrane raft	10/665	112/19886	0.00433744523555897	0.0340080851077884	0.0272620509084713	948/7035/2149/8436/10395/7430/51338/5573/4846/10580	10
CC	GO:0030120	vesicle coat	7/665	62/19886	0.00452424912913182	0.0349659825551474	0.0280299344541701	1211/1175/161/55707/23423/1213/162	7
CC	GO:0043197	dendritic spine	13/665	174/19886	0.00579750029805891	0.0441753191725334	0.0354124554899966	2213/5025/1266/7074/64101/401190/2823/5142/88/378/51225/10160/85358	13
CC	GO:0030665	clathrin-coated vesicle membrane	11/665	136/19886	0.00601814736700979	0.0452196906326708	0.0362496595790648	920/1601/1211/1175/348/161/55707/1213/7018/162/9114	11
CC	GO:0044309	neuron spine	13/665	176/19886	0.00636807543511278	0.0471935453478906	0.0378319694198481	2213/5025/1266/7074/64101/401190/2823/5142/88/378/51225/10160/85358	13
MF	GO:0001618	virus receptor activity	14/656	79/18496	6.41152781491589e-07	0.000318913781359354	0.000275526305643136	339390/10332/4360/920/8692/5819/6520/290/5359/1604/1525/3916/1803/1969	14
MF	GO:0140272	exogenous protein binding	14/656	80/18496	7.52155144715457e-07	0.000318913781359354	0.000275526305643136	339390/10332/4360/920/8692/5819/6520/290/5359/1604/1525/3916/1803/1969	14
MF	GO:0003756	protein disulfide isomerase activity	7/656	18/18496	1.5466872613681e-06	0.000327897699410037	0.000283287982608473	2923/10130/10954/5034/9601/79174/78987	7
MF	GO:0016864	intramolecular oxidoreductase activity, transposing S-S bonds	7/656	18/18496	1.5466872613681e-06	0.000327897699410037	0.000283287982608473	2923/10130/10954/5034/9601/79174/78987	7
MF	GO:0003779	actin binding	35/656	438/18496	7.04020809748801e-06	0.00119401929333397	0.00103157575491614	23406/65108/120/23002/5962/1266/634/25924/9749/85458/6641/8976/9124/5034/9535/8507/87/88/6624/7094/7430/51225/27295/92241/4651/10979/10487/10788/9788/4846/10580/3192/23307/85358/55201	35
MF	GO:0031625	ubiquitin protein ligase binding	27/656	308/18496	1.54553489946904e-05	0.00201415860753906	0.00174013702935351	811/3309/3716/3091/6125/4091/7415/4792/55353/7189/8975/5899/637/4067/8450/292/10576/4281/9246/5573/23111/4055/958/54472/9470/4720/7332	27
MF	GO:0044389	ubiquitin-like protein ligase binding	28/656	327/18496	1.66649464086962e-05	0.00201415860753906	0.00174013702935351	811/3309/3716/3091/6125/1051/4091/7415/4792/55353/7189/8975/5899/637/4067/8450/292/10576/4281/9246/5573/23111/4055/958/54472/9470/4720/7332	28
MF	GO:0015036	disulfide oxidoreductase activity	8/656	34/18496	1.92298367273978e-05	0.00201415860753906	0.00174013702935351	55576/2923/10130/9446/10954/23166/5034/9601	8
MF	GO:0034713	type I transforming growth factor beta receptor binding	5/656	11/18496	2.13766833347306e-05	0.00201415860753906	0.00174013702935351	58533/4091/2022/116844/10979	5
MF	GO:0015035	protein-disulfide reductase activity	7/656	27/18496	3.26607868285118e-05	0.0027696347230578	0.0023928323823836	55576/2923/10130/10954/23166/5034/9601	7
MF	GO:0038024	cargo receptor activity	10/656	64/18496	7.90055934073364e-05	0.0060906130190383	0.0052619993312446	10894/948/55576/4360/58191/1601/3959/23166/81035/375056	10
MF	GO:0019838	growth factor binding	15/656	135/18496	9.03152712235525e-05	0.00638227916646438	0.00551398497996426	948/3554/3977/3572/8828/7837/8692/2022/6386/3487/5046/7049/8829/4052/1969	15
MF	GO:0016667	oxidoreductase activity, acting on a sulfur group of donors	9/656	54/18496	0.000107121098848926	0.00698759167876074	0.00603694613755893	55576/2923/10130/9446/10954/23166/5034/9601/1738	9
MF	GO:0030169	low-density lipoprotein particle binding	5/656	17/18496	0.000239782098149632	0.0129049929834408	0.0111492988039657	948/55576/23166/81035/5360	5
MF	GO:0005160	transforming growth factor beta receptor binding	6/656	26/18496	0.000243984763121445	0.0129049929834408	0.0111492988039657	58533/4091/2022/7049/116844/10979	6
MF	GO:0030695	GTPase regulator activity	33/656	486/18496	0.000296411614056776	0.0129049929834408	0.0111492988039657	54206/7074/10435/55004/6453/64744/4924/8976/3268/153020/5866/58480/3357/1983/9467/9882/10395/397/378/55667/1102/8829/23092/23526/10160/395/23179/10788/396/57186/9267/51495/9135	33
MF	GO:0060589	nucleoside-triphosphatase regulator activity	33/656	486/18496	0.000296411614056776	0.0129049929834408	0.0111492988039657	54206/7074/10435/55004/6453/64744/4924/8976/3268/153020/5866/58480/3357/1983/9467/9882/10395/397/378/55667/1102/8829/23092/23526/10160/395/23179/10788/396/57186/9267/51495/9135	33
MF	GO:0015026	coreceptor activity	8/656	49/18496	0.00029896409410404	0.0129049929834408	0.0111492988039657	920/3572/23643/2022/5819/10268/7049/8829	8
MF	GO:0016860	intramolecular oxidoreductase activity	8/656	49/18496	0.00029896409410404	0.0129049929834408	0.0111492988039657	2923/10130/10954/5034/9601/3422/79174/78987	8
MF	GO:0005044	scavenger receptor activity	6/656	27/18496	0.000304363042062283	0.0129049929834408	0.0111492988039657	948/55576/58191/3959/23166/81035	6
MF	GO:0051018	protein kinase A binding	8/656	52/18496	0.000454423040477298	0.0169536246702628	0.014647123597943	84281/9590/5962/25924/8227/7430/5573/26993	8
MF	GO:0098631	cell adhesion mediator activity	9/656	65/18496	0.000455466684710645	0.0169536246702628	0.014647123597943	11117/1266/961/3672/9124/8174/1525/133418/4814	9
MF	GO:0070325	lipoprotein particle receptor binding	6/656	29/18496	0.000459827084217032	0.0169536246702628	0.014647123597943	5649/7184/1601/348/1213/23184	6
MF	GO:0016853	isomerase activity	15/656	158/18496	0.000511010603599975	0.017783059276445	0.0153637155615762	2923/10130/10954/5479/8560/2289/5034/29940/9601/3422/79174/78987/23307/5524/10450	15
MF	GO:0051787	misfolded protein binding	5/656	20/18496	0.000549982490415482	0.017783059276445	0.0153637155615762	3309/23753/51726/5611/57414	5
MF	GO:0070008	serine-type exopeptidase activity	4/656	12/18496	0.00061812780465121	0.017783059276445	0.0153637155615762	5547/59342/5476/1200	4
MF	GO:0035198	miRNA binding	7/656	42/18496	0.000625389382542355	0.017783059276445	0.0153637155615762	60674/9021/4904/3181/100628315/283131/9188	7
MF	GO:0033218	amide binding	28/656	405/18496	0.000629460831076951	0.017783059276445	0.0153637155615762	1393/10332/948/2213/811/23428/3133/1211/30061/5479/4886/348/567/1718/4792/2289/5360/55353/5660/10268/290/7099/4881/1200/6890/323/7390/10450	28
MF	GO:0005518	collagen binding	9/656	68/18496	0.000639044615217473	0.017783059276445	0.0153637155615762	1514/4811/5479/1508/10491/114897/3672/871/64175	9
MF	GO:0019955	cytokine binding	14/656	145/18496	0.000656492440177271	0.017783059276445	0.0153637155615762	948/920/3598/3554/3977/3572/8828/7837/8692/2022/7049/8829/4052/7132	14
MF	GO:0071813	lipoprotein particle binding	6/656	31/18496	0.000671058840620568	0.017783059276445	0.0153637155615762	948/55576/23166/348/81035/5360	6
MF	GO:0071814	protein-lipid complex binding	6/656	31/18496	0.000671058840620568	0.017783059276445	0.0153637155615762	948/55576/23166/348/81035/5360	6
MF	GO:0045296	cadherin binding	24/656	334/18496	0.000884272399807924	0.0227231210617309	0.0196316934694199	3309/5025/6643/8496/5962/27131/1266/1938/26156/9124/6520/10726/1983/6624/9218/2060/7094/7430/5093/5770/83939/23367/8650/1969	24
MF	GO:0043021	ribonucleoprotein complex binding	15/656	168/18496	0.000967516070219894	0.0241309890454844	0.0208480242994751	3309/1938/51119/283131/6726/53918/708/5018/11171/83939/1984/3192/1965/23367/10419	15
MF	GO:0005178	integrin binding	14/656	154/18496	0.00118612093868123	0.0287380158857623	0.0248282758893875	811/11117/3680/8613/3672/5034/87/88/8174/1525/7094/4067/7106/10979	14
MF	GO:0005540	hyaluronic acid binding	5/656	24/18496	0.00134076075779915	0.0290864915694063	0.025129342269497	10894/55576/23166/8692/708	5
MF	GO:0050431	transforming growth factor beta binding	5/656	24/18496	0.00134076075779915	0.0290864915694063	0.025129342269497	948/8692/2022/7049/4052	5
MF	GO:0050750	low-density lipoprotein particle receptor binding	5/656	24/18496	0.00134076075779915	0.0290864915694063	0.025129342269497	7184/1601/348/1213/23184	5
MF	GO:0140416	transcription regulator inhibitor activity	5/656	24/18496	0.00134076075779915	0.0290864915694063	0.025129342269497	3397/3399/4091/26036/10597	5
MF	GO:0042277	peptide binding	23/656	325/18496	0.00137200431931162	0.0290864915694063	0.025129342269497	1393/10332/948/2213/811/23428/3133/1211/30061/5479/4886/348/567/1718/4792/10268/290/7099/4881/1200/6890/323/10450	23
MF	GO:0043394	proteoglycan binding	6/656	36/18496	0.00152760642447888	0.0315953719014169	0.0272968952872222	1514/2220/4811/348/1508/6386	6
MF	GO:0005041	low-density lipoprotein particle receptor activity	4/656	15/18496	0.00156579296961637	0.0316141056722543	0.0273130803722555	948/55576/58191/23166	4
MF	GO:0002020	protease binding	13/656	142/18496	0.00164510115172269	0.0324429250386242	0.0280291407980169	7076/9507/3554/1893/7415/11047/5660/55829/1213/1803/8780/57414/5272	13
MF	GO:0005126	cytokine receptor binding	20/656	273/18496	0.00183183495600267	0.0353044555156879	0.0305013667315278	6368/58191/3977/3572/7837/1893/3716/58533/90865/4091/2022/6386/1435/1896/7189/7049/637/116844/10979/54472	20
MF	GO:0005543	phospholipid binding	30/656	484/18496	0.00228751963000196	0.0431070365831481	0.0372424248533653	6643/58533/27131/29886/22822/2494/8436/348/55062/6386/5360/9873/55353/1071/5660/88/8605/7094/79792/23161/23092/92241/4651/10979/1200/10788/5205/9788/8723/221184	30
MF	GO:0140313	molecular sequestering activity	6/656	40/18496	0.00267050298750666	0.0492301420305575	0.0425324960939276	2495/4091/4792/6386/51141/54739	6
