# Supplementary material for: TM4SF1 overexpression in tumor-associated endothelial cells promotes microvascular invasion in hepatocellular carcinoma
Source: Front Oncol. 2025 Mar 7;15:1526177. doi: 10.3389/fonc.2025.1526177 (PMC11925789; doi:10.3389/fonc.2025.1526177)
Supplement: Supplementary file 4 [file DataSheet3.csv]

ONTOLOGY	ID	Description	GeneRatio	BgRatio	pvalue	p.adjust	qvalue	geneID	Count
BP	GO:0010631	epithelial cell migration	27/292	372/18870	3.01847491111912e-11	6.46772362910755e-08	4.73541744925217e-08	7114/1839/28984/10769/285/3146/301/3688/6678/161198/3458/3164/4780/6781/11151/54567/54345/7048/57142/1647/1012/9448/284361/3673/949/5168/4208	27
BP	GO:0090132	epithelium migration	27/292	375/18870	3.6260756148987e-11	6.46772362910755e-08	4.73541744925217e-08	7114/1839/28984/10769/285/3146/301/3688/6678/161198/3458/3164/4780/6781/11151/54567/54345/7048/57142/1647/1012/9448/284361/3673/949/5168/4208	27
BP	GO:0090130	tissue migration	27/292	380/18870	4.90226652029375e-11	6.46772362910755e-08	4.73541744925217e-08	7114/1839/28984/10769/285/3146/301/3688/6678/161198/3458/3164/4780/6781/11151/54567/54345/7048/57142/1647/1012/9448/284361/3673/949/5168/4208	27
BP	GO:0001667	ameboidal-type cell migration	30/292	497/18870	2.17209237899114e-10	1.80611441506549e-07	1.32236722020034e-07	2697/7114/1839/28984/10769/285/3146/1910/301/3688/6678/161198/3458/3164/4780/6781/11151/54567/54345/7048/57142/1647/84159/1012/9448/284361/3673/949/5168/4208	30
BP	GO:0002696	positive regulation of leukocyte activation	26/292	380/18870	2.5865919671496e-10	1.80611441506549e-07	1.32236722020034e-07	567/975/3280/914/972/3123/3146/301/3561/916/3932/7070/3458/7293/4690/3142/5788/11151/7048/1026/1075/6352/6348/3108/3601/4208	26
BP	GO:0050863	regulation of T cell activation	26/292	381/18870	2.7379197802913e-10	1.80611441506549e-07	1.32236722020034e-07	567/3726/975/3280/914/972/3123/3146/301/3561/916/3932/7070/3458/639/4690/3142/5788/11151/7048/6654/5880/6352/3108/3659/1051	26
BP	GO:1903706	regulation of hemopoiesis	27/292	417/18870	3.93827547401836e-10	2.22681347516638e-07	1.63038682405602e-07	7538/567/3726/8848/914/972/3123/3146/301/3561/54997/2353/3458/639/3142/5788/5295/7048/841/3398/6654/6348/4212/3659/3601/4208/1051	27
BP	GO:0046631	alpha-beta T cell activation	18/292	181/18870	4.51258812155077e-10	2.23260297313724e-07	1.63462567087227e-07	3726/975/3123/3146/301/3561/916/28639/3458/639/915/3142/5788/28638/28755/7048/4818/3659	18
BP	GO:0050867	positive regulation of cell activation	26/292	396/18870	6.28131984214041e-10	2.76238488168797e-07	2.02251152344006e-07	567/975/3280/914/972/3123/3146/301/3561/916/3932/7070/3458/7293/4690/3142/5788/11151/7048/1026/1075/6352/6348/3108/3601/4208	26
BP	GO:1903131	mononuclear cell differentiation	28/292	481/18870	2.02124934833043e-09	6.98083161411709e-07	5.11109529897193e-07	567/3726/1316/9452/914/972/3123/3146/301/3688/3561/916/2353/3932/3458/639/915/1958/3142/5788/5295/54567/7048/3398/6654/3659/3601/1051	28
BP	GO:0051251	positive regulation of lymphocyte activation	23/292	330/18870	2.04221268764279e-09	6.98083161411709e-07	5.11109529897193e-07	567/975/3280/972/3123/3146/301/3561/916/3932/7070/3458/7293/4690/3142/5788/11151/7048/1026/6352/3108/3601/4208	23
BP	GO:0045785	positive regulation of cell adhesion	28/292	482/18870	2.11647244490665e-09	6.98083161411709e-07	5.11109529897193e-07	567/10085/255743/975/3280/972/3123/3146/301/3561/916/3932/3915/7070/3458/4690/3142/10370/5788/11151/22915/7048/6251/1012/6352/9448/3673/3108	28
BP	GO:0030098	lymphocyte differentiation	26/292	429/18870	3.40564977933003e-09	1.03688937127602e-06	7.59170351619075e-07	567/3726/1316/9452/914/972/3123/3146/301/3688/3561/916/3932/3458/639/915/1958/3142/5788/5295/54567/7048/3398/6654/3659/3601	26
BP	GO:0050670	regulation of lymphocyte proliferation	19/292	238/18870	5.98116694682734e-09	1.66404094251526e-06	1.21834651066315e-06	975/3280/972/3123/3146/301/916/7293/4690/5788/11151/7048/1026/6654/5880/6352/3659/4208/1051	19
BP	GO:1902105	regulation of leukocyte differentiation	22/292	321/18870	6.30637042388299e-09	1.66404094251526e-06	1.21834651066315e-06	3726/914/972/3123/3146/301/3561/54997/2353/3458/639/3142/5788/5295/7048/841/3398/6654/6348/3659/3601/1051	22
BP	GO:0010632	regulation of epithelial cell migration	21/292	295/18870	7.23696341808959e-09	1.79024382554991e-06	1.31074738750004e-06	7114/1839/28984/10769/285/3146/301/6678/3458/4780/6781/54567/7048/57142/1647/9448/284361/3673/949/5168/4208	21
BP	GO:0032944	regulation of mononuclear cell proliferation	19/292	242/18870	7.86390032651635e-09	1.83090102896187e-06	1.34051502160369e-06	975/3280/972/3123/3146/301/916/7293/4690/5788/11151/7048/1026/6654/5880/6352/3659/4208/1051	19
BP	GO:0050870	positive regulation of T cell activation	19/292	251/18870	1.42649647871673e-08	3.03558709831797e-06	2.22253963502816e-06	567/975/3280/972/3123/3146/301/3561/916/3932/7070/3458/4690/3142/5788/11151/7048/6352/3108	19
BP	GO:0030217	T cell differentiation	21/292	307/18870	1.45720451915213e-08	3.03558709831797e-06	2.22253963502816e-06	567/3726/914/972/3123/3146/301/3561/916/3932/3458/639/915/1958/3142/5788/5295/54567/7048/6654/3659	21
BP	GO:0046634	regulation of alpha-beta T cell activation	13/292	116/18870	2.96217459815607e-08	5.86214352975087e-06	4.29203508880193e-06	3726/975/3123/3146/301/3561/916/3458/639/3142/5788/7048/3659	13
BP	GO:0022409	positive regulation of cell-cell adhesion	21/292	322/18870	3.33135737386485e-08	6.27881546940814e-06	4.59710619060147e-06	567/975/3280/972/3123/3146/301/3561/916/3932/7070/3458/4690/3142/10370/5788/11151/22915/7048/6352/3108	21
BP	GO:0042098	T cell proliferation	17/292	213/18870	3.85374016310744e-08	6.63873509837508e-06	4.86062544236233e-06	975/3280/3123/3146/301/916/7293/4690/5788/11151/7048/11119/6654/5880/6352/3659/1051	17
BP	GO:0070663	regulation of leukocyte proliferation	19/292	267/18870	3.85777936489709e-08	6.63873509837508e-06	4.86062544236233e-06	975/3280/972/3123/3146/301/916/7293/4690/5788/11151/7048/1026/6654/5880/6352/3659/4208/1051	19
BP	GO:0007159	leukocyte cell-cell adhesion	24/292	419/18870	4.11252462087521e-08	6.78223852059337e-06	4.96569310581994e-06	567/975/3280/972/5175/3123/3146/301/3688/3561/916/3932/7070/3458/4690/3142/5788/11151/7048/5880/6352/3108/3659/1051	24
BP	GO:0070665	positive regulation of leukocyte proliferation	15/292	166/18870	4.79734939802475e-08	7.59516356695278e-06	5.56088542853142e-06	975/3280/972/3146/301/916/7293/4690/5788/11151/7048/1026/5880/6352/4208	15
BP	GO:0050671	positive regulation of lymphocyte proliferation	14/292	145/18870	5.87602969340895e-08	8.94512520250485e-06	6.54927520079143e-06	975/3280/972/3146/301/916/7293/4690/5788/11151/7048/1026/6352/4208	14
BP	GO:1903039	positive regulation of leukocyte cell-cell adhesion	19/292	275/18870	6.1686327507545e-08	9.04275867684678e-06	6.62075865997159e-06	567/975/3280/972/3123/3146/301/3561/916/3932/7070/3458/4690/3142/5788/11151/7048/6352/3108	19
BP	GO:0046651	lymphocyte proliferation	20/292	307/18870	7.26262152964271e-08	1.00423712055393e-05	7.35263634713165e-06	975/3280/972/3123/3146/301/916/7293/4690/5788/11151/7048/1026/11119/6654/5880/6352/3659/4208/1051	20
BP	GO:0001906	cell killing	17/292	223/18870	7.54175621019293e-08	1.00423712055393e-05	7.35263634713165e-06	567/914/3123/5551/3004/3001/3458/3824/2999/3002/5788/11151/115362/1075/4818/10578/3820	17
BP	GO:0032946	positive regulation of mononuclear cell proliferation	14/292	148/18870	7.61170126746284e-08	1.00423712055393e-05	7.35263634713165e-06	975/3280/972/3146/301/916/7293/4690/5788/11151/7048/1026/6352/4208	14
BP	GO:0043542	endothelial cell migration	19/292	284/18870	1.02472411357246e-07	1.22168204698838e-05	8.94468411839849e-06	7114/28984/10769/285/3146/301/3688/6678/161198/3164/4780/6781/54567/54345/1647/1012/284361/949/4208	19
BP	GO:0032835	glomerulus development	10/292	69/18870	1.02574709047513e-07	1.22168204698838e-05	8.94468411839849e-06	3280/947/285/5175/1910/80310/1958/2828/55959/4208	10
BP	GO:0010634	positive regulation of epithelial cell migration	15/292	176/18870	1.0435438377651e-07	1.22168204698838e-05	8.94468411839849e-06	7114/1839/10769/3146/301/6678/3458/4780/7048/57142/9448/284361/3673/949/5168	15
BP	GO:0032943	mononuclear cell proliferation	20/292	314/18870	1.04944895395667e-07	1.22168204698838e-05	8.94468411839849e-06	975/3280/972/3123/3146/301/916/7293/4690/5788/11151/7048/1026/11119/6654/5880/6352/3659/4208/1051	20
BP	GO:0050673	epithelial cell proliferation	25/292	480/18870	1.33368145460616e-07	1.50820319923748e-05	1.10424813369346e-05	7538/567/3488/28984/3280/947/3146/1910/6678/5796/3915/3164/6909/3142/54567/57142/1026/3398/1030/1012/284361/55959/949/4208/1051	25
BP	GO:0070661	leukocyte proliferation	21/292	350/18870	1.37359439291765e-07	1.51019072421335e-05	1.10570332271997e-05	3726/975/3280/972/3123/3146/301/916/7293/4690/5788/11151/7048/1026/11119/6654/5880/6352/3659/4208/1051	21
BP	GO:0043534	blood vessel endothelial cell migration	15/292	181/18870	1.50840897683547e-07	1.6135899271121e-05	1.18140822566943e-05	7114/28984/10769/285/3146/301/3688/161198/3164/4780/54567/54345/1647/949/4208	15
BP	GO:0042129	regulation of T cell proliferation	15/292	182/18870	1.62130358076832e-07	1.68871567702132e-05	1.23641239829784e-05	975/3280/3123/3146/301/916/4690/5788/11151/7048/6654/5880/6352/3659/1051	15
BP	GO:0031589	cell-substrate adhesion	21/292	356/18870	1.82500539342726e-07	1.85214649927823e-05	1.35607013444136e-05	10085/255743/947/285/3688/916/81848/5796/8516/3915/7070/10225/11151/4059/9748/5295/6251/1012/5880/9448/3673	21
BP	GO:0045619	regulation of lymphocyte differentiation	16/292	212/18870	2.10397403141454e-07	2.08188230408469e-05	1.52427381802217e-05	3726/914/972/3123/3146/301/3561/3458/639/3142/5788/7048/3398/6654/3659/3601	16
BP	GO:0140467	integrated stress response signaling	8/292	42/18870	2.23345787901008e-07	2.15610397198095e-05	1.57861605671752e-05	3726/3725/2353/1052/4690/4780/23645/1051	8
BP	GO:0072012	glomerulus vasculature development	7/292	29/18870	2.30518421447725e-07	2.17236169545261e-05	1.59051933394884e-05	3280/947/285/5175/80310/1958/2828	7
BP	GO:0050900	leukocyte migration	22/292	396/18870	2.60324874848797e-07	2.39619966198032e-05	1.7544048481242e-05	1843/83483/975/947/972/5175/3146/1910/301/3688/80310/3932/7070/11151/5295/7852/1901/6654/5880/6352/3673/6348	22
BP	GO:2000516	positive regulation of CD4-positive, alpha-beta T cell activation	8/292	44/18870	3.2649555787529e-07	2.8764783402858e-05	2.10604634738619e-05	975/3123/301/3561/916/3458/3142/7048	8
BP	GO:0033002	muscle cell proliferation	17/292	247/18870	3.27037709229057e-07	2.8764783402858e-05	2.10604634738619e-05	2697/3725/3488/1839/10203/80310/2353/3458/6909/10370/1026/3398/1901/1012/6352/3673/4208	17
BP	GO:2000514	regulation of CD4-positive, alpha-beta T cell activation	10/292	78/18870	3.35789561931552e-07	2.8876636642133e-05	2.114235809574e-05	3726/975/3123/3146/301/3561/916/3458/3142/7048	10
BP	GO:0048661	positive regulation of smooth muscle cell proliferation	11/292	98/18870	3.42900940419467e-07	2.8876636642133e-05	2.114235809574e-05	2697/3725/3488/1839/10203/80310/3398/1901/1012/6352/3673	11
BP	GO:0061437	renal system vasculature development	7/292	31/18870	3.78211563467123e-07	3.05502320041403e-05	2.2367699983351e-05	3280/947/285/5175/80310/1958/2828	7
BP	GO:0061440	kidney vasculature development	7/292	31/18870	3.78211563467123e-07	3.05502320041403e-05	2.2367699983351e-05	3280/947/285/5175/80310/1958/2828	7
BP	GO:0048660	regulation of smooth muscle cell proliferation	14/292	171/18870	4.56964587995174e-07	3.6173316785698e-05	2.64847054894887e-05	2697/3725/3488/1839/10203/80310/3458/1026/3398/1901/1012/6352/3673/4208	14
BP	GO:1903037	regulation of leukocyte cell-cell adhesion	21/292	382/18870	5.826966488721e-07	4.52125621059618e-05	3.31028918054607e-05	567/975/3280/972/3123/3146/301/3561/916/3932/7070/3458/4690/3142/5788/11151/7048/6352/3108/3659/1051	21
BP	GO:0043618	regulation of transcription from RNA polymerase II promoter in response to stress	7/292	33/18870	5.98376886966299e-07	4.52125621059618e-05	3.31028918054607e-05	3725/4690/1958/4780/10370/10365/1051	7
BP	GO:0048659	smooth muscle cell proliferation	14/292	175/18870	6.05423393536123e-07	4.52125621059618e-05	3.31028918054607e-05	2697/3725/3488/1839/10203/80310/3458/1026/3398/1901/1012/6352/3673/4208	14
BP	GO:0022407	regulation of cell-cell adhesion	24/292	493/18870	8.08677871457123e-07	5.92730928745795e-05	4.33974693980791e-05	567/28984/975/3280/972/3123/3146/301/3561/916/3932/7070/3458/4690/3142/10370/5788/11151/22915/7048/6352/3108/3659/1051	24
BP	GO:0045580	regulation of T cell differentiation	14/292	181/18870	9.09793146928524e-07	6.54720231916927e-05	4.79360867654398e-05	3726/914/972/3123/3146/301/3561/3458/639/3142/5788/7048/6654/3659	14
BP	GO:0050918	positive chemotaxis	9/292	69/18870	1.13072931756713e-06	7.93342118202878e-05	5.80854459033675e-05	285/3146/11151/6275/1901/1012/6352/3673/6348	9
BP	GO:0060537	muscle tissue development	22/292	433/18870	1.17008374291106e-06	7.93342118202878e-05	5.80854459033675e-05	2697/3488/3688/8516/2353/3164/84525/6909/1958/3142/10370/2280/54567/23462/8531/4000/6840/3398/1901/7832/4208/25976	22
BP	GO:1902107	positive regulation of leukocyte differentiation	14/292	185/18870	1.18259689171222e-06	7.93342118202878e-05	5.80854459033675e-05	972/3123/3146/301/3561/54997/2353/3458/3142/5788/7048/841/3398/3601	14
BP	GO:1903708	positive regulation of hemopoiesis	14/292	185/18870	1.18259689171222e-06	7.93342118202878e-05	5.80854459033675e-05	972/3123/3146/301/3561/54997/2353/3458/3142/5788/7048/841/3398/3601	14
BP	GO:0009612	response to mechanical stimulus	15/292	213/18870	1.22075242823889e-06	8.05289685161585e-05	5.89602006130115e-05	285/2353/10370/2934/441027/7852/841/1647/5028/10628/7508/3673/4212/3659/7832	15
BP	GO:0046635	positive regulation of alpha-beta T cell activation	9/292	72/18870	1.6307228974083e-06	0.000105809856195771	7.74698901909413e-05	975/3123/301/3561/916/3458/3142/5788/7048	9
BP	GO:0001909	leukocyte mediated cytotoxicity	12/292	140/18870	1.88286903789903e-06	0.000120199929871038	8.80057463724285e-05	567/914/3123/5551/3004/3824/3002/5788/11151/1075/4818/3820	12
BP	GO:0043620	regulation of DNA-templated transcription in response to stress	7/292	39/18870	1.98982547186196e-06	0.00012501157488301	9.15286470181448e-05	3725/4690/1958/4780/10370/10365/1051	7
BP	GO:0046637	regulation of alpha-beta T cell differentiation	9/292	74/18870	2.06114171970349e-06	0.000127468733227913	9.33276834596004e-05	3726/3123/3146/301/3561/3458/639/3142/7048	9
BP	GO:0035710	CD4-positive, alpha-beta T cell activation	11/292	119/18870	2.42115176812334e-06	0.000147429518434341	0.000107942199476009	3726/975/3123/3146/301/3561/916/3458/3142/7048/4818	11
BP	GO:0050852	T cell receptor signaling pathway	12/292	144/18870	2.53404356191784e-06	0.000151965824516224	0.000111263507591066	975/3123/916/28639/3932/7070/915/5788/11118/28638/28755/11119	12
BP	GO:0010721	negative regulation of cell development	17/292	287/18870	2.61033670735203e-06	0.000154204666980587	0.000112902701576436	567/3280/8848/7533/972/3146/1910/301/7070/3142/5295/57142/3398/1030/6348/3659/7832	17
BP	GO:0001819	positive regulation of cytokine production	23/292	499/18870	3.45973112937172e-06	0.000201376703089019	0.000147440244569046	567/28984/975/947/914/972/3146/301/916/3458/1958/5788/115362/5295/11118/4050/841/3459/11119/6348/55959/3659/1051	23
BP	GO:0050851	antigen receptor-mediated signaling pathway	14/292	205/18870	3.97203432051633e-06	0.000227845099139183	0.00016681938191276	975/3123/916/28639/3932/7070/915/5788/11118/28638/28755/11119/6654/4208	14
BP	GO:0042102	positive regulation of T cell proliferation	10/292	105/18870	5.33239979896777e-06	0.000301509120061635	0.000220753333030952	975/3280/3146/301/916/4690/5788/11151/7048/6352	10
BP	GO:0045637	regulation of myeloid cell differentiation	14/292	213/18870	6.18634680665614e-06	0.000344867051559789	0.000252498335933645	7538/567/972/3123/54997/2353/3458/5295/841/3398/6348/4212/4208/1051	14
BP	GO:0044403	biological process involved in symbiotic interaction	17/292	322/18870	1.19916228663744e-05	0.000659206157015416	0.000482645288759193	3725/975/972/3123/3146/3688/3312/7293/2934/7852/6352/3673/6348/949/128866/29115/3625	17
BP	GO:0031640	killing of cells of another organism	9/292	92/18870	1.27077209669123e-05	0.000679691345770796	0.00049764375280099	5551/3004/3001/3458/2999/3002/115362/4818/10578	9
BP	GO:0141061	disruption of cell in another organism	9/292	92/18870	1.27077209669123e-05	0.000679691345770796	0.00049764375280099	5551/3004/3001/3458/2999/3002/115362/4818/10578	9
BP	GO:0034250	positive regulation of amide metabolic process	12/292	169/18870	1.31903583940663e-05	0.00069567997546118	0.000509350009958413	7431/3458/4690/4780/3459/8531/23645/65110/6352/5315/3673/65018	12
BP	GO:0030099	myeloid cell differentiation	20/292	430/18870	1.33581804282591e-05	0.00069567997546118	0.000509350009958413	7538/567/3726/975/972/3123/54997/2353/3458/10370/10365/5295/7048/841/3398/1030/6348/4212/4208/1051	20
BP	GO:0006935	chemotaxis	21/292	468/18870	1.39275253953949e-05	0.000715910980713937	0.00052416237065649	1843/7114/1839/285/972/3146/1910/301/80310/3164/11151/7852/6275/1901/1012/5880/51411/6352/3673/6348/5168	21
BP	GO:0003158	endothelium development	11/292	143/18870	1.42898656197261e-05	0.000725119078498407	0.00053090418422545	694/947/5175/1910/6781/54567/54345/7852/23462/81575/1901	11
BP	GO:0002685	regulation of leukocyte migration	14/292	230/18870	1.48202693374759e-05	0.000734416638314268	0.000537711498438653	1843/83483/975/972/3146/301/80310/7070/11151/5295/5880/6352/3673/6348	14
BP	GO:0042330	taxis	21/292	470/18870	1.48441968330322e-05	0.000734416638314268	0.000537711498438653	1843/7114/1839/285/972/3146/1910/301/80310/3164/11151/7852/6275/1901/1012/5880/51411/6352/3673/6348/5168	21
BP	GO:0010594	regulation of endothelial cell migration	14/292	231/18870	1.55605579547687e-05	0.000760354177592276	0.000556701962956181	7114/28984/10769/285/3146/301/6678/4780/6781/54567/1647/284361/949/4208	14
BP	GO:0050921	positive regulation of chemotaxis	11/292	145/18870	1.6291317540732e-05	0.000778315547071879	0.000569852583997469	7114/972/3146/80310/7852/1901/1012/5880/6352/3673/6348	11
BP	GO:0002757	immune response-activating signaling pathway	21/292	473/18870	1.63214225383946e-05	0.000778315547071879	0.000569852583997469	975/3123/3146/916/28639/3932/7070/3312/3824/915/5788/115362/5295/11118/28638/28755/57142/11119/6654/3659/4208	21
BP	GO:0002573	myeloid leukocyte differentiation	14/292	235/18870	1.88584982974804e-05	0.000888594479302709	0.000650594559059695	3726/975/972/3123/54997/2353/3458/10370/5295/7048/841/3398/6348/1051	14
BP	GO:0006909	phagocytosis	14/292	237/18870	2.072746186929e-05	0.000965168165631173	0.000706658854813068	5175/3146/301/3688/3561/3458/5788/11151/2934/9938/51411/3673/949/3601	14
BP	GO:0002687	positive regulation of leukocyte migration	11/292	149/18870	2.1033704128597e-05	0.000968039545825428	0.000708761168494828	83483/972/3146/80310/7070/11151/5295/5880/6352/3673/6348	11
BP	GO:0071774	response to fibroblast growth factor	10/292	123/18870	2.1719373162997e-05	0.000976982602387657	0.000715308929117103	7538/10252/81848/3164/6909/9592/54567/6654/6352/55959	10
BP	GO:0071356	cellular response to tumor necrosis factor	14/292	238/18870	2.17216950505593e-05	0.000976982602387657	0.000715308929117103	7538/83483/7114/255743/3280/2353/7293/4780/10365/114769/841/8531/6352/6348	14
BP	GO:0051145	smooth muscle cell differentiation	8/292	76/18870	2.26368517248317e-05	0.000991900613449727	0.000726231320663572	255743/3280/1910/8516/133/6909/23462/4208	8
BP	GO:0007160	cell-matrix adhesion	14/292	239/18870	2.27576811873243e-05	0.000991900613449727	0.000726231320663572	255743/947/3688/916/5796/8516/7070/10225/4059/9748/5295/1012/9448/3673	14
BP	GO:0141060	disruption of anatomical structure in another organism	9/292	99/18870	2.30417816484672e-05	0.000991900613449727	0.000726231320663572	5551/3004/3001/3458/2999/3002/115362/4818/10578	9
BP	GO:0002761	regulation of myeloid leukocyte differentiation	10/292	124/18870	2.33064065312846e-05	0.000991900613449727	0.000726231320663572	972/3123/54997/2353/3458/5295/841/3398/6348/1051	10
BP	GO:0046632	alpha-beta T cell differentiation	10/292	124/18870	2.33064065312846e-05	0.000991900613449727	0.000726231320663572	3726/3123/3146/301/3561/3458/639/3142/7048/3659	10
BP	GO:0043370	regulation of CD4-positive, alpha-beta T cell differentiation	7/292	56/18870	2.39666688604748e-05	0.0010091497377634	0.000738860463302208	3726/3123/3146/301/3561/3458/3142	7
BP	GO:0002285	lymphocyte activation involved in immune response	13/292	213/18870	2.90837881531264e-05	0.00121172245800078	0.000887176385435534	3726/975/9452/972/3123/3146/301/3458/3142/5788/11151/4818/3936	13
BP	GO:0072006	nephron development	11/292	156/18870	3.2236411837972e-05	0.00132908039640305	0.000973101335415975	255743/3280/947/285/5175/1910/80310/1958/2828/55959/4208	11
BP	GO:0002456	T cell mediated immunity	10/292	129/18870	3.28211248098006e-05	0.00133923723708444	0.000980537781892361	567/975/3123/3146/5551/3004/3824/5788/11118/1075	10
BP	GO:0001822	kidney development	16/292	314/18870	3.33232678270065e-05	0.00134585198019685	0.000985380841329203	10252/255743/3280/947/285/5175/1910/80310/8516/639/1958/2828/84159/55959/4208/25976	16
BP	GO:0002764	immune response-regulating signaling pathway	21/292	500/18870	3.68902388004158e-05	0.00147486429466713	0.00107983867535933	975/3123/3146/916/28639/3932/7070/3312/3824/915/5788/115362/5295/11118/28638/28755/57142/11119/6654/3659/4208	21
BP	GO:0001913	T cell mediated cytotoxicity	7/292	60/18870	3.78604823156642e-05	0.00148368107926138	0.00108629398452343	567/3123/5551/3004/3824/5788/1075	7
BP	GO:0002763	positive regulation of myeloid leukocyte differentiation	7/292	60/18870	3.78604823156642e-05	0.00148368107926138	0.00108629398452343	972/3123/54997/2353/3458/841/3398	7
BP	GO:0002429	immune response-activating cell surface receptor signaling pathway	16/292	318/18870	3.88022234212409e-05	0.00150567843432619	0.00110239959833515	975/3123/916/28639/3932/7070/3824/915/5788/5295/11118/28638/28755/11119/6654/4208	16
BP	GO:0001570	vasculogenesis	8/292	83/18870	4.31301080312608e-05	0.0016573686173566	0.00121346129187594	3726/947/133/10370/54345/7048/23462/25976	8
BP	GO:0043434	response to peptide hormone	19/292	430/18870	4.422003618239e-05	0.00168291253086442	0.00123216355880688	3488/760/1910/301/2353/3164/8835/133/4690/1958/4780/4929/5295/6654/5315/490/2770/7832/3625	19
BP	GO:0072001	renal system development	16/292	324/18870	4.8514442466919e-05	0.00182876345984824	0.00133894997605442	10252/255743/3280/947/285/5175/1910/80310/8516/639/1958/2828/84159/55959/4208/25976	16
BP	GO:0045059	positive thymic T cell selection	4/292	14/18870	4.9751540787287e-05	0.00185770375883096	0.00136013894525721	972/916/915/5788	4
BP	GO:0060326	cell chemotaxis	16/292	325/18870	5.0326327335607e-05	0.00186160377190965	0.0013629943842098	1843/7114/1839/972/3146/1910/301/80310/3164/11151/7852/1901/5880/51411/6352/6348	16
BP	GO:0051101	regulation of DNA binding	8/292	85/18870	5.12381859222868e-05	0.00187778462852233	0.00137484138249567	3725/7114/3280/149628/3146/3001/3458/23462	8
BP	GO:0002931	response to ischemia	7/292	63/18870	5.21356127053004e-05	0.00188352700356185	0.00137904572772154	1728/1958/4780/6654/65018/8878/4208	7
BP	GO:0042026	protein refolding	5/292	27/18870	5.23466322364334e-05	0.00188352700356185	0.00137904572772154	567/3312/2280/6625/3301	5
BP	GO:0034612	response to tumor necrosis factor	14/292	259/18870	5.48833614908159e-05	0.00195701211514099	0.00143284868832827	7538/83483/7114/255743/3280/2353/7293/4780/10365/114769/841/8531/6352/6348	14
BP	GO:0043086	negative regulation of catalytic activity	20/292	480/18870	6.31513876962723e-05	0.00222065128383301	0.00162587510555365	1843/7538/10252/5274/1910/301/8530/81848/7070/3001/3458/5788/2280/114769/1026/1647/23645/3301/8639/9467	20
BP	GO:0003205	cardiac chamber development	11/292	168/18870	6.35099548466951e-05	0.00222065128383301	0.00162587510555365	3280/639/6909/10370/2280/54567/7798/7048/23462/6654/4208	11
BP	GO:0030890	positive regulation of B cell proliferation	6/292	45/18870	6.39601430917036e-05	0.00222065128383301	0.00162587510555365	975/972/7293/5788/1026/4208	6
BP	GO:0002449	lymphocyte mediated immunity	17/292	368/18870	6.48470954985829e-05	0.00222437610644963	0.001628602276816	567/975/914/972/3123/3146/5551/3004/3824/3002/5788/10225/11151/11118/1075/4818/3820	17
BP	GO:0001892	embryonic placenta development	8/292	88/18870	6.57534119390113e-05	0.00222437610644963	0.001628602276816	3726/3280/639/133/10370/841/23462/1051	8
BP	GO:0033627	cell adhesion mediated by integrin	8/292	88/18870	6.57534119390113e-05	0.00222437610644963	0.001628602276816	255743/3688/916/54997/8516/22915/6352/3673	8
BP	GO:0001666	response to hypoxia	15/292	298/18870	6.72965711724481e-05	0.00224257943134963	0.00164193004827147	378938/28984/285/2353/133/1958/4780/10370/6781/4929/5327/7852/4000/3673/65018	15
BP	GO:0003007	heart morphogenesis	14/292	264/18870	6.74246974054083e-05	0.00224257943134963	0.00164193004827147	10252/3280/6909/10370/2280/54567/54345/7048/11096/57142/23462/1901/6654/4208	14
BP	GO:0050678	regulation of epithelial cell proliferation	18/292	407/18870	6.93939052137629e-05	0.00228884230696728	0.00167580193906569	7538/567/28984/3280/3146/1910/6678/5796/3915/3164/3142/54567/57142/1030/1012/284361/55959/4208	18
BP	GO:0050920	regulation of chemotaxis	13/292	232/18870	7.02027526394306e-05	0.00229638425575923	0.00168132386269119	1843/7114/285/972/3146/80310/7852/1901/1012/5880/6352/3673/6348	13
BP	GO:0002366	leukocyte activation involved in immune response	15/292	301/18870	7.53113567893414e-05	0.0024287386276359	0.00177822862207963	3726/975/9452/972/3123/3146/301/3458/3142/5788/11151/4818/5880/3936/6348	15
BP	GO:0044344	cellular response to fibroblast growth factor stimulus	9/292	115/18870	7.54762130366891e-05	0.0024287386276359	0.00177822862207963	7538/10252/81848/3164/6909/54567/6654/6352/55959	9
BP	GO:0045936	negative regulation of phosphate metabolic process	17/292	376/18870	8.43584297379698e-05	0.00269266665244262	0.00197146652859619	1843/10252/81848/7070/3458/4690/978/5788/2280/1848/1026/1647/1030/23645/3301/54386/9467	17
BP	GO:0010563	negative regulation of phosphorus metabolic process	17/292	377/18870	8.71285211096324e-05	0.00274203105424269	0.00200760923707617	1843/10252/81848/7070/3458/4690/978/5788/2280/1848/1026/1647/1030/23645/3301/54386/9467	17
BP	GO:0002263	cell activation involved in immune response	15/292	305/18870	8.72905287606313e-05	0.00274203105424269	0.00200760923707617	3726/975/9452/972/3123/3146/301/3458/3142/5788/11151/4818/5880/3936/6348	15
BP	GO:1903707	negative regulation of hemopoiesis	9/292	118/18870	9.21710348421469e-05	0.0028725429598836	0.00210316501384526	8848/972/3146/301/3142/5295/3398/6348/3659	9
BP	GO:0070482	response to oxygen levels	16/292	343/18870	9.48579303573982e-05	0.00293318506527017	0.00214756482133156	378938/28984/285/2353/133/1958/4780/10370/6781/4929/5327/1026/7852/4000/3673/65018	16
BP	GO:0002274	myeloid leukocyte activation	13/292	241/18870	0.000103107139639233	0.0031467003145642	0.00230389244062532	914/972/3146/301/8530/3458/5788/7048/3459/1075/5880/6352/6348	13
BP	GO:0001774	microglial cell activation	6/292	49/18870	0.000104266020980771	0.0031467003145642	0.00230389244062532	8530/3458/5788/3459/1075/6348	6
BP	GO:0019884	antigen processing and presentation of exogenous antigen	6/292	49/18870	0.000104266020980771	0.0031467003145642	0.00230389244062532	567/972/3123/5720/54842/3108	6
BP	GO:0002768	immune response-regulating cell surface receptor signaling pathway	16/292	346/18870	0.000104943012006689	0.0031467003145642	0.00230389244062532	975/3123/916/28639/3932/7070/3824/915/5788/5295/11118/28638/28755/11119/6654/4208	16
BP	GO:0007162	negative regulation of cell adhesion	15/292	312/18870	0.00011229380121081	0.00334179597889013	0.00244673395119399	1843/28984/285/972/3123/3146/301/81848/3142/5788/5295/1012/9448/3659/1051	15
BP	GO:0033631	cell-cell adhesion mediated by integrin	4/292	17/18870	0.000114031504995357	0.00334323479090091	0.00244778739377947	255743/3688/916/6352	4
BP	GO:0072109	glomerular mesangium development	4/292	17/18870	0.000114031504995357	0.00334323479090091	0.00244778739377947	947/80310/1958/2828	4
BP	GO:0051701	biological process involved in interaction with host	12/292	211/18870	0.000115538340952003	0.00334999686913467	0.00245273832630189	975/972/3123/3146/3688/7293/2934/7852/3673/949/128866/3625	12
BP	GO:0045765	regulation of angiogenesis	16/292	349/18870	0.000115954919421791	0.00334999686913467	0.00245273832630189	694/28984/10769/947/285/3688/6678/133/4780/10365/7048/2828/7852/1647/5315/284361	16
BP	GO:0050727	regulation of inflammatory response	18/292	425/18870	0.000119806274305989	0.00343618285292105	0.0025158403750144	7538/7114/975/10769/3123/1910/301/8530/3458/5788/114769/2828/1075/4818/241/6352/6348/1051	18
BP	GO:0061384	heart trabecula morphogenesis	5/292	32/18870	0.000122568599853806	0.00349011883612494	0.00255533021883778	2280/54567/23462/1901/6654	5
BP	GO:0036293	response to decreased oxygen levels	15/292	315/18870	0.000124790062198559	0.00352799332987068	0.00258306046039573	378938/28984/285/2353/133/1958/4780/10370/6781/4929/5327/7852/4000/3673/65018	15
BP	GO:0002286	T cell activation involved in immune response	9/292	123/18870	0.000126850520001476	0.00355793308672341	0.00260498119405057	3726/975/972/3123/3146/301/3458/3142/3936	9
BP	GO:0002443	leukocyte mediated immunity	19/292	466/18870	0.000127646917209379	0.00355793308672341	0.00260498119405057	567/975/914/972/3123/3146/5551/3004/3824/3002/5788/10225/11151/11118/1075/4818/5880/6348/3820	19
BP	GO:0045446	endothelial cell differentiation	9/292	124/18870	0.000134953972360013	0.00373529945874776	0.00273484200152458	694/5175/1910/6781/54345/7852/23462/81575/1901	9
BP	GO:1901342	regulation of vasculature development	16/292	354/18870	0.000136562605117854	0.00375357493789213	0.00274822260153109	694/28984/10769/947/285/3688/6678/133/4780/10365/7048/2828/7852/1647/5315/284361	16
BP	GO:0043535	regulation of blood vessel endothelial cell migration	10/292	153/18870	0.000138354047561639	0.00377658841551012	0.00276507218103225	7114/28984/10769/285/3146/301/4780/54567/1647/4208	10
BP	GO:0001701	in utero embryonic development	17/292	392/18870	0.000139414631583903	0.0037794733685554	0.00276718443223133	3726/3280/3688/84525/639/133/10370/10365/54345/7048/57142/841/23462/8531/65110/84081/1051	17
BP	GO:0034614	cellular response to reactive oxygen species	10/292	154/18870	0.000145975443503245	0.00387335309782416	0.00283591954424348	3725/301/1728/5796/80310/2353/4780/10365/65018/8878	10
BP	GO:0002269	leukocyte activation involved in inflammatory response	6/292	52/18870	0.000146017660709838	0.00387335309782416	0.00283591954424348	8530/3458/5788/3459/1075/6348	6
BP	GO:0046638	positive regulation of alpha-beta T cell differentiation	6/292	52/18870	0.000146017660709838	0.00387335309782416	0.00283591954424348	3123/301/3561/3458/3142/7048	6
BP	GO:0016032	viral process	18/292	432/18870	0.000146792057775044	0.00387335309782416	0.00283591954424348	7538/3725/975/972/3123/3146/3688/3312/7293/3669/5093/2934/7852/6352/3673/6348/949/128866	18
BP	GO:0030101	natural killer cell activation	8/292	99/18870	0.000151276918686674	0.00396525857060832	0.00290320918190599	914/3824/639/5788/11151/841/4818/3601	8
BP	GO:0019058	viral life cycle	15/292	321/18870	0.0001534588957729	0.00399598887808644	0.00292570872619663	975/972/3123/3146/3688/3312/7293/3669/5093/2934/7852/6352/3673/949/128866	15
BP	GO:0003206	cardiac chamber morphogenesis	9/292	127/18870	0.000161903976987581	0.00414400902657094	0.00303408336218446	3280/6909/10370/2280/54567/7048/23462/6654/4208	9
BP	GO:0003231	cardiac ventricle development	9/292	127/18870	0.000161903976987581	0.00414400902657094	0.00303408336218446	3280/639/10370/2280/54567/7798/7048/23462/4208	9
BP	GO:0046718	viral entry into host cell	10/292	156/18870	0.000162284335300277	0.00414400902657094	0.00303408336218446	975/972/3123/3146/3688/7293/2934/7852/3673/949	10
BP	GO:0043372	positive regulation of CD4-positive, alpha-beta T cell differentiation	5/292	34/18870	0.000165134082739681	0.00418974807361318	0.00306757172592673	3123/301/3561/3458/3142	5
BP	GO:2001233	regulation of apoptotic signaling pathway	17/292	398/18870	0.000167021192763133	0.00421063618443618	0.00308286519394505	972/9709/3932/4690/4780/5788/10625/4929/4050/1075/8531/4000/84231/8682/3301/65018/3625	17
BP	GO:0010810	regulation of cell-substrate adhesion	12/292	220/18870	0.000170926364221028	0.00428181360497992	0.00313497855230173	10085/255743/285/916/81848/7070/9748/5295/6251/1012/5880/9448	12
BP	GO:0044000	movement in host	11/292	188/18870	0.000172904598834885	0.00430412831565078	0.0031513165216315	975/972/3123/3146/3688/7293/2934/7852/3673/949/128866	11
BP	GO:0045621	positive regulation of lymphocyte differentiation	9/292	130/18870	0.000193200164170555	0.0047792890611691	0.00349921086816801	972/3123/301/3561/3458/3142/5788/7048/3601	9
BP	GO:0048732	gland development	18/292	443/18870	0.000200014926833685	0.00491713714538959	0.00360013791156021	27122/3488/3280/301/8835/6909/3142/10370/7048/57142/81606/3398/1030/84159/3673/55959/3625/1051	18
BP	GO:0002237	response to molecule of bacterial origin	16/292	369/18870	0.000218759984439067	0.00534476554573967	0.00391323091072613	7538/567/3146/1910/7431/1728/2353/3164/133/10225/115362/114769/841/949/4208/1051	16
BP	GO:0002228	natural killer cell mediated immunity	7/292	79/18870	0.000221317460661935	0.00537407674417139	0.00393469143818086	914/3824/3002/10225/11151/4818/3820	7
BP	GO:1903978	regulation of microglial cell activation	4/292	20/18870	0.000223790037145603	0.00540098150623352	0.0039543900658655	8530/5788/1075/6348	4
BP	GO:0030879	mammary gland development	9/292	133/18870	0.000229374648036998	0.00550221125412386	0.004028506577645	3488/8835/6909/7048/57142/81606/3398/3673/1051	9
BP	GO:0044409	entry into host	10/292	163/18870	0.000231977480924647	0.00553112571987803	0.00404967663275557	975/972/3123/3146/3688/7293/2934/7852/3673/949	10
BP	GO:0048844	artery morphogenesis	7/292	80/18870	0.000239376149067257	0.0056733580719054	0.00415381366770978	3280/639/6909/10370/54567/7048/23462	7
BP	GO:0061900	glial cell activation	6/292	57/18870	0.000243982579353073	0.00574811338737775	0.00420854662255018	8530/3458/5788/3459/1075/6348	6
BP	GO:0030336	negative regulation of cell migration	16/292	373/18870	0.000246877883091707	0.00578190923832531	0.00423329063937384	1843/2697/3488/28984/285/972/3146/5796/7070/4780/10370/6781/57406/54567/1647/4208	16
BP	GO:0043123	positive regulation of canonical NF-kappaB signal transduction	11/292	196/18870	0.000248360638651726	0.00578242004578547	0.00423366463286811	2697/10769/972/3123/2280/114769/4050/841/6275/65018/54386	11
BP	GO:0030833	regulation of actin filament polymerization	9/292	136/18870	0.000271002643098364	0.00627268106072119	0.00459261481347981	7114/90952/93663/4690/148170/11151/2934/10602/6840	9
BP	GO:0043523	regulation of neuron apoptotic process	12/292	232/18870	0.000278918052368681	0.00638434323261873	0.00467436954320347	1728/1958/4929/11151/841/84231/65018/6348/997/7832/4208/1051	12
BP	GO:0150076	neuroinflammatory response	7/292	82/18870	0.000279052900263527	0.00638434323261873	0.00467436954320347	3688/8530/3458/5788/3459/1075/6348	7
BP	GO:0035633	maintenance of blood-brain barrier	5/292	38/18870	0.000283211308351331	0.00640543061974038	0.00468980891363136	2697/5175/3688/90952/3915	5
BP	GO:0035909	aorta morphogenesis	5/292	38/18870	0.000283211308351331	0.00640543061974038	0.00468980891363136	3280/6909/54567/7048/23462	5
BP	GO:0042692	muscle cell differentiation	17/292	419/18870	0.000304801177633606	0.00685456284701031	0.00501864618436195	3488/255743/975/3280/1910/3688/8516/3915/84525/133/6909/963/11096/23462/4000/3398/4208	17
BP	GO:0001818	negative regulation of cytokine production	16/292	381/18870	0.00031263822198296	0.00691641412522575	0.00506393130149371	7538/7114/28984/947/3123/3146/301/3458/5552/5788/10365/10225/114769/7072/490/3625	16
BP	GO:0014812	muscle cell migration	8/292	110/18870	0.000312793867714858	0.00691641412522575	0.00506393130149371	3488/301/80310/4780/5327/6352/3673/4208	8
BP	GO:0090398	cellular senescence	8/292	110/18870	0.000312793867714858	0.00691641412522575	0.00506393130149371	567/10769/6909/10370/1026/4000/3398/1030	8
BP	GO:0045620	negative regulation of lymphocyte differentiation	6/292	60/18870	0.000323813929053788	0.00708176424930578	0.00518499427630616	972/3146/301/3142/3398/3659	6
BP	GO:0050871	positive regulation of B cell activation	7/292	84/18870	0.000323850260011204	0.00708176424930578	0.00518499427630616	975/972/3561/7293/5788/1026/4208	7
BP	GO:0060840	artery development	8/292	111/18870	0.000332643418618499	0.00719455000487443	0.00526757165059953	3280/639/6909/10370/54567/7798/7048/23462	8
BP	GO:1902106	negative regulation of leukocyte differentiation	8/292	111/18870	0.000332643418618499	0.00719455000487443	0.00526757165059953	972/3146/301/3142/5295/3398/6348/3659	8
BP	GO:0006470	protein dephosphorylation	11/292	203/18870	0.000335597577518555	0.00721899571640458	0.00528546985645642	1843/5796/1844/1847/4690/5788/2280/1848/23645/5496/65018	11
BP	GO:0110053	regulation of actin filament organization	13/292	273/18870	0.000349863234280072	0.00744503055616462	0.00545096383636637	7114/28984/90952/8477/93663/4690/148170/11151/5295/2934/10602/6840/1901	13
BP	GO:0007015	actin filament organization	18/292	464/18870	0.000349867529925876	0.00744503055616462	0.00545096383636637	7114/28984/390/90952/8477/93663/4690/148170/11151/5295/2934/4430/10602/6840/1901/9938/5880/3936	18
BP	GO:0045727	positive regulation of translation	9/292	141/18870	0.000354204970847625	0.0074970228589032	0.00548903059242055	7431/4690/8531/23645/65110/6352/5315/3673/65018	9
BP	GO:0002478	antigen processing and presentation of exogenous peptide antigen	5/292	40/18870	0.000362019973136646	0.00759945952589008	0.00556403076374974	567/972/3123/54842/3108	5
BP	GO:0032496	response to lipopolysaccharide	15/292	348/18870	0.000364792763537669	0.00759945952589008	0.00556403076374974	7538/3146/1910/7431/1728/2353/3164/133/10225/115362/114769/841/949/4208/1051	15
BP	GO:0000302	response to reactive oxygen species	11/292	205/18870	0.000364804777645052	0.00759945952589008	0.00556403076374974	3725/301/1728/5796/80310/2353/4780/10365/10628/65018/8878	11
BP	GO:0001889	liver development	9/292	142/18870	0.000373143063757478	0.00773246202278585	0.00566141005524572	3280/301/3142/10370/1030/84159/3673/55959/1051	9
BP	GO:2000146	negative regulation of cell motility	16/292	388/18870	0.000382096728825771	0.00787676485777292	0.00576706301785826	1843/2697/3488/28984/285/972/3146/5796/7070/4780/10370/6781/57406/54567/1647/4208	16
BP	GO:0090303	positive regulation of wound healing	6/292	62/18870	0.000387489237154383	0.00794654093604689	0.00581815036752668	1839/301/3688/4780/5327/7852	6
BP	GO:0034341	response to type II interferon	9/292	143/18870	0.000392908529294177	0.00800386257475633	0.00586011905755277	972/7431/3458/115362/2934/3459/6352/6348/3659	9
BP	GO:0045061	thymic T cell selection	4/292	23/18870	0.000394328752419779	0.00800386257475633	0.00586011905755277	972/916/915/5788	4
BP	GO:0033077	T cell differentiation in thymus	7/292	87/18870	0.000401684776467881	0.00807573068162807	0.00591273810976359	567/972/3561/916/915/5788/6654	7
BP	GO:0002361	CD4-positive, CD25-positive, alpha-beta regulatory T cell differentiation	3/292	10/18870	0.000406030926135418	0.00807573068162807	0.00591273810976359	3123/3561/3458	3
BP	GO:0061418	regulation of transcription from RNA polymerase II promoter in response to hypoxia	3/292	10/18870	0.000406030926135418	0.00807573068162807	0.00591273810976359	1958/4780/10370	3
BP	GO:2000563	positive regulation of CD4-positive, alpha-beta T cell proliferation	3/292	10/18870	0.000406030926135418	0.00807573068162807	0.00591273810976359	975/916/7048	3
BP	GO:0097529	myeloid leukocyte migration	12/292	242/18870	0.0004087805036638	0.0080897661675066	0.00592301435045496	1843/975/972/5175/3146/1910/301/80310/5295/5880/6352/6348	12
BP	GO:0002819	regulation of adaptive immune response	11/292	208/18870	0.000412604456635735	0.00812481810628975	0.00594867802628007	567/3726/975/3123/3146/301/3824/3142/5788/3659/4208	11
BP	GO:0042113	B cell activation	13/292	278/18870	0.000415879862451239	0.00814877473060397	0.00596621814136665	1316/975/9452/972/3688/3561/7293/5788/5295/1026/841/3398/4208	13
BP	GO:0061008	hepaticobiliary system development	9/292	145/18870	0.000435032249421508	0.0084663406181268	0.00619872761939924	3280/301/3142/10370/1030/84159/3673/55959/1051	9
BP	GO:0007517	muscle organ development	15/292	354/18870	0.000436365206189456	0.0084663406181268	0.00619872761939924	1839/3688/2353/3164/1958/3142/10370/2280/54567/8531/6840/84159/1901/7832/4208	15
BP	GO:0062197	cellular response to chemical stress	14/292	317/18870	0.000447564367028892	0.00860594122065129	0.00630093778900907	3725/301/1728/5796/80310/2353/10550/4780/10365/4929/8531/3301/65018/8878	14
BP	GO:0045582	positive regulation of T cell differentiation	8/292	116/18870	0.000447909017547793	0.00860594122065129	0.00630093778900907	972/3123/301/3561/3458/3142/5788/7048	8
BP	GO:0031100	animal organ regeneration	6/292	64/18870	0.000460550042680549	0.00880607279676142	0.00644746639969261	285/133/1026/3936/55959/1051	6
BP	GO:0097193	intrinsic apoptotic signaling pathway	14/292	319/18870	0.000476416944745312	0.00906566474664397	0.0066375295996146	972/9709/3932/10550/4690/4780/10625/5295/1026/8531/23645/3301/65018/1051	14
BP	GO:0071456	cellular response to hypoxia	9/292	147/18870	0.000480803373086219	0.00910535765873328	0.006666591216854	378938/28984/2353/1958/4780/10370/6781/4000/65018	9
BP	GO:0006469	negative regulation of protein kinase activity	10/292	179/18870	0.000489209032714661	0.00919838938398881	0.00673470545307869	1843/10252/81848/7070/3458/5788/1026/1647/3301/9467	10
BP	GO:0048738	cardiac muscle tissue development	12/292	247/18870	0.000490870890641809	0.00919838938398881	0.00673470545307869	2697/3688/84525/6909/10370/2280/54567/23462/4000/3398/1901/4208	12
BP	GO:0031400	negative regulation of protein modification process	17/292	437/18870	0.000492687859880149	0.00919838938398881	0.00673470545307869	1843/10252/81848/7070/3458/4690/5788/10625/2280/1848/1026/1647/23645/3301/54386/9467/8878	17
BP	GO:0030888	regulation of B cell proliferation	6/292	65/18870	0.0005008875795331	0.00926407962519631	0.00678280131064744	975/972/7293/5788/1026/4208	6
BP	GO:0035904	aorta development	6/292	65/18870	0.0005008875795331	0.00926407962519631	0.00678280131064744	3280/639/6909/54567/7048/23462	6
BP	GO:0010959	regulation of metal ion transport	16/292	398/18870	0.000504204826091399	0.00928205907753375	0.00679596517125885	567/3280/10008/7533/3688/54997/7070/3458/6781/11151/2280/7852/6352/57620/6348/490	16
BP	GO:0031349	positive regulation of defense response	18/292	480/18870	0.000522068857410958	0.00956642841496561	0.0070041694174092	975/149628/3146/3312/3458/3824/115362/5295/57142/2828/1075/4818/241/6352/6348/3659/4208/1051	18
BP	GO:0097581	lamellipodium organization	7/292	91/18870	0.000527988671038291	0.00963031870953712	0.00705094742356737	3688/4690/5295/1901/1012/5880/5168	7
BP	GO:0046641	positive regulation of alpha-beta T cell proliferation	4/292	25/18870	0.000549780123575124	0.00998178774821257	0.00730827947948969	975/916/5788/7048	4
BP	GO:0071560	cellular response to transforming growth factor beta stimulus	13/292	287/18870	0.000561506167147653	0.0101076177233494	0.00740040732756598	10252/3725/27122/255743/5796/80310/8516/2353/10370/2280/7048/1030/4208	13
BP	GO:0071346	cellular response to type II interferon	8/292	120/18870	0.000561818064461057	0.0101076177233494	0.00740040732756598	7431/3458/115362/2934/3459/6352/6348/3659	8
BP	GO:0046640	regulation of alpha-beta T cell proliferation	5/292	44/18870	0.00056812901921234	0.0101749079549432	0.00744967463630185	975/916/5788/7048/3659	5
BP	GO:0001890	placenta development	9/292	151/18870	0.000584244361754295	0.0104163927199257	0.00762648045476327	3726/3280/639/133/10370/6781/841/23462/1051	9
BP	GO:0010720	positive regulation of cell development	17/292	444/18870	0.000589008564805911	0.0104542417018018	0.00765419201751557	3280/972/3123/3146/301/3688/3561/54997/2353/3458/3142/5788/7048/7852/841/3398/3601	17
BP	GO:0043367	CD4-positive, alpha-beta T cell differentiation	7/292	93/18870	0.000602011727442928	0.0106373322197282	0.00778824382354502	3726/3123/3146/301/3561/3458/3142	7
BP	GO:0042326	negative regulation of phosphorylation	14/292	327/18870	0.000608230403342402	0.0106994486063521	0.00783372304281465	1843/10252/81848/7070/3458/4690/5788/1848/1026/1647/1030/3301/54386/9467	14
BP	GO:0097305	response to alcohol	12/292	254/18870	0.000628811545234215	0.0109366720088338	0.00800740885623241	1728/2353/978/5788/10365/7048/1026/841/6348/51150/2770/3625	12
BP	GO:0002347	response to tumor cell	5/292	45/18870	0.000631150128727419	0.0109366720088338	0.00800740885623241	3123/3146/5551/4818/10628	5
BP	GO:0045766	positive regulation of angiogenesis	10/292	185/18870	0.000632768542198823	0.0109366720088338	0.00800740885623241	694/947/285/3688/133/4780/7048/7852/5315/284361	10
BP	GO:1904018	positive regulation of vasculature development	10/292	185/18870	0.000632768542198823	0.0109366720088338	0.00800740885623241	694/947/285/3688/133/4780/7048/7852/5315/284361	10
BP	GO:0050926	regulation of positive chemotaxis	4/292	26/18870	0.000641886212901903	0.0109982061933582	0.00805246180961012	285/1901/1012/3673	4
BP	GO:2000737	negative regulation of stem cell differentiation	4/292	26/18870	0.000641886212901903	0.0109982061933582	0.00805246180961012	7538/3280/4780/81606	4
BP	GO:0034599	cellular response to oxidative stress	12/292	255/18870	0.000650944495755829	0.0111053375612137	0.00813089925959981	3725/301/1728/5796/80310/2353/10550/4780/10365/4929/65018/8878	12
BP	GO:0007565	female pregnancy	10/292	186/18870	0.000659776251820957	0.0112077013077569	0.0082058460413964	2697/3726/3488/285/2353/639/133/10370/6781/3673	10
BP	GO:0008064	regulation of actin polymerization or depolymerization	9/292	154/18870	0.000673230059545256	0.011387369981539	0.00833739250529955	7114/90952/93663/4690/148170/11151/2934/10602/6840	9
BP	GO:0007264	small GTPase mediated signal transduction	18/292	491/18870	0.000679197817751362	0.0114187508818939	0.0083603683885678	10252/10769/390/3688/81848/9411/8477/93663/148170/2828/1026/10602/9938/1012/6654/5880/9448/8878	18
BP	GO:0071559	response to transforming growth factor beta	13/292	293/18870	0.000680855282497966	0.0114187508818939	0.0083603683885678	10252/3725/27122/255743/5796/80310/8516/2353/10370/2280/7048/1030/4208	13
BP	GO:0060711	labyrinthine layer development	5/292	46/18870	0.000699265102676923	0.0116780222632711	0.00855019688061101	3726/3280/133/841/23462	5
BP	GO:0003012	muscle system process	17/292	452/18870	0.000718514531941521	0.0119452530733648	0.00874585295895678	2697/3488/255743/10008/1910/1131/3164/6909/6781/2934/444/7852/4000/5028/3673/490/55959	17
BP	GO:0009636	response to toxic substance	12/292	258/18870	0.000721302547886356	0.0119452530733648	0.00874585295895678	9429/127/1728/2353/4780/6415/1026/241/6352/65018/6348/3625	12
BP	GO:0045060	negative thymic T cell selection	3/292	12/18870	0.000727478488842467	0.0119603624789973	0.00875691548221581	972/916/5788	3
BP	GO:0014909	smooth muscle cell migration	7/292	96/18870	0.000728258554178464	0.0119603624789973	0.00875691548221581	3488/80310/4780/5327/6352/3673/4208	7
BP	GO:1901653	cellular response to peptide	15/292	374/18870	0.000768359597485955	0.0124877653672779	0.00914305950802266	2697/760/7431/2353/3164/8835/4690/4780/10365/4929/5295/6654/5315/490/3625	15
BP	GO:0046633	alpha-beta T cell proliferation	5/292	47/18870	0.000772729796326227	0.0124877653672779	0.00914305950802266	975/916/5788/7048/3659	5
BP	GO:0061383	trabecula morphogenesis	5/292	47/18870	0.000772729796326227	0.0124877653672779	0.00914305950802266	2280/54567/23462/1901/6654	5
BP	GO:0030832	regulation of actin filament length	9/292	157/18870	0.000772992045220586	0.0124877653672779	0.00914305950802266	7114/90952/93663/4690/148170/11151/2934/10602/6840	9
BP	GO:0002040	sprouting angiogenesis	10/292	190/18870	0.00077751008243937	0.0125096947410367	0.00915911534854765	10769/301/3688/161198/3164/10365/54567/11082/1012/5315	10
BP	GO:0070371	ERK1 and ERK2 cascade	14/292	336/18870	0.000792346545520286	0.0126708166006866	0.00927708255144552	10252/255743/972/3123/3146/80310/112464/1847/5788/1848/84231/5028/6352/6348	14
BP	GO:0051348	negative regulation of transferase activity	11/292	225/18870	0.000793926861286075	0.0126708166006866	0.00927708255144552	1843/7538/10252/81848/7070/3458/5788/1026/1647/3301/9467	11
BP	GO:0003143	embryonic heart tube morphogenesis	6/292	71/18870	0.00080391900688368	0.0127142634631497	0.00930889266616612	3280/6909/10370/54345/7048/4208	6
BP	GO:0048002	antigen processing and presentation of peptide antigen	6/292	71/18870	0.00080391900688368	0.0127142634631497	0.00930889266616612	567/64167/972/3123/54842/3108	6
BP	GO:0036294	cellular response to decreased oxygen levels	9/292	158/18870	0.000808804202496998	0.0127142634631497	0.00930889266616612	378938/28984/2353/1958/4780/10370/6781/4000/65018	9
BP	GO:0031099	regeneration	10/292	191/18870	0.000809498330650261	0.0127142634631497	0.00930889266616612	975/285/301/7070/84525/133/1026/3936/55959/1051	10
BP	GO:0051098	regulation of binding	12/292	262/18870	0.000824924075006754	0.0129053339481294	0.00944878709587516	567/3725/7114/3280/149628/3146/3001/3458/2280/114769/1026/23462	12
BP	GO:0007249	canonical NF-kappaB signal transduction	13/292	300/18870	0.000846469574753701	0.0131902621136817	0.00965740049439262	2697/10769/972/3123/1910/2280/114769/4050/841/6275/65018/54386/8878	13
BP	GO:0010922	positive regulation of phosphatase activity	4/292	28/18870	0.000857996585824457	0.013317452888993	0.00975052466780075	3458/5788/23645/4208	4
BP	GO:0030032	lamellipodium assembly	6/292	72/18870	0.000865792856515183	0.013346485565824	0.0097717812724963	3688/4690/5295/1901/1012/5880	6
BP	GO:0043254	regulation of protein-containing complex assembly	16/292	419/18870	0.000873029271323582	0.013346485565824	0.0097717812724963	7114/3280/3146/90952/3312/3458/93663/4690/148170/11151/115362/2934/10602/6840/3936/65018	16
BP	GO:0010596	negative regulation of endothelial cell migration	7/292	99/18870	0.00087459743079204	0.013346485565824	0.0097717812724963	28984/285/3146/6781/54567/1647/4208	7
BP	GO:0002822	regulation of adaptive immune response based on somatic recombination of immune receptors built from immunoglobulin superfamily domains	10/292	193/18870	0.00087672719735074	0.013346485565824	0.0097717812724963	567/3726/975/3123/3146/301/3824/3142/5788/4208	10
BP	GO:0033673	negative regulation of kinase activity	10/292	193/18870	0.00087672719735074	0.013346485565824	0.0097717812724963	1843/10252/81848/7070/3458/5788/1026/1647/3301/9467	10
BP	GO:0014706	striated muscle tissue development	12/292	264/18870	0.000881226076175992	0.0133635739827762	0.0097842927514116	2697/3688/84525/6909/10370/2280/54567/23462/4000/3398/1901/4208	12
BP	GO:0016311	dephosphorylation	13/292	302/18870	0.000899573371097938	0.0135547691475198	0.00992427846682857	1843/5796/3458/1844/1847/4690/5788/2280/1848/23645/5496/65018/4208	13
BP	GO:0002460	adaptive immune response based on somatic recombination of immune receptors built from immunoglobulin superfamily domains	15/292	380/18870	0.000902462360433377	0.0135547691475198	0.00992427846682857	567/3726/975/972/3123/3146/301/5551/3004/3824/3142/5788/11118/1075/4208	15
BP	GO:0043122	regulation of canonical NF-kappaB signal transduction	12/292	265/18870	0.000910557678095024	0.0135547691475198	0.00992427846682857	2697/10769/972/3123/2280/114769/4050/841/6275/65018/54386/8878	12
BP	GO:0007265	Ras protein signal transduction	14/292	341/18870	0.000913597827632733	0.0135547691475198	0.00992427846682857	10252/10769/3688/81848/9411/8477/148170/2828/1026/10602/1012/6654/9448/8878	14
BP	GO:0007179	transforming growth factor beta receptor signaling pathway	11/292	229/18870	0.00091699110612993	0.0135547691475198	0.00992427846682857	10252/3725/27122/255743/5796/8516/2353/10370/2280/7048/1030	11
BP	GO:0050764	regulation of phagocytosis	7/292	100/18870	0.00092821429511974	0.0135547691475198	0.00992427846682857	3146/3561/3458/5788/3673/949/3601	7
BP	GO:0003170	heart valve development	6/292	73/18870	0.000931272533390342	0.0135547691475198	0.00992427846682857	639/54567/7048/11096/23462/4208	6
BP	GO:0032732	positive regulation of interleukin-1 production	6/292	73/18870	0.000931272533390342	0.0135547691475198	0.00992427846682857	3146/3458/1958/115362/841/6348	6
BP	GO:0035914	skeletal muscle cell differentiation	6/292	73/18870	0.000931272533390342	0.0135547691475198	0.00992427846682857	2353/3164/1958/10370/7832/4208	6
BP	GO:0031392	regulation of prostaglandin biosynthetic process	3/292	13/18870	0.000934929756764253	0.0135547691475198	0.00992427846682857	972/301/2171	3
BP	GO:0043383	negative T cell selection	3/292	13/18870	0.000934929756764253	0.0135547691475198	0.00992427846682857	972/916/5788	3
BP	GO:0071107	response to parathyroid hormone	3/292	13/18870	0.000934929756764253	0.0135547691475198	0.00992427846682857	2353/3673/4208	3
BP	GO:0010595	positive regulation of endothelial cell migration	8/292	130/18870	0.000951287426424066	0.0135927640208897	0.0099520968456981	7114/10769/3146/301/6678/4780/284361/949	8
BP	GO:0032612	interleukin-1 production	8/292	130/18870	0.000951287426424066	0.0135927640208897	0.0099520968456981	3146/301/3458/1958/115362/114769/841/6348	8
BP	GO:0032652	regulation of interleukin-1 production	8/292	130/18870	0.000951287426424066	0.0135927640208897	0.0099520968456981	3146/301/3458/1958/115362/114769/841/6348	8
BP	GO:0050864	regulation of B cell activation	8/292	130/18870	0.000951287426424066	0.0135927640208897	0.0099520968456981	975/972/3561/7293/5788/1026/3398/4208	8
BP	GO:0001933	negative regulation of protein phosphorylation	13/292	304/18870	0.00095544515851161	0.0136030645229818	0.00995963847551102	1843/10252/81848/7070/3458/4690/5788/1848/1026/1647/3301/54386/9467	13
BP	GO:0040013	negative regulation of locomotion	16/292	423/18870	0.000964594797070455	0.0136841082681178	0.0100189755756837	1843/2697/3488/28984/285/972/3146/5796/7070/4780/10370/6781/57406/54567/1647/4208	16
BP	GO:0002418	immune response to tumor cell	4/292	29/18870	0.00098326371714582	0.0138629472777946	0.0101499145915717	3123/3146/5551/4818	4
BP	GO:0050730	regulation of peptidyl-tyrosine phosphorylation	11/292	231/18870	0.000984206211485671	0.0138629472777946	0.0101499145915717	1839/3280/972/5175/916/80310/3458/5788/6352/5168/9467	11
BP	GO:0003281	ventricular septum development	6/292	74/18870	0.00100049735008546	0.0140424415306321	0.0102813333511955	3280/639/10370/7798/7048/23462	6
BP	GO:0051960	regulation of nervous system development	17/292	466/18870	0.00100415704977358	0.0140440056643244	0.0102824785494761	567/3280/7533/3688/8530/9746/7070/3458/8553/54567/57142/7852/1075/23462/3398/1030/7832	17
BP	GO:0070167	regulation of biomineral tissue development	7/292	102/18870	0.00104320152376199	0.0144876899335086	0.0106073270357036	5552/23462/1901/6348/490/4208/1051	7
BP	GO:0150115	cell-substrate junction organization	7/292	102/18870	0.00104320152376199	0.0144876899335086	0.0106073270357036	5796/3915/7070/9748/5295/9448/3673	7
BP	GO:0071496	cellular response to external stimulus	14/292	346/18870	0.00105013577888198	0.0145329979469051	0.0106404998132576	2353/3312/4780/978/5788/4929/441027/1026/841/1647/1030/3673/3659/3625	14
BP	GO:0002294	CD4-positive, alpha-beta T cell differentiation involved in immune response	6/292	75/18870	0.00107360880489698	0.0148060754347813	0.0108404366032693	3726/3123/3146/301/3458/3142	6
BP	GO:0045639	positive regulation of myeloid cell differentiation	7/292	103/18870	0.00110474255108022	0.0151534196515399	0.0110947486238901	972/3123/54997/2353/3458/841/3398	7
BP	GO:1902075	cellular response to salt	10/292	199/18870	0.0011064523191751	0.0151534196515399	0.0110947486238901	567/3726/2353/3727/1131/1958/5028/241/3625/4208	10
BP	GO:0045581	negative regulation of T cell differentiation	5/292	51/18870	0.00112533820564594	0.0153355910675153	0.011228127498968	972/3146/301/3142/3659	5
BP	GO:0002697	regulation of immune effector process	15/292	389/18870	0.00114052031415414	0.0153355910675153	0.011228127498968	567/3726/975/972/3123/3146/301/3458/7293/3824/3142/5788/10225/5880/3820	15
BP	GO:0007519	skeletal muscle tissue development	9/292	166/18870	0.00114671879751964	0.0153355910675153	0.011228127498968	2353/3164/1958/3142/10370/8531/6840/7832/4208	9
BP	GO:0071248	cellular response to metal ion	10/292	200/18870	0.00114913454659515	0.0153355910675153	0.011228127498968	567/3726/3725/1728/2353/3727/4780/241/3625/4208	10
BP	GO:0002287	alpha-beta T cell activation involved in immune response	6/292	76/18870	0.00115075051719354	0.0153355910675153	0.011228127498968	3726/3123/3146/301/3458/3142	6
BP	GO:0002293	alpha-beta T cell differentiation involved in immune response	6/292	76/18870	0.00115075051719354	0.0153355910675153	0.011228127498968	3726/3123/3146/301/3458/3142	6
BP	GO:0031343	positive regulation of cell killing	6/292	76/18870	0.00115075051719354	0.0153355910675153	0.011228127498968	567/3123/5551/3458/3824/5788	6
BP	GO:0042267	natural killer cell mediated cytotoxicity	6/292	76/18870	0.00115075051719354	0.0153355910675153	0.011228127498968	914/3824/3002/11151/4818/3820	6
BP	GO:0045862	positive regulation of proteolysis	14/292	350/18870	0.00117136712984516	0.0153662099869525	0.0112505454892371	149628/3146/9709/3932/10550/3458/5720/4780/2934/444/841/1075/84231/65018	14
BP	GO:0043922	negative regulation by host of viral transcription	3/292	14/18870	0.00117634199748525	0.0153662099869525	0.0112505454892371	3725/6352/6348	3
BP	GO:0046598	positive regulation of viral entry into host cell	3/292	14/18870	0.00117634199748525	0.0153662099869525	0.0112505454892371	972/3123/3146	3
BP	GO:0070262	peptidyl-serine dephosphorylation	3/292	14/18870	0.00117634199748525	0.0153662099869525	0.0112505454892371	1843/4690/23645	3
BP	GO:0075294	positive regulation by symbiont of entry into host	3/292	14/18870	0.00117634199748525	0.0153662099869525	0.0112505454892371	972/3123/3146	3
BP	GO:1901533	negative regulation of hematopoietic progenitor cell differentiation	3/292	14/18870	0.00117634199748525	0.0153662099869525	0.0112505454892371	7538/3280/4780	3
BP	GO:0030041	actin filament polymerization	9/292	167/18870	0.00119597413363244	0.0155712684898592	0.0114006814054366	7114/90952/93663/4690/148170/11151/2934/10602/6840	9
BP	GO:0006936	muscle contraction	14/292	351/18870	0.00120344513161875	0.0156171666588427	0.0114342862721188	2697/255743/10008/1910/1131/3164/6909/6781/2934/444/7852/3673/490/55959	14
BP	GO:0003197	endocardial cushion development	5/292	52/18870	0.00122952124234126	0.0158133406582323	0.0115779172979744	6909/10370/7048/11096/23462	5
BP	GO:0035306	positive regulation of dephosphorylation	5/292	52/18870	0.00122952124234126	0.0158133406582323	0.0115779172979744	3458/5788/23645/65018/4208	5
BP	GO:1903036	positive regulation of response to wounding	6/292	77/18870	0.00123206816101008	0.0158133406582323	0.0115779172979744	1839/301/3688/4780/5327/7852	6
BP	GO:0001935	endothelial cell proliferation	10/292	202/18870	0.00123853855584942	0.0158133406582323	0.0115779172979744	28984/947/3146/6678/3164/54567/1012/284361/949/4208	10
BP	GO:0002695	negative regulation of leukocyte activation	10/292	202/18870	0.00123853855584942	0.0158133406582323	0.0115779172979744	972/3123/3146/301/8530/3142/5788/3398/3659/1051	10
BP	GO:0070372	regulation of ERK1 and ERK2 cascade	13/292	313/18870	0.00124419804074343	0.0158183617861525	0.011581593573915	10252/255743/972/3123/3146/80310/112464/5788/1848/84231/5028/6352/6348	13
BP	GO:0050731	positive regulation of peptidyl-tyrosine phosphorylation	9/292	168/18870	0.00124692493109641	0.0158183617861525	0.011581593573915	1839/3280/972/5175/916/3458/5788/6352/5168	9
BP	GO:0019886	antigen processing and presentation of exogenous peptide antigen via MHC class II	4/292	31/18870	0.00127138462876964	0.01607712575294	0.0117710505565926	567/972/3123/3108	4
BP	GO:0018108	peptidyl-tyrosine phosphorylation	12/292	276/18870	0.00129056840763717	0.0162677380809806	0.0119106095414855	1839/3280/972/5175/916/80310/3932/3458/5788/6352/5168/9467	12
BP	GO:0030316	osteoclast differentiation	7/292	106/18870	0.00130660713111045	0.0163656678004277	0.0119823098998903	3726/975/2353/3458/5295/6348/1051	7
BP	GO:0032760	positive regulation of tumor necrosis factor production	7/292	106/18870	0.00130660713111045	0.0163656678004277	0.0119823098998903	914/3146/3458/5788/5295/3459/6348	7
BP	GO:0032271	regulation of protein polymerization	10/292	204/18870	0.00133353842861244	0.0166503000014134	0.0121907066045826	7114/90952/93663/4690/148170/11151/2934/10602/6840/65018	10
BP	GO:0030595	leukocyte chemotaxis	11/292	240/18870	0.00133912785065963	0.0166675095374553	0.0122033067622176	1843/972/3146/1910/301/11151/7852/1901/5880/6352/6348	11
BP	GO:0048872	homeostasis of number of cells	13/292	316/18870	0.00135529141049798	0.0168158100399718	0.0123118866626001	7538/567/972/3146/301/51705/10370/10365/11151/1831/3398/6654/4208	13
BP	GO:0018212	peptidyl-tyrosine modification	12/292	278/18870	0.00137208547195471	0.0169181130778714	0.0123867889958725	1839/3280/972/5175/916/80310/3932/3458/5788/6352/5168/9467	12
BP	GO:0051402	neuron apoptotic process	12/292	278/18870	0.00137208547195471	0.0169181130778714	0.0123867889958725	1728/1958/4929/11151/841/84231/65018/6348/997/7832/4208/1051	12
BP	GO:0051897	positive regulation of phosphatidylinositol 3-kinase/protein kinase B signal transduction	9/292	171/18870	0.00141037840426241	0.017278548621741	0.0126506859805997	3488/1839/3688/80310/57142/10870/6352/65018/6348	9
BP	GO:0001894	tissue homeostasis	12/292	279/18870	0.0014144137830834	0.017278548621741	0.0126506859805997	567/2697/947/5175/3688/90952/3915/11151/7033/1901/5880/128866	12
BP	GO:0060249	anatomical structure homeostasis	12/292	279/18870	0.0014144137830834	0.017278548621741	0.0126506859805997	567/2697/947/5175/3688/90952/3915/11151/7033/1901/5880/128866	12
BP	GO:0044703	multi-organism reproductive process	10/292	206/18870	0.00143439185420782	0.0174285698366084	0.0127605257201093	2697/3726/3488/285/2353/639/133/10370/6781/3673	10
BP	GO:0019883	antigen processing and presentation of endogenous antigen	4/292	32/18870	0.00143550120432904	0.0174285698366084	0.0127605257201093	567/64167/972/3123	4
BP	GO:2001279	regulation of unsaturated fatty acid biosynthetic process	3/292	15/18870	0.00145367288698343	0.0175751338104819	0.0128678342012863	972/301/2171	3
BP	GO:0003279	cardiac septum development	7/292	108/18870	0.00145645373669481	0.0175751338104819	0.0128678342012863	3280/639/6909/10370/7798/7048/23462	7
BP	GO:0060047	heart contraction	11/292	243/18870	0.00147851884897425	0.0177871659703346	0.01302307595977	2697/1839/10008/1910/84525/133/6909/6781/2934/7852/490	11
BP	GO:0071674	mononuclear cell migration	10/292	207/18870	0.00148709602533007	0.0178361396007771	0.013058932560554	1843/5175/3146/301/80310/11151/7852/1901/6352/6348	10
BP	GO:0043537	negative regulation of blood vessel endothelial cell migration	6/292	80/18870	0.00150256280164897	0.0179672011145819	0.0131548907391942	28984/285/3146/54567/1647/4208	6
BP	GO:0001776	leukocyte homeostasis	7/292	109/18870	0.00153623534203984	0.0182595179693505	0.0133689138505949	972/3146/301/11151/1831/6654/4208	7
BP	GO:0006939	smooth muscle contraction	7/292	109/18870	0.00153623534203984	0.0182595179693505	0.0133689138505949	255743/1910/1131/6909/3673/490/55959	7
BP	GO:0071453	cellular response to oxygen levels	9/292	174/18870	0.0015906574566629	0.0188497671062029	0.0138010714724014	378938/28984/2353/1958/4780/10370/6781/4000/65018	9
BP	GO:0003151	outflow tract morphogenesis	6/292	81/18870	0.00160207959066173	0.0189071190628748	0.0138430623600687	3280/6909/10370/54345/7048/4208	6
BP	GO:0030511	positive regulation of transforming growth factor beta receptor signaling pathway	4/292	33/18870	0.00161382674451023	0.0189071190628748	0.0138430623600687	255743/8516/10370/1030	4
BP	GO:1903846	positive regulation of cellular response to transforming growth factor beta stimulus	4/292	33/18870	0.00161382674451023	0.0189071190628748	0.0138430623600687	255743/8516/10370/1030	4
BP	GO:0042116	macrophage activation	7/292	110/18870	0.00161938185000368	0.0189071190628748	0.0138430623600687	972/8530/3458/5788/3459/1075/6348	7
BP	GO:1903557	positive regulation of tumor necrosis factor superfamily cytokine production	7/292	110/18870	0.00161938185000368	0.0189071190628748	0.0138430623600687	914/3146/3458/5788/5295/3459/6348	7
BP	GO:0048863	stem cell differentiation	11/292	246/18870	0.00162958889654303	0.0189703319191686	0.0138893443720835	7538/3280/1910/3688/6909/4780/10370/5788/54345/81606/4208	11
BP	GO:0031341	regulation of cell killing	7/292	111/18870	0.00170598924442383	0.0198014821977405	0.0144978805059386	567/3123/5551/3458/3824/5788/3820	7
BP	GO:0043525	positive regulation of neuron apoptotic process	5/292	56/18870	0.00171865848253794	0.019856870034677	0.0145384333409925	1728/841/84231/6348/997	5
BP	GO:0043409	negative regulation of MAPK cascade	9/292	176/18870	0.00172079495247453	0.019856870034677	0.0145384333409925	1843/10252/81848/1844/1847/5788/1848/3301/65018	9
BP	GO:0002399	MHC class II protein complex assembly	3/292	16/18870	0.00176876531060642	0.0202334482641046	0.0148141493766336	567/3123/3108	3
BP	GO:0002503	peptide antigen assembly with MHC class II protein complex	3/292	16/18870	0.00176876531060642	0.0202334482641046	0.0148141493766336	567/3123/3108	3
BP	GO:2001212	regulation of vasculogenesis	3/292	16/18870	0.00176876531060642	0.0202334482641046	0.0148141493766336	947/133/23462	3
BP	GO:0035265	organ growth	9/292	177/18870	0.00178898885060651	0.0203762098636558	0.0149186739061845	6909/3142/10370/6781/7048/1848/8531/1901/4208	9
BP	GO:0002828	regulation of type 2 immune response	4/292	34/18870	0.00180698576607963	0.0203762098636558	0.0149186739061845	975/972/301/3142	4
BP	GO:0034405	response to fluid shear stress	4/292	34/18870	0.00180698576607963	0.0203762098636558	0.0149186739061845	4780/10370/10365/4208	4
BP	GO:0048333	mesodermal cell differentiation	4/292	34/18870	0.00180698576607963	0.0203762098636558	0.0149186739061845	2697/3688/8516/3673	4
BP	GO:0060317	cardiac epithelial to mesenchymal transition	4/292	34/18870	0.00180698576607963	0.0203762098636558	0.0149186739061845	10252/7048/57142/23462	4
BP	GO:0060538	skeletal muscle organ development	9/292	178/18870	0.00185932957892898	0.0208602773134702	0.015273089397618	2353/3164/1958/3142/10370/8531/6840/7832/4208	9
BP	GO:0061005	cell differentiation involved in kidney development	5/292	57/18870	0.00186045424245957	0.0208602773134702	0.015273089397618	3280/947/1910/2828/4208	5
BP	GO:0032355	response to estradiol	7/292	113/18870	0.00188997627142501	0.0211314296110175	0.0154716166376243	301/1728/8835/841/10628/3673/8204	7
BP	GO:0043270	positive regulation of monoatomic ion transport	10/292	214/18870	0.00190173022492488	0.0212029527612751	0.015523983125925	7114/54997/7070/3458/6781/5028/6352/57620/6348/490	10
BP	GO:0007178	transmembrane receptor protein serine/threonine kinase signaling pathway	15/292	410/18870	0.00190837591925647	0.0212083038805269	0.0155279010087738	10252/3725/27122/255743/3280/7431/5796/8516/2353/1958/10370/2280/7048/1030/3625	15
BP	GO:2001235	positive regulation of apoptotic signaling pathway	8/292	145/18870	0.00191292685329664	0.0212083038805269	0.0155279010087738	3932/4690/5788/4050/1075/84231/8682/3625	8
BP	GO:0002292	T cell differentiation involved in immune response	6/292	84/18870	0.0019308537102013	0.021347259734572	0.0156296391184481	3726/3123/3146/301/3458/3142	6
BP	GO:0048568	embryonic organ development	16/292	453/18870	0.00194825256289052	0.0214796201780521	0.0157265483232301	3726/3280/8516/639/133/6909/3142/10370/54345/7048/841/23462/6434/3398/4208/1051	16
BP	GO:2001243	negative regulation of intrinsic apoptotic signaling pathway	7/292	114/18870	0.001987553431051	0.0218051443020922	0.015964884514683	972/9709/4780/10625/8531/3301/65018	7
BP	GO:0048545	response to steroid hormone	13/292	330/18870	0.00198879663796242	0.0218051443020922	0.015964884514683	7538/7533/301/2353/3312/133/5788/6781/10081/1026/81606/10628/3301	13
BP	GO:0048008	platelet-derived growth factor receptor signaling pathway	5/292	58/18870	0.00201062516015453	0.0218568178175639	0.0160027178670124	80310/5327/84159/10628/25976	5
BP	GO:0001893	maternal placenta development	4/292	35/18870	0.00201559840914876	0.0218568178175639	0.0160027178670124	3726/639/10370/6781	4
BP	GO:0002495	antigen processing and presentation of peptide antigen via MHC class II	4/292	35/18870	0.00201559840914876	0.0218568178175639	0.0160027178670124	567/972/3123/3108	4
BP	GO:0043392	negative regulation of DNA binding	4/292	35/18870	0.00201559840914876	0.0218568178175639	0.0160027178670124	3725/7114/3001/23462	4
BP	GO:0044706	multi-multicellular organism process	10/292	216/18870	0.00203595132305487	0.0220172003733639	0.0161201437801842	2697/3726/3488/285/2353/639/133/10370/6781/3673	10
BP	GO:0035050	embryonic heart tube development	6/292	85/18870	0.0020510464897497	0.0221200054671099	0.0161954136993573	3280/6909/10370/54345/7048/4208	6
BP	GO:0060644	mammary gland epithelial cell differentiation	3/292	17/18870	0.0021233511260945	0.0228375645572881	0.0167207827521114	81606/3398/1051	3
BP	GO:0003015	heart process	11/292	255/18870	0.00216020518930508	0.0231709814072345	0.0169648976926455	2697/1839/10008/1910/84525/133/6909/6781/2934/7852/490	11
BP	GO:0060135	maternal process involved in female pregnancy	5/292	59/18870	0.00216945910235588	0.0232073489922285	0.0169915246338143	3726/285/639/10370/6781	5
BP	GO:0070374	positive regulation of ERK1 and ERK2 cascade	10/292	218/18870	0.00217771198807802	0.0232328411019213	0.0170101889719926	255743/972/3123/3146/80310/112464/5788/5028/6352/6348	10
BP	GO:0010633	negative regulation of epithelial cell migration	7/292	116/18870	0.00219437676883151	0.023285102549692	0.0170484527856446	28984/285/3146/6781/54567/1647/4208	7
BP	GO:0019882	antigen processing and presentation	7/292	116/18870	0.00219437676883151	0.023285102549692	0.0170484527856446	567/64167/972/3123/5720/54842/3108	7
BP	GO:0045589	regulation of regulatory T cell differentiation	4/292	36/18870	0.00224027961134069	0.0236316053597641	0.0173021487607858	3123/3561/3458/3659	4
BP	GO:1905898	positive regulation of response to endoplasmic reticulum stress	4/292	36/18870	0.00224027961134069	0.0236316053597641	0.0173021487607858	9709/4690/4780/5295	4
BP	GO:0001659	temperature homeostasis	9/292	183/18870	0.00224494280325198	0.0236316053597641	0.0173021487607858	2697/1910/2171/1958/57406/11096/7852/8878/1051	9
BP	GO:0031960	response to corticosteroid	8/292	149/18870	0.00226813552998768	0.023812414927563	0.0174345305432252	7538/301/2353/133/5788/6781/10081/1026	8
BP	GO:0071277	cellular response to calcium ion	6/292	87/18870	0.00230829755984095	0.0241699516980171	0.0176963051580121	3726/2353/3727/241/3625/4208	6
BP	GO:0032956	regulation of actin cytoskeleton organization	13/292	337/18870	0.00238721304758079	0.0249303146235482	0.0182530135258712	7114/28984/90952/8477/93663/4690/148170/11151/5295/2934/10602/6840/1901	13
BP	GO:0032970	regulation of actin filament-based process	14/292	379/18870	0.00245100197420871	0.0254347423689658	0.018622336039404	7114/28984/90952/8477/93663/4690/6781/148170/11151/5295/2934/10602/6840/1901	14
BP	GO:0002504	antigen processing and presentation of peptide or polysaccharide antigen via MHC class II	4/292	37/18870	0.00248163832870009	0.0254347423689658	0.018622336039404	567/972/3123/3108	4
BP	GO:0003161	cardiac conduction system development	4/292	37/18870	0.00248163832870009	0.0254347423689658	0.018622336039404	2697/84525/23462/3398	4
BP	GO:0008207	C21-steroid hormone metabolic process	4/292	37/18870	0.00248163832870009	0.0254347423689658	0.018622336039404	27122/1910/133/1958	4
BP	GO:0070269	pyroptosis	4/292	37/18870	0.00248163832870009	0.0254347423689658	0.018622336039404	3001/3002/115362/841	4
BP	GO:0003179	heart valve morphogenesis	5/292	61/18870	0.00251427274911517	0.0254347423689658	0.018622336039404	54567/7048/11096/23462/4208	5
BP	GO:0010921	regulation of phosphatase activity	5/292	61/18870	0.00251427274911517	0.0254347423689658	0.018622336039404	3458/5788/2280/23645/4208	5
BP	GO:0034113	heterotypic cell-cell adhesion	5/292	61/18870	0.00251427274911517	0.0254347423689658	0.018622336039404	914/3688/3932/7070/5788	5
BP	GO:0046456	icosanoid biosynthetic process	5/292	61/18870	0.00251427274911517	0.0254347423689658	0.018622336039404	972/301/2171/2687/241	5
BP	GO:0002693	positive regulation of cellular extravasation	3/292	18/18870	0.00251905482785109	0.0254347423689658	0.018622336039404	83483/80310/7070	3
BP	GO:0035970	peptidyl-threonine dephosphorylation	3/292	18/18870	0.00251905482785109	0.0254347423689658	0.018622336039404	1843/1847/5496	3
BP	GO:0036003	positive regulation of transcription from RNA polymerase II promoter in response to stress	3/292	18/18870	0.00251905482785109	0.0254347423689658	0.018622336039404	4780/10365/1051	3
BP	GO:0036499	PERK-mediated unfolded protein response	3/292	18/18870	0.00251905482785109	0.0254347423689658	0.018622336039404	4690/4780/23645	3
BP	GO:0032609	type II interferon production	7/292	119/18870	0.00253531950945136	0.0254690218741332	0.018647434169168	914/3123/3146/916/10225/11118/11119	7
BP	GO:0032649	regulation of type II interferon production	7/292	119/18870	0.00253531950945136	0.0254690218741332	0.018647434169168	914/3123/3146/916/10225/11118/11119	7
BP	GO:0050729	positive regulation of inflammatory response	8/292	152/18870	0.00256699950301113	0.0256348595290649	0.018768854095241	975/3458/2828/1075/4818/241/6348/1051	8
BP	GO:0050866	negative regulation of cell activation	10/292	223/18870	0.00256710734887874	0.0256348595290649	0.018768854095241	972/3123/3146/301/8530/3142/5788/3398/3659/1051	10
BP	GO:0042060	wound healing	15/292	423/18870	0.00257125801744284	0.0256348595290649	0.018768854095241	1839/947/301/3688/3932/4780/22915/5327/2828/1026/7852/5028/3673/949/128866	15
BP	GO:0014910	regulation of smooth muscle cell migration	6/292	89/18870	0.00258912373861752	0.0257481199935883	0.0188517790330972	3488/80310/4780/6352/3673/4208	6
BP	GO:0032731	positive regulation of interleukin-1 beta production	5/292	62/18870	0.00270083270630471	0.0267247396288851	0.0195668222117286	3458/1958/115362/841/6348	5
BP	GO:0043030	regulation of macrophage activation	5/292	62/18870	0.00270083270630471	0.0267247396288851	0.0195668222117286	972/8530/5788/1075/6348	5
BP	GO:0046889	positive regulation of lipid biosynthetic process	6/292	90/18870	0.002738789734709	0.0269131900274405	0.019704798315349	972/301/3458/133/57406/949	6
BP	GO:0003180	aortic valve morphogenesis	4/292	38/18870	0.00274027680168229	0.0269131900274405	0.019704798315349	54567/7048/11096/23462	4
BP	GO:0071404	cellular response to low-density lipoprotein particle stimulus	4/292	38/18870	0.00274027680168229	0.0269131900274405	0.019704798315349	975/3688/1012/10628	4
BP	GO:0051100	negative regulation of binding	7/292	121/18870	0.00278430240810409	0.0272559065591226	0.0199557221236841	567/3725/7114/3001/114769/1026/23462	7
BP	GO:0046890	regulation of lipid biosynthetic process	9/292	189/18870	0.0027889444558981	0.0272559065591226	0.0199557221236841	27122/972/301/2171/3458/133/1958/57406/949	9
BP	GO:2001242	regulation of intrinsic apoptotic signaling pathway	9/292	190/18870	0.00288896052971648	0.0280371145811618	0.0205276924661414	972/9709/3932/4690/4780/10625/8531/3301/65018	9
BP	GO:0060021	roof of mouth development	6/292	91/18870	0.00289484628037988	0.0280371145811618	0.0205276924661414	6909/444/7048/84159/6654/25976	6
BP	GO:0032623	interleukin-2 production	5/292	63/18870	0.00289721573110034	0.0280371145811618	0.0205276924661414	7538/947/301/916/5788	5
BP	GO:0032663	regulation of interleukin-2 production	5/292	63/18870	0.00289721573110034	0.0280371145811618	0.0205276924661414	7538/947/301/916/5788	5
BP	GO:0001829	trophectodermal cell differentiation	3/292	19/18870	0.00295739711475279	0.028342319080367	0.0207511514130609	3726/84525/10370	3
BP	GO:0060716	labyrinthine layer blood vessel development	3/292	19/18870	0.00295739711475279	0.028342319080367	0.0207511514130609	3726/3280/23462	3
BP	GO:0071800	podosome assembly	3/292	19/18870	0.00295739711475279	0.028342319080367	0.0207511514130609	2934/3936/51411	3
BP	GO:0097254	renal tubular secretion	3/292	19/18870	0.00295739711475279	0.028342319080367	0.0207511514130609	9429/1910/6781	3
BP	GO:0055094	response to lipoprotein particle	4/292	39/18870	0.00301678986460455	0.0288416770147459	0.0211167620067539	975/3688/1012/10628	4
BP	GO:0010811	positive regulation of cell-substrate adhesion	7/292	123/18870	0.00305162655969361	0.0291044287307646	0.0213091386654065	10085/255743/916/7070/6251/1012/9448	7
BP	GO:1902903	regulation of supramolecular fiber organization	14/292	389/18870	0.00309840284995601	0.0294795155772257	0.0215837627680387	7114/28984/90952/3312/8477/93663/4690/148170/11151/5295/2934/10602/6840/1901	14
BP	GO:0071241	cellular response to inorganic substance	10/292	229/18870	0.00310604457635785	0.029481353556893	0.0215851084657659	567/3726/3725/1728/2353/3727/4780/241/3625/4208	10
BP	GO:0007389	pattern specification process	16/292	475/18870	0.00311461779063782	0.0294920029075227	0.0215929055090051	10252/3280/57801/8553/6909/10370/6781/54567/444/54345/7048/23462/6434/4212/7832/4208	16
BP	GO:0050767	regulation of neurogenesis	14/292	390/18870	0.00317020613688393	0.029946720500684	0.0219258321689271	567/3280/7533/3688/7070/3458/8553/54567/57142/7852/23462/3398/1030/7832	14
BP	GO:1903829	positive regulation of protein localization	16/292	476/18870	0.00317902091632866	0.0299584875876877	0.0219344475755709	975/149628/5175/3123/3688/9746/3458/1131/3002/5295/57142/5880/4947/65018/2770/8878	16
BP	GO:0006874	intracellular calcium ion homeostasis	12/292	308/18870	0.00319953636382264	0.0300802017292399	0.0220235619692555	9709/3932/7070/5788/6781/11151/2280/5028/6352/57620/6348/490	12
BP	GO:1904705	regulation of vascular associated smooth muscle cell proliferation	6/292	93/18870	0.00322680232260172	0.0302646530636436	0.0221586101125531	2697/3725/3488/10203/1026/4208	6
BP	GO:0003018	vascular process in circulatory system	11/292	269/18870	0.0032573820139023	0.0304792387967502	0.0223157214987509	83483/9429/1910/2171/1131/133/10365/2828/5028/6509/490	11
BP	GO:0009410	response to xenobiotic stimulus	15/292	434/18870	0.00327167182846173	0.0305407478704045	0.0223607560669194	1576/1571/1728/969/2353/3932/4780/7048/1848/1026/7852/10628/7508/3673/4208	15
BP	GO:0032412	regulation of monoatomic ion transmembrane transporter activity	10/292	231/18870	0.00330448678617194	0.0306978058254939	0.0224757478358514	7114/10008/7533/3688/54997/3458/1131/2280/57620/4208	10
BP	GO:0043368	positive T cell selection	4/292	40/18870	0.00331176429698987	0.0306978058254939	0.0224757478358514	972/916/915/5788	4
BP	GO:1901532	regulation of hematopoietic progenitor cell differentiation	4/292	40/18870	0.00331176429698987	0.0306978058254939	0.0224757478358514	7538/3280/4780/6654	4
BP	GO:0001947	heart looping	5/292	65/18870	0.00332061492698982	0.0307079296285648	0.0224831600934653	6909/10370/54345/7048/4208	5
BP	GO:0006690	icosanoid metabolic process	7/292	125/18870	0.0033381558300143	0.0307981836251669	0.0225492405840495	1571/972/301/2171/2687/57406/241	7
BP	GO:0002699	positive regulation of immune effector process	11/292	270/18870	0.00335029469333469	0.0308382939446947	0.0225786078108945	567/975/972/3123/301/3458/7293/3824/3142/5788/5880	11
BP	GO:0071375	cellular response to peptide hormone stimulus	12/292	310/18870	0.00337034873143943	0.0309509055198081	0.0226610576569856	760/2353/3164/8835/4690/4780/4929/5295/6654/5315/490/3625	12
BP	GO:0035966	response to topologically incorrect protein	8/292	159/18870	0.00338434328774321	0.031007478548351	0.0227024782435601	9709/3312/55757/4690/4780/5295/23645/3301	8
BP	GO:0002396	MHC protein complex assembly	3/292	20/18870	0.0034397983637423	0.0312264264304863	0.0228627834268048	567/3123/3108	3
BP	GO:0002501	peptide antigen assembly with MHC protein complex	3/292	20/18870	0.0034397983637423	0.0312264264304863	0.0228627834268048	567/3123/3108	3
BP	GO:0002643	regulation of tolerance induction	3/292	20/18870	0.0034397983637423	0.0312264264304863	0.0228627834268048	3146/916/7048	3
BP	GO:0006700	C21-steroid hormone biosynthetic process	3/292	20/18870	0.0034397983637423	0.0312264264304863	0.0228627834268048	27122/133/1958	3
BP	GO:0003014	renal system process	7/292	126/18870	0.00348889553691419	0.0315996533984128	0.0231360457982049	9429/947/1910/133/6781/2934/55959	7
BP	GO:0008154	actin polymerization or depolymerization	9/292	196/18870	0.00355009410888481	0.0320805307830275	0.0234881256471038	7114/90952/93663/4690/148170/11151/2934/10602/6840	9
BP	GO:0007044	cell-substrate junction assembly	6/292	95/18870	0.00358634226680665	0.0322607788455016	0.0236200963170304	5796/3915/7070/9748/9448/3673	6
BP	GO:1990874	vascular associated smooth muscle cell proliferation	6/292	95/18870	0.00358634226680665	0.0322607788455016	0.0236200963170304	2697/3725/3488/10203/1026/4208	6
BP	GO:0003203	endocardial cushion morphogenesis	4/292	41/18870	0.00362577821527948	0.032313581161614	0.0236587561335931	6909/7048/11096/23462	4
BP	GO:0043388	positive regulation of DNA binding	4/292	41/18870	0.00362577821527948	0.032313581161614	0.0236587561335931	3280/149628/3146/3458	4
BP	GO:0045066	regulatory T cell differentiation	4/292	41/18870	0.00362577821527948	0.032313581161614	0.0236587561335931	3123/3561/3458/3659	4
BP	GO:0150077	regulation of neuroinflammatory response	4/292	41/18870	0.00362577821527948	0.032313581161614	0.0236587561335931	8530/5788/1075/6348	4
BP	GO:0042886	amide transport	13/292	354/18870	0.00363303274808445	0.032313581161614	0.0236587561335931	2697/9429/760/972/3123/301/3688/10550/3458/1131/6352/6509/3625	13
BP	GO:0051384	response to glucocorticoid	7/292	127/18870	0.00364476565333267	0.0323452521432528	0.0236819444031741	7538/301/2353/133/6781/10081/1026	7
BP	GO:0002042	cell migration involved in sprouting angiogenesis	6/292	96/18870	0.00377688118098186	0.0332531171634847	0.0243466481080485	10769/301/3688/161198/3164/54567	6
BP	GO:0048645	animal organ formation	5/292	67/18870	0.00378679634888629	0.0332531171634847	0.0243466481080485	10252/3280/10370/7048/4208	5
BP	GO:0070301	cellular response to hydrogen peroxide	5/292	67/18870	0.00378679634888629	0.0332531171634847	0.0243466481080485	301/1728/80310/4780/10365	5
BP	GO:0120254	olefinic compound metabolic process	8/292	162/18870	0.00379092892369519	0.0332531171634847	0.0243466481080485	1576/27122/1571/127/1910/133/1958/57406	8
BP	GO:0045664	regulation of neuron differentiation	9/292	198/18870	0.00379506810038445	0.0332531171634847	0.0243466481080485	567/3280/7533/1910/3688/8835/23462/3398/4208	9
BP	GO:0001704	formation of primary germ layer	7/292	128/18870	0.00380587722967624	0.0332531171634847	0.0243466481080485	1843/2697/3688/8516/1844/1847/3673	7
BP	GO:0097237	cellular response to toxic substance	7/292	128/18870	0.00380587722967624	0.0332531171634847	0.0243466481080485	9429/127/1728/4780/6415/241/65018	7
BP	GO:0042092	type 2 immune response	4/292	42/18870	0.00395940050343423	0.0342875318801677	0.0251040066131491	975/972/301/3142	4
BP	GO:0071402	cellular response to lipoprotein particle stimulus	4/292	42/18870	0.00395940050343423	0.0342875318801677	0.0251040066131491	975/3688/1012/10628	4
BP	GO:0051651	maintenance of location in cell	10/292	237/18870	0.00396098893047365	0.0342875318801677	0.0251040066131491	7114/3932/7070/5552/5788/11151/2280/2934/65018/6348	10
BP	GO:0010566	regulation of ketone biosynthetic process	3/292	21/18870	0.00396758201139889	0.0342875318801677	0.0251040066131491	27122/133/1958	3
BP	GO:0071498	cellular response to fluid shear stress	3/292	21/18870	0.00396758201139889	0.0342875318801677	0.0251040066131491	4780/10365/4208	3
BP	GO:0022898	regulation of transmembrane transporter activity	10/292	239/18870	0.00420138957899073	0.0361502172905333	0.026467792931262	7114/10008/7533/3688/54997/3458/1131/2280/57620/4208	10
BP	GO:0043547	positive regulation of GTPase activity	10/292	239/18870	0.00420138957899073	0.0361502172905333	0.026467792931262	3688/9411/7070/8477/6251/9938/6654/6352/9448/6348	10
BP	GO:0035051	cardiocyte differentiation	8/292	165/18870	0.00423430036572113	0.0363543619252152	0.0266172597484422	10252/3280/3688/6909/10370/54345/4000/4208	8
BP	GO:0045670	regulation of osteoclast differentiation	5/292	69/18870	0.00429807816351841	0.0365559039232441	0.0267648210155823	2353/3458/5295/6348/1051	5
BP	GO:0003176	aortic valve development	4/292	43/18870	0.00431319028098913	0.0365559039232441	0.0267648210155823	54567/7048/11096/23462	4
BP	GO:0010712	regulation of collagen metabolic process	4/292	43/18870	0.00431319028098913	0.0365559039232441	0.0267648210155823	28984/7431/3688/3673	4
BP	GO:0032735	positive regulation of interleukin-12 production	4/292	43/18870	0.00431319028098913	0.0365559039232441	0.0267648210155823	3146/3458/4050/3659	4
BP	GO:0045622	regulation of T-helper cell differentiation	4/292	43/18870	0.00431319028098913	0.0365559039232441	0.0267648210155823	3726/3123/301/3142	4
BP	GO:0060412	ventricular septum morphogenesis	4/292	43/18870	0.00431319028098913	0.0365559039232441	0.0267648210155823	3280/10370/7048/23462	4
BP	GO:0002709	regulation of T cell mediated immunity	6/292	99/18870	0.00439362596329292	0.0370788306241224	0.0271476877498494	567/975/3123/3146/3824/5788	6
BP	GO:0046620	regulation of organ growth	6/292	99/18870	0.00439362596329292	0.0370788306241224	0.0271476877498494	6909/3142/10370/1848/8531/4208	6
BP	GO:0035739	CD4-positive, alpha-beta T cell proliferation	3/292	22/18870	0.00454197784563452	0.038168043127434	0.0279451670779569	975/916/7048	3
BP	GO:2000561	regulation of CD4-positive, alpha-beta T cell proliferation	3/292	22/18870	0.00454197784563452	0.038168043127434	0.0279451670779569	975/916/7048	3
BP	GO:0032922	circadian regulation of gene expression	5/292	70/18870	0.0045713523360635	0.0382524578142481	0.0280069722514361	8553/112464/1958/3398/8204	5
BP	GO:0061371	determination of heart left/right asymmetry	5/292	70/18870	0.0045713523360635	0.0382524578142481	0.0280069722514361	6909/10370/54345/7048/4208	5
BP	GO:0071901	negative regulation of protein serine/threonine kinase activity	6/292	100/18870	0.00461482245275078	0.0385347410717038	0.0282136491503951	1843/10252/81848/1026/1647/3301	6
BP	GO:0002244	hematopoietic progenitor cell differentiation	7/292	133/18870	0.00469398228070093	0.0389492282327344	0.0285171206416632	7538/3280/1052/4780/10370/5788/6654	7
BP	GO:0050868	negative regulation of T cell activation	7/292	133/18870	0.00469398228070093	0.0389492282327344	0.0285171206416632	972/3123/3146/301/3142/3659/1051	7
BP	GO:0061041	regulation of wound healing	7/292	133/18870	0.00469398228070093	0.0389492282327344	0.0285171206416632	1839/301/3688/4780/22915/5327/7852	7
BP	GO:0050792	regulation of viral process	8/292	168/18870	0.00471659350649547	0.0389743777193163	0.0285355341244323	7538/972/3123/3146/3669/2934/7852/6352	8
BP	GO:2001234	negative regulation of apoptotic signaling pathway	10/292	243/18870	0.00471670715703701	0.0389743777193163	0.0285355341244323	972/9709/4780/10625/4929/8531/4000/8682/3301/65018	10
BP	GO:1902074	response to salt	13/292	366/18870	0.00479622759168429	0.0395488933497634	0.0289561722804975	567/3726/1910/2353/3727/1131/1958/5028/10628/241/3673/3625/4208	13
BP	GO:0042542	response to hydrogen peroxide	6/292	101/18870	0.00484411308512266	0.0397993203347032	0.0291395252470514	301/1728/80310/4780/10365/10628	6
BP	GO:0002548	monocyte chemotaxis	5/292	71/18870	0.00485676395191047	0.0397993203347032	0.0291395252470514	1843/3146/301/6352/6348	5
BP	GO:0003208	cardiac ventricle morphogenesis	5/292	71/18870	0.00485676395191047	0.0397993203347032	0.0291395252470514	2280/54567/7048/23462/4208	5
BP	GO:0051250	negative regulation of lymphocyte activation	8/292	169/18870	0.00488638132158736	0.039897493161616	0.0292114035993535	972/3123/3146/301/3142/3398/3659/1051	8
BP	GO:0048565	digestive tract development	7/292	134/18870	0.00488890454355325	0.039897493161616	0.0292114035993535	3280/1910/639/6909/3142/1026/3398	7
BP	GO:0071900	regulation of protein serine/threonine kinase activity	11/292	285/18870	0.00501756870745021	0.0408632447409217	0.0299184896071268	1843/10252/28984/81848/80310/7070/3458/1026/1647/1030/3301	11
BP	GO:0010952	positive regulation of peptidase activity	8/292	170/18870	0.00506081577455533	0.0411308189644558	0.0301143971195306	3146/3932/10550/5720/2934/444/841/65018	8
BP	GO:0001825	blastocyst formation	4/292	45/18870	0.00508345701969749	0.0412088862493205	0.0301715549704474	3726/84525/10370/57142	4
BP	GO:0060485	mesenchyme development	12/292	327/18870	0.00514016411054117	0.0412088862493205	0.0301715549704474	10252/28984/3280/1910/6909/10370/7048/11096/57142/23462/6275/4208	12
BP	GO:0051258	protein polymerization	11/292	286/18870	0.0051485934617123	0.0412088862493205	0.0301715549704474	7114/90952/93663/4690/148170/11151/2934/10602/6840/65018/128866	11
BP	GO:0050766	positive regulation of phagocytosis	5/292	72/18870	0.00515459761574593	0.0412088862493205	0.0301715549704474	3561/3458/5788/3673/3601	5
BP	GO:0060411	cardiac septum morphogenesis	5/292	72/18870	0.00515459761574593	0.0412088862493205	0.0301715549704474	3280/6909/10370/7048/23462	5
BP	GO:0071260	cellular response to mechanical stimulus	5/292	72/18870	0.00515459761574593	0.0412088862493205	0.0301715549704474	441027/841/1647/3673/3659	5
BP	GO:0043371	negative regulation of CD4-positive, alpha-beta T cell differentiation	3/292	23/18870	0.00516412520961672	0.0412088862493205	0.0301715549704474	3146/301/3142	3
BP	GO:0045063	T-helper 1 cell differentiation	3/292	23/18870	0.00516412520961672	0.0412088862493205	0.0301715549704474	3146/301/3142	3
BP	GO:0045591	positive regulation of regulatory T cell differentiation	3/292	23/18870	0.00516412520961672	0.0412088862493205	0.0301715549704474	3123/3561/3458	3
BP	GO:0008016	regulation of heart contraction	9/292	208/18870	0.00522525750092319	0.0416128152689215	0.03046729619833	2697/1839/10008/1910/84525/133/6909/6781/490	9
BP	GO:0030856	regulation of epithelial cell differentiation	8/292	171/18870	0.00523997834487644	0.0416462535924116	0.0304917784473575	7538/10252/694/3280/3458/81575/1030/1051	8
BP	GO:0022604	regulation of cell morphogenesis	10/292	247/18870	0.00528051477899827	0.041884323637826	0.0306660841400322	301/6678/93663/148170/11151/7852/10602/5028/6348/5168	10
BP	GO:0032677	regulation of interleukin-8 production	6/292	103/18870	0.00532766557358158	0.0421738006804718	0.0308780280506739	7114/914/972/3146/301/5788	6
BP	GO:0045444	fat cell differentiation	10/292	248/18870	0.00542939584465955	0.0428078660421564	0.0313422662200624	7538/3280/3164/1052/4929/3398/84159/51150/3625/1051	10
BP	GO:0051896	regulation of phosphatidylinositol 3-kinase/protein kinase B signal transduction	10/292	248/18870	0.00542939584465955	0.0428078660421564	0.0313422662200624	3488/1839/3688/80310/112464/57142/10870/6352/65018/6348	10
BP	GO:0042093	T-helper cell differentiation	5/292	73/18870	0.00546513622474266	0.0428336815396662	0.0313611673303107	3726/3123/3146/301/3142	5
BP	GO:0071677	positive regulation of mononuclear cell migration	5/292	73/18870	0.00546513622474266	0.0428336815396662	0.0313611673303107	3146/80310/11151/6352/6348	5
BP	GO:1904377	positive regulation of protein localization to cell periphery	5/292	73/18870	0.00546513622474266	0.0428336815396662	0.0313611673303107	3688/3458/5295/2770/8878	5
BP	GO:0033120	positive regulation of RNA splicing	4/292	46/18870	0.00550099910703277	0.0429328308165451	0.0314337606015661	3312/5295/6434/6625	4
BP	GO:0006986	response to unfolded protein	7/292	137/18870	0.00551032795725238	0.0429328308165451	0.0314337606015661	9709/3312/4690/4780/5295/23645/3301	7
BP	GO:0007266	Rho protein signal transduction	7/292	137/18870	0.00551032795725238	0.0429328308165451	0.0314337606015661	3688/9411/8477/148170/2828/10602/1012	7
BP	GO:0032637	interleukin-8 production	6/292	104/18870	0.00558227176044729	0.0431535773981452	0.0315953827230908	7114/914/972/3146/301/5788	6
BP	GO:0042100	B cell proliferation	6/292	104/18870	0.00558227176044729	0.0431535773981452	0.0315953827230908	975/972/7293/5788/1026/4208	6
BP	GO:0090100	positive regulation of transmembrane receptor protein serine/threonine kinase signaling pathway	6/292	104/18870	0.00558227176044729	0.0431535773981452	0.0315953827230908	255743/3280/8516/10370/7048/1030	6
BP	GO:1905477	positive regulation of protein localization to membrane	6/292	104/18870	0.00558227176044729	0.0431535773981452	0.0315953827230908	975/3688/3458/3002/5295/8878	6
BP	GO:0055074	calcium ion homeostasis	12/292	331/18870	0.00564879325685496	0.0435826972916802	0.0319095677359633	9709/3932/7070/5788/6781/11151/2280/5028/6352/57620/6348/490	12
BP	GO:0043491	phosphatidylinositol 3-kinase/protein kinase B signal transduction	11/292	290/18870	0.00570001741896758	0.0438923520316609	0.0321362849773044	3488/1839/3688/80310/112464/5295/57142/10870/6352/65018/6348	11
BP	GO:0045123	cellular extravasation	5/292	74/18870	0.00578866078087724	0.0444021693230855	0.0325095535082722	83483/5175/3688/80310/7070	5
BP	GO:0045669	positive regulation of osteoblast differentiation	5/292	74/18870	0.00578866078087724	0.0444021693230855	0.0325095535082722	255743/3727/1052/4208/1051	5
BP	GO:0040037	negative regulation of fibroblast growth factor receptor signaling pathway	3/292	24/18870	0.00583507611997502	0.0444994822405802	0.0325808022681092	10252/81848/55959	3
BP	GO:0046885	regulation of hormone biosynthetic process	3/292	24/18870	0.00583507611997502	0.0444994822405802	0.0325808022681092	27122/133/1958	3
BP	GO:1903902	positive regulation of viral life cycle	3/292	24/18870	0.00583507611997502	0.0444994822405802	0.0325808022681092	972/3123/3146	3
BP	GO:0051924	regulation of calcium ion transport	10/292	251/18870	0.00589583308314714	0.0448763602751854	0.0328567378095224	3280/7070/6781/11151/2280/7852/6352/57620/6348/490	10
BP	GO:0014075	response to amine	4/292	47/18870	0.0059408381126799	0.0449595358508357	0.0329176357536636	1728/3164/4929/3673	4
BP	GO:0035850	epithelial cell differentiation involved in kidney development	4/292	47/18870	0.0059408381126799	0.0449595358508357	0.0329176357536636	947/1910/2828/4208	4
BP	GO:1905314	semi-lunar valve development	4/292	47/18870	0.0059408381126799	0.0449595358508357	0.0329176357536636	54567/7048/11096/23462	4
BP	GO:0060562	epithelial tube morphogenesis	12/292	334/18870	0.00605590185540656	0.0457428617246167	0.0334911567053721	10252/255743/3280/133/6909/10370/54567/7798/54345/7048/7852/4208	12
BP	GO:0035303	regulation of dephosphorylation	6/292	106/18870	0.00611800379747504	0.0460048044064651	0.0336829410204512	3458/5788/2280/23645/65018/4208	6
BP	GO:0046425	regulation of receptor signaling pathway via JAK-STAT	6/292	106/18870	0.00611800379747504	0.0460048044064651	0.0336829410204512	3280/3458/8835/5788/1647/6352	6
BP	GO:0030968	endoplasmic reticulum unfolded protein response	5/292	75/18870	0.00612545020773297	0.0460048044064651	0.0336829410204512	9709/4690/4780/5295/23645	5
BP	GO:0008360	regulation of cell shape	7/292	140/18870	0.0061891517551029	0.0463074908255147	0.0339045563263323	301/93663/148170/11151/10602/5028/6348	7
BP	GO:0070555	response to interleukin-1	7/292	140/18870	0.0061891517551029	0.0463074908255147	0.0339045563263323	3280/301/1958/10365/6352/6348/3625	7
BP	GO:0002064	epithelial cell development	9/292	214/18870	0.00626491612043092	0.04678592076352	0.0342548442493472	5175/1910/7431/639/6781/54345/2828/1026/7852	9
BP	GO:0048024	regulation of mRNA splicing, via spliceosome	6/292	107/18870	0.00639947280258831	0.0476409101949724	0.034880834490242	3312/3181/6434/6625/7072/84081	6
BP	GO:0042088	T-helper 1 type immune response	4/292	48/18870	0.00640347757042074	0.0476409101949724	0.034880834490242	3123/3146/301/3142	4
BP	GO:0051056	regulation of small GTPase mediated signal transduction	11/292	295/18870	0.00645366993616416	0.0479242506704273	0.0350882854433888	10252/3688/81848/9411/8477/93663/2828/9938/6654/9448/8878	11
BP	GO:0043536	positive regulation of blood vessel endothelial cell migration	5/292	76/18870	0.00647578117185547	0.0479627535610988	0.0351164757729063	7114/10769/3146/301/4780	5
BP	GO:0062012	regulation of small molecule metabolic process	12/292	337/18870	0.00648594282844927	0.0479627535610988	0.0351164757729063	27122/7114/972/301/2171/3458/133/1958/978/7033/5028/65018	12
BP	GO:0001779	natural killer cell differentiation	3/292	25/18870	0.00655579830130228	0.0479627535610988	0.0351164757729063	639/5788/3601	3
BP	GO:0002483	antigen processing and presentation of endogenous peptide antigen	3/292	25/18870	0.00655579830130228	0.0479627535610988	0.0351164757729063	567/64167/3123	3
BP	GO:0006706	steroid catabolic process	3/292	25/18870	0.00655579830130228	0.0479627535610988	0.0351164757729063	1576/7533/949	3
BP	GO:0046697	decidualization	3/292	25/18870	0.00655579830130228	0.0479627535610988	0.0351164757729063	3726/10370/6781	3
BP	GO:0050927	positive regulation of positive chemotaxis	3/292	25/18870	0.00655579830130228	0.0479627535610988	0.0351164757729063	1901/1012/3673	3
BP	GO:0072010	glomerular epithelium development	3/292	25/18870	0.00655579830130228	0.0479627535610988	0.0351164757729063	947/5175/1910	3
BP	GO:0002260	lymphocyte homeostasis	5/292	77/18870	0.00683992790871974	0.0496689980119546	0.0363657220624215	972/11151/1831/6654/4208	5
BP	GO:0050853	B cell receptor signaling pathway	5/292	77/18870	0.00683992790871974	0.0496689980119546	0.0363657220624215	975/3932/5788/6654/4208	5
BP	GO:0034764	positive regulation of transmembrane transport	9/292	217/18870	0.00684107020285247	0.0496689980119546	0.0363657220624215	7114/760/3688/54997/7070/3458/4780/5295/57620	9
BP	GO:0006911	phagocytosis, engulfment	4/292	49/18870	0.00688940876921756	0.0496689980119546	0.0363657220624215	2934/9938/51411/3673	4
BP	GO:0007520	myoblast fusion	4/292	49/18870	0.00688940876921756	0.0496689980119546	0.0363657220624215	975/3688/963/11096	4
BP	GO:0014911	positive regulation of smooth muscle cell migration	4/292	49/18870	0.00688940876921756	0.0496689980119546	0.0363657220624215	3488/80310/6352/3673	4
BP	GO:0032924	activin receptor signaling pathway	4/292	49/18870	0.00688940876921756	0.0496689980119546	0.0363657220624215	10370/2280/7048/3625	4
BP	GO:0046596	regulation of viral entry into host cell	4/292	49/18870	0.00688940876921756	0.0496689980119546	0.0363657220624215	972/3123/3146/2934	4
CC	GO:0009897	external side of plasma membrane	26/304	387/19886	3.05758666447986e-10	1.07932809256139e-07	9.30150048457557e-08	567/9429/947/914/972/3123/762/3688/3561/916/969/8516/161198/7070/7293/3824/915/5788/4059/11118/7048/7852/1901/11119/1012/3673	26
CC	GO:0001772	immunological synapse	10/304	45/19886	1.19551547500158e-09	2.1100848133778e-07	1.81844195934452e-07	975/3123/5551/916/3932/3001/3002/11151/963/490	10
CC	GO:0044194	cytolytic granule	6/304	13/19886	1.90526815545371e-08	2.24186552958386e-06	1.93200876114429e-06	5551/2999/5552/3002/4818/10578	6
CC	GO:0005925	focal adhesion	24/304	421/19886	3.67234581938287e-08	3.24084518560538e-06	2.79291563632013e-06	567/2697/975/390/301/7431/3688/81848/8516/7070/3312/5788/2934/9019/6251/6840/3660/1012/5880/3936/976/9448/26136/3673	24
CC	GO:0030055	cell-substrate junction	24/304	431/19886	5.71243926807915e-08	4.03298212326388e-06	3.47556831257869e-06	567/2697/975/390/301/7431/3688/81848/8516/7070/3312/5788/2934/9019/6251/6840/3660/1012/5880/3936/976/9448/26136/3673	24
CC	GO:0042105	alpha-beta T cell receptor complex	5/304	12/19886	5.86020678927787e-07	3.44775499435848e-05	2.97122765280931e-05	916/28639/915/28638/28755	5
CC	GO:0045121	membrane raft	15/304	286/19886	3.70912199956313e-05	0.00146459228646918	0.00126216541162843	2697/83483/9429/10008/5175/3688/3932/7070/112464/5788/7048/1901/1012/79180/949	15
CC	GO:0098857	membrane microdomain	15/304	287/19886	3.86061671014047e-05	0.00146459228646918	0.00126216541162843	2697/83483/9429/10008/5175/3688/3932/7070/112464/5788/7048/1901/1012/79180/949	15
CC	GO:0034774	secretory granule lumen	16/304	322/19886	3.93774377410975e-05	0.00146459228646918	0.00126216541162843	5274/567/7114/3146/6678/2171/1521/3312/5552/978/2934/22915/1075/51411/5315/29952	16
CC	GO:0060205	cytoplasmic vesicle lumen	16/304	325/19886	4.39963362640614e-05	0.00146459228646918	0.00126216541162843	5274/567/7114/3146/6678/2171/1521/3312/5552/978/2934/22915/1075/51411/5315/29952	16
CC	GO:0031983	vesicle lumen	16/304	326/19886	4.56388531194362e-05	0.00146459228646918	0.00126216541162843	5274/567/7114/3146/6678/2171/1521/3312/5552/978/2934/22915/1075/51411/5315/29952	16
CC	GO:0001891	phagocytic cup	5/304	28/19886	5.94885520542396e-05	0.00174995490626221	0.00150808697751537	301/11151/9938/3936/51411	5
CC	GO:0042613	MHC class II protein complex	4/304	17/19886	0.000108902238090878	0.00294937483392649	0.00254173051142018	567/972/3123/3108	4
CC	GO:0062023	collagen-containing extracellular matrix	18/304	429/19886	0.000116972373016915	0.00294937483392649	0.00254173051142018	64499/8404/10085/255743/81578/285/301/6678/161198/3915/4059/22915/64856/11096/1075/6275/1012/5315	18
CC	GO:0042611	MHC protein complex	4/304	25/19886	0.000525642911240304	0.0123701298445218	0.0106604071121718	567/972/3123/3108	4
CC	GO:0030139	endocytic vesicle	14/304	348/19886	0.000994202260160677	0.0219345873647949	0.0189029245517392	567/1839/7316/972/3123/7431/6678/27333/915/11151/2934/5880/10578/949	14
CC	GO:0005788	endoplasmic reticulum lumen	13/304	313/19886	0.00112145525602003	0.0232866885514747	0.0200681466866742	567/8404/3488/64167/81578/80310/3915/55757/23555/334/64856/11096/1075	13
CC	GO:0002102	podosome	4/304	31/19886	0.00121658868423092	0.023858655862973	0.0205610602188734	2934/6840/3936/51411	4
CC	GO:0098636	protein complex involved in cell adhesion	5/304	57/19886	0.00176621569448107	0.032814428429043	0.0282790213686997	3688/8516/3915/22915/3673	5
CC	GO:0031092	platelet alpha granule membrane	3/304	17/19886	0.00205191918296451	0.0362163735793236	0.0312107707303549	5175/6678/334	3
CC	GO:0097386	glial cell projection	4/304	37/19886	0.00237666663362892	0.0399506343652861	0.0344289051187347	3688/23585/3936/65018	4
CC	GO:0031091	platelet alpha granule	6/304	91/19886	0.0027301956155246	0.0438072296490993	0.0377524656883546	7114/5175/6678/334/5552/22915	6
MF	GO:0023023	MHC protein complex binding	8/291	37/18496	8.8607874233541e-08	4.5393822949961e-05	3.93833115233143e-05	567/975/972/3123/3312/3824/5315/3108	8
MF	GO:0023026	MHC class II protein complex binding	7/291	27/18496	1.5055994344929e-07	4.5393822949961e-05	3.93833115233143e-05	567/975/972/3123/3312/5315/3108	7
MF	GO:0061629	RNA polymerase II-specific DNA-binding transcription factor binding	19/291	344/18496	2.40636526069218e-06	0.000483679417399128	0.000419636327917197	3725/3280/947/7533/3146/2353/8553/3164/4780/10370/4005/4929/23462/3398/3301/7508/8204/10579/4208	19
MF	GO:0008330	protein tyrosine/threonine phosphatase activity	4/291	10/18496	1.16980486583082e-05	0.00141078466819197	0.00122398530172193	1843/1844/1847/1848	4
MF	GO:0033550	MAP kinase tyrosine phosphatase activity	4/291	10/18496	1.16980486583082e-05	0.00141078466819197	0.00122398530172193	1843/1844/1847/1848	4
MF	GO:0140297	DNA-binding transcription factor binding	21/291	477/18496	2.35288341670295e-05	0.00202725732655242	0.00175883196525539	3725/3280/947/7533/3146/5757/2353/8553/3164/6909/4780/10370/4005/4929/23462/3398/3301/7508/8204/10579/4208	21
MF	GO:0050840	extracellular matrix binding	7/291	55/18496	2.36082963002936e-05	0.00202725732655242	0.00175883196525539	8404/3688/6678/161198/4059/11096/3673	7
MF	GO:0035259	nuclear glucocorticoid receptor binding	4/291	12/18496	2.68956195894185e-05	0.00202725732655242	0.00175883196525539	7533/3164/4929/8204	4
MF	GO:0005178	integrin binding	11/291	154/18496	3.32110861200001e-05	0.00210330445663854	0.00182480983669259	10085/255743/975/3146/3688/8516/7070/11096/11082/3936/3673	11
MF	GO:0043548	phosphatidylinositol 3-kinase binding	5/291	25/18496	3.82231343606011e-05	0.00210330445663854	0.00182480983669259	3932/11151/5295/2934/10870	5
MF	GO:0017017	MAP kinase tyrosine/serine/threonine phosphatase activity	4/291	13/18496	3.8368738014965e-05	0.00210330445663854	0.00182480983669259	1843/1844/1847/1848	4
MF	GO:0019207	kinase regulator activity	14/291	256/18496	5.76692247443328e-05	0.00289787854340273	0.00251417585069591	1839/28984/81848/54997/8835/4690/55890/5295/7048/1026/1030/5880/6352/9467	14
MF	GO:0033549	MAP kinase phosphatase activity	4/291	18/18496	0.000154315264616539	0.00715785419721332	0.0062100960740421	1843/1844/1847/1848	4
MF	GO:0045296	cadherin binding	15/291	334/18496	0.000280728381827829	0.0120913724458701	0.0104903763735662	301/3688/9208/3312/93663/4690/5093/9748/4430/57142/1012/5315/26136/79180/128866	15
MF	GO:0098631	cell adhesion mediator activity	6/291	65/18496	0.000546204922483575	0.0218270531342421	0.0189369737413255	301/3688/90952/9746/4059/3673	6
MF	GO:0042608	T cell receptor binding	3/291	11/18496	0.000579158955469109	0.0218270531342421	0.0189369737413255	3123/916/3932	3
MF	GO:0042277	peptide binding	14/291	325/18496	0.000672041830110374	0.0238377190327385	0.0206814111185669	567/64167/9452/972/3123/1910/10203/9746/5295/2346/5480/3673/3108/949	14
MF	GO:0044389	ubiquitin-like protein ligase binding	14/291	327/18496	0.000713445168834979	0.0239004131559718	0.0207358040298821	3725/149628/7316/3312/4780/57142/1026/7852/841/10628/3301/65018/8878/1051	14
MF	GO:0019887	protein kinase regulator activity	11/291	226/18496	0.000940607231419773	0.0284231164959916	0.0246596646565555	1839/28984/81848/54997/4690/55890/1026/1030/5880/6352/9467	11
MF	GO:0004860	protein kinase inhibitor activity	6/291	72/18496	0.000942723598540352	0.0284231164959916	0.0246596646565555	81848/54997/4690/1026/1030/9467	6
MF	GO:0098847	sequence-specific single stranded DNA binding	3/291	14/18496	0.00123370775255505	0.0328226603054611	0.0284766730763973	3181/5093/54386	3
MF	GO:0031625	ubiquitin protein ligase binding	13/291	308/18496	0.00124695209594049	0.0328226603054611	0.0284766730763973	3725/149628/7316/3312/4780/57142/1026/7852/841/10628/3301/65018/8878	13
MF	GO:0019210	kinase inhibitor activity	6/291	76/18496	0.00125194226704081	0.0328226603054611	0.0284766730763973	81848/54997/4690/1026/1030/9467	6
MF	GO:0016004	phospholipase activator activity	3/291	15/18496	0.00152427218318572	0.0354993645782587	0.0307989599291168	3932/6352/6348	3
MF	GO:0001618	virus receptor activity	6/291	79/18496	0.00153065253571265	0.0354993645782587	0.0307989599291168	975/3688/7293/7852/3673/949	6
MF	GO:0046332	SMAD binding	6/291	79/18496	0.00153065253571265	0.0354993645782587	0.0307989599291168	3725/28984/2353/10370/2280/7048	6
MF	GO:0140272	exogenous protein binding	6/291	80/18496	0.00163331316381714	0.0364773273252494	0.031647432452909	975/3688/7293/7852/3673/949	6
MF	GO:0019956	chemokine binding	4/291	33/18496	0.00171428854002607	0.0369184282012757	0.0320301279846976	7538/3146/3688/7852	4
MF	GO:0005159	insulin-like growth factor receptor binding	3/291	16/18496	0.00185431418181614	0.038556946608108	0.0334516932255035	7533/8835/5295	3
MF	GO:0033218	amide binding	15/291	405/18496	0.00198548256348015	0.0399081995259511	0.0346240292648995	567/64167/9452/972/3123/1910/10203/9746/5295/2280/2346/5480/3673/3108/949	15
MF	GO:0019955	cytokine binding	8/291	145/18496	0.0021185913145937	0.0412100181516129	0.0357534765145354	7538/972/3146/3688/3561/7048/7852/3459	8
