# Supplementary material for: TM4SF1 overexpression in tumor-associated endothelial cells promotes microvascular invasion in hepatocellular carcinoma
Source: Front Oncol. 2025 Mar 7;15:1526177. doi: 10.3389/fonc.2025.1526177 (PMC11925789; doi:10.3389/fonc.2025.1526177)
Supplement: Supplementary file 5 [file DataSheet4.csv]

ONTOLOGY	ID	Description	GeneRatio	BgRatio	pvalue	p.adjust	qvalue	geneID	Count
BP	GO:0001667	ameboidal-type cell migration	51/720	497/18870	1.38663854230919e-10	6.72519693019955e-07	5.41956727115158e-07	56920/7424/4233/306/5797/4254/1948/8817/29941/3691/2335/2247/5168/5336/393/79812/3675/54567/6237/2013/388/1906/64321/2530/3315/152007/1942/358/7057/11167/1545/659/94/7042/6781/8503/161198/65979/4921/301/27086/7010/11156/56999/6672/8826/998/51157/1012/5048/1647	51
BP	GO:0031589	cell-substrate adhesion	39/720	356/18870	3.4736290339275e-09	8.05498678171934e-06	6.49119173532803e-06	10516/2199/182/133584/11170/7402/3691/2335/10461/4192/3987/3675/6237/1295/55742/2013/4059/8751/2651/10018/11037/51144/8910/1942/57580/22998/7057/55679/613/94/7412/29780/7010/56999/3678/9341/998/10109/1012	39
BP	GO:0003158	endothelium development	23/720	143/18870	4.98246605054805e-09	8.05498678171934e-06	6.49119173532803e-06	2702/55273/4233/182/7122/23462/2701/57493/50848/54567/1901/388/64321/5175/2889/11167/659/94/118/6781/4855/27086/7082	23
BP	GO:0003007	heart morphogenesis	32/720	264/18870	7.95688202175913e-09	9.64771945138294e-06	7.77471130178727e-06	2702/55273/2006/182/9510/7122/23462/57493/54567/1901/10413/55742/2013/1906/64321/8751/9249/27250/1942/659/94/7168/5663/7042/57534/4087/2280/6654/4487/7010/2296/998	32
BP	GO:0010631	epithelial cell migration	39/720	372/18870	1.1918510350351e-08	1.10993533331763e-05	8.94452499752225e-06	7424/4233/306/5797/4254/1948/8817/29941/2247/5168/5336/79812/3675/54567/6237/2013/388/1906/3315/152007/1942/7057/11167/1545/659/94/7042/6781/8503/161198/301/27086/7010/11156/56999/6672/51157/1012/1647	39
BP	GO:0090132	epithelium migration	39/720	375/18870	1.4880893447722e-08	1.10993533331763e-05	8.94452499752225e-06	7424/4233/306/5797/4254/1948/8817/29941/2247/5168/5336/79812/3675/54567/6237/2013/388/1906/3315/152007/1942/7057/11167/1545/659/94/7042/6781/8503/161198/301/27086/7010/11156/56999/6672/51157/1012/1647	39
BP	GO:0042060	wound healing	42/720	423/18870	1.60196852231411e-08	1.10993533331763e-05	8.94452499752225e-06	5270/2335/10461/2247/50848/10398/5336/857/8323/9162/26509/79602/10413/23208/928/1906/3315/83478/65991/358/7057/94/977/2778/1606/966/7168/7042/4855/7001/953/4921/301/1465/389/3678/27243/667/10544/79001/7035/2776	42
BP	GO:0090130	tissue migration	39/720	380/18870	2.14108889555025e-08	1.29803514292734e-05	1.04603461436554e-05	7424/4233/306/5797/4254/1948/8817/29941/2247/5168/5336/79812/3675/54567/6237/2013/388/1906/3315/152007/1942/7057/11167/1545/659/94/7042/6781/8503/161198/301/27086/7010/11156/56999/6672/51157/1012/1647	39
BP	GO:0007015	actin filament organization	44/720	464/18870	2.86130906885411e-08	1.54192766488249e-05	1.24257784475501e-05	4233/2006/11170/6387/3925/9168/83543/4648/8407/50848/23075/7169/1901/11346/2013/388/84952/830/800/10529/6709/11034/57580/22998/2059/55909/10602/134549/9844/9026/51474/7168/51763/118/1730/10787/4643/3092/389/8826/998/136319/10109/7082	44
BP	GO:0032970	regulation of actin filament-based process	38/720	379/18870	6.03327387390288e-08	2.9261378288429e-05	2.35805746250541e-05	2702/4233/2006/11170/6387/3925/9168/50848/23075/857/1901/11346/3759/1906/84952/830/6709/11034/57580/22998/2059/817/10602/9026/51474/7168/51763/118/6781/10787/27/389/11214/998/6717/136319/10109/7082	38
BP	GO:0043542	endothelial cell migration	31/720	284/18870	1.53905111401784e-07	6.7858162754423e-05	5.46841797736674e-05	7424/4233/306/5797/1948/8817/2247/79812/54567/6237/2013/388/1906/3315/1942/7057/11167/1545/94/6781/8503/161198/301/27086/7010/11156/56999/6672/51157/1012/1647	31
BP	GO:0045785	positive regulation of cell adhesion	43/720	482/18870	2.30073005123464e-07	9.29878395707334e-05	7.49351814055634e-05	2199/133584/6387/4254/1948/7402/2335/4179/50848/4192/3987/857/3675/2043/6237/1295/2013/5420/3485/2651/51144/9265/57580/55679/9580/10211/10892/7168/7042/3913/27/7412/64115/301/7010/2319/22920/3678/998/572/10109/1012/7082	43
BP	GO:0048545	response to steroid hormone	33/720	330/18870	4.75599143095315e-07	0.000177435064924021	0.000142987823345174	306/2/11170/445/8611/476/857/10413/249/10424/1906/3485/10018/10628/1636/706/2852/358/7057/1545/57630/7042/4015/6781/3304/301/27086/6155/9611/7035/3303/54541/5187	33
BP	GO:0060348	bone development	25/720	215/18870	7.54605938956029e-07	0.00025555315544565	0.000205940068620662	633/23213/8817/2200/249/3953/285590/55959/9249/2261/659/22856/2778/4015/6781/4921/27086/4487/7010/2296/2132/11214/79001/537/5048	25
BP	GO:0051017	actin filament bundle assembly	21/720	161/18870	8.8544859684298e-07	0.00025555315544565	0.000205940068620662	4233/2006/11170/3925/83543/50848/23075/1901/11346/84952/800/22998/2059/134549/51474/7168/51763/118/389/998/7082	21
BP	GO:1902903	regulation of supramolecular fiber organization	36/720	389/18870	9.42848078535071e-07	0.00025555315544565	0.000205940068620662	4233/2006/6387/3925/9168/50848/23075/1901/11346/1191/1906/84952/830/6709/11034/57580/22998/2059/10602/9026/51474/7168/51763/5663/118/10787/3304/3949/389/11214/998/136319/10109/3303/7082/1027	36
BP	GO:0007264	small GTPase mediated signal transduction	42/720	491/18870	9.70683958687609e-07	0.00025555315544565	0.000205940068620662	4233/3925/4254/57493/80243/2247/50848/23075/393/3675/253959/6237/388/84952/5337/9265/83478/2889/57580/83892/23348/8727/2059/613/10602/57568/9844/10211/7042/19/10787/5899/27/9771/65979/6654/152273/403/389/11214/998/1012	42
BP	GO:0010811	positive regulation of cell-substrate adhesion	18/720	123/18870	9.78565107049201e-07	0.00025555315544565	0.000205940068620662	2199/133584/7402/2335/4192/3987/3675/6237/1295/2013/51144/57580/55679/7010/3678/998/10109/1012	18
BP	GO:0045446	endothelial cell differentiation	18/720	124/18870	1.10466389370592e-06	0.00025555315544565	0.000205940068620662	55273/4233/182/7122/23462/57493/50848/1901/64321/5175/2889/11167/659/94/118/6781/4855/7082	18
BP	GO:0010632	regulation of epithelial cell migration	30/720	295/18870	1.10680686529615e-06	0.00025555315544565	0.000205940068620662	7424/4233/306/5797/8817/2247/5168/5336/79812/3675/54567/6237/2013/388/1906/3315/152007/1942/7057/659/94/7042/6781/301/27086/7010/56999/6672/51157/1647	30
BP	GO:0007266	Rho protein signal transduction	19/720	137/18870	1.13967344497161e-06	0.00025555315544565	0.000205940068620662	4233/3925/57493/50848/393/3675/388/83892/8727/2059/613/10602/10211/19/27/65979/11214/998/1012	19
BP	GO:0010810	regulation of cell-substrate adhesion	25/720	220/18870	1.15921018965037e-06	0.00025555315544565	0.000205940068620662	2199/182/133584/11170/7402/2335/4192/3987/3675/6237/1295/2013/8751/2651/51144/57580/22998/7057/55679/94/7010/3678/998/10109/1012	25
BP	GO:0061572	actin filament bundle organization	21/720	165/18870	1.32982452183898e-06	0.000280419518735612	0.000225978876411357	4233/2006/11170/3925/83543/50848/23075/1901/11346/84952/800/22998/2059/134549/51474/7168/51763/118/389/998/7082	21
BP	GO:0001945	lymph vessel development	9/720	31/18870	1.54493411982425e-06	0.000312205436714485	0.000251593876618748	7424/57493/1948/2247/5784/659/94/161198/2296	9
BP	GO:0061384	heart trabecula morphogenesis	9/720	32/18870	2.07707399476572e-06	0.000392590666926175	0.000316373119109471	9510/23462/57493/54567/1901/7042/2280/6654/7010	9
BP	GO:0110053	regulation of actin filament organization	28/720	273/18870	2.12529700077117e-06	0.000392590666926175	0.000316373119109471	4233/2006/6387/3925/9168/50848/23075/1901/11346/84952/830/6709/11034/57580/22998/2059/10602/9026/51474/7168/51763/118/10787/389/998/136319/10109/7082	28
BP	GO:0032956	regulation of actin cytoskeleton organization	32/720	337/18870	2.18555629010448e-06	0.000392590666926175	0.000316373119109471	4233/2006/11170/6387/3925/9168/50848/23075/1901/11346/1906/84952/830/6709/11034/57580/22998/2059/10602/9026/51474/7168/51763/118/10787/27/389/11214/998/136319/10109/7082	32
BP	GO:0001974	blood vessel remodeling	11/720	51/18870	2.73111900259282e-06	0.000460259910906857	0.000370905056798081	182/4883/84870/2034/54567/1636/64114/659/613/94/2296	11
BP	GO:0007265	Ras protein signal transduction	32/720	341/18870	2.81111146487705e-06	0.000460259910906857	0.000370905056798081	4233/3925/4254/57493/2247/50848/393/3675/6237/388/5337/9265/83478/2889/83892/8727/2059/613/10602/9844/10211/7042/19/10787/5899/27/9771/65979/6654/11214/998/1012	32
BP	GO:0048762	mesenchymal cell differentiation	27/720	262/18870	2.94186747177579e-06	0.000460259910906857	0.000370905056798081	56920/55273/182/23462/4254/2335/4192/2043/2013/1906/8751/27250/2651/152007/1942/6275/4040/7042/4855/4087/5595/65979/4487/2296/998/25937/348262	27
BP	GO:0051098	regulation of binding	27/720	262/18870	2.94186747177579e-06	0.000460259910906857	0.000370905056798081	4233/3925/7122/23462/857/2043/51053/489/8751/154/10211/9026/5663/23557/118/8536/5899/114769/4087/2280/1203/2296/22927/6672/285381/4043/10542	27
BP	GO:0060317	cardiac epithelial to mesenchymal transition	9/720	34/18870	3.6270156821096e-06	0.000549719564319736	0.000442997014068189	55273/182/23462/2013/8751/27250/1942/7042/4487	9
BP	GO:0050900	leukocyte migration	35/720	396/18870	3.78349988576894e-06	0.000556059831696345	0.000448106382005106	7424/6387/58494/4254/79148/50848/4192/23075/3675/1901/4313/90865/2013/928/1906/57509/5175/1240/57580/7057/2059/613/4345/7042/27/7412/5595/6654/301/2321/2920/998/65125/51157/5048	35
BP	GO:2001233	regulation of apoptotic signaling pathway	35/720	398/18870	4.23248729850793e-06	0.000603751864640102	0.00048653948419071	6387/64798/857/10413/1191/754/3315/10018/3625/64114/2852/51024/2537/7057/57630/9709/5663/10955/7001/9521/7314/3304/28978/1457/4487/51079/8870/6154/6672/291/572/4170/2950/3303/8531	35
BP	GO:0001837	epithelial to mesenchymal transition	21/720	178/18870	4.54321141615659e-06	0.000617598209060534	0.000497697699455618	55273/182/23462/4192/2043/2013/1906/8751/27250/2651/152007/1942/6275/4040/7042/4855/4087/4487/2296/25937/348262	21
BP	GO:0045765	regulation of angiogenesis	32/720	349/18870	4.58423412910912e-06	0.000617598209060534	0.000497697699455618	7424/306/9510/7122/5797/23213/10266/8817/2247/4192/6237/641700/2013/388/3315/10365/1942/358/7057/1545/94/23576/7042/7010/2296/56999/2321/3678/6672/65125/7082/1647	32
BP	GO:0062197	cellular response to chemical stress	30/720	317/18870	4.83436147765496e-06	0.000633693328827745	0.000510668112845886	10516/4233/2034/857/4313/388/1906/2530/5269/10365/706/358/10550/1545/7168/318/10068/7001/5595/5562/3304/4921/301/27086/65125/51157/25824/572/3303/8531	30
BP	GO:1901342	regulation of vasculature development	32/720	354/18870	6.16490785377121e-06	0.000786836923441852	0.000634080411663505	7424/306/9510/7122/5797/23213/10266/8817/2247/4192/6237/641700/2013/388/3315/10365/1942/358/7057/1545/94/23576/7042/7010/2296/56999/2321/3678/6672/65125/7082/1647	32
BP	GO:0009612	response to mechanical stimulus	23/720	213/18870	7.29448249205328e-06	0.000907134361191242	0.00073102330615368	6387/5270/2247/50848/4192/4313/90865/3759/1906/83862/3485/10628/358/7057/5595/7832/4921/7846/22927/3659/136319/572/1647	23
BP	GO:0050817	coagulation	24/720	229/18870	7.76348516288949e-06	0.00091836348878083	0.000740072411034883	5270/10461/50848/10398/5336/857/8323/9162/928/1906/3315/65991/7057/2778/1606/966/5663/7001/953/1465/10544/79001/7035/2776	24
BP	GO:0097191	extrinsic apoptotic signaling pathway	24/720	229/18870	7.76348516288949e-06	0.00091836348878083	0.000740072411034883	4254/64798/857/10413/3429/90865/10018/2261/6272/64114/2852/2537/7057/57630/7042/7001/3304/27018/51079/6672/572/4170/2950/3303	24
BP	GO:0070482	response to oxygen levels	31/720	343/18870	8.61654288953171e-06	0.000970366263446572	0.000781979367591345	2982/7424/6387/2983/2034/857/2043/4313/3708/1906/8751/1636/10397/358/7057/3709/94/23576/7042/6781/7412/5885/5562/4921/7010/5351/29923/537/572/54541/1027	31
BP	GO:0061383	trabecula morphogenesis	10/720	47/18870	8.84511039167195e-06	0.000970366263446572	0.000781979367591345	9510/23462/57493/54567/1901/4313/7042/2280/6654/7010	10
BP	GO:0060485	mesenchyme development	30/720	327/18870	8.95273409912491e-06	0.000970366263446572	0.000781979367591345	56920/55273/182/23462/4254/2335/4192/2043/10413/2013/1906/8751/27250/2651/152007/1942/6275/659/94/4040/7042/4855/4087/5595/65979/4487/2296/998/25937/348262	30
BP	GO:0010594	regulation of endothelial cell migration	24/720	231/18870	9.0033983206383e-06	0.000970366263446572	0.000781979367591345	7424/4233/306/5797/8817/2247/79812/54567/6237/2013/388/1906/3315/1942/7057/94/6781/301/27086/7010/56999/6672/51157/1647	24
BP	GO:0048844	artery morphogenesis	13/720	80/18870	9.71723313180292e-06	0.00101816111153886	0.000820495324393659	2702/182/23462/1948/4192/54567/1906/221395/94/7042/2296/3949/56999	13
BP	GO:0008217	regulation of blood pressure	21/720	187/18870	9.86671592625286e-06	0.00101816111153886	0.000820495324393659	2702/5125/2982/7424/10266/4883/476/2013/1906/1522/1636/659/6196/94/154/7168/23576/1889/2132/8870/65125	21
BP	GO:0032835	glomerulus development	12/720	69/18870	1.03972407680763e-05	0.00105055453594104	0.000846599889733931	182/23213/55959/5420/5175/358/3913/4643/7010/2296/8826/25937	12
BP	GO:0001666	response to hypoxia	28/720	298/18870	1.13788727192805e-05	0.00111842956864385	0.000901297664324386	7424/6387/2034/857/2043/4313/3708/1906/8751/1636/10397/358/7057/3709/94/23576/7042/6781/7412/5885/5562/4921/7010/5351/29923/572/54541/1027	28
BP	GO:0050878	regulation of body fluid levels	32/720	365/18870	1.15462225242993e-05	0.00111842956864385	0.000901297664324386	2702/5270/57493/4883/10461/50848/10398/5336/857/8323/9162/2013/928/1906/3315/3783/65991/358/7057/2778/1606/966/51763/7001/953/2132/1465/65125/10544/79001/7035/2776	32
BP	GO:0006979	response to oxidative stress	34/720	400/18870	1.19619305475142e-05	0.00111842956864385	0.000901297664324386	10516/4233/79772/2034/253827/4313/388/1906/2530/10628/10365/358/10550/1545/8428/7168/5663/318/2878/10068/7001/5595/5562/3304/4921/301/27086/1827/51157/25824/55967/2950/3303/4710	34
BP	GO:0097205	renal filtration	8/720	30/18870	1.19914098081402e-05	0.00111842956864385	0.000901297664324386	2702/23213/3675/2013/55959/221395/358/4643	8
BP	GO:0010634	positive regulation of epithelial cell migration	20/720	176/18870	1.33933345482308e-05	0.00122561646337584	0.000987675296476284	7424/4233/306/8817/2247/5168/5336/3675/6237/388/1906/3315/152007/7057/659/7042/301/27086/7010/51157	20
BP	GO:0003018	vascular process in circulatory system	26/720	269/18870	1.41556653032654e-05	0.00124536562340049	0.00100359035478807	2702/2982/7122/10266/8671/6509/857/10257/4313/489/3953/1906/1636/10365/2852/659/613/154/23576/583/1889/7010/2296/2132/11156/7082	26
BP	GO:0003073	regulation of systemic arterial blood pressure	14/720	95/18870	1.4275967068806e-05	0.00124536562340049	0.00100359035478807	2702/5125/2013/1906/1522/1636/659/6196/154/7168/23576/1889/8870/65125	14
BP	GO:0071384	cellular response to corticosteroid stimulus	11/720	60/18870	1.43794793629747e-05	0.00124536562340049	0.00100359035478807	11170/445/1906/10018/1636/2852/358/1545/6781/301/54541	11
BP	GO:0097193	intrinsic apoptotic signaling pathway	29/720	319/18870	1.49610038841146e-05	0.0012729976989115	0.00102585793945923	6387/857/489/1191/3708/754/3315/57600/10018/51024/2537/10550/1545/29965/8428/9709/10955/7314/4487/51079/837/8870/6154/572/79073/4170/3303/54541/8531	29
BP	GO:0007160	cell-matrix adhesion	24/720	239/18870	1.59705481937693e-05	0.00133546825413415	0.00107620046176888	10516/182/11170/7402/3691/2335/3987/3675/6237/2013/4059/8751/10018/11037/8910/22998/7057/613/94/7412/7010/56999/3678/1012	24
BP	GO:0036303	lymph vessel morphogenesis	7/720	23/18870	1.64191470954637e-05	0.00134791360990344	0.00108622967630417	7424/2247/5784/659/94/161198/2296	7
BP	GO:0007596	blood coagulation	23/720	224/18870	1.66752199163312e-05	0.00134791360990344	0.00108622967630417	5270/10461/50848/10398/5336/857/8323/9162/928/1906/3315/65991/7057/2778/1606/966/7001/953/1465/10544/79001/7035/2776	23
BP	GO:0007229	integrin-mediated signaling pathway	15/720	111/18870	2.06946443872064e-05	0.00161885524641857	0.00130457070644648	9510/3691/2335/3987/3675/2013/8751/2530/55679/3913/9636/65979/3678/998/667	15
BP	GO:0060840	artery development	15/720	111/18870	2.06946443872064e-05	0.00161885524641857	0.00130457070644648	2702/182/23462/1948/4192/54567/1906/221395/659/94/7042/4015/2296/3949/56999	15
BP	GO:0034614	cellular response to reactive oxygen species	18/720	154/18870	2.44192784429503e-05	0.00187989683251284	0.0015149336818492	10516/4233/4313/388/1906/10365/358/1545/7168/10068/7001/5595/5562/4921/301/27086/51157/25824	18
BP	GO:0060537	muscle tissue development	35/720	433/18870	2.59895660834252e-05	0.00195977563127369	0.00157930481148545	2702/2006/23462/57493/1948/2247/857/8470/54567/1901/10413/1906/3344/10529/55909/10211/7168/2317/858/7042/4015/10611/2280/5562/7832/27086/4487/2296/1465/1827/56999/11214/998/136319/8531	35
BP	GO:0007162	negative regulation of cell adhesion	28/720	312/18870	2.64263013899005e-05	0.00195977563127369	0.00157930481148545	182/11170/6387/445/5270/4192/23075/2043/4313/10875/928/5420/8751/2651/5322/2615/7057/1545/94/4855/7001/80762/64115/301/3659/57162/65125/1012	28
BP	GO:0051099	positive regulation of binding	16/720	127/18870	2.70172547653783e-05	0.00195977563127369	0.00157930481148545	4233/3925/7122/857/2043/51053/10211/9026/5663/118/5899/2280/1203/2296/285381/10542	16
BP	GO:0007599	hemostasis	23/720	231/18870	2.7324084546523e-05	0.00195977563127369	0.00157930481148545	5270/10461/50848/10398/5336/857/8323/9162/928/1906/3315/65991/7057/2778/1606/966/7001/953/1465/10544/79001/7035/2776	23
BP	GO:0045766	positive regulation of angiogenesis	20/720	185/18870	2.78813440325535e-05	0.00195977563127369	0.00157930481148545	7424/306/10266/8817/2247/4192/6237/2013/388/3315/358/7057/1545/94/23576/7010/2321/3678/65125/7082	20
BP	GO:1904018	positive regulation of vasculature development	20/720	185/18870	2.78813440325535e-05	0.00195977563127369	0.00157930481148545	7424/306/10266/8817/2247/4192/6237/2013/388/3315/358/7057/1545/94/23576/7010/2321/3678/65125/7082	20
BP	GO:0072010	glomerular epithelium development	7/720	25/18870	3.01177803499236e-05	0.00204928149722382	0.00165143400959133	182/5420/5175/3913/4643/2296/8826	7
BP	GO:0001765	membrane raft assembly	5/720	11/18870	3.04223232577557e-05	0.00204928149722382	0.00165143400959133	857/23180/2013/10211/858	5
BP	GO:0072015	podocyte development	5/720	11/18870	3.04223232577557e-05	0.00204928149722382	0.00165143400959133	182/5420/3913/4643/8826	5
BP	GO:0036293	response to decreased oxygen levels	28/720	315/18870	3.13973569620668e-05	0.00208598878446608	0.00168101494448672	7424/6387/2034/857/2043/4313/3708/1906/8751/1636/10397/358/7057/3709/94/23576/7042/6781/7412/5885/5562/4921/7010/5351/29923/572/54541/1027	28
BP	GO:0001946	lymphangiogenesis	6/720	18/18870	3.78504520093535e-05	0.00248073908439682	0.00199912842547268	7424/5784/659/94/161198/2296	6
BP	GO:0061448	connective tissue development	26/720	285/18870	3.84850661660821e-05	0.00248870094540664	0.00200554457087246	633/23213/4256/8817/2247/4192/10865/25979/10424/285590/55959/1906/2261/659/94/22856/51320/4015/6781/5595/583/140606/5562/7314/4487/2132	26
BP	GO:0050921	positive regulation of chemotaxis	17/720	145/18870	3.91905553468893e-05	0.00250097622937386	0.00201543673134349	7424/4233/6387/8817/2247/4192/23075/1901/1906/3315/1240/7057/659/5595/65125/51157/1012	17
BP	GO:0000302	response to reactive oxygen species	21/720	205/18870	3.97451479691764e-05	0.00250342815130527	0.00201741263717775	10516/4233/4313/388/1906/10628/10365/358/1545/8428/7168/10068/7001/5595/5562/4921/301/27086/51157/25824/2950	21
BP	GO:1905521	regulation of macrophage migration	9/720	45/18870	4.20833612649369e-05	0.00261672182224287	0.00210871147606897	79148/4192/928/57509/1240/7057/613/4345/5595	9
BP	GO:0030177	positive regulation of Wnt signaling pathway	17/720	146/18870	4.28122563253926e-05	0.00262735757066737	0.00211728240040975	27123/23213/84870/2247/857/10413/55959/54972/4300/51704/1457/10927/6206/79971/1456/65125/51185	17
BP	GO:0071356	cellular response to tumor necrosis factor	23/720	238/18870	4.37453862433839e-05	0.00262735757066737	0.00211728240040975	445/55504/3987/965/1906/83643/10365/2852/7057/1545/51763/2167/10068/114769/7412/5595/3304/27086/837/2950/10670/3303/8531	23
BP	GO:0031099	regeneration	20/720	191/18870	4.41343320475751e-05	0.00262735757066737	0.00211728240040975	306/6387/4192/2043/4313/10413/4837/928/55959/8751/5738/1636/706/55909/8428/3913/301/5782/136319/1027	20
BP	GO:0009205	purine ribonucleoside triphosphate metabolic process	18/720	161/18870	4.44213032566442e-05	0.00262735757066737	0.00211728240040975	706/51024/4718/318/514/518/168537/3304/51079/522/4832/55967/572/3303/4710/4717/4708/4713	18
BP	GO:0034599	cellular response to oxidative stress	24/720	255/18870	4.60697353654103e-05	0.00269202670508723	0.00216939666977512	10516/4233/2034/4313/388/1906/2530/10365/358/10550/1545/7168/318/10068/7001/5595/5562/3304/4921/301/27086/51157/25824/3303	24
BP	GO:0071383	cellular response to steroid hormone stimulus	21/720	208/18870	4.92247932134302e-05	0.00284214579863257	0.00229037164412865	11170/445/8611/476/10413/10424/1906/10018/1636/2852/358/1545/6781/3304/301/27086/9611/7035/3303/54541/5187	21
BP	GO:0072310	glomerular epithelial cell development	5/720	12/18870	5.05142833437748e-05	0.00288228557902715	0.00232271868799301	182/5420/3913/4643/8826	5
BP	GO:0043281	regulation of cysteine-type endopeptidase activity involved in apoptotic process	18/720	163/18870	5.23297972126969e-05	0.00295115716839046	0.00237821954774472	489/2852/51024/2537/358/7057/10550/55075/57630/9026/1611/10892/114769/1457/51079/3092/572/10542	18
BP	GO:0003151	outflow tract morphogenesis	12/720	81/18870	5.492536784386e-05	0.00305447029045277	0.00246147546141099	2702/2006/182/7122/55742/1906/64321/9249/659/7042/2296/998	12
BP	GO:0031960	response to corticosteroid	17/720	149/18870	5.55173270086225e-05	0.00305447029045277	0.00246147546141099	306/2/11170/445/249/1906/3485/10018/1636/2852/358/1545/57630/6781/301/6155/54541	17
BP	GO:0045732	positive regulation of protein catabolic process	21/720	210/18870	5.66179382780621e-05	0.00305447029045277	0.00246147546141099	255488/857/4947/1191/90865/641700/64321/29116/57630/9709/5663/80762/3304/1457/51079/8870/3949/51160/3303/1027/11267	21
BP	GO:0097529	myeloid leukocyte migration	23/720	242/18870	5.66808919877834e-05	0.00305447029045277	0.00246147546141099	7424/6387/4254/79148/4192/23075/4313/2013/928/1906/57509/5175/1240/57580/7057/613/4345/7042/5595/301/2321/2920/5048	23
BP	GO:0034612	response to tumor necrosis factor	24/720	259/18870	5.90459371448479e-05	0.00314695379288475	0.00253600421768445	445/55504/3987/965/1906/83643/10365/2852/7057/1545/51763/2167/10068/114769/7412/5595/3304/27086/7846/837/2950/10670/3303/8531	24
BP	GO:1905314	semi-lunar valve development	9/720	47/18870	6.044813649226e-05	0.0031866680650811	0.00256800836150757	2702/2006/182/23462/54567/1942/659/7042/4087	9
BP	GO:0071496	cellular response to external stimulus	29/720	346/18870	6.64138197421146e-05	0.00346351640590598	0.00279110936844903	11170/2247/1312/50848/11345/90865/3759/5337/3625/5287/23710/358/652968/659/8428/1611/5899/7412/5595/5562/9213/9891/22927/3659/136319/572/81631/10670/1647	29
BP	GO:0003094	glomerular filtration	7/720	28/18870	6.71337622894727e-05	0.00346381645855258	0.00279135116887808	2702/23213/2013/55959/221395/358/4643	7
BP	GO:0046034	ATP metabolic process	16/720	137/18870	6.87838139156713e-05	0.00351159471043164	0.00282985375145582	706/51024/4718/318/514/518/3304/51079/522/55967/572/3303/4710/4717/4708/4713	16
BP	GO:0035023	regulation of Rho protein signal transduction	12/720	83/18870	7.0163840612896e-05	0.00354473569763068	0.00285656074775968	4233/3925/57493/50848/3675/83892/2059/613/10211/19/27/11214	12
BP	GO:0009144	purine nucleoside triphosphate metabolic process	18/720	167/18870	7.19744602552603e-05	0.00356200134936747	0.00287047444605566	706/51024/4718/318/514/518/168537/3304/51079/522/4832/55967/572/3303/4710/4717/4708/4713	18
BP	GO:1902904	negative regulation of supramolecular fiber organization	18/720	167/18870	7.19744602552603e-05	0.00356200134936747	0.00287047444605566	4233/3925/9168/50848/23075/1901/1191/84952/830/6709/2059/9026/51474/51763/118/3949/136319/7082	18
BP	GO:0002064	epithelial cell development	21/720	214/18870	7.44366594671718e-05	0.00361017798415783	0.00290929806949062	4233/182/7122/23022/7431/57493/2034/50848/10413/5420/5175/2889/196383/2317/118/3913/6781/4643/8826/572/7082	21
BP	GO:0045216	cell-cell junction organization	21/720	214/18870	7.44366594671718e-05	0.00361017798415783	0.00290929806949062	2702/7122/2701/10266/57493/1948/50848/3987/857/2043/928/1636/5175/24146/55679/7042/118/389/998/1012/7082	21
BP	GO:0001822	kidney development	27/720	314/18870	7.63486570923775e-05	0.00366357259133913	0.00295232664821317	5125/182/9510/445/23213/1948/2247/2200/3675/2043/10413/55959/5420/64321/10018/1636/5175/358/7042/3913/4643/4087/7010/2296/403/8826/25937	27
BP	GO:0009199	ribonucleoside triphosphate metabolic process	18/720	168/18870	7.78037065789547e-05	0.00366357259133913	0.00295232664821317	706/51024/4718/318/514/518/168537/3304/51079/522/4832/55967/572/3303/4710/4717/4708/4713	18
BP	GO:1990845	adaptive thermogenesis	18/720	168/18870	7.78037065789547e-05	0.00366357259133913	0.00295232664821317	4883/2034/857/79602/249/25979/5334/3953/58488/1240/1152/154/2778/10400/2167/291/1666/216	18
BP	GO:0071260	cellular response to mechanical stimulus	11/720	72/18870	8.37145665280752e-05	0.00390399661212659	0.003146074752214	2247/50848/90865/3759/358/5595/22927/3659/136319/572/1647	11
BP	GO:0016049	cell growth	37/720	497/18870	8.83383439866059e-05	0.00408039017461941	0.00328822327039867	56920/8425/3486/11170/6387/5270/2335/92304/393/8470/10413/50618/51299/1906/64321/8751/659/94/817/55909/7042/51320/10611/3913/1982/3304/9166/1457/27086/4487/51079/8826/998/136319/3303/1027/5048	37
BP	GO:0050821	protein stabilization	21/720	217/18870	9.09101931884729e-05	0.00414029327005872	0.00333649677953945	2043/1191/55742/9349/64321/1942/483/10211/9026/573/3304/1457/4487/2319/2597/3092/23673/8774/3303/100996939/2776	21
BP	GO:0032535	regulation of cellular component size	30/720	370/18870	9.13425525559347e-05	0.00414029327005872	0.00333649677953945	56920/2006/6387/9168/2335/64798/23075/393/1906/830/6709/3783/11034/57580/358/2059/659/10602/9026/51474/23557/118/10787/1982/65125/136319/10109/2647/10542/5048	30
BP	GO:0003179	heart valve morphogenesis	10/720	61/18870	9.51812260557248e-05	0.00423512794835106	0.00341292025441725	2702/2006/182/23462/54567/1942/659/7042/4087/56999	10
BP	GO:1905517	macrophage migration	10/720	61/18870	9.51812260557248e-05	0.00423512794835106	0.00341292025441725	79148/4192/4313/928/57509/1240/7057/613/4345/5595	10
BP	GO:0035024	negative regulation of Rho protein signal transduction	6/720	21/18870	0.00010030612936299	0.00438478217799676	0.00353352061354357	4233/3925/57493/3675/83892/27	6
BP	GO:0071385	cellular response to glucocorticoid stimulus	9/720	50/18870	0.000100352746754153	0.00438478217799676	0.00353352061354357	11170/445/1906/10018/358/1545/6781/301/54541	9
BP	GO:0030336	negative regulation of cell migration	30/720	373/18870	0.000105530801039244	0.00456986058071726	0.00368266789716836	79772/182/3486/6387/7122/5797/23213/79148/8519/2247/393/79812/2043/54567/6237/90865/388/8751/22998/7057/1545/613/94/4345/8428/7168/6781/56999/6672/1647	30
BP	GO:0030111	regulation of Wnt signaling pathway	28/720	338/18870	0.000107802099714882	0.00462690427979805	0.00372863713312863	27123/23213/84870/2247/4192/857/8323/3675/10413/55959/64321/3485/54972/5218/4300/83439/9580/51704/5663/1457/10927/6206/79971/1456/65125/25937/51185/2776	28
BP	GO:0034446	substrate adhesion-dependent cell spreading	13/720	100/18870	0.000108959890557515	0.00463557429126269	0.00373562394866161	2335/10461/4192/3987/55742/1942/57580/55679/29780/7010/9341/998/10109	13
BP	GO:0006935	chemotaxis	35/720	468/18870	0.000124532272957326	0.00525201325080895	0.00423238745529108	56920/7424/4233/6387/79148/1948/8817/2247/5168/4192/23075/1901/4313/55742/641700/1906/5337/3315/57509/6275/1240/57580/7057/659/7042/4015/7412/5595/301/2321/2920/65125/51157/5355/1012	35
BP	GO:0002040	sprouting angiogenesis	19/720	190/18870	0.000125917358685841	0.00526464818643386	0.00424256944465088	7424/10266/1948/84870/2247/79812/54567/55742/10365/7057/94/8503/161198/301/7010/56999/3678/1012/7082	19
BP	GO:0072001	renal system development	27/720	324/18870	0.000128967677283428	0.00534609602414209	0.00430820500003029	5125/182/9510/445/23213/1948/2247/2200/3675/2043/10413/55959/5420/64321/10018/1636/5175/358/7042/3913/4643/4087/7010/2296/403/8826/25937	27
BP	GO:0042330	taxis	35/720	470/18870	0.000135291521456002	0.00556071083950517	0.00448115449746776	56920/7424/4233/6387/79148/1948/8817/2247/5168/4192/23075/1901/4313/55742/641700/1906/5337/3315/57509/6275/1240/57580/7057/659/7042/4015/7412/5595/301/2321/2920/65125/51157/5355/1012	35
BP	GO:0035265	organ growth	18/720	177/18870	0.00015207749391174	0.00619811634850367	0.00499481410786634	57493/2247/8470/1901/10413/3953/1906/10018/2261/80014/7042/10611/6781/4087/4921/27086/2296/8531	18
BP	GO:0010507	negative regulation of autophagy	12/720	90/18870	0.000155610070607918	0.0062892403537367	0.00506824729971228	4233/3953/5768/706/23012/1611/1982/9637/65125/6048/4170/10670	12
BP	GO:2001234	negative regulation of apoptotic signaling pathway	22/720	243/18870	0.000165672162820869	0.00664057842711749	0.00535137660333961	6387/10413/1191/754/3315/64114/2537/7057/57630/9709/5663/7001/3304/28978/1457/51079/8870/291/4170/2950/3303/8531	22
BP	GO:0010649	regulation of cell communication by electrical coupling	5/720	15/18870	0.000174076088178208	0.00683741636106758	0.00551000042292869	2702/857/805/817/6717	5
BP	GO:0051056	regulation of small GTPase mediated signal transduction	25/720	295/18870	0.000174529538134557	0.00683741636106758	0.00551000042292869	4233/3925/4254/57493/80243/50848/23075/393/3675/253959/84952/9265/83478/57580/83892/2059/613/57568/10211/7042/19/27/6654/152273/11214	25
BP	GO:0003177	pulmonary valve development	6/720	23/18870	0.000174812294592243	0.00683741636106758	0.00551000042292869	2702/182/23462/659/7042/4087	6
BP	GO:0110020	regulation of actomyosin structure organization	13/720	105/18870	0.00017972047748173	0.00697315452629114	0.00561938638222876	4233/3925/50848/1901/1906/84952/22998/7168/51763/389/11214/998/7082	13
BP	GO:0016055	Wnt signaling pathway	34/720	459/18870	0.00018552526159395	0.00714125014865601	0.00575484792229186	27123/23213/84870/2247/4192/5336/857/8323/3675/10413/55959/1906/64321/3485/54972/5218/4300/83439/9580/51704/4040/5663/5562/1457/10927/6206/79971/54623/1456/998/65125/25937/51185/2776	34
BP	GO:0198738	cell-cell signaling by wnt	34/720	461/18870	0.000201254586010215	0.00762989577645822	0.00614862789321527	27123/23213/84870/2247/4192/5336/857/8323/3675/10413/55959/1906/64321/3485/54972/5218/4300/83439/9580/51704/4040/5663/5562/1457/10927/6206/79971/54623/1456/998/65125/25937/51185/2776	34
BP	GO:0120161	regulation of cold-induced thermogenesis	16/720	150/18870	0.000201366321523021	0.00762989577645822	0.00614862789321527	4883/2034/857/79602/249/25979/5334/3953/58488/1240/154/2778/10400/2167/1666/216	16
BP	GO:0001819	positive regulation of cytokine production	36/720	499/18870	0.000203176331402022	0.00763880005658764	0.00615580349649699	23213/57493/4179/3459/4192/5336/84632/965/10865/1191/23180/90865/55959/3315/10554/7057/1545/10972/51704/4345/10211/11334/10892/5663/5885/9636/3304/301/27086/29923/2597/3659/57162/51157/10542/3303	36
BP	GO:0051497	negative regulation of stress fiber assembly	7/720	33/18870	0.000205158365811872	0.00765398518605828	0.006168040585097	4233/3925/50848/1901/84952/51763/7082	7
BP	GO:0014706	striated muscle tissue development	23/720	264/18870	0.000209660773105246	0.00774049070311702	0.00623775192201269	2702/23462/57493/1948/2247/8470/54567/1901/10413/1906/10529/7168/7042/4015/10611/2280/27086/4487/2296/56999/11214/998/136319	23
BP	GO:2000146	negative regulation of cell motility	30/720	388/18870	0.000210669025321948	0.00774049070311702	0.00623775192201269	79772/182/3486/6387/7122/5797/23213/79148/8519/2247/393/79812/2043/54567/6237/90865/388/8751/22998/7057/1545/613/94/4345/8428/7168/6781/56999/6672/1647	30
BP	GO:0051058	negative regulation of small GTPase mediated signal transduction	9/720	55/18870	0.000214879036136703	0.00781316818297488	0.00629631979671964	4233/3925/57493/3675/84952/83478/83892/7042/27	9
BP	GO:0106106	cold-induced thermogenesis	16/720	151/18870	0.000217440957801623	0.00781316818297488	0.00629631979671964	4883/2034/857/79602/249/25979/5334/3953/58488/1240/154/2778/10400/2167/1666/216	16
BP	GO:0032231	regulation of actin filament bundle assembly	13/720	107/18870	0.000217479939113734	0.00781316818297488	0.00629631979671964	4233/3925/50848/23075/1901/11346/84952/22998/7168/51763/389/998/7082	13
BP	GO:0050920	regulation of chemotaxis	21/720	232/18870	0.000231849474475226	0.00826816140591798	0.00666298064029809	56920/7424/4233/6387/79148/1948/8817/2247/4192/23075/1901/1906/3315/57509/1240/7057/659/5595/65125/51157/1012	21
BP	GO:2001212	regulation of vasculogenesis	5/720	16/18870	0.000245277638301681	0.00862365656410955	0.00694945997233614	55273/23462/10266/6237/2013	5
BP	GO:0009141	nucleoside triphosphate metabolic process	18/720	184/18870	0.000247152219053861	0.00862365656410955	0.00694945997233614	706/51024/4718/318/514/518/168537/3304/51079/522/4832/55967/572/3303/4710/4717/4708/4713	18
BP	GO:0048771	tissue remodeling	18/720	184/18870	0.000247152219053861	0.00862365656410955	0.00694945997233614	182/4883/84870/2034/4192/857/54567/1901/4313/3953/1636/64114/659/613/94/154/4921/2296	18
BP	GO:0072593	reactive oxygen species metabolic process	21/720	234/18870	0.000260713740747532	0.00896198865156079	0.00722210827200113	10516/5336/55312/285590/1906/706/57580/2537/7057/1545/613/11334/2878/7001/7416/51079/8870/25824/2950/54541/1647	21
BP	GO:0007044	cell-substrate junction assembly	12/720	95/18870	0.000261113092575935	0.00896198865156079	0.00722210827200113	11170/3691/2335/3987/11037/22998/7057/613/94/7010/3678/667	12
BP	GO:0019693	ribose phosphate metabolic process	30/720	393/18870	0.000262392245056007	0.00896198865156079	0.00722210827200113	2982/11163/27284/2983/9374/9061/55312/256281/51144/706/51024/10654/4718/318/514/518/168537/3304/51079/522/2987/4832/8802/55967/572/3303/4710/4717/4708/4713	30
BP	GO:0008064	regulation of actin polymerization or depolymerization	16/720	154/18870	0.000272526438836113	0.00924302956891712	0.00744858790871172	2006/6387/9168/23075/830/6709/11034/57580/2059/10602/9026/51474/118/10787/136319/10109	16
BP	GO:0044403	biological process involved in symbiotic interaction	26/720	322/18870	0.000280553817183394	0.00944920842596846	0.00761473920469255	10410/10581/1948/8519/2335/4179/50848/2040/857/3429/51114/3625/55770/11334/51763/858/3921/3304/9213/3839/3949/2597/3678/27243/998/3303	26
BP	GO:0008637	apoptotic mitochondrial changes	13/720	110/18870	0.000286772386233456	0.00954533647958468	0.00769220495902288	1191/10018/2852/51024/2537/9026/28978/8870/291/572/10899/4170/3303	13
BP	GO:0086064	cell communication by electrical coupling involved in cardiac conduction	6/720	25/18870	0.000287344149694714	0.00954533647958468	0.00769220495902288	2702/476/857/805/817/6717	6
BP	GO:0052548	regulation of endopeptidase activity	24/720	288/18870	0.000299628400750803	0.00986138967147856	0.00794689958767225	5270/2043/489/5269/2852/1942/51024/2537/358/7057/10550/55075/57630/9026/1611/10892/114769/64115/1457/51079/2597/3092/572/10542	24
BP	GO:0048660	regulation of smooth muscle cell proliferation	17/720	171/18870	0.000300924880696665	0.00986138967147856	0.00794689958767225	2006/9510/3486/2247/1901/4313/1906/27250/2852/7057/659/7168/10203/4921/27086/1012/1027	17
BP	GO:0002181	cytoplasmic translation	16/720	156/18870	0.000315623315818474	0.0102736448437557	0.00827911954527724	9349/6233/6204/2197/6133/200916/6156/3921/6210/6155/6206/6217/6205/6154/6171/8531	16
BP	GO:0031647	regulation of protein stability	26/720	325/18870	0.000323873516772502	0.0103626955026874	0.0083508819102503	11170/2043/1191/55742/9349/64321/29116/1942/483/10211/9026/573/3304/54918/1457/4487/1603/2319/2597/3092/6048/23673/8774/3303/100996939/2776	26
BP	GO:0060326	cell chemotaxis	26/720	325/18870	0.000323873516772502	0.0103626955026874	0.0083508819102503	7424/4233/6387/79148/8817/2247/4192/23075/1901/4313/55742/1906/3315/57509/1240/57580/7057/7042/4015/7412/5595/301/2321/2920/65125/51157	26
BP	GO:0003014	renal system process	14/720	126/18870	0.000324769013692471	0.0103626955026874	0.0083508819102503	2702/5125/23213/4883/3675/2013/55959/1906/221395/358/613/51763/6781/4643	14
BP	GO:0022407	regulation of cell-cell adhesion	35/720	493/18870	0.000334658635636114	0.0105889883325449	0.00853324225257498	182/6387/445/5270/4254/1948/4179/50848/4192/23075/857/10875/928/5420/3485/2651/5322/2615/9580/10211/10892/4855/27/7412/7001/80762/64115/301/2319/22920/3659/57162/65125/572/7082	35
BP	GO:0022408	negative regulation of cell-cell adhesion	19/720	205/18870	0.000336227670765343	0.0105889883325449	0.00853324225257498	182/6387/445/5270/4192/23075/10875/928/5420/5322/2615/4855/7001/80762/64115/301/3659/57162/65125	19
BP	GO:0030832	regulation of actin filament length	16/720	157/18870	0.000339294814698444	0.0106166442018545	0.00855552901171696	2006/6387/9168/23075/830/6709/11034/57580/2059/10602/9026/51474/118/10787/136319/10109	16
BP	GO:0043393	regulation of protein binding	15/720	142/18870	0.000350250282439963	0.0107516497486377	0.00866432458311274	7122/857/489/8751/154/10211/9026/5663/23557/118/8536/5899/114769/2280/4043	15
BP	GO:0010639	negative regulation of organelle organization	28/720	363/18870	0.000351689361390948	0.0107516497486377	0.00866432458311274	4233/3925/9168/50848/4134/23075/1901/10413/1191/8260/84952/830/6709/706/2059/6196/9026/51474/51763/118/5885/28978/8870/9637/136319/291/3303/7082	28
BP	GO:0003206	cardiac chamber morphogenesis	14/720	127/18870	0.000352476764955341	0.0107516497486377	0.00866432458311274	182/9510/23462/57493/54567/55742/9249/659/7168/7042/2280/6654/7010/2296	14
BP	GO:0051384	response to glucocorticoid	14/720	127/18870	0.000352476764955341	0.0107516497486377	0.00866432458311274	306/2/11170/445/249/1906/3485/10018/1636/358/1545/6781/301/54541	14
BP	GO:0032232	negative regulation of actin filament bundle assembly	7/720	36/18870	0.000362952490930726	0.0109288723708169	0.00880714120734521	4233/3925/50848/1901/84952/51763/7082	7
BP	GO:0003044	regulation of systemic arterial blood pressure mediated by a chemical signal	8/720	47/18870	0.000363376185995453	0.0109288723708169	0.00880714120734521	5125/1906/1522/1636/6196/154/7168/1889	8
BP	GO:0050866	negative regulation of cell activation	20/720	223/18870	0.000365046870942749	0.0109288723708169	0.00880714120734521	5270/2335/10461/4192/10875/23208/928/5322/2615/2852/221395/613/4345/7001/80762/64115/301/3949/3659/57162	20
BP	GO:0010718	positive regulation of epithelial to mesenchymal transition	9/720	59/18870	0.000370768451636739	0.0110320674260011	0.00889030197563584	182/4192/2013/2651/152007/7042/4087/2296/25937	9
BP	GO:0051216	cartilage development	19/720	207/18870	0.000379934648296891	0.0112358722209751	0.00905454010992526	633/23213/4256/8817/2247/4192/10865/55959/1906/2261/659/94/22856/51320/6781/5595/583/4487/2132	19
BP	GO:0009150	purine ribonucleotide metabolic process	28/720	365/18870	0.000384106090291446	0.0112903911388698	0.00909847472569148	2982/11163/27284/2983/9374/9061/51144/706/51024/10654/4718/318/514/518/168537/3304/51079/522/2987/4832/8802/55967/572/3303/4710/4717/4708/4713	28
BP	GO:0048659	smooth muscle cell proliferation	17/720	175/18870	0.000394782521725956	0.0114652409004245	0.00923937915643539	2006/9510/3486/2247/1901/4313/1906/27250/2852/7057/659/7168/10203/4921/27086/1012/1027	17
BP	GO:1902905	positive regulation of supramolecular fiber organization	17/720	175/18870	0.000394782521725956	0.0114652409004245	0.00923937915643539	4233/23075/11346/1191/1906/11034/22998/10602/7168/5663/10787/3304/389/998/10109/3303/1027	17
BP	GO:0031032	actomyosin structure organization	19/720	208/18870	0.00040358246039299	0.0115821001947101	0.00933355138859652	4233/2006/3925/50848/10398/1901/8476/1906/84952/10529/22998/7168/51763/1465/389/11214/8826/998/7082	19
BP	GO:1901654	response to ketone	19/720	208/18870	0.00040358246039299	0.0115821001947101	0.00933355138859652	2/445/857/10413/1906/8751/10628/1636/10365/706/358/7057/1545/57630/7042/5562/27086/6155/54541	19
BP	GO:0052547	regulation of peptidase activity	25/720	312/18870	0.000408916850899126	0.0116535496445962	0.00939112964305713	5270/857/2043/489/5269/2852/1942/51024/2537/358/7057/10550/55075/57630/9026/1611/10892/114769/64115/1457/51079/2597/3092/572/10542	25
BP	GO:0009259	ribonucleotide metabolic process	29/720	385/18870	0.00041087772973731	0.0116535496445962	0.00939112964305713	2982/11163/27284/2983/9374/9061/55312/51144/706/51024/10654/4718/318/514/518/168537/3304/51079/522/2987/4832/8802/55967/572/3303/4710/4717/4708/4713	29
BP	GO:0002011	morphogenesis of an epithelial sheet	9/720	60/18870	0.000421664825845662	0.0117618199696072	0.00947838036834543	182/54567/83478/94/977/65979/6654/389/3678	9
BP	GO:0046580	negative regulation of Ras protein signal transduction	8/720	48/18870	0.000421670080747111	0.0117618199696072	0.00947838036834543	4233/3925/57493/3675/83478/83892/7042/27	8
BP	GO:0040013	negative regulation of locomotion	31/720	423/18870	0.000421970448394156	0.0117618199696072	0.00947838036834543	56920/79772/182/3486/6387/7122/5797/23213/79148/8519/2247/393/79812/2043/54567/6237/90865/388/8751/22998/7057/1545/613/94/4345/8428/7168/6781/56999/6672/1647	31
BP	GO:0003170	heart valve development	10/720	73/18870	0.000434873176325261	0.0119160164134323	0.00960264111623963	2702/2006/182/23462/54567/1942/659/7042/4087/56999	10
BP	GO:0006809	nitric oxide biosynthetic process	10/720	73/18870	0.000434873176325261	0.0119160164134323	0.00960264111623963	445/857/1191/1727/1906/10365/706/1545/23576/23564	10
BP	GO:0050818	regulation of coagulation	10/720	73/18870	0.000434873176325261	0.0119160164134323	0.00960264111623963	5270/857/928/1906/7057/5663/7001/10544/79001/7035	10
BP	GO:0010595	positive regulation of endothelial cell migration	14/720	130/18870	0.000448048645059619	0.0121257212941936	0.00977163389372566	7424/4233/306/8817/2247/6237/388/1906/3315/7057/301/27086/7010/51157	14
BP	GO:0045742	positive regulation of epidermal growth factor receptor signaling pathway	6/720	27/18870	0.000450026769681413	0.0121257212941936	0.00977163389372566	84632/2852/9026/5899/6654/3092	6
BP	GO:0060384	innervation	6/720	27/18870	0.000450026769681413	0.0121257212941936	0.00977163389372566	5270/23213/55959/1906/7412/1889	6
BP	GO:0042542	response to hydrogen peroxide	12/720	101/18870	0.000462667679070247	0.0123974488590646	0.00999060827210134	4313/388/1906/10628/10365/358/1545/8428/10068/5562/301/51157	12
BP	GO:0048010	vascular endothelial growth factor receptor signaling pathway	9/720	61/18870	0.000478171602732383	0.0127424850178684	0.0102686591147793	7424/23213/8817/79812/3315/161198/2296/2321/3678	9
BP	GO:2000116	regulation of cysteine-type endopeptidase activity	18/720	195/18870	0.000500904629971943	0.0132753412861416	0.0106980666729124	489/2852/51024/2537/358/7057/10550/55075/57630/9026/1611/10892/114769/1457/51079/3092/572/10542	18
BP	GO:0150115	cell-substrate junction organization	12/720	102/18870	0.000506534511197704	0.0133126028548536	0.010728094281079	11170/3691/2335/3987/11037/22998/7057/613/94/7010/3678/667	12
BP	GO:0035909	aorta morphogenesis	7/720	38/18870	0.000513590443669071	0.0133126028548536	0.010728094281079	182/23462/1948/54567/94/7042/56999	7
BP	GO:0042044	fluid transport	7/720	38/18870	0.000513590443669071	0.0133126028548536	0.010728094281079	6563/3708/1906/364/358/51763/2132	7
BP	GO:0044409	entry into host	16/720	163/18870	0.000516034914786079	0.0133126028548536	0.010728094281079	10410/10581/1948/8519/4179/50848/857/55770/858/3921/3304/9213/3839/3949/3678/3303	16
BP	GO:0051494	negative regulation of cytoskeleton organization	16/720	163/18870	0.000516034914786079	0.0133126028548536	0.010728094281079	4233/3925/9168/50848/23075/1901/84952/830/6709/2059/9026/51474/51763/118/136319/7082	16
BP	GO:0008154	actin polymerization or depolymerization	18/720	196/18870	0.00053242293923527	0.0135792832720247	0.0109430013649544	2006/11170/6387/9168/23075/830/6709/11034/57580/2059/10602/9026/51474/118/1730/10787/136319/10109	18
BP	GO:0033002	muscle cell proliferation	21/720	247/18870	0.000537475777564848	0.0135792832720247	0.0109430013649544	2006/9510/3486/2247/1901/4313/10413/1906/27250/2852/7057/659/7168/858/7042/10203/4921/27086/2296/1012/1027	21
BP	GO:0048738	cardiac muscle tissue development	21/720	247/18870	0.000537475777564848	0.0135792832720247	0.0109430013649544	2702/23462/57493/1948/2247/8470/54567/1901/10413/1906/10529/7168/7042/10611/2280/27086/4487/2296/56999/11214/998	21
BP	GO:0042246	tissue regeneration	10/720	75/18870	0.000541880110871629	0.0135792832720247	0.0109430013649544	4192/10413/928/8751/5738/55909/301/5782/136319/1027	10
BP	GO:0090559	regulation of membrane permeability	10/720	75/18870	0.000541880110871629	0.0135792832720247	0.0109430013649544	57493/50848/10018/9026/28978/8870/291/572/3303/84266	10
BP	GO:0002685	regulation of leukocyte migration	20/720	230/18870	0.000543171330880987	0.0135792832720247	0.0109430013649544	7424/6387/58494/4254/79148/4192/23075/90865/928/1906/57509/1240/7057/613/4345/27/5595/301/65125/51157	20
BP	GO:0010758	regulation of macrophage chemotaxis	6/720	28/18870	0.000554452135333758	0.0136053619826406	0.0109640171549744	79148/4192/57509/1240/7057/5595	6
BP	GO:0032836	glomerular basement membrane development	4/720	11/18870	0.000559632204908922	0.0136053619826406	0.0109640171549744	23213/55959/3913/4643	4
BP	GO:0044857	plasma membrane raft organization	4/720	11/18870	0.000559632204908922	0.0136053619826406	0.0109640171549744	857/2013/10211/858	4
BP	GO:1901844	regulation of cell communication by electrical coupling involved in cardiac conduction	4/720	11/18870	0.000559632204908922	0.0136053619826406	0.0109640171549744	857/805/817/6717	4
BP	GO:1904424	regulation of GTP binding	4/720	11/18870	0.000559632204908922	0.0136053619826406	0.0109640171549744	4233/3925/2043/1203	4
BP	GO:0071320	cellular response to cAMP	8/720	50/18870	0.000561045854954252	0.0136053619826406	0.0109640171549744	445/3625/2889/358/3709/1545/51763/6781	8
BP	GO:0030168	platelet activation	14/720	133/18870	0.000564872703656164	0.0136300129986686	0.0109838824230183	5270/10461/50848/10398/5336/8323/9162/928/3315/65991/2778/1606/1465/2776	14
BP	GO:0042063	gliogenesis	26/720	338/18870	0.0005873926211661	0.0141032386765128	0.0113652360729012	10100/7424/5270/7431/3691/2247/3459/4192/5787/2043/6237/1191/90865/928/3953/706/10397/9580/5663/7042/3913/5595/301/7846/3949/5048	26
BP	GO:0003184	pulmonary valve morphogenesis	5/720	19/18870	0.000593657704189996	0.0141834476124211	0.0114298732468626	2702/182/23462/7042/4087	5
BP	GO:0015986	proton motive force-driven ATP synthesis	10/720	76/18870	0.000603047799773456	0.0143371658279474	0.0115537486096948	4718/514/518/51079/522/55967/4710/4717/4708/4713	10
BP	GO:0042058	regulation of epidermal growth factor receptor signaling pathway	9/720	63/18870	0.000609881614780898	0.0143588632606182	0.0115712337030224	84632/2852/2537/9026/5899/6654/3092/5782/1012	9
BP	GO:0043470	regulation of carbohydrate catabolic process	9/720	63/18870	0.000609881614780898	0.0143588632606182	0.0115712337030224	8671/79660/5500/11182/5663/5562/8870/9611/54541	9
BP	GO:0030198	extracellular matrix organization	25/720	321/18870	0.000621065608435856	0.0145515372024826	0.0117265019279041	10516/2006/133584/9510/23213/10266/79148/857/4313/1295/285590/55959/8751/5768/51144/1545/10211/858/7042/4015/3913/4643/4921/2296/56999	25
BP	GO:0051347	positive regulation of transferase activity	30/720	414/18870	0.000624408025862573	0.014559514064584	0.0117329301620837	4233/8817/10461/2247/2043/1191/2013/1906/140609/805/2261/1636/1942/6500/7057/154/51704/4345/10892/7042/8536/5899/5595/4921/7010/2321/57515/8826/572/10899	30
BP	GO:0043062	extracellular structure organization	25/720	322/18870	0.000649728217127143	0.0150774251342902	0.0121502939823374	10516/2006/133584/9510/23213/10266/79148/857/4313/1295/285590/55959/8751/5768/51144/1545/10211/858/7042/4015/3913/4643/4921/2296/56999	25
BP	GO:1901186	positive regulation of ERBB signaling pathway	6/720	29/18870	0.000676761326177713	0.0154765951024524	0.0124719690972123	84632/2852/9026/5899/6654/3092	6
BP	GO:0045229	external encapsulating structure organization	25/720	323/18870	0.000679538729459169	0.0154765951024524	0.0124719690972123	10516/2006/133584/9510/23213/10266/79148/857/4313/1295/285590/55959/8751/5768/51144/1545/10211/858/7042/4015/3913/4643/4921/2296/56999	25
BP	GO:0030901	midbrain development	11/720	91/18870	0.000681266861590396	0.0154765951024524	0.0124719690972123	2247/8323/805/1152/4040/6654/4487/522/27089/79971/998	11
BP	GO:0001885	endothelial cell development	9/720	64/18870	0.000686075865366445	0.0154765951024524	0.0124719690972123	4233/7122/57493/50848/5175/2889/118/6781/7082	9
BP	GO:0048278	vesicle docking	9/720	64/18870	0.000686075865366445	0.0154765951024524	0.0124719690972123	54536/55770/858/10228/5899/127262/9341/8677/23673	9
BP	GO:2001244	positive regulation of intrinsic apoptotic signaling pathway	9/720	64/18870	0.000686075865366445	0.0154765951024524	0.0124719690972123	857/10018/51024/10955/7314/4487/6154/572/4170	9
BP	GO:0001558	regulation of cell growth	30/720	417/18870	0.000701867659706691	0.015759528470266	0.0126999737840689	56920/8425/3486/11170/6387/5270/2335/92304/393/10413/50618/1906/64321/8751/659/94/817/7042/1982/3304/9166/1457/27086/4487/51079/998/136319/3303/1027/5048	30
BP	GO:0032570	response to progesterone	7/720	40/18870	0.000710196112684273	0.0158730467581508	0.0127914536327757	857/10413/10628/706/7057/1545/7042	7
BP	GO:0031400	negative regulation of protein modification process	31/720	437/18870	0.000726803248243276	0.0161697052934857	0.01303051888328	3486/57493/64798/23075/857/5787/11142/9349/805/27250/3315/706/10217/4040/51763/5663/2280/9636/5562/3304/27018/10129/65125/51160/25937/10776/2950/3303/1027/2776/1647	31
BP	GO:0003197	endocardial cushion development	8/720	52/18870	0.00073548473944943	0.01628813235767	0.0131259545185087	55273/182/23462/659/94/7042/4087/4487	8
BP	GO:0046209	nitric oxide metabolic process	10/720	78/18870	0.000742554030930763	0.0163699411364282	0.0131918809418465	445/857/1191/1727/1906/10365/706/1545/23576/23564	10
BP	GO:0042692	muscle cell differentiation	30/720	419/18870	0.000758079356219728	0.016525540644067	0.0133172723627609	23462/10266/58494/1948/10398/92304/8470/928/1906/27250/10529/5738/6272/30846/2852/659/55909/10211/7168/858/8536/4015/10611/3913/27086/4487/1465/1827/11214/136319	30
BP	GO:0001935	endothelial cell proliferation	18/720	202/18870	0.000759834136830295	0.016525540644067	0.0133172723627609	7424/6387/5797/23213/2247/4192/857/79812/54567/1295/7057/659/94/858/7010/2321/51157/1012	18
BP	GO:0002695	negative regulation of leukocyte activation	18/720	202/18870	0.000759834136830295	0.016525540644067	0.0133172723627609	2335/10461/4192/10875/23208/5322/2615/2852/221395/613/4345/7001/80762/64115/301/3949/3659/57162	18
BP	GO:0022411	cellular component disassembly	34/720	497/18870	0.000779161535595076	0.0168702386055184	0.0135950506657167	3925/4134/23075/2043/4313/11345/9349/285590/830/8751/11037/6709/706/2852/11034/51024/23710/65991/2059/154/10211/51474/23557/118/5562/7416/4921/27243/65125/136319/291/81631/54541/5048	34
BP	GO:2001046	positive regulation of integrin-mediated signaling pathway	4/720	12/18870	0.000814191165691496	0.0175503429049056	0.0141431195238013	3987/2013/55679/3913	4
BP	GO:2001057	reactive nitrogen species metabolic process	10/720	79/18870	0.000821678587906196	0.0176333679263055	0.0142100260684476	445/857/1191/1727/1906/10365/706/1545/23576/23564	10
BP	GO:0048246	macrophage chemotaxis	7/720	41/18870	0.000828604287440056	0.0177036598858338	0.0142666715477159	79148/4192/4313/57509/1240/7057/5595	7
BP	GO:0030834	regulation of actin filament depolymerization	8/720	53/18870	0.00083774136434359	0.0178203755134492	0.0143607280046526	23075/830/6709/11034/2059/51474/118/136319	8
BP	GO:0016050	vesicle organization	27/720	366/18870	0.000877935442059766	0.0185938292313968	0.0149840234261913	5552/5270/857/23208/5322/6272/358/10972/858/23557/19/10228/51693/10947/301/9296/79666/9341/27243/8677/51160/537/23673/6844/2647/11267/5048	27
BP	GO:0006109	regulation of carbohydrate metabolic process	17/720	188/18870	0.000894294412455885	0.0187444252520493	0.0151053827370286	3486/8671/4837/3953/79660/5500/2852/11182/51763/5663/388581/5562/8870/572/9611/10776/54541	17
BP	GO:0044000	movement in host	17/720	188/18870	0.000894294412455885	0.0187444252520493	0.0151053827370286	10410/10581/1948/8519/4179/50848/857/55770/858/3921/3304/9213/3839/3949/3678/27243/3303	17
BP	GO:0051492	regulation of stress fiber assembly	11/720	94/18870	0.000896640548139268	0.0187444252520493	0.0151053827370286	4233/3925/50848/1901/84952/22998/7168/51763/389/998/7082	11
BP	GO:0032496	response to lipopolysaccharide	26/720	348/18870	0.000902824098068754	0.0187926904533625	0.0151442777326826	445/7431/5336/249/10865/57088/1906/27250/1636/706/23097/613/10892/19/1439/10068/114769/7412/7001/5595/4258/27086/54623/2920/57162/2950	26
BP	GO:0001503	ossification	31/720	444/18870	0.000941723785379545	0.0193995005908471	0.0156332817566609	7424/182/3486/5552/4256/8817/8519/2247/50846/4192/1901/4313/10413/249/9249/2261/6272/55973/659/154/22856/4015/6781/5595/9636/4921/7010/2296/2132/51232/25937	31
BP	GO:0046718	viral entry into host cell	15/720	156/18870	0.000943975698853591	0.0193995005908471	0.0156332817566609	10410/10581/1948/8519/4179/50848/857/858/3921/3304/9213/3839/3949/3678/3303	15
BP	GO:0072006	nephron development	15/720	156/18870	0.000943975698853591	0.0193995005908471	0.0156332817566609	182/23213/2247/3675/10413/55959/5420/5175/358/3913/4643/7010/2296/8826/25937	15
BP	GO:0042776	proton motive force-driven mitochondrial ATP synthesis	9/720	67/18870	0.000962455714967168	0.0194632493004922	0.0156846542925073	4718/514/51079/522/55967/4710/4717/4708/4713	9
BP	GO:0070301	cellular response to hydrogen peroxide	9/720	67/18870	0.000962455714967168	0.0194632493004922	0.0156846542925073	388/1906/10365/358/1545/10068/5562/301/51157	9
BP	GO:0002274	myeloid leukocyte activation	20/720	241/18870	0.00097459531731714	0.0194632493004922	0.0156846542925073	306/2335/3459/5336/23208/1191/90865/22918/221395/10397/57580/7057/613/4345/5663/301/27086/55904/3949/6844	20
BP	GO:0019370	leukotriene biosynthetic process	5/720	21/18870	0.000975168985571052	0.0194632493004922	0.0156846542925073	5322/4056/4048/4258/4259	5
BP	GO:0061318	renal filtration cell differentiation	5/720	21/18870	0.000975168985571052	0.0194632493004922	0.0156846542925073	182/5420/3913/4643/8826	5
BP	GO:0072112	podocyte differentiation	5/720	21/18870	0.000975168985571052	0.0194632493004922	0.0156846542925073	182/5420/3913/4643/8826	5
BP	GO:2001044	regulation of integrin-mediated signaling pathway	5/720	21/18870	0.000975168985571052	0.0194632493004922	0.0156846542925073	3987/2013/55679/3913/65979	5
BP	GO:0030038	contractile actin filament bundle assembly	12/720	110/18870	0.001000426174153	0.01980435487609	0.0159595376353602	4233/2006/3925/50848/1901/84952/22998/7168/51763/389/998/7082	12
BP	GO:0043149	stress fiber assembly	12/720	110/18870	0.001000426174153	0.01980435487609	0.0159595376353602	4233/2006/3925/50848/1901/84952/22998/7168/51763/389/998/7082	12
BP	GO:2001242	regulation of intrinsic apoptotic signaling pathway	17/720	190/18870	0.00100596109517509	0.0198329728113788	0.0159825996850026	6387/857/1191/754/3315/10018/51024/9709/10955/7314/4487/51079/6154/572/4170/3303/8531	17
BP	GO:0010717	regulation of epithelial to mesenchymal transition	12/720	111/18870	0.00108366503297269	0.0212784429551317	0.0171474462707334	182/4192/2043/2013/2651/152007/1942/7042/4087/2296/25937/348262	12
BP	GO:0003176	aortic valve development	7/720	43/18870	0.00111185916214582	0.0217440199048679	0.0175226361165002	2006/182/23462/54567/1942/659/4087	7
BP	GO:0060070	canonical Wnt signaling pathway	24/720	316/18870	0.00111917962455377	0.0217992818437179	0.0175671695031416	27123/84870/2247/4192/857/8323/10413/55959/1906/64321/3485/5218/4300/83439/9580/51704/4040/5663/6206/79971/1456/65125/25937/2776	24
BP	GO:0060828	regulation of canonical Wnt signaling pathway	21/720	262/18870	0.00114617819816178	0.0221646227762349	0.0178615831509843	27123/84870/2247/4192/857/8323/10413/55959/64321/3485/5218/4300/9580/51704/5663/6206/79971/1456/65125/25937/2776	21
BP	GO:0051051	negative regulation of transport	32/720	469/18870	0.00114707635398659	0.0221646227762349	0.0178615831509843	79772/5270/857/55917/11142/23208/4947/1906/805/1636/3625/706/51024/7057/10550/613/817/4345/51763/6781/80762/7416/301/23479/6672/9341/91404/65125/6717/285381/4043/51185	32
BP	GO:0007517	muscle organ development	26/720	354/18870	0.00115560754972987	0.0221976631344101	0.0178882090543819	2006/445/57493/7402/857/54567/1901/3344/8910/55909/6876/10211/7168/2317/858/7042/4015/2280/5562/7832/4487/2296/1827/6717/136319/8531	26
BP	GO:0034341	response to type II interferon	14/720	143/18870	0.00115793995319706	0.0221976631344101	0.0178882090543819	445/10410/10581/7431/8519/3459/965/1906/2317/2597/3659/6672/9341/998	14
BP	GO:0010644	cell communication by electrical coupling	6/720	32/18870	0.00117142428400173	0.0223677471551511	0.018025272965182	2702/476/857/805/817/6717	6
BP	GO:0001570	vasculogenesis	10/720	83/18870	0.00121059437005173	0.0229509759455099	0.0184952737245096	55273/23462/10266/57493/857/6237/10413/2013/64321/4643	10
BP	GO:0031529	ruffle organization	8/720	56/18870	0.00121457075077474	0.0229509759455099	0.0184952737245096	83543/857/11037/83478/2059/51474/7168/51763	8
BP	GO:0072311	glomerular epithelial cell differentiation	5/720	22/18870	0.00122272093924743	0.0229509759455099	0.0184952737245096	182/5420/3913/4643/8826	5
BP	GO:0098801	regulation of renal system process	5/720	22/18870	0.00122272093924743	0.0229509759455099	0.0184952737245096	2702/2013/1906/51763/6781	5
BP	GO:0001704	formation of primary germ layer	13/720	128/18870	0.00122562943709012	0.0229509759455099	0.0184952737245096	3691/2335/3675/4313/1295/64321/659/4087/2296/2132/79971/54623/3678	13
BP	GO:0034763	negative regulation of transmembrane transport	14/720	144/18870	0.00123878571842235	0.0229654099084999	0.0185069054780814	857/55917/4947/805/1636/7057/10550/817/51763/7416/23479/91404/6717/51185	14
BP	GO:0051592	response to calcium ion	14/720	144/18870	0.00123878571842235	0.0229654099084999	0.0185069054780814	5336/857/23208/1906/805/10628/3625/7057/817/144402/118/5562/7846/8826	14
BP	GO:0033674	positive regulation of kinase activity	25/720	337/18870	0.00124060564866536	0.0229654099084999	0.0185069054780814	4233/8817/10461/2247/2043/1191/2013/1906/805/2261/1636/1942/7057/154/51704/10892/7042/8536/5899/4921/7010/2321/8826/572/10899	25
BP	GO:0051701	biological process involved in interaction with host	18/720	211/18870	0.00125484754284388	0.0231407246494023	0.0186481846170875	10410/10581/1948/8519/4179/50848/857/3625/55770/858/3921/3304/9213/3839/3949/3678/27243/3303	18
BP	GO:0009206	purine ribonucleoside triphosphate biosynthetic process	12/720	113/18870	0.00126744280373835	0.0232844605989811	0.0187640156709749	4718/318/514/518/51079/522/4832/55967/4710/4717/4708/4713	12
BP	GO:0030835	negative regulation of actin filament depolymerization	7/720	44/18870	0.00127935864333822	0.0234146770573221	0.0188689519075067	23075/830/6709/2059/51474/118/136319	7
BP	GO:1901184	regulation of ERBB signaling pathway	9/720	70/18870	0.00132291251651181	0.024120773327377	0.0194379666553556	84632/2852/2537/9026/5899/6654/3092/5782/1012	9
BP	GO:0009145	purine nucleoside triphosphate biosynthetic process	12/720	114/18870	0.00136857653743123	0.0248599108859231	0.0200336080563066	4718/318/514/518/51079/522/4832/55967/4710/4717/4708/4713	12
BP	GO:0002063	chondrocyte development	6/720	33/18870	0.00138615004359947	0.0249919245779086	0.0201399926115626	23213/8817/55959/659/22856/51320	6
BP	GO:0003382	epithelial cell morphogenesis	6/720	33/18870	0.00138615004359947	0.0249919245779086	0.0201399926115626	4233/23022/57493/196383/2317/6781	6
BP	GO:0009267	cellular response to starvation	16/720	179/18870	0.00141277696962065	0.0252231073288364	0.020326293545734	1312/11345/3625/5287/23710/652968/659/8428/1611/5899/5595/5562/9213/9891/81631/10670	16
BP	GO:0035296	regulation of tube diameter	14/720	146/18870	0.00141470234590148	0.0252231073288364	0.020326293545734	2702/2982/857/4313/1906/1636/10365/2852/659/154/583/1889/2296/2132	14
BP	GO:0097746	blood vessel diameter maintenance	14/720	146/18870	0.00141470234590148	0.0252231073288364	0.020326293545734	2702/2982/857/4313/1906/1636/10365/2852/659/154/583/1889/2296/2132	14
BP	GO:0031667	response to nutrient levels	33/720	495/18870	0.00141977490737574	0.0252231073288364	0.020326293545734	2/11170/445/1312/11345/249/3485/5337/6751/1636/3625/706/5287/23710/652968/1545/659/154/22856/8428/1611/19/6781/5899/7412/5595/583/5562/9213/9891/3949/81631/10670	33
BP	GO:0051591	response to cAMP	10/720	85/18870	0.00145498933544186	0.0257543732733322	0.0207544195255307	445/3625/2889/358/3709/1545/51763/6781/7010/5187	10
BP	GO:0060349	bone morphogenesis	11/720	100/18870	0.001497457879995	0.0263615613866528	0.0212437281451203	8817/249/9249/2261/659/22856/6781/4487/7010/2296/2132	11
BP	GO:0051258	protein polymerization	22/720	286/18870	0.00150446470088747	0.0263615613866528	0.0212437281451203	4233/2006/11170/3925/9168/4134/830/6709/57580/2059/10602/9026/118/1730/10787/3304/7846/27243/136319/10109/3303/1027	22
BP	GO:0035150	regulation of tube size	14/720	147/18870	0.00151019508153964	0.0263615613866528	0.0212437281451203	2702/2982/857/4313/1906/1636/10365/2852/659/154/583/1889/2296/2132	14
BP	GO:1905709	negative regulation of membrane permeability	5/720	23/18870	0.00151380667387388	0.0263615613866528	0.0212437281451203	57493/28978/8870/291/3303	5
BP	GO:0030042	actin filament depolymerization	8/720	58/18870	0.00153311839587229	0.0263615613866528	0.0212437281451203	23075/830/6709/11034/2059/51474/118/136319	8
BP	GO:0045428	regulation of nitric oxide biosynthetic process	8/720	58/18870	0.00153311839587229	0.0263615613866528	0.0212437281451203	445/857/1191/1906/10365/706/23576/23564	8
BP	GO:0048008	platelet-derived growth factor receptor signaling pathway	8/720	58/18870	0.00153311839587229	0.0263615613866528	0.0212437281451203	11037/10628/9026/4015/4643/3092/5782/8826	8
BP	GO:0043254	regulation of protein-containing complex assembly	29/720	419/18870	0.00154732291811178	0.0263615613866528	0.0212437281451203	4233/2006/3925/54751/9168/5336/1191/140609/830/57600/10018/6709/57580/2059/10602/9026/118/19/10787/5899/9636/3304/389/998/136319/51185/10109/3303/1027	29
BP	GO:0034616	response to laminar fluid shear stress	4/720	14/18870	0.00154908144230846	0.0263615613866528	0.0212437281451203	445/1636/10365/19	4
BP	GO:0035791	platelet-derived growth factor receptor-beta signaling pathway	4/720	14/18870	0.00154908144230846	0.0263615613866528	0.0212437281451203	9026/4015/3092/5782	4
BP	GO:1901029	negative regulation of mitochondrial outer membrane permeabilization involved in apoptotic signaling pathway	4/720	14/18870	0.00154908144230846	0.0263615613866528	0.0212437281451203	28978/8870/291/3303	4
BP	GO:0031334	positive regulation of protein-containing complex assembly	17/720	198/18870	0.00157888621665097	0.0266154920825239	0.0214483607384506	4233/5336/1191/140609/57600/10018/10602/9026/19/10787/9636/3304/389/51185/10109/3303/1027	17
BP	GO:0001936	regulation of endothelial cell proliferation	16/720	181/18870	0.00158595406429885	0.0266154920825239	0.0214483607384506	7424/6387/5797/23213/2247/4192/857/79812/54567/7057/94/858/7010/2321/51157/1012	16
BP	GO:0007219	Notch signaling pathway	16/720	181/18870	0.00158595406429885	0.0266154920825239	0.0214483607384506	55273/182/23462/3714/4179/8470/54567/10413/2762/5663/7042/57534/4855/2296/11156/1027	16
BP	GO:0043534	blood vessel endothelial cell migration	16/720	181/18870	0.00158595406429885	0.0266154920825239	0.0214483607384506	7424/1948/8817/2247/79812/54567/2013/3315/1942/7057/1545/94/8503/161198/301/1647	16
BP	GO:0120162	positive regulation of cold-induced thermogenesis	11/720	101/18870	0.0016239322378858	0.0271588667370557	0.0218862446434482	2034/857/79602/249/3953/1240/154/2778/10400/2167/1666	11
BP	GO:0035051	cardiocyte differentiation	15/720	165/18870	0.00166289085041492	0.027655020087007	0.0222860747874242	182/1948/8470/1906/64321/27250/10529/2852/7042/10611/7412/5595/27086/11214/998	15
BP	GO:0043086	negative regulation of catalytic activity	32/720	480/18870	0.00166500327121774	0.027655020087007	0.0222860747874242	5270/57493/64798/857/5787/11142/9349/27250/3315/5269/6272/64114/2537/358/7057/57630/4040/51763/7042/114769/2280/1457/301/113791/2597/65125/25937/2950/10542/1027/2776/1647	32
BP	GO:0042176	regulation of protein catabolic process	26/720	364/18870	0.00171357790797175	0.0283646855073822	0.022857965770789	5270/255488/51582/857/11345/4947/1191/90865/641700/64321/29116/54972/57630/9709/5663/80762/7314/3304/1457/51079/8870/3949/51160/3303/1027/11267	26
BP	GO:0071277	cellular response to calcium ion	10/720	87/18870	0.00173801279920196	0.0285819380494196	0.0230330409066728	5336/23208/1906/3625/817/144402/118/5562/7846/8826	10
BP	GO:0030048	actin filament-based movement	13/720	133/18870	0.00173848901537707	0.0285819380494196	0.0230330409066728	2702/4648/476/857/55742/2013/3759/22998/817/7168/6781/4643/6717	13
BP	GO:0031396	regulation of protein ubiquitination	17/720	200/18870	0.00175884622121177	0.028628057449285	0.0230702066867488	11170/857/9349/754/706/6500/10892/9709/80762/9636/7314/3304/27018/57162/65125/51160/3303	17
BP	GO:0006754	ATP biosynthetic process	11/720	102/18870	0.00175900229276019	0.028628057449285	0.0230702066867488	4718/318/514/518/51079/522/55967/4710/4717/4708/4713	11
BP	GO:0008630	intrinsic apoptotic signaling pathway in response to DNA damage	11/720	102/18870	0.00175900229276019	0.028628057449285	0.0230702066867488	6387/1191/57600/10018/29965/8870/6154/572/79073/4170/54541	11
BP	GO:0001659	temperature homeostasis	16/720	183/18870	0.0017766213544418	0.0287220452301424	0.0231459476808505	4883/2034/857/79602/249/25979/5334/3953/58488/1240/154/2778/10400/2167/1666/216	16
BP	GO:0046578	regulation of Ras protein signal transduction	16/720	183/18870	0.0017766213544418	0.0287220452301424	0.0231459476808505	4233/3925/4254/57493/50848/3675/9265/83478/83892/2059/613/10211/7042/19/27/11214	16
BP	GO:0072073	kidney epithelium development	14/720	150/18870	0.00182946691289343	0.0294781213539307	0.0237552391941714	182/1948/2247/2043/10413/5420/5175/358/3913/4643/4087/2296/8826/25937	14
BP	GO:2001026	regulation of endothelial cell chemotaxis	5/720	24/18870	0.00185280584566911	0.0297205570869543	0.0239506084566167	4233/8817/2247/3315/7057	5
BP	GO:0000281	mitotic cytokinesis	10/720	88/18870	0.00189535234832151	0.0297205570869543	0.0239506084566167	3925/54536/388/55770/403/389/8826/27243/65125/10899	10
BP	GO:0033627	cell adhesion mediated by integrin	10/720	88/18870	0.00189535234832151	0.0297205570869543	0.0239506084566167	3691/2200/23075/3675/5420/1942/1545/7042/3678/65125	10
BP	GO:0048864	stem cell development	10/720	88/18870	0.00189535234832151	0.0297205570869543	0.0239506084566167	56920/182/4254/2335/2247/1906/5595/65979/2296/998	10
BP	GO:0035850	epithelial cell differentiation involved in kidney development	7/720	47/18870	0.0019023186557156	0.0297205570869543	0.0239506084566167	182/10413/5420/3913/4643/8826/25937	7
BP	GO:0042311	vasodilation	7/720	47/18870	0.0019023186557156	0.0297205570869543	0.0239506084566167	2702/2982/10365/2852/154/583/2132	7
BP	GO:0045601	regulation of endothelial cell differentiation	7/720	47/18870	0.0019023186557156	0.0297205570869543	0.0239506084566167	55273/182/7122/50848/94/118/4855	7
BP	GO:0035305	negative regulation of dephosphorylation	6/720	35/18870	0.00190426286737089	0.0297205570869543	0.0239506084566167	23075/51763/7042/2280/8826/10776	6
BP	GO:0086004	regulation of cardiac muscle cell contraction	6/720	35/18870	0.00190426286737089	0.0297205570869543	0.0239506084566167	2702/857/3759/817/6781/6717	6
BP	GO:0080164	regulation of nitric oxide metabolic process	8/720	60/18870	0.0019144913332041	0.0297205570869543	0.0239506084566167	445/857/1191/1906/10365/706/23576/23564	8
BP	GO:0003015	heart process	20/720	255/18870	0.00192362189643832	0.0297205570869543	0.0239506084566167	2702/2034/476/857/10413/489/3759/1906/805/1636/6196/817/7168/7042/6781/2132/11214/998/6717/25937	20
BP	GO:0006909	phagocytosis	19/720	237/18870	0.00192417627325848	0.0297205570869543	0.0239506084566167	4233/306/10461/5336/23208/22918/3953/5322/5175/7057/613/9844/11334/19/25912/301/3949/998/3385	19
BP	GO:0051651	maintenance of location in cell	19/720	237/18870	0.00192417627325848	0.0297205570869543	0.0239506084566167	5552/9168/2247/5336/857/3708/5332/805/706/2852/6500/3709/817/2495/5663/2280/6672/6717/5048	19
BP	GO:0009201	ribonucleoside triphosphate biosynthetic process	12/720	119/18870	0.00197943320732739	0.0304769874778979	0.0245601854596712	4718/318/514/518/51079/522/4832/55967/4710/4717/4708/4713	12
BP	GO:0003205	cardiac chamber development	15/720	168/18870	0.00198636908299579	0.030486993837119	0.0245682491844217	2702/182/9510/23462/57493/54567/55742/9249/659/7168/7042/2280/6654/7010/2296	15
BP	GO:0009895	negative regulation of catabolic process	25/720	349/18870	0.00200357901483248	0.0305600303031044	0.0246271063516932	4233/5270/51582/11345/3953/9349/5768/706/54972/23012/1611/5663/1982/5562/1457/1153/8870/9637/65125/6048/9611/4170/10670/54541/8531	25
BP	GO:0034329	cell junction assembly	30/720	446/18870	0.0020037298219355	0.0305600303031044	0.0246271063516932	2702/11170/7122/2701/10266/3691/2335/50848/3987/857/27020/928/11037/1636/5175/24146/2889/22998/7057/613/94/10211/10611/7010/389/3678/998/667/1012/7082	30
BP	GO:0060347	heart trabecula formation	4/720	15/18870	0.00204908338926492	0.0308635230991765	0.0248716790596294	9510/23462/2280/7010	4
BP	GO:0061307	cardiac neural crest cell differentiation involved in heart development	4/720	15/18870	0.00204908338926492	0.0308635230991765	0.0248716790596294	182/1906/5595/998	4
BP	GO:0061308	cardiac neural crest cell development involved in heart development	4/720	15/18870	0.00204908338926492	0.0308635230991765	0.0248716790596294	182/1906/5595/998	4
BP	GO:2001028	positive regulation of endothelial cell chemotaxis	4/720	15/18870	0.00204908338926492	0.0308635230991765	0.0248716790596294	4233/8817/2247/3315	4
BP	GO:0055017	cardiac muscle tissue growth	10/720	89/18870	0.00206399128837087	0.0309911140102234	0.0249744994725903	57493/2247/8470/1901/10413/1906/7042/10611/27086/2296	10
BP	GO:0002237	response to molecule of bacterial origin	26/720	369/18870	0.00207033421429122	0.0309911140102234	0.0249744994725903	445/7431/5336/249/10865/57088/1906/27250/1636/706/23097/613/10892/19/1439/10068/114769/7412/7001/5595/4258/27086/54623/2920/57162/2950	26
BP	GO:0070661	leukocyte proliferation	25/720	350/18870	0.00208222852900069	0.0310732565097026	0.025040694828112	4254/4883/4179/1191/90865/2013/3485/5322/2615/1636/977/57630/10892/1439/51293/7412/7001/5595/80762/64115/6654/301/3659/57162/2950	25
BP	GO:0034250	positive regulation of amide metabolic process	15/720	169/18870	0.00210518900358658	0.0312289347741216	0.025166149715966	7431/3459/2043/1191/5337/1942/7057/1545/1982/1153/22927/6154/79828/5436/8531	15
BP	GO:0007006	mitochondrial membrane organization	12/720	120/18870	0.00212501860344124	0.0312289347741216	0.025166149715966	10018/9026/79135/28978/51079/8870/8834/291/572/9804/3303/84266	12
BP	GO:0032092	positive regulation of protein binding	8/720	61/18870	0.0021312943113885	0.0312289347741216	0.025166149715966	7122/857/10211/9026/5663/118/5899/2280	8
BP	GO:0034113	heterotypic cell-cell adhesion	8/720	61/18870	0.0021312943113885	0.0312289347741216	0.025166149715966	965/55742/2651/4345/10211/7412/3678/65125	8
BP	GO:0046902	regulation of mitochondrial membrane permeability	8/720	61/18870	0.0021312943113885	0.0312289347741216	0.025166149715966	10018/9026/28978/8870/291/572/3303/84266	8
BP	GO:0060350	endochondral bone morphogenesis	8/720	61/18870	0.0021312943113885	0.0312289347741216	0.025166149715966	8817/249/2261/659/6781/7010/2296/2132	8
BP	GO:0035924	cellular response to vascular endothelial growth factor stimulus	9/720	75/18870	0.00215882344829754	0.0315370292898887	0.0254144307657856	7424/10266/54567/3315/7412/301/2296/11156/2321	9
BP	GO:0032271	regulation of protein polymerization	17/720	204/18870	0.00217082858023932	0.0316171730154976	0.0254790153893744	4233/2006/3925/9168/830/6709/57580/2059/10602/9026/118/10787/3304/136319/10109/3303/1027	17
BP	GO:0006164	purine nucleotide biosynthetic process	20/720	258/18870	0.00220627115693292	0.0320371709913912	0.0258174749627858	2982/2983/9374/4837/9061/51144/4718/318/441024/514/518/51079/522/2987/4832/55967/4710/4717/4708/4713	20
BP	GO:0030595	leukocyte chemotaxis	19/720	240/18870	0.00221949246425188	0.0320465570701059	0.0258250388282807	7424/6387/79148/4192/23075/1901/4313/1906/57509/1240/57580/7057/7042/5595/301/2321/2920/65125/51157	19
BP	GO:0070252	actin-mediated cell contraction	11/720	105/18870	0.00222013261351662	0.0320465570701059	0.0258250388282807	2702/476/857/55742/2013/3759/22998/817/7168/6781/6717	11
BP	GO:0006937	regulation of muscle contraction	15/720	170/18870	0.00222985712592984	0.0320914156105629	0.0258611885321802	2702/2982/10398/476/857/3759/1906/805/2852/113246/154/817/7168/6781/6717	15
BP	GO:0051100	negative regulation of binding	12/720	121/18870	0.00227924402533842	0.0327051287659507	0.0263557554222409	23462/857/489/8751/154/5663/8536/5899/114769/22927/6672/4043	12
BP	GO:0010506	regulation of autophagy	25/720	355/18870	0.00251620729762975	0.0359988359690393	0.0290100223446647	4233/11067/64798/3708/3953/3315/5768/706/23012/154/1611/5899/27/5595/1982/5562/7416/2597/9637/65125/6048/291/572/4170/10670	25
BP	GO:0003230	cardiac atrium development	6/720	37/18870	0.002556935560642	0.0362606358746015	0.0292209964194021	2702/57493/54567/659/7042/6654	6
BP	GO:0046329	negative regulation of JNK cascade	6/720	37/18870	0.002556935560642	0.0362606358746015	0.0292209964194021	2122/27250/9611/2950/5187/5048	6
BP	GO:0048854	brain morphogenesis	6/720	37/18870	0.002556935560642	0.0362606358746015	0.0292209964194021	8323/5663/583/6654/7846/5048	6
BP	GO:0043467	regulation of generation of precursor metabolites and energy	13/720	139/18870	0.00257606272883342	0.0364253767779652	0.0293537545255746	8671/112464/79660/5500/10063/11182/51763/5663/5562/8870/23479/9611/54541	13
BP	GO:0001937	negative regulation of endothelial cell proliferation	9/720	77/18870	0.00259254318584225	0.0365518443352759	0.0294556696726813	5797/23213/857/79812/54567/7057/94/858/2321	9
BP	GO:0015980	energy derivation by oxidation of organic compounds	24/720	337/18870	0.00262987672742709	0.0366802408163056	0.0295591392622773	112464/3953/79660/5500/221395/23710/4718/51763/514/1350/51079/10975/522/27089/144363/23479/5504/8802/55967/2647/4710/4717/4708/4713	24
BP	GO:0010950	positive regulation of endopeptidase activity	14/720	156/18870	0.00263710871356842	0.0366802408163056	0.0295591392622773	2043/489/2852/1942/51024/10550/55075/9026/1611/10892/64115/51079/3092/572	14
BP	GO:1903034	regulation of response to wounding	15/720	173/18870	0.00264115615250955	0.0366802408163056	0.0295591392622773	5270/2247/4192/857/2043/90865/928/1906/7057/8428/7001/4921/301/79001/7035	15
BP	GO:0022406	membrane docking	10/720	92/18870	0.00264358008901391	0.0366802408163056	0.0295591392622773	54536/55770/858/10228/5899/7412/127262/9341/8677/23673	10
BP	GO:0050886	endocrine process	10/720	92/18870	0.00264358008901391	0.0366802408163056	0.0295591392622773	5125/1906/1522/1636/3625/706/358/6196/140606/1889	10
BP	GO:0060841	venous blood vessel development	4/720	16/18870	0.00265035197291933	0.0366802408163056	0.0295591392622773	57493/1948/659/94	4
BP	GO:0045936	negative regulation of phosphate metabolic process	26/720	376/18870	0.0026753046915672	0.0366802408163056	0.0295591392622773	3486/57493/64798/23075/857/5787/11142/805/27250/3315/706/51024/10217/4040/51763/5663/7042/2280/113791/8826/25937/10776/2950/1027/2776/1647	26
BP	GO:0031579	membrane raft organization	5/720	26/18870	0.00269240530527934	0.0366802408163056	0.0295591392622773	857/23180/2013/10211/858	5
BP	GO:0032469	endoplasmic reticulum calcium ion homeostasis	5/720	26/18870	0.00269240530527934	0.0366802408163056	0.0295591392622773	3708/51024/817/9709/5663	5
BP	GO:0060343	trabecula formation	5/720	26/18870	0.00269240530527934	0.0366802408163056	0.0295591392622773	9510/23462/4313/2280/7010	5
BP	GO:0061311	cell surface receptor signaling pathway involved in heart development	5/720	26/18870	0.00269240530527934	0.0366802408163056	0.0295591392622773	182/23462/54567/64321/4487	5
BP	GO:1901028	regulation of mitochondrial outer membrane permeabilization involved in apoptotic signaling pathway	5/720	26/18870	0.00269240530527934	0.0366802408163056	0.0295591392622773	9026/28978/8870/291/3303	5
BP	GO:0043114	regulation of vascular permeability	7/720	50/18870	0.00273782417213026	0.0371945300695567	0.0299735844054833	7122/10266/613/23576/7010/11156/7082	7
BP	GO:0010563	negative regulation of phosphorus metabolic process	26/720	377/18870	0.00277292513792212	0.0375661645779952	0.0302730697944864	3486/57493/64798/23075/857/5787/11142/805/27250/3315/706/51024/10217/4040/51763/5663/7042/2280/113791/8826/25937/10776/2950/1027/2776/1647	26
BP	GO:0016485	protein processing	19/720	245/18870	0.00279622600713246	0.0377763123526252	0.0304424194824303	5125/5552/5270/80150/50846/119587/1522/1636/90701/7057/715/6196/5663/114769/1203/64115/1889/837/572	19
BP	GO:0031397	negative regulation of protein ubiquitination	9/720	78/18870	0.00283384611909156	0.0380724478603714	0.0306810632459162	857/9349/706/9636/3304/27018/65125/51160/3303	9
BP	GO:0060191	regulation of lipase activity	9/720	78/18870	0.00283384611909156	0.0380724478603714	0.0306810632459162	2247/5322/2261/6272/27/301/2321/389/2776	9
BP	GO:1904705	regulation of vascular associated smooth muscle cell proliferation	10/720	93/18870	0.00286336662788497	0.0383627849316081	0.0309150342812937	9510/2247/4313/1906/27250/2852/7168/10203/4921/1027	10
BP	GO:0030323	respiratory tube development	16/720	192/18870	0.00288881807741353	0.0385971561307317	0.0311039046583629	5125/57493/8817/2034/2247/3675/10413/1522/1636/10365/659/4048/4015/4087/5595/998	16
BP	GO:0010038	response to metal ion	25/720	359/18870	0.00291665047156772	0.0388505791587073	0.0313081281424374	445/5336/857/79901/23208/1906/140609/805/10628/3625/706/10397/358/7057/817/144402/4048/2167/118/7412/5595/5562/7846/8826/1027	25
BP	GO:0001990	regulation of systemic arterial blood pressure by hormone	6/720	38/18870	0.00294006277007442	0.0388505791587073	0.0313081281424374	5125/1906/1522/1636/6196/1889	6
BP	GO:0003180	aortic valve morphogenesis	6/720	38/18870	0.00294006277007442	0.0388505791587073	0.0313081281424374	2006/182/23462/54567/1942/4087	6
BP	GO:0045429	positive regulation of nitric oxide biosynthetic process	6/720	38/18870	0.00294006277007442	0.0388505791587073	0.0313081281424374	445/1191/1906/10365/23576/23564	6
BP	GO:0009260	ribonucleotide biosynthetic process	18/720	228/18870	0.00294783775884624	0.0388505791587073	0.0313081281424374	2982/2983/9374/9061/55312/51144/4718/318/514/518/51079/522/4832/55967/4710/4717/4708/4713	18
BP	GO:0019058	viral life cycle	23/720	321/18870	0.00296074624348554	0.0388519497046898	0.0313092326106377	5125/10410/10581/1948/8519/4179/50848/2040/857/3429/51763/858/9636/3921/3304/9213/3839/3949/3678/27243/51160/10542/3303	23
BP	GO:2001236	regulation of extrinsic apoptotic signaling pathway	14/720	158/18870	0.00296396317334747	0.0388519497046898	0.0313092326106377	64798/857/10413/64114/2852/2537/7057/57630/7001/3304/6672/4170/2950/3303	14
BP	GO:0001952	regulation of cell-matrix adhesion	12/720	125/18870	0.00299020514286906	0.0390902828649999	0.0315012957737916	182/11170/7402/3987/6237/2013/8751/22998/7057/94/7010/1012	12
BP	GO:0007159	leukocyte cell-cell adhesion	28/720	419/18870	0.00304966611739657	0.0397604319069177	0.0320413420879838	6387/445/58494/4254/1948/4179/50848/4192/857/10875/3485/5322/2615/5175/9580/10892/27/7412/7001/80762/64115/301/2319/3659/3678/57162/65125/572	28
BP	GO:0045926	negative regulation of growth	19/720	247/18870	0.00305963900624898	0.0397835098667763	0.0320599396929659	56920/5270/92304/393/64321/8751/2261/659/94/154/80014/7042/583/3304/27086/4487/51079/3303/1027	19
BP	GO:0002688	regulation of leukocyte chemotaxis	12/720	126/18870	0.00319345225872653	0.0410955376165836	0.0331172503896636	7424/6387/79148/4192/23075/1906/57509/1240/7057/5595/65125/51157	12
BP	GO:0035904	aorta development	8/720	65/18870	0.00319797861656335	0.0410955376165836	0.0331172503896636	182/23462/1948/54567/94/7042/4015/56999	8
BP	GO:0014812	muscle cell migration	11/720	110/18870	0.003202909942076	0.0410955376165836	0.0331172503896636	9510/3486/4192/55742/1636/1545/55909/7168/6282/4921/301	11
BP	GO:0042116	macrophage activation	11/720	110/18870	0.003202909942076	0.0410955376165836	0.0331172503896636	3459/5336/23208/1191/90865/22918/221395/7057/4345/27086/3949	11
BP	GO:0090263	positive regulation of canonical Wnt signaling pathway	11/720	110/18870	0.003202909942076	0.0410955376165836	0.0331172503896636	27123/84870/2247/857/10413/55959/51704/6206/79971/1456/65125	11
BP	GO:0072522	purine-containing compound biosynthetic process	20/720	267/18870	0.00327277589715836	0.0418811691325014	0.0337503594116067	2982/2983/9374/4837/9061/51144/4718/318/441024/514/518/51079/522/2987/4832/55967/4710/4717/4708/4713	20
BP	GO:0051146	striated muscle cell differentiation	22/720	305/18870	0.0033303052848029	0.0419482945487055	0.0338044531002373	58494/1948/10398/92304/8470/928/1906/10529/5738/6272/30846/55909/10211/7168/858/10611/27086/4487/1465/1827/11214/136319	22
BP	GO:0014033	neural crest cell differentiation	10/720	95/18870	0.00334663436774951	0.0419482945487055	0.0338044531002373	56920/182/4254/2335/1906/4040/5595/65979/2296/998	10
BP	GO:1990874	vascular associated smooth muscle cell proliferation	10/720	95/18870	0.00334663436774951	0.0419482945487055	0.0338044531002373	9510/2247/4313/1906/27250/2852/7168/10203/4921/1027	10
BP	GO:0003159	morphogenesis of an endothelium	4/720	17/18870	0.003362271717047	0.0419482945487055	0.0338044531002373	54567/388/94/27086	4
BP	GO:0033631	cell-cell adhesion mediated by integrin	4/720	17/18870	0.003362271717047	0.0419482945487055	0.0338044531002373	23075/5420/3678/65125	4
BP	GO:0061154	endothelial tube morphogenesis	4/720	17/18870	0.003362271717047	0.0419482945487055	0.0338044531002373	54567/388/94/27086	4
BP	GO:0090083	regulation of inclusion body assembly	4/720	17/18870	0.003362271717047	0.0419482945487055	0.0338044531002373	9627/1191/3304/3303	4
BP	GO:0043550	regulation of lipid kinase activity	6/720	39/18870	0.00336451269679308	0.0419482945487055	0.0338044531002373	2247/2261/8503/7010/113791/2321	6
BP	GO:0071548	response to dexamethasone	6/720	39/18870	0.00336451269679308	0.0419482945487055	0.0338044531002373	445/1906/1636/358/1545/54541	6
BP	GO:1904407	positive regulation of nitric oxide metabolic process	6/720	39/18870	0.00336451269679308	0.0419482945487055	0.0338044531002373	445/1191/1906/10365/23576/23564	6
BP	GO:0009152	purine ribonucleotide biosynthetic process	17/720	213/18870	0.00339911719632208	0.0422697843589291	0.0340635288821929	2982/2983/9374/9061/51144/4718/318/514/518/51079/522/4832/55967/4710/4717/4708/4713	17
BP	GO:0009142	nucleoside triphosphate biosynthetic process	12/720	127/18870	0.00340772900708067	0.0422697843589291	0.0340635288821929	4718/318/514/518/51079/522/4832/55967/4710/4717/4708/4713	12
BP	GO:0006110	regulation of glycolytic process	7/720	52/18870	0.00343431386603892	0.0422962699951147	0.0340848725972569	8671/11182/5663/5562/8870/9611/54541	7
BP	GO:0043154	negative regulation of cysteine-type endopeptidase activity involved in apoptotic process	7/720	52/18870	0.00343431386603892	0.0422962699951147	0.0340848725972569	2537/358/7057/57630/114769/1457/10542	7
BP	GO:0043280	positive regulation of cysteine-type endopeptidase activity involved in apoptotic process	11/720	111/18870	0.00343602688207736	0.0422962699951147	0.0340848725972569	489/2852/51024/10550/55075/9026/1611/10892/51079/3092/572	11
BP	GO:0006163	purine nucleotide metabolic process	30/720	463/18870	0.00347860251618284	0.0427119549455361	0.0344198564759144	2982/11163/27284/2983/9374/4837/9061/51144/706/51024/10654/4718/318/441024/514/518/168537/3304/51079/522/2987/4832/8802/55967/572/3303/4710/4717/4708/4713	30
BP	GO:0060541	respiratory system development	17/720	214/18870	0.00356546214452787	0.0436679075781823	0.0351902204748325	445/57493/8817/2034/2247/3675/10413/1522/1636/10365/659/4048/4015/4087/5595/4487/998	17
BP	GO:0002690	positive regulation of leukocyte chemotaxis	10/720	96/18870	0.00361143292966501	0.0441195206772677	0.0355541574117623	7424/6387/4192/23075/1906/1240/7057/5595/65125/51157	10
BP	GO:2001235	positive regulation of apoptotic signaling pathway	13/720	145/18870	0.00371852125677155	0.0453136384305075	0.0365164491573466	857/10018/3625/2852/51024/7057/10955/9521/7314/4487/6154/572/4170	13
BP	GO:0006874	intracellular calcium ion homeostasis	22/720	308/18870	0.00374337528134425	0.0455021807381444	0.0366683878634249	6387/79572/2247/5336/857/489/3708/5332/27020/1906/805/55013/2852/51024/3709/817/9709/5663/858/6781/2280/6717	22
BP	GO:0099563	modification of synaptic structure	5/720	28/18870	0.00377759867223136	0.0458033839008053	0.0369111154473554	2043/11346/388/27145/998	5
BP	GO:0038034	signal transduction in absence of ligand	8/720	67/18870	0.00386702481510445	0.0466544038638223	0.0375969184039875	4254/10018/2537/7001/3304/572/4170/3303	8
BP	GO:0097192	extrinsic apoptotic signaling pathway in absence of ligand	8/720	67/18870	0.00386702481510445	0.0466544038638223	0.0375969184039875	4254/10018/2537/7001/3304/572/4170/3303	8
BP	GO:0060419	heart growth	10/720	97/18870	0.00389257427172304	0.0467514478257447	0.0376751222521954	57493/2247/8470/1901/10413/1906/7042/10611/27086/2296	10
BP	GO:0043491	phosphatidylinositol 3-kinase/protein kinase B signal transduction	21/720	290/18870	0.00389434740651564	0.0467514478257447	0.0376751222521954	55273/2335/10461/2247/6237/112464/1906/2651/5287/2852/7057/51763/7042/4015/388581/8503/4921/7010/113791/2321/3092	21
BP	GO:0051650	establishment of vesicle localization	16/720	198/18870	0.0039111895171657	0.0468377016253177	0.0377446307400552	54536/4648/23208/10972/55770/5663/23557/4643/583/51693/10947/22920/27243/2647/11267/5048	16
BP	GO:0016052	carbohydrate catabolic process	14/720	163/18870	0.00392843695517308	0.0469283724940627	0.037817698767326	8671/79660/2530/5500/23710/11182/5663/5562/3423/8870/2597/572/9611/54541	14
BP	GO:0014032	neural crest cell development	9/720	82/18870	0.00398172514531113	0.0473317817518602	0.0381427901561925	56920/182/4254/2335/1906/5595/65979/2296/998	9
BP	GO:0140056	organelle localization by membrane tethering	9/720	82/18870	0.00398172514531113	0.0473317817518602	0.0381427901561925	54536/55770/858/10228/5899/127262/9341/8677/23673	9
BP	GO:0019932	second-messenger-mediated signaling	22/720	310/18870	0.00404189867014183	0.0479296052571831	0.0386245522126795	55273/2982/79772/11163/2983/29995/5336/3708/1906/805/51024/1240/358/7057/817/23576/7412/5562/1827/23564/1012/23261	22
BP	GO:0046390	ribose phosphate biosynthetic process	18/720	235/18870	0.00405851528549373	0.04800926618206	0.0386887477664652	2982/2983/9374/9061/55312/51144/4718/318/514/518/51079/522/4832/55967/4710/4717/4708/4713	18
BP	GO:0048661	positive regulation of smooth muscle cell proliferation	10/720	98/18870	0.00419074841324557	0.0490132195708805	0.0394977936552749	9510/2247/1901/4313/1906/7057/10203/4921/27086/1012	10
BP	GO:0036035	osteoclast development	4/720	18/18870	0.00419391466431245	0.0490132195708805	0.0394977936552749	2200/27086/537/5048	4
BP	GO:0086103	G protein-coupled receptor signaling pathway involved in heart process	4/720	18/18870	0.00419391466431245	0.0490132195708805	0.0394977936552749	857/1906/11214/998	4
BP	GO:0098751	bone cell development	4/720	18/18870	0.00419391466431245	0.0490132195708805	0.0394977936552749	2200/27086/537/5048	4
BP	GO:2000811	negative regulation of anoikis	4/720	18/18870	0.00419391466431245	0.0490132195708805	0.0394977936552749	857/8503/3678/4170	4
BP	GO:0030193	regulation of blood coagulation	8/720	68/18870	0.00423963599126843	0.0491341075868924	0.0395952124731702	5270/857/928/1906/7057/7001/79001/7035	8
BP	GO:0042987	amyloid precursor protein catabolic process	8/720	68/18870	0.00423963599126843	0.0491341075868924	0.0395952124731702	3459/2043/1191/1942/10972/5663/2280/2319	8
BP	GO:0045862	positive regulation of proteolysis	24/720	350/18870	0.00424478166575421	0.0491341075868924	0.0395952124731702	255488/857/2043/489/1191/90865/641700/2852/1942/51024/10550/55075/57630/9026/1611/10892/9709/5663/64115/3304/51079/3092/572/3303	24
BP	GO:0051235	maintenance of location	24/720	350/18870	0.00424478166575421	0.0491341075868924	0.0395952124731702	5552/5797/9168/2247/2200/5336/857/3708/5332/805/706/2852/6500/3709/817/2495/5663/19/2280/29923/6672/6717/84266/5048	24
BP	GO:0010761	fibroblast migration	7/720	54/18870	0.00425813394752228	0.0491713086797216	0.0396251913462412	2247/393/2530/358/7057/4921/8826	7
BP	GO:0042594	response to starvation	17/720	218/18870	0.00429952318687965	0.0493853500605265	0.0397976787356994	1312/11345/6751/3625/5287/23710/652968/659/8428/1611/5899/5595/5562/9213/9891/81631/10670	17
BP	GO:0071248	cellular response to metal ion	16/720	200/18870	0.00431164201304065	0.0493853500605265	0.0397976787356994	5336/23208/1906/140609/3625/706/358/817/144402/2167/118/5595/5562/7846/8826/1027	16
BP	GO:0055074	calcium ion homeostasis	23/720	331/18870	0.00431274030893924	0.0493853500605265	0.0397976787356994	6387/79572/2247/5336/857/249/489/3708/5332/27020/1906/805/55013/2852/51024/3709/817/9709/5663/858/6781/2280/6717	23
BP	GO:0050848	regulation of calcium-mediated signaling	9/720	83/18870	0.00431875456392375	0.0493853500605265	0.0397976787356994	55273/29995/5336/3708/805/1240/1827/1012/23261	9
BP	GO:0003203	endocardial cushion morphogenesis	6/720	41/18870	0.00434794731460718	0.0493853500605265	0.0397976787356994	55273/23462/94/7042/4087/4487	6
BP	GO:0006458	'de novo' protein folding	6/720	41/18870	0.00434794731460718	0.0493853500605265	0.0397976787356994	2280/11080/573/3304/6388/3303	6
BP	GO:1903115	regulation of actin filament-based movement	6/720	41/18870	0.00434794731460718	0.0493853500605265	0.0397976787356994	2702/857/3759/817/6781/6717	6
BP	GO:0003171	atrioventricular valve development	5/720	29/18870	0.0044236064526592	0.0499342308959211	0.0402399998516669	2702/23462/1942/659/7042	5
BP	GO:0003209	cardiac atrium morphogenesis	5/720	29/18870	0.0044236064526592	0.0499342308959211	0.0402399998516669	57493/54567/659/7042/6654	5
BP	GO:0006119	oxidative phosphorylation	13/720	148/18870	0.00442715861551466	0.0499342308959211	0.0402399998516669	4718/514/1350/51079/10975/522/27089/23479/55967/4710/4717/4708/4713	13
CC	GO:0005925	focal adhesion	58/749	421/19886	9.3547131772845e-18	5.05154511573363e-15	4.03729726598594e-15	11170/54751/23022/7431/83543/1948/3691/4179/3987/857/8470/3675/6237/51056/55742/928/388/9349/3315/2261/26136/5500/83478/55679/977/966/10211/51474/2317/858/118/6204/25996/10787/5595/6133/29780/6156/3304/4921/301/7010/2319/6155/79038/1465/6217/6205/2321/3678/5782/8826/998/667/10544/10109/1012/3303	58
CC	GO:0030055	cell-substrate junction	58/749	431/19886	2.83400235218494e-17	7.65180635089934e-15	6.11547875997803e-15	11170/54751/23022/7431/83543/1948/3691/4179/3987/857/8470/3675/6237/51056/55742/928/388/9349/3315/2261/26136/5500/83478/55679/977/966/10211/51474/2317/858/118/6204/25996/10787/5595/6133/29780/6156/3304/4921/301/7010/2319/6155/79038/1465/6217/6205/2321/3678/5782/8826/998/667/10544/10109/1012/3303	58
CC	GO:0031252	cell leading edge	41/749	423/19886	3.35249214763721e-08	6.03448586574697e-06	4.82288344046054e-06	660/11170/5797/6277/23022/7431/4254/83543/3691/5336/23075/8470/55917/8476/3983/55742/5420/11037/9265/8910/2852/2059/57630/10211/9026/51474/7168/51763/10787/6282/29780/83442/65979/152273/2319/3678/8826/998/667/10109/5048	41
CC	GO:0042641	actomyosin	15/749	76/19886	1.26701826324273e-07	1.33996835687042e-05	1.07092987586135e-05	11170/54751/23022/10398/8476/11346/3983/103910/10529/22998/51474/7168/2317/10611/7010	15
CC	GO:0045121	membrane raft	31/749	286/19886	1.37624595002629e-07	1.33996835687042e-05	1.07092987586135e-05	8611/8871/23213/5336/2040/476/857/1901/26509/23180/112464/2013/5420/284119/30846/5175/659/10211/4040/5663/858/19/51293/5595/7416/7010/2319/23673/7035/1012/84876	31
CC	GO:0098857	membrane microdomain	31/749	287/19886	1.48885372985602e-07	1.33996835687042e-05	1.07092987586135e-05	8611/8871/23213/5336/2040/476/857/1901/26509/23180/112464/2013/5420/284119/30846/5175/659/10211/4040/5663/858/19/51293/5595/7416/7010/2319/23673/7035/1012/84876	31
CC	GO:0001725	stress fiber	14/749	70/19886	2.7971098125812e-07	1.8296767671543e-05	1.46231476517206e-05	11170/54751/23022/10398/11346/3983/103910/10529/22998/51474/7168/2317/10611/7010	14
CC	GO:0097517	contractile actin filament bundle	14/749	70/19886	2.7971098125812e-07	1.8296767671543e-05	1.46231476517206e-05	11170/54751/23022/10398/11346/3983/103910/10529/22998/51474/7168/2317/10611/7010	14
CC	GO:0005901	caveola	15/749	81/19886	3.04946127859051e-07	1.8296767671543e-05	1.46231476517206e-05	8611/857/26509/112464/284119/30846/659/10211/4040/858/51293/5595/2319/7035/1012	15
CC	GO:0005938	cell cortex	31/749	305/19886	5.72449789528951e-07	3.09122886345633e-05	2.47057277586179e-05	7122/54536/2983/1397/10398/857/103910/1522/830/800/6709/11034/364/3709/2059/55770/23085/134549/10211/9026/2317/5663/4643/80762/2319/10129/11214/8826/1155/667/5048	31
CC	GO:0032432	actin filament bundle	14/749	79/19886	1.31610916730861e-06	6.46089954860591e-05	5.16368190044527e-05	11170/54751/23022/10398/11346/3983/103910/10529/22998/51474/7168/2317/10611/7010	14
CC	GO:0062023	collagen-containing extracellular matrix	37/749	429/19886	2.68148986668408e-06	0.000120667044000784	9.64395478368835e-05	10516/8425/2199/2006/133584/9510/2/6387/633/5270/23213/4256/6277/79148/3691/2335/2200/4192/79812/4313/10875/1295/1191/1522/4059/5269/6275/7057/977/7042/4015/3913/161198/301/56999/667/1012	37
CC	GO:0005774	vacuolar membrane	40/749	484/19886	3.05505767674033e-06	0.00012690239580306	0.000101422967405954	8029/10410/53346/10581/8519/64798/2040/11345/79901/23208/5337/57600/6272/64114/55754/55652/23710/4718/11182/29965/10211/5663/84061/23557/1203/1356/54918/1889/9296/3949/56674/374395/27243/537/81631/10670/2647/8774/10542/2776	40
CC	GO:0044853	plasma membrane raft	16/749	112/19886	4.56462076463963e-06	0.00017116508117841	0.000136798602891127	8611/857/26509/112464/284119/30846/659/10211/4040/858/51293/5595/2319/7035/1012/84876	16
CC	GO:0005765	lysosomal membrane	37/749	441/19886	5.07155796084179e-06	0.00017116508117841	0.000136798602891127	8029/10410/53346/10581/8519/64798/2040/79901/23208/5337/57600/6272/64114/55754/55652/4718/11182/29965/10211/5663/84061/23557/1203/1356/54918/1889/9296/3949/56674/374395/27243/537/10670/2647/8774/10542/2776	37
CC	GO:0098852	lytic vacuole membrane	37/749	441/19886	5.07155796084179e-06	0.00017116508117841	0.000136798602891127	8029/10410/53346/10581/8519/64798/2040/79901/23208/5337/57600/6272/64114/55754/55652/4718/11182/29965/10211/5663/84061/23557/1203/1356/54918/1889/9296/3949/56674/374395/27243/537/10670/2647/8774/10542/2776	37
CC	GO:0005912	adherens junction	21/749	188/19886	8.87547271376331e-06	0.00028192678031954	0.000225321598306065	182/5797/1948/2043/83604/8751/9265/83478/10397/659/134549/10211/118/10611/4643/1982/6282/301/2319/1012/7082	21
CC	GO:0031968	organelle outer membrane	24/749	246/19886	2.10559905494451e-05	0.000631679716483351	0.000504851235396051	445/2043/3429/1727/10018/706/51024/9823/65991/4056/51566/6233/5663/518/7314/79135/7416/4259/56910/572/79073/9804/84987/4170	24
CC	GO:0030667	secretory granule membrane	28/749	314/19886	2.37817424773263e-05	0.000649521214609382	0.000519110522397362	4179/2040/857/5787/84418/10257/965/3708/928/22918/5337/5269/5175/64114/55754/3709/10972/4718/966/5663/858/84061/54918/2319/374395/8826/6717/6844	28
CC	GO:0019867	outer membrane	24/749	248/19886	2.4056341281829e-05	0.000649521214609382	0.000519110522397362	445/2043/3429/1727/10018/706/51024/9823/65991/4056/51566/6233/5663/518/7314/79135/7416/4259/56910/572/79073/9804/84987/4170	24
CC	GO:0005769	early endosome	34/749	427/19886	3.57698244386861e-05	0.000919795485566213	0.000735119198990541	10410/79572/857/2043/23180/388/6272/30846/55754/2852/2889/154/10211/4040/5663/1730/10228/7412/5595/10947/54918/301/152273/11156/79971/3949/79666/56674/51699/26994/9341/51160/23673/2647	34
CC	GO:0030018	Z disc	16/749	132/19886	3.75710245868843e-05	0.000922197876223524	0.0007370392383073	23022/10398/8470/11346/55742/103910/3315/10529/2317/5663/10611/2280/29780/1465/667/6717	16
CC	GO:0045177	apical part of cell	36/749	469/19886	4.59141781116524e-05	0.00107798505131706	0.000861547506900571	182/8611/8029/4648/2335/476/8323/8470/10257/79901/103910/2013/5420/3485/5337/55754/221395/483/358/659/154/134549/2778/9026/5663/6781/7412/9180/5562/4921/301/7010/3949/8826/998/7082	36
CC	GO:0001726	ruffle	19/749	182/19886	5.99607550537549e-05	0.00134911698870949	0.00107824164789647	660/11170/6277/23022/83543/5336/5420/9265/2059/9026/51474/7168/51763/10787/6282/83442/152273/3678/8826	19
CC	GO:0030017	sarcomere	21/749	216/19886	7.13258114333322e-05	0.00154063752695998	0.00123130874474384	23022/10398/8470/7169/4313/11346/55742/103910/805/3315/10529/7168/2317/5663/10611/2280/29780/1465/22927/667/6717	21
CC	GO:0005741	mitochondrial outer membrane	21/749	217/19886	7.62362743195516e-05	0.00158336877432915	0.00126546042392778	445/2043/3429/1727/10018/706/51024/9823/65991/51566/6233/518/7314/79135/7416/4259/56910/572/9804/84987/4170	21
CC	GO:0030016	myofibril	22/749	236/19886	9.05920848864782e-05	0.00181184169772956	0.00144806061611914	23022/10398/8470/7169/4313/11346/55742/103910/805/800/3315/10529/7168/2317/5663/10611/2280/29780/1465/22927/667/6717	22
CC	GO:0022627	cytosolic small ribosomal subunit	8/749	41/19886	0.000123681218254235	0.0023682203918447	0.00189272974786809	6233/6204/2197/3921/6210/6206/6217/6205	8
CC	GO:0031674	I band	16/749	146/19886	0.000127182206228697	0.0023682203918447	0.00189272974786809	23022/10398/8470/11346/55742/103910/3315/10529/2317/5663/10611/2280/29780/1465/667/6717	16
CC	GO:0022626	cytosolic ribosome	14/749	118/19886	0.000142629114720287	0.00249819545881914	0.00199660845636618	9349/6233/6204/2197/6133/6156/3921/6210/6155/6206/6217/6205/6154/6171	14
CC	GO:0030139	endocytic vesicle	28/749	348/19886	0.000143414924487765	0.00249819545881914	0.00199660845636618	306/8029/7431/857/23208/928/5337/5322/11037/30846/5287/55652/154/817/6233/2317/19/10228/4643/7314/2319/79971/3949/9341/998/10618/23673/6844	28
CC	GO:0043292	contractile fiber	22/749	245/19886	0.000156168895585048	0.00263535011299769	0.00210622523650887	23022/10398/8470/7169/4313/11346/55742/103910/805/800/3315/10529/7168/2317/5663/10611/2280/29780/1465/22927/667/6717	22
CC	GO:0031253	cell projection membrane	28/749	352/19886	0.000173642139556814	0.0028414168291115	0.00227091793359788	660/11170/8029/83543/7402/5336/3675/79901/5420/9249/1636/8910/2852/196394/358/2059/9026/51474/7168/51763/10787/583/83442/152273/10227/3678/79770/10109	28
CC	GO:0009925	basal plasma membrane	24/749	282/19886	0.000182153490673629	0.00289302602834587	0.00231216505189436	4233/8671/6563/3691/476/3675/10257/3953/1636/483/9843/364/358/659/10211/19/301/7010/2319/3949/8826/667/7082/84876	24
CC	GO:0045178	basal part of cell	25/749	301/19886	0.000196957528168913	0.00303877329174894	0.00242864921952644	4233/8671/6563/3691/476/3675/10257/3953/1906/1636/483/9843/364/358/659/10211/19/301/7010/2319/3949/8826/667/7082/84876	25
CC	GO:0098800	inner mitochondrial membrane protein complex	16/749	158/19886	0.000317125097512507	0.0047568764626876	0.0038017921046821	55013/4718/514/518/79135/1350/51079/10975/522/27089/51660/55967/4710/4717/4708/4713	16
CC	GO:0030864	cortical actin cytoskeleton	10/749	73/19886	0.000393471499467552	0.00574255701925616	0.00458956798809947	7122/800/6709/11034/134549/10211/4643/2319/11214/8826	10
CC	GO:0098798	mitochondrial protein-containing complex	24/749	300/19886	0.000453546901196318	0.00644514017489505	0.00515108668948727	55013/4718/9553/514/518/64968/79135/7416/1350/51079/10975/522/27089/23479/51660/291/8802/55967/9804/63875/4710/4717/4708/4713	24
CC	GO:0030133	transport vesicle	31/749	431/19886	0.000470023662661298	0.00650801994454105	0.00520134147614392	79772/633/9162/9627/26509/23208/3708/90865/1906/11037/2261/6272/55754/11161/9144/10972/966/51014/5663/858/23557/10228/127262/9296/79666/10567/9341/10618/537/23673/6844	31
CC	GO:0030863	cortical cytoskeleton	12/749	105/19886	0.000589948712512911	0.00796430761892429	0.00636523610869193	7122/830/800/6709/11034/23085/134549/10211/4643/2319/11214/8826	12
CC	GO:0031091	platelet alpha granule	11/749	91/19886	0.000613323937918202	0.00796879585799392	0.00636882320034602	7424/2/5552/5270/2335/1191/928/5768/5175/7057/7042	11
CC	GO:0030027	lamellipodium	18/749	201/19886	0.000619795233399527	0.00796879585799392	0.00636882320034602	5797/23022/4254/23075/8470/55917/8476/3983/55742/5420/57630/10211/10787/29780/65979/152273/2319/10109	18
CC	GO:0016324	apical plasma membrane	29/749	403/19886	0.000701379019507158	0.00880801559381082	0.00703954462663243	182/8611/8029/2335/476/8323/8470/10257/79901/2013/5420/3485/5337/55754/483/358/659/154/134549/2778/9026/5663/6781/9180/5562/4921/301/7010/8826	29
CC	GO:0005903	brush border	12/749	108/19886	0.000760975027971463	0.00933923897964978	0.00746410912603588	8029/4648/79901/103910/830/1636/358/2059/51474/2317/4643/10227	12
CC	GO:0044391	ribosomal subunit	17/749	188/19886	0.000778400299136304	0.00934080358963564	0.00746535959405578	9349/6233/9553/6204/2197/6133/64968/6156/3921/6210/6155/6206/6217/6205/6154/6171/63875	17
CC	GO:0042383	sarcolemma	14/749	141/19886	0.000894001722756624	0.0104948028323604	0.0083876591837578	633/7402/476/857/3759/8910/358/817/10211/5663/858/7412/301/6717	14
CC	GO:0030136	clathrin-coated vesicle	18/749	212/19886	0.00114978040757558	0.0132102429806556	0.0105578940001341	23208/928/1906/11037/6272/154/10972/9026/10228/4643/1889/9296/3949/3092/9341/10618/537/6844	18
CC	GO:0032587	ruffle membrane	11/749	100/19886	0.00135324589651777	0.0152240163358249	0.0121673424906203	660/11170/83543/5336/2059/9026/7168/51763/83442/152273/3678	11
CC	GO:0098862	cluster of actin-based cell projections	15/749	165/19886	0.00146935766505755	0.0161929212067567	0.0129417109059849	8029/4648/79901/103910/830/1636/358/2059/51474/2317/4643/583/10227/389/5048	15
CC	GO:0070469	respirasome	11/749	102/19886	0.00159093894891336	0.0171821406482643	0.013732315137989	4718/1350/51079/10975/27089/192286/55967/4710/4717/4708/4713	11
CC	GO:0015935	small ribosomal subunit	9/749	75/19886	0.00197979196478426	0.0205593780958365	0.0164314717725009	6233/6204/2197/64968/3921/6210/6206/6217/6205	9
CC	GO:0016529	sarcoplasmic reticulum	9/749	75/19886	0.00197979196478426	0.0205593780958365	0.0164314717725009	489/3708/7057/3709/817/2280/6717/79073/813	9
CC	GO:0005604	basement membrane	10/749	90/19886	0.00204538423185375	0.0208397638717174	0.016655561768819	133584/9510/3691/2335/2200/79812/1295/977/3913/667	10
CC	GO:0031594	neuromuscular junction	9/749	76/19886	0.00217234687948456	0.0210789151974567	0.0168466963566418	5270/7402/23024/3675/2043/9144/5663/3913/7846	9
CC	GO:0098803	respiratory chain complex	10/749	91/19886	0.00222218179900627	0.0210789151974567	0.0168466963566418	4718/1350/51079/10975/27089/55967/4710/4717/4708/4713	10
CC	GO:0005747	mitochondrial respiratory chain complex I	7/749	49/19886	0.00226403163231942	0.0210789151974567	0.0168466963566418	4718/51079/55967/4710/4717/4708/4713	7
CC	GO:0030964	NADH dehydrogenase complex	7/749	49/19886	0.00226403163231942	0.0210789151974567	0.0168466963566418	4718/51079/55967/4710/4717/4708/4713	7
CC	GO:0045271	respiratory chain complex I	7/749	49/19886	0.00226403163231942	0.0210789151974567	0.0168466963566418	4718/51079/55967/4710/4717/4708/4713	7
CC	GO:0016528	sarcoplasm	10/749	93/19886	0.00261260105201428	0.0239119418319951	0.0191109086766433	489/3708/7057/3709/817/2280/22927/6717/79073/813	10
CC	GO:0005746	mitochondrial respirasome	10/749	94/19886	0.00282740555602912	0.0254466500042621	0.0203374785609112	4718/1350/51079/10975/27089/55967/4710/4717/4708/4713	10
CC	GO:0016323	basolateral plasma membrane	19/749	249/19886	0.00291371770246212	0.0257935665463859	0.0206147412943825	8671/6563/476/3675/10257/3953/483/9843/364/358/10211/19/301/7010/2319/3949/8826/7082/84876	19
CC	GO:0031256	leading edge membrane	15/749	179/19886	0.00324666558284453	0.0282774099150975	0.0225998792693762	660/11170/83543/5336/8910/2852/2059/9026/7168/51763/10787/83442/152273/3678/998	15
CC	GO:0031093	platelet alpha granule lumen	8/749	67/19886	0.00357943102529998	0.0305474739002908	0.024414160427133	7424/2/5552/2335/1191/5768/7057/7042	8
CC	GO:0030135	coated vesicle	22/749	311/19886	0.00362044135114558	0.0305474739002908	0.024414160427133	23208/928/1906/1522/11037/6272/154/10972/966/9026/51014/10228/4643/222068/1889/9296/3949/3092/9341/10618/537/6844	22
CC	GO:0005788	endoplasmic reticulum lumen	22/749	313/19886	0.00390684918410618	0.0324569009141129	0.0259402132062111	3486/2335/2200/1295/1191/1906/1522/5768/285203/54972/7057/11167/79188/3913/5595/1356/140606/5954/5955/10618/4043/813	22
CC	GO:0097136	Bcl-2 family protein complex	3/749	10/19886	0.0052364905526164	0.0422045507225799	0.0337307325463114	10018/572/4170	3
CC	GO:1990877	FNIP-folliculin RagC/D GAP	3/749	10/19886	0.0052364905526164	0.0422045507225799	0.0337307325463114	57600/10670/10542	3
CC	GO:0030665	clathrin-coated vesicle membrane	12/749	136/19886	0.00535076164007637	0.0424913424359006	0.0339599422976983	23208/928/11037/154/9026/9296/3949/3092/9341/10618/537/6844	12
CC	GO:0002102	podosome	5/749	31/19886	0.00563336765225522	0.0426569991968164	0.0340923385393659	23022/285590/7412/5782/7082	5
CC	GO:0098858	actin-based cell projection	17/749	227/19886	0.00567256078777369	0.0426569991968164	0.0340923385393659	8029/4254/3384/7402/4648/3675/2043/5420/196394/2059/4643/7412/583/7010/389/998/5048	17
CC	GO:0005840	ribosome	18/749	246/19886	0.0057143286704934	0.0426569991968164	0.0340923385393659	9349/6233/9553/6204/2197/6133/64968/200916/6156/3921/6210/6155/6206/6217/6205/6154/6171/63875	18
CC	GO:0033017	sarcoplasmic reticulum membrane	6/749	44/19886	0.0058305002148031	0.0426569991968164	0.0340923385393659	489/3709/817/2280/6717/79073	6
CC	GO:0005811	lipid droplet	10/749	104/19886	0.00584551830050231	0.0426569991968164	0.0340923385393659	857/54947/1727/9249/9144/364/2167/168537/29923/2597	10
CC	GO:0120111	neuron projection cytoplasm	9/749	88/19886	0.00585484179318018	0.0426569991968164	0.0340923385393659	3315/51566/9026/23557/10947/2319/667/2647/5048	9
CC	GO:0035577	azurophil granule membrane	7/749	58/19886	0.00592458322178006	0.0426569991968164	0.0340923385393659	2040/55754/4718/5663/84061/54918/374395	7
CC	GO:0008021	synaptic vesicle	16/749	213/19886	0.00695321919617048	0.0484636094664994	0.038733099183752	79772/9162/9627/26509/23208/11037/9144/5663/23557/10228/127262/9296/10567/537/23673/6844	16
CC	GO:0031094	platelet dense tubular network	3/749	11/19886	0.00700029914516102	0.0484636094664994	0.038733099183752	489/3708/3709	3
CC	GO:1902773	GTPase activator complex	3/749	11/19886	0.00700029914516102	0.0484636094664994	0.038733099183752	57600/10670/10542	3
MF	GO:0005178	integrin binding	23/735	154/18496	4.45135938729094e-08	3.76139868226084e-05	3.46737468062662e-05	10516/8425/6387/58494/3384/7402/3691/2335/2247/50848/2200/3675/2013/928/8751/7057/977/3913/7412/9636/3678/667/3385	23
MF	GO:0003779	actin binding	40/735	438/18496	9.27900395117284e-07	0.000392037916937052	0.000361392785466732	11170/9168/23022/83543/7402/4648/8407/7169/11346/3983/55742/830/800/10529/6709/6275/11034/22998/22837/23012/8727/2059/55075/134549/6876/9026/51474/7168/2317/118/1730/10611/27/4643/29780/65979/3092/8826/667/10109	40
MF	GO:0045296	cadherin binding	32/735	334/18496	4.20219032374308e-06	0.00118361694118764	0.00109109503142803	5797/4179/8407/50848/23075/5787/9208/55742/800/26136/6709/10397/22837/23348/8727/659/23085/8428/51474/2317/5663/118/10611/1982/6282/301/55082/8826/1936/1012/3303/7082	32
MF	GO:0051015	actin filament binding	21/735	208/18496	8.74128774918739e-05	0.0156254983214663	0.0144040719500281	83543/4648/8407/7169/3983/830/10529/6709/11034/8727/134549/9026/51474/7168/2317/118/27/4643/3092/8826/10109	21
MF	GO:0019838	growth factor binding	16/735	135/18496	9.24585699495048e-05	0.0156254983214663	0.0144040719500281	8425/3486/2/3691/3590/3485/2261/2615/6272/10952/7057/659/94/9180/7010/2321	16
MF	GO:0042562	hormone binding	12/735	85/18496	0.000130240116345486	0.018342149718656	0.0169083659816947	10266/4883/476/79602/706/2852/10952/1240/10203/1889/1012/216	12
MF	GO:0004602	glutathione peroxidase activity	6/735	22/18496	0.000166700309486091	0.0201231087879638	0.0185501096270236	4056/2878/4258/4259/2950/373156	6
MF	GO:0003735	structural constituent of ribosome	18/735	176/18496	0.000232676563151283	0.0245764619828543	0.0226553495699934	9349/6233/9553/6204/2197/6133/64968/200916/6156/3921/6210/6155/6206/6217/6205/6154/6171/63875	18
MF	GO:0019199	transmembrane receptor protein kinase activity	11/735	79/18496	0.000278691440348099	0.026166029677127	0.0241206626734027	8425/4233/10461/2043/2261/659/94/4921/7010/2321/51232	11
MF	GO:0030023	extracellular matrix constituent conferring elasticity	4/735	10/18496	0.00042873889778578	0.0362284368628984	0.0333965036169976	10516/2199/2006/2200	4
