# Supplementary material for: TM4SF1 overexpression in tumor-associated endothelial cells promotes microvascular invasion in hepatocellular carcinoma
Source: Front Oncol. 2025 Mar 7;15:1526177. doi: 10.3389/fonc.2025.1526177 (PMC11925789; doi:10.3389/fonc.2025.1526177)
Supplement: Supplementary file 6 [file DataSheet5.csv]

ONTOLOGY	ID	Description	GeneRatio	BgRatio	pvalue	p.adjust	qvalue	geneID	Count
BP	GO:0010273	detoxification of copper ion	9/276	16/18870	2.81371663215159e-13	5.10970940398729e-10	3.98807310020223e-10	4495/4493/4499/4501/4490/4494/4502/4489/4496	9
BP	GO:1990169	stress response to copper ion	9/276	16/18870	2.81371663215159e-13	5.10970940398729e-10	3.98807310020223e-10	4495/4493/4499/4501/4490/4494/4502/4489/4496	9
BP	GO:0097501	stress response to metal ion	9/276	21/18870	6.78071851292052e-12	8.20918987964244e-09	6.40718419484033e-09	4495/4493/4499/4501/4490/4494/4502/4489/4496	9
BP	GO:0061687	detoxification of inorganic compound	9/276	22/18870	1.13290101607066e-11	1.02867412259216e-08	8.02869062178494e-09	4495/4493/4499/4501/4490/4494/4502/4489/4496	9
BP	GO:0002399	MHC class II protein complex assembly	8/276	16/18870	2.20148116441788e-11	1.33262993152763e-08	1.04010329399603e-08	3123/567/3122/3115/3113/3108/3111/3119	8
BP	GO:0002503	peptide antigen assembly with MHC class II protein complex	8/276	16/18870	2.20148116441788e-11	1.33262993152763e-08	1.04010329399603e-08	3123/567/3122/3115/3113/3108/3111/3119	8
BP	GO:0071294	cellular response to zinc ion	9/276	24/18870	2.90259895161355e-11	1.50603419889435e-08	1.17544345514215e-08	4495/4493/4499/4501/4490/4494/4502/4489/4496	9
BP	GO:0071280	cellular response to copper ion	9/276	26/18870	6.76096524771435e-11	3.06947822246232e-08	2.39569465948615e-08	4495/4493/4499/4501/4490/4494/4502/4489/4496	9
BP	GO:0019884	antigen processing and presentation of exogenous antigen	11/276	49/18870	9.56676012203269e-11	3.86071919591364e-08	3.01324970861217e-08	972/3123/3133/567/3122/3115/3113/3108/3111/3119/5720	11
BP	GO:0002396	MHC protein complex assembly	8/276	20/18870	2.04808390954026e-10	6.63708854768695e-08	5.18017605463742e-08	3123/567/3122/3115/3113/3108/3111/3119	8
BP	GO:0002501	peptide antigen assembly with MHC protein complex	8/276	20/18870	2.04808390954026e-10	6.63708854768695e-08	5.18017605463742e-08	3123/567/3122/3115/3113/3108/3111/3119	8
BP	GO:0002478	antigen processing and presentation of exogenous peptide antigen	10/276	40/18870	2.19287066553534e-10	6.63708854768695e-08	5.18017605463742e-08	972/3123/3133/567/3122/3115/3113/3108/3111/3119	10
BP	GO:0019886	antigen processing and presentation of exogenous peptide antigen via MHC class II	9/276	31/18870	4.09180519182365e-10	1.14318741974642e-07	8.92245455998468e-08	972/3123/567/3122/3115/3113/3108/3111/3119	9
BP	GO:0002495	antigen processing and presentation of peptide antigen via MHC class II	9/276	35/18870	1.36158120915906e-09	3.53233067976123e-07	2.75694601222959e-07	972/3123/567/3122/3115/3113/3108/3111/3119	9
BP	GO:0006882	intracellular zinc ion homeostasis	9/276	36/18870	1.79236342463365e-09	4.33990930551293e-07	3.38725242283397e-07	4495/4493/4499/4501/4490/4494/4502/4489/4496	9
BP	GO:0002504	antigen processing and presentation of peptide or polysaccharide antigen via MHC class II	9/276	37/18870	2.3383744423406e-09	4.71831998587837e-07	3.68259787907792e-07	972/3123/567/3122/3115/3113/3108/3111/3119	9
BP	GO:0046688	response to copper ion	9/276	37/18870	2.3383744423406e-09	4.71831998587837e-07	3.68259787907792e-07	4495/4493/4499/4501/4490/4494/4502/4489/4496	9
BP	GO:0071276	cellular response to cadmium ion	9/276	37/18870	2.3383744423406e-09	4.71831998587837e-07	3.68259787907792e-07	4495/4493/4499/4501/4490/4494/4502/4489/4496	9
BP	GO:0048002	antigen processing and presentation of peptide antigen	11/276	71/18870	6.32534245837069e-09	1.2091391478317e-06	9.43720068719793e-07	972/3123/3133/567/3122/3115/3113/3107/3108/3111/3119	11
BP	GO:0050673	epithelial cell proliferation	26/276	480/18870	1.06558422394046e-08	1.93510095067588e-06	1.51032542898509e-06	28984/6678/1051/567/3398/947/1910/84913/348/1499/3791/57608/1026/2321/4208/595/153090/677/687/6935/4609/55959/4781/3487/5796/6690	26
BP	GO:0010043	response to zinc ion	9/276	51/18870	4.78143902723151e-08	8.26961264138327e-06	6.45434350893958e-06	4495/4493/4499/4501/4490/4494/4502/4489/4496	9
BP	GO:0001667	ameboidal-type cell migration	25/276	497/18870	8.71683378814701e-08	1.43907001447954e-05	1.12317863117129e-05	28984/54345/6678/161198/2113/8692/7048/1910/84913/5872/1947/348/3397/7763/1942/3791/57608/4208/153090/5793/5371/8503/23499/2050/5286	25
BP	GO:0019882	antigen processing and presentation	12/276	116/18870	1.34544290212004e-07	2.12462983499999e-05	1.65825067982117e-05	972/3123/3133/567/3122/3115/3113/3107/3108/3111/3119/5720	12
BP	GO:0046686	response to cadmium ion	9/276	59/18870	1.78308361964852e-07	2.69839987773476e-05	2.10607201215502e-05	4495/4493/4499/4501/4490/4494/4502/4489/4496	9
BP	GO:0051347	positive regulation of transferase activity	22/276	414/18870	2.10556969099947e-07	3.05897164708403e-05	2.38749439067856e-05	28984/972/3123/65018/3181/7048/348/1499/2621/1942/3791/51422/1026/2321/595/153090/3326/4609/4683/894/80310/2050	22
BP	GO:1903706	regulation of hemopoiesis	22/276	417/18870	2.38302354525354e-07	3.32890058321572e-05	2.59817101512866e-05	972/3123/2113/1051/567/3122/3398/7048/11005/8848/1499/2621/7071/4792/4208/51621/677/3111/6935/4609/6601/3276	22
BP	GO:0098754	detoxification	13/276	158/18870	5.92190818508741e-07	7.96606315860647e-05	6.21742641030815e-05	4495/4493/4499/4501/4490/4494/4502/4489/348/3240/4496/55829/51109	13
BP	GO:0010631	epithelial cell migration	20/276	372/18870	6.36849983682783e-07	8.12545126885635e-05	6.34182711193779e-05	28984/54345/6678/161198/2113/7048/84913/5872/348/3397/1942/3791/57608/4208/153090/5793/8503/23499/2050/5286	20
BP	GO:0050678	regulation of epithelial cell proliferation	21/276	407/18870	6.48783278625644e-07	8.12545126885635e-05	6.34182711193779e-05	28984/6678/567/1910/84913/348/1499/3791/57608/2321/4208/595/153090/677/687/6935/4609/55959/4781/5796/6690	21
BP	GO:0090132	epithelium migration	20/276	375/18870	7.22109923675537e-07	8.74234414263184e-05	6.82330534897622e-05	28984/54345/6678/161198/2113/7048/84913/5872/348/3397/1942/3791/57608/4208/153090/5793/8503/23499/2050/5286	20
BP	GO:0090130	tissue migration	20/276	380/18870	8.87666705832016e-07	0.000104000176631674	8.11710165978139e-05	28984/54345/6678/161198/2113/7048/84913/5872/348/3397/1942/3791/57608/4208/153090/5793/8503/23499/2050/5286	20
BP	GO:0043542	endothelial cell migration	17/276	284/18870	1.04758165464556e-06	0.000118893196115441	9.27948577379091e-05	28984/54345/6678/161198/2113/84913/5872/348/3397/1942/3791/57608/4208/153090/8503/2050/5286	17
BP	GO:0022407	regulation of cell-cell adhesion	23/276	493/18870	1.08025205721628e-06	0.000118893196115441	9.27948577379091e-05	28984/972/3123/3133/2113/1051/567/3122/7070/7048/1947/5420/6376/5962/3115/3113/3108/3572/23075/3111/6601/3119/928	23
BP	GO:0071560	cellular response to transforming growth factor beta stimulus	17/276	287/18870	1.21063467788265e-06	0.0001293242691197	0.000100936197756594	10252/8692/5654/7048/9719/3397/4208/677/3326/6935/5371/4091/8516/5796/3065/80310/8819	17
BP	GO:0022409	positive regulation of cell-cell adhesion	18/276	322/18870	1.34823458857188e-06	0.000138912145277503	0.000108419431727427	972/3123/3133/2113/567/3122/7070/7048/1947/5420/6376/3115/3113/3108/3572/3111/6601/3119	18
BP	GO:0009636	response to toxic substance	16/276	258/18870	1.37688249724397e-06	0.000138912145277503	0.000108419431727427	4495/4493/4499/65018/4501/4490/4494/4502/4489/348/3240/4496/1026/55829/51109/642	16
BP	GO:0071559	response to transforming growth factor beta	17/276	293/18870	1.60738511746977e-06	0.000157784398558114	0.000123149021944412	10252/8692/5654/7048/9719/3397/4208/677/3326/6935/5371/4091/8516/5796/3065/80310/8819	17
BP	GO:0051251	positive regulation of lymphocyte activation	18/276	330/18870	1.91158498164982e-06	0.000182707280351372	0.000142601062481522	972/3123/3133/567/3122/7070/7048/1947/2621/3115/1026/3113/3108/3572/4208/3111/6601/3119	18
BP	GO:0033674	positive regulation of kinase activity	18/276	337/18870	2.57091234551021e-06	0.00023942445227931	0.000186868203683104	28984/972/3123/65018/7048/2621/1942/3791/51422/1026/2321/595/153090/3326/4683/894/80310/2050	18
BP	GO:0043534	blood vessel endothelial cell migration	13/276	181/18870	2.74645921530001e-06	0.000247530434035616	0.000193194835050404	28984/54345/161198/2113/348/3397/1942/3791/57608/4208/8503/2050/5286	13
BP	GO:0007178	transmembrane receptor protein serine/threonine kinase signaling pathway	20/276	410/18870	2.84635087107471e-06	0.000247530434035616	0.000193194835050404	25928/10252/1655/6711/5654/7048/9719/84913/2621/3397/3791/3326/6935/5371/4091/8516/5796/3065/3276/8819	20
BP	GO:0008064	regulation of actin polymerization or depolymerization	12/276	154/18870	2.86241140679952e-06	0.000247530434035616	0.000193194835050404	2934/6711/90952/5962/93663/57580/23075/256949/23580/11135/148170/10458	12
BP	GO:1903039	positive regulation of leukocyte cell-cell adhesion	16/276	275/18870	3.15488349967471e-06	0.000266477601646943	0.000207982895094835	972/3123/3133/2113/567/3122/7070/7048/1947/3115/3113/3108/3572/3111/6601/3119	16
BP	GO:0045637	regulation of myeloid cell differentiation	14/276	213/18870	3.2315917375956e-06	0.000266753208885164	0.000208198003572846	972/3123/2113/1051/567/3398/1499/7071/4792/4208/51621/677/4609/3276	14
BP	GO:0030832	regulation of actin filament length	12/276	157/18870	3.50084301693869e-06	0.000282556929722696	0.000220532637300957	2934/6711/90952/5962/93663/57580/23075/256949/23580/11135/148170/10458	12
BP	GO:0050863	regulation of T cell activation	19/276	381/18870	3.68785228985294e-06	0.000291179989494476	0.00022726284248453	972/3123/3133/1051/567/3122/7070/7048/11005/1947/1499/3115/3113/3108/3572/3111/6935/6601/3119	19
BP	GO:0050870	positive regulation of T cell activation	15/276	251/18870	4.64727487839345e-06	0.000359125582092022	0.00028029364496111	972/3123/3133/567/3122/7070/7048/1947/3115/3113/3108/3572/3111/6601/3119	15
BP	GO:0030833	regulation of actin filament polymerization	11/276	136/18870	5.19940079218765e-06	0.000393421326608865	0.000307061103801784	2934/6711/90952/5962/93663/57580/256949/23580/11135/148170/10458	11
BP	GO:0090287	regulation of cellular response to growth factor stimulus	18/276	357/18870	5.73735699857724e-06	0.000425266951404746	0.000331916270615865	79652/25928/10252/5654/9719/2887/1499/3791/57608/153090/3326/6935/55959/4091/8516/3065/3276/8819	18
BP	GO:0010464	regulation of mesenchymal cell proliferation	6/276	32/18870	6.10412227654224e-06	0.000434709257027479	0.000339285888353524	7048/1499/3791/6935/4609/4781	6
BP	GO:0019883	antigen processing and presentation of endogenous antigen	6/276	32/18870	6.10412227654224e-06	0.000434709257027479	0.000339285888353524	972/3123/3133/567/3122/3107	6
BP	GO:0071248	cellular response to metal ion	13/276	200/18870	8.20244434341083e-06	0.000572909189524387	0.000447149445684319	4495/4493/4499/567/4501/4490/4494/4502/4489/4496/4208/221184/4205	13
BP	GO:0045785	positive regulation of cell adhesion	21/276	482/18870	9.21574405327794e-06	0.000631539290594443	0.000492909607457349	972/3123/3133/2113/567/3122/7070/7048/3655/1947/5420/6376/57580/3791/3115/3113/3108/3572/3111/6601/3119	21
BP	GO:0050680	negative regulation of epithelial cell proliferation	12/276	173/18870	9.50234943508175e-06	0.000639120984226239	0.000498827037596007	28984/6678/567/84913/348/2321/4208/153090/687/6935/4781/5796	12
BP	GO:0110053	regulation of actin filament organization	15/276	273/18870	1.27452988399488e-05	0.000841653188848984	0.000656901239731716	28984/2934/6711/90952/6376/5962/93663/57580/23075/22998/256949/23580/11135/148170/10458	15
BP	GO:0002696	positive regulation of leukocyte activation	18/276	380/18870	1.34254628502423e-05	0.000870737162001432	0.000679600967212456	972/3123/3133/567/3122/7070/7048/1947/2621/3115/1026/3113/3108/3572/4208/3111/6601/3119	18
BP	GO:0007015	actin filament organization	20/276	464/18870	1.76361277205254e-05	0.0011237616821219	0.000877083877218371	28984/1266/58480/2934/6711/90952/115677/6376/5962/93663/57580/23075/22998/359845/256949/23580/11135/148170/4646/10458	20
BP	GO:0030099	myeloid cell differentiation	19/276	430/18870	2.04091956343541e-05	0.00127803790593059	0.000997494806593752	4495/972/3123/2113/1051/567/3398/7048/2034/1499/7071/4792/23376/4208/51621/677/4609/5371/3276	19
BP	GO:0050867	positive regulation of cell activation	18/276	396/18870	2.32736229756547e-05	0.00143270845165386	0.00111821349997213	972/3123/3133/567/3122/7070/7048/1947/2621/3115/1026/3113/3108/3572/4208/3111/6601/3119	18
BP	GO:0002483	antigen processing and presentation of endogenous peptide antigen	5/276	25/18870	2.69857396672484e-05	0.0016335367745241	0.00127495784077017	3123/3133/567/3122/3107	5
BP	GO:0048144	fibroblast proliferation	9/276	107/18870	2.76106991893625e-05	0.00164396818779942	0.00128309944636675	972/10933/1499/2621/1026/153090/4609/5371/80310	9
BP	GO:0043086	negative regulation of catalytic activity	20/276	480/18870	2.85822394594894e-05	0.00167436602769138	0.00130682463267241	10252/7078/8692/7070/6125/1910/11005/348/2621/3240/5054/5962/5269/51422/1026/153090/1974/90007/10049/8725	20
BP	GO:1903131	mononuclear cell differentiation	20/276	481/18870	2.94348184794494e-05	0.00169694064630731	0.00132444387911708	4495/972/3123/1051/567/3122/3398/7048/11005/1499/2621/57580/677/25831/3111/6935/4609/6601/9021/8503	20
BP	GO:0008154	actin polymerization or depolymerization	12/276	196/18870	3.30887567082752e-05	0.00187778694319462	0.00146559246406884	2934/6711/90952/5962/93663/57580/23075/256949/23580/11135/148170/10458	12
BP	GO:0007179	transforming growth factor beta receptor signaling pathway	13/276	229/18870	3.44829870362682e-05	0.00189760922599585	0.00148106354208406	10252/5654/7048/9719/3397/3326/6935/5371/4091/8516/5796/3065/8819	13
BP	GO:0071241	cellular response to inorganic substance	13/276	229/18870	3.44829870362682e-05	0.00189760922599585	0.00148106354208406	4495/4493/4499/567/4501/4490/4494/4502/4489/4496/4208/221184/4205	13
BP	GO:0030041	actin filament polymerization	11/276	167/18870	3.61370215044608e-05	0.00195895018065973	0.00152893949586038	2934/6711/90952/5962/93663/57580/256949/23580/11135/148170/10458	11
BP	GO:0010463	mesenchymal cell proliferation	6/276	44/18870	4.10460880037524e-05	0.00215436315669629	0.00168145721683953	7048/1499/3791/6935/4609/4781	6
BP	GO:0016358	dendrite development	13/276	233/18870	4.12593459922995e-05	0.00215436315669629	0.00168145721683953	7533/348/50807/57520/57580/1942/23327/4208/153090/653464/4205/8578/10458	13
BP	GO:0048568	embryonic organ development	19/276	453/18870	4.15213163460188e-05	0.00215436315669629	0.00168145721683953	54345/1051/3398/3399/7048/2034/1499/1942/3791/4208/4188/677/25831/6935/9021/10049/8516/27173/4646	19
BP	GO:0030856	regulation of epithelial cell differentiation	11/276	171/18870	4.48956870360836e-05	0.00226473799048688	0.00176760358462241	1051/10252/81575/84913/1499/5054/5583/595/677/8202/6935	11
BP	GO:0048660	regulation of smooth muscle cell proliferation	11/276	171/18870	4.48956870360836e-05	0.00226473799048688	0.00176760358462241	3398/348/1499/10203/6376/4313/1026/4208/57447/3065/80310	11
BP	GO:0048145	regulation of fibroblast proliferation	8/276	89/18870	4.80089642939428e-05	0.00235496706635781	0.00183802640554764	972/1499/2621/1026/153090/4609/5371/80310	8
BP	GO:0007159	leukocyte cell-cell adhesion	18/276	419/18870	4.86693015967333e-05	0.00235496706635781	0.00183802640554764	972/3123/3133/2113/1051/567/3122/7070/7048/1947/5175/3115/3113/3108/3572/3111/6601/3119	18
BP	GO:0032271	regulation of protein polymerization	12/276	204/18870	4.89012007885e-05	0.00235496706635781	0.00183802640554764	2934/65018/6711/90952/5962/93663/57580/256949/23580/11135/148170/10458	12
BP	GO:0003158	endothelium development	10/276	143/18870	4.92779452211436e-05	0.00235496706635781	0.00183802640554764	54345/947/81575/1910/84913/1499/5962/5175/3791/6935	10
BP	GO:1903037	regulation of leukocyte cell-cell adhesion	17/276	382/18870	5.11176857567853e-05	0.00241116148920317	0.00188188554672622	972/3123/3133/2113/1051/567/3122/7070/7048/1947/3115/3113/3108/3572/3111/6601/3119	17
BP	GO:0048659	smooth muscle cell proliferation	11/276	175/18870	5.54224990227618e-05	0.00254803185380596	0.0019887113906502	3398/348/1499/10203/6376/4313/1026/4208/57447/3065/80310	11
BP	GO:0072331	signal transduction by p53 class mediator	11/276	175/18870	5.54224990227618e-05	0.00254803185380596	0.0019887113906502	54541/972/1655/6125/1026/29997/4609/5371/4683/6446/4646	11
BP	GO:0043409	negative regulation of MAPK cascade	11/276	176/18870	5.83631748584876e-05	0.00264968813857534	0.00206805302491983	65018/10252/7078/8692/1848/348/1942/153090/4609/57447/3276	11
BP	GO:2000106	regulation of leukocyte apoptotic process	8/276	93/18870	6.5832708742397e-05	0.00292443791671912	0.00228249226458515	972/1831/2621/1942/4208/55829/155038/26155	8
BP	GO:0032835	glomerulus development	7/276	69/18870	6.60253053884823e-05	0.00292443791671912	0.00228249226458515	947/1910/5420/5175/4208/55959/80310	7
BP	GO:0031269	pseudopodium assembly	4/276	16/18870	7.0952413872483e-05	0.00310480924319106	0.00242327014024853	653464/23580/11135/148170	4
BP	GO:0031589	cell-substrate adhesion	16/276	356/18870	7.56890664143753e-05	0.00327265106210728	0.00255426887034978	947/7070/3655/1499/2621/6376/5054/57580/1942/3791/9748/22998/4091/8516/5796/23499	16
BP	GO:0097193	intrinsic apoptotic signaling pathway	15/276	319/18870	7.67121791150434e-05	0.00327786628877456	0.00255833929853637	54541/972/65018/1051/1655/1499/1026/153090/4609/5371/55829/4683/3065/8725/26155	15
BP	GO:0050900	leukocyte migration	17/276	396/18870	7.95535762249419e-05	0.00335975103312778	0.00262224945867526	83483/972/947/7070/1910/57509/3655/2621/6376/5054/4313/57580/5175/2321/23075/80310/928	17
BP	GO:1902105	regulation of leukocyte differentiation	15/276	321/18870	8.22642053028975e-05	0.00340013513412907	0.00265376881411128	972/3123/1051/3122/3398/7048/11005/1499/2621/7071/677/3111/6935/4609/6601	15
BP	GO:0019827	stem cell population maintenance	11/276	183/18870	8.29555856397427e-05	0.00340013513412907	0.00265376881411128	81606/9079/1499/7071/8202/4609/4781/5108/3065/9126/8819	11
BP	GO:0031400	negative regulation of protein modification process	18/276	437/18870	8.33182893550349e-05	0.00340013513412907	0.00265376881411128	10252/6418/8692/1848/7070/6125/348/1499/51422/1026/23376/10491/23075/153090/135112/9021/54386/6690	18
BP	GO:0045446	endothelial cell differentiation	9/276	124/18870	8.80685948717855e-05	0.00355405707304806	0.00277390322794992	54345/81575/1910/84913/1499/5962/5175/3791/6935	9
BP	GO:0072001	renal system development	15/276	324/18870	9.12509802900852e-05	0.0036209275258593	0.00282609489541476	10252/947/3399/8692/1910/5420/1499/5175/1282/4208/4609/55959/4091/8516/80310	15
BP	GO:0031268	pseudopodium organization	4/276	17/18870	9.17195298400484e-05	0.0036209275258593	0.00282609489541476	653464/23580/11135/148170	4
BP	GO:0098727	maintenance of cell number	11/276	187/18870	0.00010063680677249	0.00393024604513637	0.00306751466483661	81606/9079/1499/7071/8202/4609/4781/5108/3065/9126/8819	11
BP	GO:1904031	positive regulation of cyclin-dependent protein kinase activity	4/276	18/18870	0.000116572922973717	0.00450417932170786	0.00351546339942015	28984/595/3326/894	4
BP	GO:0048146	positive regulation of fibroblast proliferation	6/276	53/18870	0.000119581010358668	0.00455739597758025	0.00355699842558069	972/2621/1026/4609/5371/80310	6
BP	GO:0010632	regulation of epithelial cell migration	14/276	295/18870	0.000120459805574808	0.00455739597758025	0.00355699842558069	28984/6678/2113/7048/84913/348/1942/3791/57608/4208/153090/5793/23499/5286	14
BP	GO:0070293	renal absorption	5/276	34/18870	0.000126917180139392	0.00475219792027085	0.00370903924162109	2934/8692/1910/2621/6446	5
BP	GO:0070371	ERK1 and ERK2 cascade	15/276	336/18870	0.00013634289046826	0.00505303447123185	0.00394383892621939	972/3123/10252/7078/1848/2887/348/2621/6376/3791/153090/677/4609/57447/80310	15
BP	GO:0032956	regulation of actin cytoskeleton organization	15/276	337/18870	0.000140853105391906	0.00516745938165053	0.00403314633514516	28984/2934/6711/90952/6376/5962/93663/57580/23075/22998/256949/23580/11135/148170/10458	15
BP	GO:0030224	monocyte differentiation	5/276	35/18870	0.00014631363014857	0.00529229405615857	0.00413057845271129	4495/972/3123/677/4609	5
BP	GO:0043524	negative regulation of neuron apoptotic process	10/276	163/18870	0.000147170071495599	0.00529229405615857	0.00413057845271129	65018/1051/6418/348/1499/6376/3791/3572/4208/595	10
BP	GO:0048705	skeletal system morphogenesis	12/276	230/18870	0.000153275730767428	0.00545781817791468	0.00425976824516701	4256/8692/7048/1499/7763/4313/9249/4208/4188/359845/6935/27173	12
BP	GO:0007265	Ras protein signal transduction	15/276	341/18870	0.000160217305622907	0.00564960440798445	0.00440945533002032	58480/9411/10252/11069/9002/348/5962/1026/286530/153090/23580/22898/11135/148170/9908	15
BP	GO:0060998	regulation of dendritic spine development	6/276	57/18870	0.000180011103040377	0.00623901984406268	0.00486948772318015	348/50807/1942/4208/653464/10458	6
BP	GO:0045655	regulation of monocyte differentiation	4/276	20/18870	0.000180368139765028	0.00623901984406268	0.00486948772318015	972/3123/677/4609	4
BP	GO:0030217	T cell differentiation	14/276	307/18870	0.000182452892033252	0.00625159343268653	0.0048793012735407	972/3123/567/3122/7048/11005/1499/57580/677/3111/6935/6601/9021/8503	14
BP	GO:1903050	regulation of proteolysis involved in protein catabolic process	12/276	235/18870	0.000187217732040194	0.00635490469878489	0.00495993460289466	65018/6125/348/1942/29997/23376/153090/25831/3326/5371/5720/5886	12
BP	GO:0030098	lymphocyte differentiation	17/276	429/18870	0.000207318527769777	0.00695078288509496	0.00542501110293321	972/3123/567/3122/3398/7048/11005/1499/2621/57580/677/25831/3111/6935/6601/9021/8503	17
BP	GO:1902903	regulation of supramolecular fiber organization	16/276	389/18870	0.000209563338684989	0.00695078288509496	0.00542501110293321	28984/2934/6711/90952/348/6376/5962/93663/57580/23075/22998/256949/23580/11135/148170/10458	16
BP	GO:0050670	regulation of lymphocyte proliferation	12/276	238/18870	0.000210513798832722	0.00695078288509496	0.00542501110293321	972/3123/3133/1051/7048/1947/1499/3115/1026/3113/3572/4208	12
BP	GO:0052547	regulation of peptidase activity	14/276	312/18870	0.000215467313561508	0.00703286946874007	0.00548907879646332	2934/65018/7078/11005/2621/5054/1942/5269/55075/5698/4609/10049/5720/3065	14
BP	GO:2000107	negative regulation of leukocyte apoptotic process	6/276	59/18870	0.00021812512211612	0.00703286946874007	0.00548907879646332	972/1831/2621/1942/55829/26155	6
BP	GO:0007160	cell-matrix adhesion	12/276	239/18870	0.000218808989528532	0.00703286946874007	0.00548907879646332	947/7070/3655/1499/6376/5054/3791/9748/22998/8516/5796/23499	12
BP	GO:0001822	kidney development	14/276	314/18870	0.000230046853094375	0.00732921202139272	0.00572037096383335	10252/947/3399/8692/1910/5420/1499/5175/4208/4609/55959/4091/8516/80310	14
BP	GO:0008347	glial cell migration	6/276	60/18870	0.000239424168917614	0.00756163983920674	0.00590177836974952	23224/1499/6376/153090/653464/928	6
BP	GO:0032944	regulation of mononuclear cell proliferation	12/276	242/18870	0.000245386517066691	0.00761746863236087	0.00594535214089608	972/3123/3133/1051/7048/1947/1499/3115/1026/3113/3572/4208	12
BP	GO:0097529	myeloid leukocyte migration	12/276	242/18870	0.000245386517066691	0.00761746863236087	0.00594535214089608	972/1910/57509/6376/5054/4313/57580/5175/2321/23075/80310/928	12
BP	GO:0071230	cellular response to amino acid stimulus	7/276	85/18870	0.000247675556846182	0.00762336968190961	0.00594995784644754	1051/4313/1282/6935/80310/824/10458	7
BP	GO:0071383	cellular response to steroid hormone stimulus	11/276	208/18870	0.000255673074257053	0.00780340004791273	0.00609046960614102	54541/8611/1655/7533/81606/23376/677/687/6446/3065/8725	11
BP	GO:1902905	positive regulation of supramolecular fiber organization	10/276	175/18870	0.000262098945447166	0.0078741151056791	0.00614566194632327	28984/2934/348/6376/23075/22998/23580/11135/148170/10458	10
BP	GO:0048010	vascular endothelial growth factor receptor signaling pathway	6/276	61/18870	0.00026232597130704	0.0078741151056791	0.00614566194632327	79652/161198/2887/3791/2321/153090	6
BP	GO:0045860	positive regulation of protein kinase activity	13/276	282/18870	0.000278116637705155	0.00825048110354785	0.00643941154992301	28984/65018/7048/2621/1942/51422/1026/2321/595/153090/3326/894/80310	13
BP	GO:0001916	positive regulation of T cell mediated cytotoxicity	5/276	40/18870	0.000279407812702749	0.00825048110354785	0.00643941154992301	3123/3133/567/3122/3107	5
BP	GO:0050671	positive regulation of lymphocyte proliferation	9/276	145/18870	0.000288377029930784	0.00844665623152101	0.00659252412227165	972/3133/7048/1947/3115/1026/3113/3572/4208	9
BP	GO:0045926	negative regulation of growth	12/276	247/18870	0.000295787752266942	0.00859440892986825	0.00670784351035683	4495/4493/4499/8692/4501/4490/4494/4502/4489/4496/1026/5371	12
BP	GO:0045619	regulation of lymphocyte differentiation	11/276	212/18870	0.000301081919030536	0.00867880579300719	0.00677371435212392	972/3123/3122/3398/7048/11005/2621/677/3111/6935/6601	11
BP	GO:0001892	embryonic placenta development	7/276	88/18870	0.00030693558069972	0.00870688022736993	0.00679562614546348	1051/2034/4188/677/25831/9021/10049	7
BP	GO:0001503	ossification	17/276	444/18870	0.000309247673273877	0.00870688022736993	0.00679562614546348	4256/1051/1655/3399/1499/7071/4313/9249/23376/1052/3572/4208/26156/359845/10492/6238/4091	17
BP	GO:0010720	positive regulation of cell development	17/276	444/18870	0.000309247673273877	0.00870688022736993	0.00679562614546348	972/3123/3122/3398/7048/1499/2621/6376/7071/5583/23376/3572/677/6601/3065/23499/10458	17
BP	GO:0045165	cell fate commitment	13/276	286/18870	0.00031846478044445	0.00889741601980187	0.0069443372772219	54345/25928/3398/2034/1499/3791/4208/5371/4781/9021/2114/3065/1107	13
BP	GO:0032946	positive regulation of mononuclear cell proliferation	9/276	148/18870	0.000335590949920369	0.00930432313061665	0.00726192389020132	972/3133/7048/1947/3115/1026/3113/3572/4208	9
BP	GO:0045657	positive regulation of monocyte differentiation	3/276	10/18870	0.000344210636279855	0.00947100781036692	0.00739201948565909	972/3123/677	3
BP	GO:0007264	small GTPase mediated signal transduction	18/276	491/18870	0.000348961064178447	0.00952952319621143	0.00743769011343537	58480/9411/10252/11069/9002/348/5962/93663/57580/1026/286530/23075/153090/23580/22898/11135/148170/9908	18
BP	GO:0043491	phosphatidylinositol 3-kinase/protein kinase B signal transduction	13/276	290/18870	0.000363704318084045	0.00978499320949075	0.00763708170448603	65018/8692/2621/6376/3791/29997/2321/153090/677/3326/8503/80310/5286	13
BP	GO:0072659	protein localization to plasma membrane	13/276	290/18870	0.000363704318084045	0.00978499320949075	0.00763708170448603	6711/5872/2621/5583/5962/30844/25831/23555/92162/10791/79651/81619/23499	13
BP	GO:0072073	kidney epithelium development	9/276	150/18870	0.000370480721608544	0.00989401456531054	0.00772217169730503	10252/947/1910/5420/1499/5175/4208/4609/4091	9
BP	GO:0032535	regulation of cellular component size	15/276	370/18870	0.000383493891945078	0.0101667869747775	0.00793506762203683	2934/6711/90952/348/5962/93663/57580/23075/256949/23580/11135/148170/6560/23499/10458	15
BP	GO:0001890	placenta development	9/276	151/18870	0.00038901629564725	0.0102384578680494	0.0079910059815259	1051/5654/2034/4188/677/25831/3326/9021/10049	9
BP	GO:0140747	regulation of ncRNA transcription	7/276	92/18870	0.000403108193092781	0.010478172685406	0.00817810081202131	2113/84913/29997/4691/4609/4781/4091	7
BP	GO:0061180	mammary gland epithelium development	6/276	66/18870	0.000403894321574019	0.010478172685406	0.00817810081202131	25928/1051/3398/81606/595/5371	6
BP	GO:0071887	leukocyte apoptotic process	8/276	121/18870	0.000409350319287112	0.0105443997138354	0.00822979029369311	972/1831/2621/1942/4208/55829/155038/26155	8
BP	GO:0001649	osteoblast differentiation	12/276	257/18870	0.000423304260435679	0.010827049816214	0.00845039565124748	1051/1655/3399/1499/23376/1052/3572/4208/26156/10492/6238/4091	12
BP	GO:0002053	positive regulation of mesenchymal cell proliferation	4/276	25/18870	0.000444602738977824	0.0112138690831073	0.00875230391862047	7048/1499/3791/4609	4
BP	GO:0072010	glomerular epithelium development	4/276	25/18870	0.000444602738977824	0.0112138690831073	0.00875230391862047	947/1910/5420/5175	4
BP	GO:0045936	negative regulation of phosphate metabolic process	15/276	376/18870	0.000453712057164108	0.0113456503564751	0.00885515778170284	10252/8692/1848/7070/2887/348/51422/1026/23075/153090/90007/9021/54386/8725/6690	15
BP	GO:0090092	regulation of transmembrane receptor protein serine/threonine kinase signaling pathway	13/276	297/18870	0.000456075151994869	0.0113456503564751	0.00885515778170284	25928/10252/5654/7048/9719/3791/3326/6935/4091/8516/3065/3276/8819	13
BP	GO:0071229	cellular response to acid chemical	7/276	94/18870	0.000459486380038545	0.0113527519204081	0.00886070047578806	1051/4313/1282/6935/80310/824/10458	7
BP	GO:0010563	negative regulation of phosphorus metabolic process	15/276	377/18870	0.000466425692365824	0.0114463386126532	0.00893374388009362	10252/8692/1848/7070/2887/348/51422/1026/23075/153090/90007/9021/54386/8725/6690	15
BP	GO:0043254	regulation of protein-containing complex assembly	16/276	419/18870	0.000476470801856453	0.0115647440072005	0.00902615801396674	2934/65018/6711/90952/348/5962/93663/57580/29997/153090/51100/256949/23580/11135/148170/10458	16
BP	GO:0002761	regulation of myeloid leukocyte differentiation	8/276	124/18870	0.000482410927928092	0.0115647440072005	0.00902615801396674	972/3123/1051/3398/1499/7071/677/4609	8
BP	GO:0071695	anatomical structure maturation	12/276	261/18870	0.000485944826969092	0.0115647440072005	0.00902615801396674	54345/2034/1910/11005/1499/6376/4313/3791/1026/359845/6690/8578	12
BP	GO:0007044	cell-substrate junction assembly	7/276	95/18870	0.000489941441039309	0.0115647440072005	0.00902615801396674	7070/3655/3791/9748/22998/5796/23499	7
BP	GO:0072091	regulation of stem cell proliferation	7/276	95/18870	0.000489941441039309	0.0115647440072005	0.00902615801396674	54345/7048/8848/1499/3791/677/4781	7
BP	GO:0032970	regulation of actin filament-based process	15/276	379/18870	0.000492770799251457	0.0115647440072005	0.00902615801396674	28984/2934/6711/90952/6376/5962/93663/57580/23075/22998/256949/23580/11135/148170/10458	15
BP	GO:0072006	nephron development	9/276	156/18870	0.000493539460659711	0.0115647440072005	0.00902615801396674	947/1910/5420/1499/5175/4208/4609/55959/80310	9
BP	GO:0072089	stem cell proliferation	8/276	125/18870	0.000508989024607734	0.0118503085729185	0.00924903807873567	54345/947/7048/8848/1499/3791/677/4781	8
BP	GO:0031099	regeneration	10/276	191/18870	0.000524452317256669	0.0121325529699122	0.0094693267876112	1051/7070/2621/4313/1026/595/55959/4781/928/8578	10
BP	GO:0003014	renal system process	8/276	126/18870	0.000536741255278834	0.0122606555922813	0.00956930950324991	2934/947/8692/1910/2621/3493/55959/6446	8
BP	GO:0043200	response to amino acid	8/276	126/18870	0.000536741255278834	0.0122606555922813	0.00956930950324991	1051/4313/1282/23376/6935/80310/824/10458	8
BP	GO:0045646	regulation of erythrocyte differentiation	5/276	46/18870	0.000541952821821382	0.0123023290553454	0.00960183519187487	2113/567/51621/677/3276	5
BP	GO:0017015	regulation of transforming growth factor beta receptor signaling pathway	9/276	160/18870	0.000592864922699522	0.0131892254111915	0.0102940482356651	10252/5654/9719/3326/6935/4091/8516/3065/8819	9
BP	GO:0070663	regulation of leukocyte proliferation	12/276	267/18870	0.000594452388404023	0.0131892254111915	0.0102940482356651	972/3123/3133/1051/7048/1947/1499/3115/1026/3113/3572/4208	12
BP	GO:0061614	miRNA transcription	6/276	71/18870	0.00059908280344215	0.0131892254111915	0.0102940482356651	2113/1655/84913/4609/4781/4091	6
BP	GO:0035850	epithelial cell differentiation involved in kidney development	5/276	47/18870	0.000599306093576792	0.0131892254111915	0.0102940482356651	947/1910/5420/1499/4208	5
BP	GO:0021801	cerebral cortex radial glia-guided migration	4/276	27/18870	0.000602811513837499	0.0131892254111915	0.0102940482356651	23224/1499/153090/653464	4
BP	GO:0022030	telencephalon glial cell migration	4/276	27/18870	0.000602811513837499	0.0131892254111915	0.0102940482356651	23224/1499/153090/653464	4
BP	GO:0009950	dorsal/ventral axis specification	3/276	12/18870	0.000617501095782066	0.0133358987046658	0.0104085251598843	1499/4188/4091	3
BP	GO:0042117	monocyte activation	3/276	12/18870	0.000617501095782066	0.0133358987046658	0.0104085251598843	4495/8692/8291	3
BP	GO:0010594	regulation of endothelial cell migration	11/276	231/18870	0.000620530528934063	0.0133358987046658	0.0104085251598843	28984/6678/2113/84913/348/1942/3791/57608/4208/153090/5286	11
BP	GO:0045765	regulation of angiogenesis	14/276	349/18870	0.000661769540175293	0.0140607832146319	0.010974289704673	28984/6678/2113/947/7048/11005/1499/5054/1942/3791/57608/2321/153090/5371	14
BP	GO:0016032	viral process	16/276	432/18870	0.000662002733948804	0.0140607832146319	0.010974289704673	972/3123/2934/1655/8692/348/2621/5093/51773/3326/8724/9218/3065/3276/1025/5886	16
BP	GO:1903844	regulation of cellular response to transforming growth factor beta stimulus	9/276	163/18870	0.000677631312737909	0.0143090519061866	0.0111680607417576	10252/5654/9719/3326/6935/4091/8516/3065/8819	9
BP	GO:0030218	erythrocyte differentiation	8/276	131/18870	0.000694477375389609	0.0143848853676621	0.0112272479408515	2113/567/3398/2034/23376/51621/677/3276	8
BP	GO:0030330	DNA damage response, signal transduction by p53 class mediator	6/276	73/18870	0.000694971979221703	0.0143848853676621	0.0112272479408515	972/1655/1026/5371/4683/4646	6
BP	GO:0003094	glomerular filtration	4/276	28/18870	0.000695253709395097	0.0143848853676621	0.0112272479408515	947/2621/3493/55959	4
BP	GO:0001701	in utero embryonic development	15/276	392/18870	0.000697064929710499	0.0143848853676621	0.0112272479408515	54345/1051/7048/2034/1499/7763/4188/677/25831/4683/9021/10049/3276/27173/824	15
BP	GO:0045861	negative regulation of proteolysis	11/276	235/18870	0.000715153656422891	0.0146747914131522	0.0114535164837755	7078/6125/11005/2621/5054/1942/5269/29997/3326/5371/10049	11
BP	GO:0150115	cell-substrate junction organization	7/276	102/18870	0.000750963664012523	0.0153230338634465	0.0119594627272958	7070/3655/3791/9748/22998/5796/23499	7
BP	GO:1901342	regulation of vasculature development	14/276	354/18870	0.00075993975527622	0.0154195597271689	0.0120348001232512	28984/6678/2113/947/7048/11005/1499/5054/1942/3791/57608/2321/153090/5371	14
BP	GO:0070665	positive regulation of leukocyte proliferation	9/276	166/18870	0.000772049415459136	0.015515053939513	0.0121093323264284	972/3133/7048/1947/3115/1026/3113/3572/4208	9
BP	GO:0031272	regulation of pseudopodium assembly	3/276	13/18870	0.000794094378677557	0.015515053939513	0.0121093323264284	23580/11135/148170	3
BP	GO:0031274	positive regulation of pseudopodium assembly	3/276	13/18870	0.000794094378677557	0.015515053939513	0.0121093323264284	23580/11135/148170	3
BP	GO:0061000	negative regulation of dendritic spine development	3/276	13/18870	0.000794094378677557	0.015515053939513	0.0121093323264284	50807/1942/653464	3
BP	GO:1901857	positive regulation of cellular respiration	3/276	13/18870	0.000794094378677557	0.015515053939513	0.0121093323264284	65018/23479/3454	3
BP	GO:0018108	peptidyl-tyrosine phosphorylation	12/276	276/18870	0.000794935725571074	0.015515053939513	0.0121093323264284	972/8692/30844/5175/1942/3791/2321/3572/4691/9021/80310/6690	12
BP	GO:0045639	positive regulation of myeloid cell differentiation	7/276	103/18870	0.000795837476209222	0.015515053939513	0.0121093323264284	972/3123/2113/3398/7071/677/3276	7
BP	GO:0001914	regulation of T cell mediated cytotoxicity	5/276	50/18870	0.000798820233119201	0.015515053939513	0.0121093323264284	3123/3133/567/3122/3107	5
BP	GO:2001233	regulation of apoptotic signaling pathway	15/276	398/18870	0.000813339237259748	0.0157130218602522	0.0122638441542021	972/65018/7078/8692/3655/1499/6376/5054/153090/4609/5371/55829/3065/8725/26155	15
BP	GO:0018212	peptidyl-tyrosine modification	12/276	278/18870	0.000846422024496221	0.0162656338252395	0.012695151834967	972/8692/30844/5175/1942/3791/2321/3572/4691/9021/80310/6690	12
BP	GO:0051145	smooth muscle cell differentiation	6/276	76/18870	0.000860585554376407	0.0164507722815532	0.0128396504040757	79652/1910/1499/4208/6935/8516	6
BP	GO:0098781	ncRNA transcription	8/276	136/18870	0.000887608662564937	0.0168723719952654	0.0131687044352103	2113/1655/84913/29997/4691/4609/4781/4091	8
BP	GO:0010586	miRNA metabolic process	7/276	105/18870	0.000891931559221078	0.0168723719952654	0.0131687044352103	2113/1655/84913/4609/4781/60674/4091	7
BP	GO:0097205	renal filtration	4/276	30/18870	0.00090946581636358	0.0171149214768524	0.0133580116905761	947/2621/3493/55959	4
BP	GO:0001937	negative regulation of endothelial cell proliferation	6/276	77/18870	0.00092205037934016	0.01726230400909	0.0134730421680035	28984/6678/84913/348/2321/4208	6
BP	GO:0007266	Rho protein signal transduction	8/276	137/18870	0.000930958686356658	0.0173397023017814	0.0135334507009904	58480/9411/9002/348/286530/23580/11135/148170	8
BP	GO:0030198	extracellular matrix organization	13/276	321/18870	0.000938101992351921	0.0173836042664397	0.0135677157110834	28984/64856/1306/9719/11005/2621/4313/1282/10491/55959/81577/10049/8516	13
BP	GO:0043062	extracellular structure organization	13/276	322/18870	0.000965066146034499	0.0177924885400878	0.0138868454783377	28984/64856/1306/9719/11005/2621/4313/1282/10491/55959/81577/10049/8516	13
BP	GO:0045229	external encapsulating structure organization	13/276	323/18870	0.000992676937064515	0.0181558973799178	0.014170482159784	28984/64856/1306/9719/11005/2621/4313/1282/10491/55959/81577/10049/8516	13
BP	GO:1901796	regulation of signal transduction by p53 class mediator	7/276	107/18870	0.000996948711802772	0.0181558973799178	0.014170482159784	972/1655/6125/29997/4609/5371/6446	7
BP	GO:0042994	cytoplasmic sequestering of transcription factor	3/276	14/18870	0.000999774084797238	0.0181558973799178	0.014170482159784	4792/4188/9908	3
BP	GO:0043467	regulation of generation of precursor metabolites and energy	8/276	139/18870	0.00102274758900453	0.0184806927525595	0.0144239814463954	54541/65018/23178/51422/29997/55829/23479/3454	8
BP	GO:0001945	lymph vessel development	4/276	31/18870	0.00103230137768547	0.01850863035163	0.0144457864412647	54345/79652/161198/3791	4
BP	GO:0030178	negative regulation of Wnt signaling pathway	9/276	173/18870	0.00103448567218637	0.01850863035163	0.0144457864412647	25928/2887/348/1499/153090/4188/3487/92162/3065	9
BP	GO:0071900	regulation of protein serine/threonine kinase activity	12/276	285/18870	0.00104907926878244	0.018600924274731	0.0145178208531911	28984/10252/8692/7070/348/1026/2321/595/153090/894/80310/29950	12
BP	GO:0060326	cell chemotaxis	13/276	325/18870	0.00104988697035238	0.018600924274731	0.0145178208531911	972/1910/5872/57509/2621/6376/5054/4313/57580/3791/2321/23075/80310	13
BP	GO:0008360	regulation of cell shape	8/276	140/18870	0.00107128092475304	0.0186585003120851	0.0145627583295981	58480/5962/93663/3791/23580/11135/148170/10458	8
BP	GO:0034101	erythrocyte homeostasis	8/276	140/18870	0.00107128092475304	0.0186585003120851	0.0145627583295981	2113/567/3398/2034/23376/51621/677/3276	8
BP	GO:0022604	regulation of cell morphogenesis	11/276	247/18870	0.00107368572831107	0.0186585003120851	0.0145627583295981	58480/6678/5962/93663/3791/23327/23580/11135/148170/23499/10458	11
BP	GO:0033002	muscle cell proliferation	11/276	247/18870	0.00107368572831107	0.0186585003120851	0.0145627583295981	3398/348/1499/10203/6376/4313/1026/4208/57447/3065/80310	11
BP	GO:0051258	protein polymerization	12/276	286/18870	0.00108107698360016	0.0186974838306466	0.01459318454554	2934/65018/6711/90952/5962/93663/57580/256949/23580/11135/148170/10458	12
BP	GO:0010975	regulation of neuron projection development	16/276	453/18870	0.00109155531330325	0.0187892364830209	0.0146647965014999	567/7533/7070/3655/348/6376/57520/57580/1942/23327/153090/5793/8724/8578/23499/10458	16
BP	GO:0042326	negative regulation of phosphorylation	13/276	327/18870	0.00110983066952518	0.0189244365808237	0.0147703187201942	10252/8692/1848/7070/2887/348/51422/1026/153090/90007/9021/54386/6690	13
BP	GO:0060485	mesenchyme development	13/276	327/18870	0.00110983066952518	0.0189244365808237	0.0147703187201942	28984/10252/1655/7048/1910/1947/1499/1942/4208/153090/677/359845/4609	13
BP	GO:0001101	response to acid chemical	8/276	141/18870	0.00112163765302961	0.0190363923168389	0.0148576989651192	1051/4313/1282/23376/6935/80310/824/10458	8
BP	GO:0052548	regulation of endopeptidase activity	12/276	288/18870	0.00114750958529188	0.0193849061106051	0.0151297102237015	2934/7078/2621/5054/1942/5269/55075/5698/4609/10049/5720/3065	12
BP	GO:0060055	angiogenesis involved in wound healing	4/276	32/18870	0.00116633435615523	0.0196116962109065	0.0153067174518813	947/6376/5054/3791	4
BP	GO:0045445	myoblast differentiation	7/276	110/18870	0.00117245390220354	0.0196237445751302	0.0153161210702601	25928/1655/3399/2034/4208/677/6601	7
BP	GO:0003151	outflow tract morphogenesis	6/276	81/18870	0.00120234771428712	0.0198949965980373	0.0155278303496738	54345/7048/1499/9249/4208/4091	6
BP	GO:0021700	developmental maturation	13/276	330/18870	0.00120509340626878	0.0198949965980373	0.0155278303496738	54345/2034/1910/11005/1499/6376/4313/3791/1026/153090/359845/6690/8578	13
BP	GO:0048545	response to steroid hormone	13/276	330/18870	0.00120509340626878	0.0198949965980373	0.0155278303496738	54541/8611/1655/3490/7533/81606/1026/23376/677/687/6446/3065/8725	13
BP	GO:0001764	neuron migration	9/276	177/18870	0.00121424871833402	0.0199554359501772	0.0155750026124006	54541/1499/2621/6376/4208/153090/653464/5108/10806	9
BP	GO:0002468	dendritic cell antigen processing and presentation	3/276	15/18870	0.00123625956998104	0.0201349540725163	0.015715114571437	972/3123/3122	3
BP	GO:0045737	positive regulation of cyclin-dependent protein serine/threonine kinase activity	3/276	15/18870	0.00123625956998104	0.0201349540725163	0.015715114571437	28984/595/894	3
BP	GO:0030336	negative regulation of cell migration	14/276	373/18870	0.00125296813821943	0.0202312668760019	0.0157902856761747	28984/972/8692/7070/348/6376/5054/4208/153090/5793/22998/5796/3065/8819	14
BP	GO:0002064	epithelial cell development	10/276	214/18870	0.00125331361428977	0.0202312668760019	0.0157902856761747	54345/2034/1910/5872/5420/5962/5175/3791/1026/3572	10
BP	GO:0000082	G1/S transition of mitotic cell cycle	11/276	252/18870	0.00126151914853324	0.0202736174666935	0.0158233398556125	28984/58480/3398/5962/1026/595/4609/6601/5371/894/5720	11
BP	GO:1904019	epithelial cell apoptotic process	8/276	144/18870	0.00128414130431568	0.0205462608690509	0.0160361350916862	28984/2934/7048/2621/5054/3791/153090/677	8
BP	GO:0001570	vasculogenesis	6/276	83/18870	0.0013648653600443	0.0217420657354426	0.0169694478975037	54345/947/7048/1499/3791/677	6
BP	GO:0051056	regulation of small GTPase mediated signal transduction	12/276	295/18870	0.00140729772635647	0.0223201106643088	0.0174206057323741	58480/9411/10252/9002/348/5962/93663/57580/286530/23075/153090/22898	12
BP	GO:2001243	negative regulation of intrinsic apoptotic signaling pathway	7/276	114/18870	0.0014431415150206	0.0227456377399199	0.0177527250271286	972/65018/1499/55829/3065/8725/26155	7
BP	GO:0072332	intrinsic apoptotic signaling pathway by p53 class mediator	6/276	84/18870	0.00145215408995754	0.0227456377399199	0.0177527250271286	54541/972/1655/1026/4609/5371	6
BP	GO:0061005	cell differentiation involved in kidney development	5/276	57/18870	0.00145291518603013	0.0227456377399199	0.0177527250271286	947/1910/5420/1499/4208	5
BP	GO:0042129	regulation of T cell proliferation	9/276	182/18870	0.00147358139466886	0.0229701614825635	0.0179279633875909	3123/3133/1051/7048/1947/1499/3115/3113/3572	9
BP	GO:0042063	gliogenesis	13/276	338/18870	0.00149301994691454	0.0231737113127932	0.0180868318355414	3398/23224/1499/6376/5583/23376/3572/153090/653464/4781/3065/3459/928	13
BP	GO:2000045	regulation of G1/S transition of mitotic cell cycle	9/276	183/18870	0.0015304311381645	0.0236533016758019	0.018461146943234	28984/3398/5962/1026/595/6601/5371/894/5720	9
BP	GO:0048041	focal adhesion assembly	6/276	85/18870	0.00154363347221916	0.0236560201312236	0.018463268668382	7070/3791/9748/22998/5796/23499	6
BP	GO:1904029	regulation of cyclin-dependent protein kinase activity	6/276	85/18870	0.00154363347221916	0.0236560201312236	0.018463268668382	28984/1026/595/3326/894/29950	6
BP	GO:0050727	regulation of inflammatory response	15/276	425/18870	0.00156151456371648	0.0238294995605809	0.0185986674926514	3123/3133/2113/1051/8692/1910/348/6376/5054/4792/23376/3572/55829/9021/79651	15
BP	GO:0051495	positive regulation of cytoskeleton organization	9/276	184/18870	0.00158903032518059	0.0240548787357447	0.018774573508973	28984/2934/6376/23075/22998/23580/11135/148170/10458	9
BP	GO:0044772	mitotic cell cycle phase transition	16/276	470/18870	0.00159423065389685	0.0240548787357447	0.018774573508973	28984/58480/3398/57520/5962/1026/29997/595/677/4609/6601/5371/4781/4683/894/5720	16
BP	GO:0002687	positive regulation of leukocyte migration	8/276	149/18870	0.00159615247117689	0.0240548787357447	0.018774573508973	83483/972/7070/2621/6376/5054/23075/80310	8
BP	GO:0007249	canonical NF-kappaB signal transduction	12/276	300/18870	0.00162118261600595	0.0243311374435273	0.0189901904519531	972/3123/65018/1910/1499/6376/4792/23376/153090/54386/9218/3065	12
BP	GO:2000628	regulation of miRNA metabolic process	6/276	86/18870	0.00163943328910683	0.0244517764795289	0.0190843479188996	2113/84913/4609/4781/60674/4091	6
BP	GO:1902107	positive regulation of leukocyte differentiation	9/276	185/18870	0.00164941774159818	0.0244517764795289	0.0190843479188996	972/3123/3122/3398/7048/2621/7071/677/6601	9
BP	GO:1903708	positive regulation of hemopoiesis	9/276	185/18870	0.00164941774159818	0.0244517764795289	0.0190843479188996	972/3123/3122/3398/7048/2621/7071/677/6601	9
BP	GO:0045667	regulation of osteoblast differentiation	8/276	150/18870	0.00166520440073004	0.0245854568432988	0.0191886840015661	1051/1655/3399/1499/1052/3572/4208/4091	8
BP	GO:0043616	keratinocyte proliferation	5/276	59/18870	0.00169656190950688	0.0249470156086194	0.0194708767198041	1026/677/687/6935/5796	5
BP	GO:0048762	mesenchymal cell differentiation	11/276	262/18870	0.00171857824086697	0.0251688555275356	0.0196440203847824	28984/10252/1655/7048/1910/1947/1499/1942/4208/153090/359845	11
BP	GO:0060644	mammary gland epithelial cell differentiation	3/276	17/18870	0.00180806026518452	0.0256487770033132	0.0200185939224213	1051/3398/81606	3
BP	GO:1903729	regulation of plasma membrane organization	3/276	17/18870	0.00180806026518452	0.0256487770033132	0.0200185939224213	2934/50807/51100	3
BP	GO:0009411	response to UV	8/276	152/18870	0.00181039342219724	0.0256487770033132	0.0200185939224213	8692/4313/1026/595/4609/5371/5796/26155	8
BP	GO:0050729	positive regulation of inflammatory response	8/276	152/18870	0.00181039342219724	0.0256487770033132	0.0200185939224213	3133/2113/1051/8692/6376/5054/4792/3572	8
BP	GO:2000146	negative regulation of cell motility	14/276	388/18870	0.0018106165839706	0.0256487770033132	0.0200185939224213	28984/972/8692/7070/348/6376/5054/4208/153090/5793/22998/5796/3065/8819	14
BP	GO:0051348	negative regulation of transferase activity	10/276	225/18870	0.00181895013749155	0.0256487770033132	0.0200185939224213	10252/8692/7070/6125/348/51422/1026/153090/1974/90007	10
BP	GO:0001569	branching involved in blood vessel morphogenesis	4/276	36/18870	0.00182506492700985	0.0256487770033132	0.0200185939224213	7048/1499/1282/3791	4
BP	GO:0021799	cerebral cortex radially oriented cell migration	4/276	36/18870	0.00182506492700985	0.0256487770033132	0.0200185939224213	23224/1499/153090/653464	4
BP	GO:0001913	T cell mediated cytotoxicity	5/276	60/18870	0.00182902897683318	0.0256487770033132	0.0200185939224213	3123/3133/567/3122/3107	5
BP	GO:0002763	positive regulation of myeloid leukocyte differentiation	5/276	60/18870	0.00182902897683318	0.0256487770033132	0.0200185939224213	972/3123/3398/7071/677	5
BP	GO:0070228	regulation of lymphocyte apoptotic process	5/276	60/18870	0.00182902897683318	0.0256487770033132	0.0200185939224213	972/1831/1942/155038/26155	5
BP	GO:0033627	cell adhesion mediated by integrin	6/276	88/18870	0.00184451995131098	0.0257665248583133	0.020110494853767	3655/5420/5054/1942/23075/8516	6
BP	GO:0043535	regulation of blood vessel endothelial cell migration	8/276	153/18870	0.00188664219792985	0.026253963459315	0.0204909354265985	28984/2113/348/1942/3791/57608/4208/5286	8
BP	GO:0042770	signal transduction in response to DNA damage	9/276	189/18870	0.0019096410839304	0.0264725817436459	0.0206615646405166	972/1655/1026/29997/23376/595/5371/4683/4646	9
BP	GO:0072009	nephron epithelium development	7/276	120/18870	0.00193791631047588	0.0267624031925795	0.0208877671567403	947/1910/5420/1499/5175/4208/4609	7
BP	GO:0046651	lymphocyte proliferation	12/276	307/18870	0.00196500143970936	0.0269852552719953	0.0210617008020761	972/3123/3133/1051/7048/1947/1499/3115/1026/3113/3572/4208	12
BP	GO:1905517	macrophage migration	5/276	61/18870	0.00196891317375516	0.0269852552719953	0.0210617008020761	1910/57509/6376/4313/928	5
BP	GO:0070661	leukocyte proliferation	13/276	350/18870	0.00203039325106463	0.0277232642401005	0.0216377088449428	972/3123/3133/1051/7048/1947/1499/6376/3115/1026/3113/3572/4208	13
BP	GO:0034644	cellular response to UV	6/276	90/18870	0.00206847791829637	0.0281374973754772	0.0219610133411083	8692/4313/1026/4609/5796/26155	6
BP	GO:0022612	gland morphogenesis	7/276	122/18870	0.00212911504910954	0.0287659457141407	0.0224515104939082	25928/1051/7048/4313/55959/5371/4781	7
BP	GO:0002685	regulation of leukocyte migration	10/276	230/18870	0.00213664537936604	0.0287659457141407	0.0224515104939082	83483/972/7070/57509/2621/6376/5054/23075/80310/928	10
BP	GO:0002428	antigen processing and presentation of peptide antigen via MHC class Ib	3/276	18/18870	0.00214635773362669	0.0287659457141407	0.0224515104939082	3133/567/3107	3
BP	GO:0002693	positive regulation of cellular extravasation	3/276	18/18870	0.00214635773362669	0.0287659457141407	0.0224515104939082	83483/7070/80310	3
BP	GO:1990778	protein localization to cell periphery	13/276	353/18870	0.00218713315176218	0.0292046603205891	0.0227939225143017	6711/5872/2621/5583/5962/30844/25831/23555/92162/10791/79651/81619/23499	13
BP	GO:0050730	regulation of peptidyl-tyrosine phosphorylation	10/276	231/18870	0.00220524786128604	0.0293386821691974	0.0228985251222028	972/8692/30844/5175/1942/3572/4691/9021/80310/6690	10
BP	GO:0071482	cellular response to light stimulus	7/276	123/18870	0.00223002038474892	0.0295599782387156	0.0230712443185895	8692/4313/1026/4609/51109/5796/26155	7
BP	GO:0051893	regulation of focal adhesion assembly	5/276	63/18870	0.00227190355770664	0.0298376378397434	0.0232879546436439	7070/3791/9748/22998/23499	5
BP	GO:0090109	regulation of cell-substrate junction assembly	5/276	63/18870	0.00227190355770664	0.0298376378397434	0.0232879546436439	7070/3791/9748/22998/23499	5
BP	GO:0043523	regulation of neuron apoptotic process	10/276	232/18870	0.00227561279779981	0.0298376378397434	0.0232879546436439	65018/1051/6418/348/1499/6376/3791/3572/4208/595	10
BP	GO:1901990	regulation of mitotic cell cycle phase transition	13/276	355/18870	0.00229706056874217	0.0300105179340703	0.0234228856933838	28984/3398/57520/5962/1026/29997/595/677/6601/5371/4683/894/5720	13
BP	GO:0070372	regulation of ERK1 and ERK2 cascade	12/276	313/18870	0.00230535569936366	0.0300109387099958	0.0234232141044571	972/3123/10252/7078/1848/348/2621/6376/3791/153090/57447/80310	12
BP	GO:0048469	cell maturation	9/276	195/18870	0.00236049410348263	0.0305876871012365	0.0238733600056892	54345/2034/1910/1499/6376/3791/1026/6690/8578	9
BP	GO:0032943	mononuclear cell proliferation	12/276	314/18870	0.00236650332473774	0.0305876871012365	0.0238733600056892	972/3123/3133/1051/7048/1947/1499/3115/1026/3113/3572/4208	12
BP	GO:0031100	animal organ regeneration	5/276	64/18870	0.00243549717989733	0.030919301675327	0.0241321816055112	1051/2621/1026/595/55959	5
BP	GO:2000630	positive regulation of miRNA metabolic process	5/276	64/18870	0.00243549717989733	0.030919301675327	0.0241321816055112	2113/84913/4609/60674/4091	5
BP	GO:0001942	hair follicle development	6/276	93/18870	0.00244217084933843	0.030919301675327	0.0241321816055112	54345/25928/9079/11005/1499/3065	6
BP	GO:0045185	maintenance of protein location	6/276	93/18870	0.00244217084933843	0.030919301675327	0.0241321816055112	2934/65018/4792/4188/5371/9908	6
BP	GO:0001952	regulation of cell-matrix adhesion	7/276	125/18870	0.00244287587936531	0.030919301675327	0.0241321816055112	7070/6376/5054/3791/9748/22998/23499	7
BP	GO:0061136	regulation of proteasomal protein catabolic process	9/276	196/18870	0.00244323777004925	0.030919301675327	0.0241321816055112	65018/348/29997/23376/153090/25831/3326/5720/5886	9
BP	GO:0070229	negative regulation of lymphocyte apoptotic process	4/276	39/18870	0.00246255053277561	0.031055498385559	0.0242384816694617	972/1831/1942/26155	4
BP	GO:0034329	cell junction assembly	15/276	446/18870	0.00248320719961095	0.0311729193287559	0.0243301274496695	7070/90952/5872/3655/1499/5583/5175/3791/9748/4208/653464/22998/5796/928/23499	15
BP	GO:0048872	homeostasis of number of cells	12/276	316/18870	0.00249277461061977	0.0311729193287559	0.0243301274496695	972/1831/2113/567/3398/2034/51705/23376/4208/51621/677/3276	12
BP	GO:0002573	myeloid leukocyte differentiation	10/276	235/18870	0.00249761000128523	0.0311729193287559	0.0243301274496695	4495/972/3123/1051/3398/7048/1499/7071/677/4609	10
BP	GO:0097320	plasma membrane tubulation	3/276	19/18870	0.00252143105473109	0.0313624575026826	0.0244780599509403	50807/51100/54874	3
BP	GO:0010038	response to metal ion	13/276	359/18870	0.00253056683418106	0.0313686646475959	0.0244829045606237	4495/4493/4499/567/4501/4490/4494/4502/4489/4496/4208/221184/4205	13
BP	GO:0001656	metanephros development	6/276	94/18870	0.00257735388133615	0.031839963595282	0.0248507483080496	10252/947/3399/1499/4609/8516	6
BP	GO:0046777	protein autophosphorylation	9/276	199/18870	0.00270537197618909	0.0332392607472892	0.0259428846488667	65018/23178/3791/9748/2321/4683/2872/80310/2050	9
BP	GO:0045638	negative regulation of myeloid cell differentiation	6/276	95/18870	0.00271807831551346	0.0332392607472892	0.0259428846488667	1499/4792/51621/677/4609/3276	6
BP	GO:0060996	dendritic spine development	6/276	95/18870	0.00271807831551346	0.0332392607472892	0.0259428846488667	348/50807/1942/4208/653464/10458	6
BP	GO:0051090	regulation of DNA-binding transcription factor activity	14/276	406/18870	0.00273804372189912	0.0333710563689181	0.0260457497106123	28984/3398/3399/1499/6376/3397/5583/4792/23376/153090/4188/54386/6446/9908	14
BP	GO:0044843	cell cycle G1/S phase transition	11/276	279/18870	0.00280051891232902	0.034018343443408	0.0265509502936175	28984/58480/3398/5962/1026/595/4609/6601/5371/894/5720	11
BP	GO:0019058	viral life cycle	12/276	321/18870	0.0028326401993904	0.0342230529796299	0.0267107238795917	972/3123/2934/1655/8692/348/2621/5093/3326/8724/9218/5886	12
BP	GO:0042176	regulation of protein catabolic process	13/276	364/18870	0.00284948600651503	0.0342230529796299	0.0267107238795917	65018/7078/348/5962/29997/23376/23327/153090/25831/3326/8724/5720/5886	13
BP	GO:0002042	cell migration involved in sprouting angiogenesis	6/276	96/18870	0.00286448461062981	0.0342230529796299	0.0267107238795917	161198/3791/57608/8503/2050/5286	6
BP	GO:0022404	molting cycle process	6/276	96/18870	0.00286448461062981	0.0342230529796299	0.0267107238795917	54345/25928/9079/11005/1499/3065	6
BP	GO:0022405	hair cycle process	6/276	96/18870	0.00286448461062981	0.0342230529796299	0.0267107238795917	54345/25928/9079/11005/1499/3065	6
BP	GO:0044403	biological process involved in symbiotic interaction	12/276	322/18870	0.00290493338855256	0.0344916328369128	0.0269203475625453	972/3123/2934/8692/348/2621/3326/8724/9218/3065/1025/8819	12
BP	GO:0030595	leukocyte chemotaxis	10/276	240/18870	0.00290595805288968	0.0344916328369128	0.0269203475625453	972/1910/57509/2621/6376/5054/4313/57580/2321/23075	10
BP	GO:0039535	regulation of RIG-I signaling pathway	3/276	20/18870	0.00293455980443099	0.0346049389925108	0.0270087817953952	6397/29997/55601	3
BP	GO:1900221	regulation of amyloid-beta clearance	3/276	20/18870	0.00293455980443099	0.0346049389925108	0.0270087817953952	348/3065/3459	3
BP	GO:0072577	endothelial cell apoptotic process	5/276	67/18870	0.00297760840106955	0.0349989440539955	0.0273162984979741	28984/2621/5054/3791/153090	5
BP	GO:0001935	endothelial cell proliferation	9/276	202/18870	0.00298930358968336	0.0350230665733225	0.0273351258642353	28984/6678/947/84913/348/3791/57608/2321/4208	9
BP	GO:0120032	regulation of plasma membrane bounded cell projection assembly	9/276	203/18870	0.00308900432883204	0.0360748029656527	0.0281559947793017	23224/5420/5962/653464/54874/10806/23580/11135/148170	9
BP	GO:0031647	regulation of protein stability	12/276	325/18870	0.00313085277705517	0.0364463374559756	0.0284459734433522	2934/65018/6125/1942/29997/23327/10491/51100/3326/92162/8725/5886	12
BP	GO:0048661	positive regulation of smooth muscle cell proliferation	6/276	98/18870	0.00317490824121116	0.0365066539695414	0.0284930498318963	3398/10203/6376/4313/3065/80310	6
BP	GO:2001234	negative regulation of apoptotic signaling pathway	10/276	243/18870	0.00317549247685812	0.0365066539695414	0.0284930498318963	972/65018/3655/1499/6376/5054/55829/3065/8725/26155	10
BP	GO:0150116	regulation of cell-substrate junction organization	5/276	68/18870	0.00317623971761428	0.0365066539695414	0.0284930498318963	7070/3791/9748/22998/23499	5
BP	GO:1903051	negative regulation of proteolysis involved in protein catabolic process	5/276	68/18870	0.00317623971761428	0.0365066539695414	0.0284930498318963	6125/1942/29997/3326/5371	5
BP	GO:0071364	cellular response to epidermal growth factor stimulus	4/276	42/18870	0.00323840032577372	0.037032894091311	0.028903774573354	153090/677/4691/10458	4
BP	GO:0043433	negative regulation of DNA-binding transcription factor activity	8/276	167/18870	0.00324471237230151	0.037032894091311	0.028903774573354	3398/3399/3397/4792/23376/153090/4188/9908	8
BP	GO:0016055	Wnt signaling pathway	15/276	459/18870	0.00325261377068508	0.037032894091311	0.028903774573354	25928/1910/2887/348/1499/595/153090/4188/55959/57447/3487/92162/8724/3065/23499	15
BP	GO:0061448	connective tissue development	11/276	285/18870	0.0032931454193008	0.0371802867139523	0.0290188129262328	4256/947/8692/7048/1499/4208/359845/6935/55959/4781/80310	11
BP	GO:0050851	antigen receptor-mediated signaling pathway	9/276	205/18870	0.00329626991241538	0.0371802867139523	0.0290188129262328	3123/7070/5583/3493/4792/3115/4208/153579/3119	9
BP	GO:0060491	regulation of cell projection assembly	9/276	205/18870	0.00329626991241538	0.0371802867139523	0.0290188129262328	23224/5420/5962/653464/54874/10806/23580/11135/148170	9
BP	GO:0050773	regulation of dendrite development	6/276	99/18870	0.00333920993155461	0.0375042058454169	0.0292716283160525	7533/57520/57580/23327/153090/10458	6
BP	GO:0001912	positive regulation of leukocyte mediated cytotoxicity	5/276	69/18870	0.00338424361266912	0.0375042058454169	0.0292716283160525	3123/3133/567/3122/3107	5
BP	GO:0002711	positive regulation of T cell mediated immunity	5/276	69/18870	0.00338424361266912	0.0375042058454169	0.0292716283160525	3123/3133/567/3122/3107	5
BP	GO:0198738	cell-cell signaling by wnt	15/276	461/18870	0.00338676448584619	0.0375042058454169	0.0292716283160525	25928/1910/2887/348/1499/595/153090/4188/55959/57447/3487/92162/8724/3065/23499	15
BP	GO:0032986	protein-DNA complex disassembly	3/276	21/18870	0.00338694369969624	0.0375042058454169	0.0292716283160525	6418/4609/6601	3
BP	GO:0099515	actin filament-based transport	3/276	21/18870	0.00338694369969624	0.0375042058454169	0.0292716283160525	23224/54874/4646	3
BP	GO:0032869	cellular response to insulin stimulus	9/276	206/18870	0.00340392892920942	0.0375777199723058	0.0293290052995072	2887/5872/677/4691/55829/9021/8503/5286/10458	9
BP	GO:0030879	mammary gland development	7/276	133/18870	0.00345460155811581	0.038021554118414	0.0296754130654095	25928/1051/3398/7048/81606/595/5371	7
BP	GO:0010721	negative regulation of cell development	11/276	287/18870	0.00347200934920426	0.038097697753202	0.0297348423514297	972/567/3398/7533/7070/1910/8848/1499/359845/4609/5108	11
BP	GO:0051216	cartilage development	9/276	207/18870	0.00351433544940057	0.0384459829886231	0.0300066752226878	4256/8692/7048/1499/4208/359845/6935/55959/4781	9
BP	GO:0032206	positive regulation of telomere maintenance	5/276	70/18870	0.00360186504859951	0.0390506682283982	0.0304786255330038	3181/1499/5371/4683/54386	5
BP	GO:0032922	circadian regulation of gene expression	5/276	70/18870	0.00360186504859951	0.0390506682283982	0.0304786255330038	3398/3399/3397/5371/3065	5
BP	GO:1902893	regulation of miRNA transcription	5/276	70/18870	0.00360186504859951	0.0390506682283982	0.0304786255330038	2113/84913/4609/4781/4091	5
BP	GO:0051896	regulation of phosphatidylinositol 3-kinase/protein kinase B signal transduction	10/276	248/18870	0.00366867299974242	0.0396566081400729	0.0309515551012104	65018/8692/2621/6376/3791/29997/2321/153090/3326/80310	10
BP	GO:1902806	regulation of cell cycle G1/S phase transition	9/276	209/18870	0.0037435830611238	0.040346272041548	0.0314898303407978	28984/3398/5962/1026/595/6601/5371/894/5720	9
BP	GO:0030835	negative regulation of actin filament depolymerization	4/276	44/18870	0.00383913078019418	0.0410084409195427	0.0320066460109925	2934/6711/5962/23075	4
BP	GO:0042771	intrinsic apoptotic signaling pathway in response to DNA damage by p53 class mediator	4/276	44/18870	0.00383913078019418	0.0410084409195427	0.0320066460109925	54541/972/1026/5371	4
BP	GO:0007398	ectoderm development	3/276	22/18870	0.00387970514175903	0.0410084409195427	0.0320066460109925	3655/1499/2114	3
BP	GO:0051220	cytoplasmic sequestering of protein	3/276	22/18870	0.00387970514175903	0.0410084409195427	0.0320066460109925	4792/4188/9908	3
BP	GO:0060713	labyrinthine layer morphogenesis	3/276	22/18870	0.00387970514175903	0.0410084409195427	0.0320066460109925	677/9021/10049	3
BP	GO:0060562	epithelial tube morphogenesis	12/276	334/18870	0.00389535025254467	0.0410084409195427	0.0320066460109925	54345/25928/10252/7048/5420/1499/1282/3791/4208/25831/4609/5371	12
BP	GO:0071214	cellular response to abiotic stimulus	12/276	334/18870	0.00389535025254467	0.0410084409195427	0.0320066460109925	8692/63895/4313/5269/1026/677/4609/4638/51109/894/5796/26155	12
BP	GO:0104004	cellular response to environmental stimulus	12/276	334/18870	0.00389535025254467	0.0410084409195427	0.0320066460109925	8692/63895/4313/5269/1026/677/4609/4638/51109/894/5796/26155	12
BP	GO:0040013	negative regulation of locomotion	14/276	423/18870	0.00394297006908369	0.0413897898581271	0.0323042847460979	28984/972/8692/7070/348/6376/5054/4208/153090/5793/22998/5796/3065/8819	14
BP	GO:0002262	myeloid cell homeostasis	8/276	173/18870	0.0040186365022819	0.0420625007962186	0.0328293283805405	2113/567/3398/2034/23376/51621/677/3276	8
BP	GO:0014015	positive regulation of gliogenesis	5/276	72/18870	0.00406693805459672	0.0423241232501297	0.0330335218851725	3398/5583/23376/3572/3065	5
BP	GO:0030858	positive regulation of epithelial cell differentiation	5/276	72/18870	0.00406693805459672	0.0423241232501297	0.0330335218851725	84913/1499/5054/5583/8202	5
BP	GO:0042098	T cell proliferation	9/276	213/18870	0.00423717887797362	0.0439698105280005	0.0343179630628059	3123/3133/1051/7048/1947/1499/3115/3113/3572	9
BP	GO:0032204	regulation of telomere maintenance	6/276	104/18870	0.00425735161356372	0.0440269306097702	0.0343625446707951	3181/1499/4609/5371/4683/54386	6
BP	GO:0048562	embryonic organ morphogenesis	11/276	295/18870	0.00426692719566055	0.0440269306097702	0.0343625446707951	54345/3398/7048/1499/1942/4208/4188/6935/8516/27173/4646	11
BP	GO:0030111	regulation of Wnt signaling pathway	12/276	338/18870	0.00428017909668829	0.0440385565982205	0.0343716186294366	25928/2887/348/1499/153090/4188/55959/3487/92162/8724/3065/23499	12
BP	GO:0003170	heart valve development	5/276	73/18870	0.00431487673660958	0.0441454431193409	0.0344550424067891	7048/1942/4208/25831/4091	5
BP	GO:0045661	regulation of myoblast differentiation	5/276	73/18870	0.00431487673660958	0.0441454431193409	0.0344550424067891	25928/3399/4208/677/6601	5
BP	GO:0043410	positive regulation of MAPK cascade	15/276	474/18870	0.00437397914182471	0.0446244164132229	0.0348288758986811	972/3123/348/1499/2621/6376/1942/3791/57608/2321/4208/153090/3487/80310/3276	15
BP	GO:0019885	antigen processing and presentation of endogenous peptide antigen via MHC class I	3/276	23/18870	0.00441389169550204	0.0446553053985053	0.0348529844186688	3133/567/3107	3
BP	GO:0036120	cellular response to platelet-derived growth factor stimulus	3/276	23/18870	0.00441389169550204	0.0446553053985053	0.0348529844186688	5962/3065/80310	3
BP	GO:0061042	vascular wound healing	3/276	23/18870	0.00441389169550204	0.0446553053985053	0.0348529844186688	947/5054/3791	3
BP	GO:0042102	positive regulation of T cell proliferation	6/276	105/18870	0.00446131646534205	0.0450097261170065	0.0351296059683221	3133/7048/1947/3115/3113/3572	6
BP	GO:0051972	regulation of telomerase activity	4/276	46/18870	0.00451113659948253	0.0452609064345872	0.0353256494981287	3181/1499/3326/4609	4
BP	GO:0070849	response to epidermal growth factor	4/276	46/18870	0.00451113659948253	0.0452609064345872	0.0353256494981287	153090/677/4691/10458	4
BP	GO:0045123	cellular extravasation	5/276	74/18870	0.00457340687337736	0.045425125608132	0.0354538207925746	83483/7070/6376/5175/80310	5
BP	GO:0045669	positive regulation of osteoblast differentiation	5/276	74/18870	0.00457340687337736	0.045425125608132	0.0354538207925746	1051/1499/1052/3572/4208	5
BP	GO:2000036	regulation of stem cell population maintenance	5/276	74/18870	0.00457340687337736	0.045425125608132	0.0354538207925746	81606/8202/4609/3065/8819	5
BP	GO:0090090	negative regulation of canonical Wnt signaling pathway	7/276	140/18870	0.00457753193077541	0.045425125608132	0.0354538207925746	25928/348/1499/153090/3487/92162/3065	7
BP	GO:0001666	response to hypoxia	11/276	298/18870	0.00459994206025078	0.0455231323237898	0.0355303139774999	28984/54541/65018/2034/378938/4313/29997/677/4609/5371/824	11
BP	GO:0001837	epithelial to mesenchymal transition	8/276	178/18870	0.00476632224878764	0.0470415282815128	0.0367154056521313	28984/10252/1655/7048/1499/1942/153090/359845	8
BP	GO:0070482	response to oxygen levels	12/276	343/18870	0.00480352012094276	0.0472801763665694	0.0369016679095674	28984/54541/65018/2034/378938/4313/1026/29997/677/4609/5371/824	12
BP	GO:0035924	cellular response to vascular endothelial growth factor stimulus	5/276	75/18870	0.00484276968460474	0.0475376743094173	0.0371026422777825	4495/3791/57608/2321/153090	5
BP	GO:0010837	regulation of keratinocyte proliferation	4/276	47/18870	0.00487502780933422	0.0475970457083384	0.0371489810145361	677/687/6935/5796	4
BP	GO:0045601	regulation of endothelial cell differentiation	4/276	47/18870	0.00487502780933422	0.0475970457083384	0.0371489810145361	81575/84913/1499/6935	4
BP	GO:0002526	acute inflammatory response	6/276	107/18870	0.00489074160294313	0.0476224490667277	0.0371688080618762	3133/1051/1910/3240/3572/55829	6
BP	GO:0051346	negative regulation of hydrolase activity	9/276	218/18870	0.00492407544890983	0.0478188289583971	0.0373220804500821	7078/11005/2621/5054/5962/5269/153090/10049/8725	9
BP	GO:0002070	epithelial cell maturation	3/276	24/18870	0.0049904785064183	0.0480780316586506	0.0375243853630727	2034/3791/1026	3
BP	GO:0010839	negative regulation of keratinocyte proliferation	3/276	24/18870	0.0049904785064183	0.0480780316586506	0.0375243853630727	687/6935/5796	3
BP	GO:0060706	cell differentiation involved in embryonic placenta development	3/276	24/18870	0.0049904785064183	0.0480780316586506	0.0375243853630727	4188/25831/10049	3
BP	GO:0050767	regulation of neurogenesis	13/276	390/18870	0.00508046474179631	0.048815470746572	0.0380999486206	567/3398/7533/7070/1499/6376/5583/23376/3572/5108/3065/23499/10458	13
BP	GO:0031343	positive regulation of cell killing	5/276	76/18870	0.0051232051867335	0.0490814160087097	0.0383075160304473	3123/3133/567/3122/3107	5
BP	GO:0034341	response to type II interferon	7/276	143/18870	0.00513517017712271	0.0490814160087097	0.0383075160304473	972/2934/6376/3113/10492/23580/3459	7
BP	GO:0010810	regulation of cell-substrate adhesion	9/276	220/18870	0.005221876400927	0.0495263606451899	0.0386547905221123	7070/3655/6376/5054/57580/3791/9748/22998/23499	9
BP	GO:0002861	regulation of inflammatory response to antigenic stimulus	4/276	48/18870	0.00525811288199203	0.0495263606451899	0.0386547905221123	3123/3133/55829/79651	4
BP	GO:0021795	cerebral cortex cell migration	4/276	48/18870	0.00525811288199203	0.0495263606451899	0.0386547905221123	23224/1499/153090/653464	4
BP	GO:0001936	regulation of endothelial cell proliferation	8/276	181/18870	0.00526353942980267	0.0495263606451899	0.0386547905221123	28984/6678/84913/348/3791/57608/2321/4208	8
BP	GO:0045580	regulation of T cell differentiation	8/276	181/18870	0.00526353942980267	0.0495263606451899	0.0386547905221123	972/3123/3122/7048/11005/3111/6935/6601	8
BP	GO:0071478	cellular response to radiation	8/276	181/18870	0.00526353942980267	0.0495263606451899	0.0386547905221123	8692/4313/1026/4609/51109/894/5796/26155	8
CC	GO:0042611	MHC protein complex	11/284	25/19886	1.5508877618622e-14	6.1415155369743e-12	4.86489003194668e-12	972/3123/3133/567/3122/3115/3113/3107/3108/3111/3119	11
CC	GO:0042613	MHC class II protein complex	9/284	17/19886	4.7904935070429e-13	9.48517714394495e-11	7.51351086894097e-11	972/3123/567/3122/3115/3113/3108/3111/3119	9
CC	GO:0030139	endocytic vesicle	24/284	348/19886	2.24994504854812e-10	2.96992746408352e-08	2.35257412093804e-08	972/3123/3133/6678/2934/567/3122/8692/5872/115677/348/3240/30844/3115/3113/3107/153090/8291/3119/23580/8724/928/8578/4646	24
CC	GO:0098553	lumenal side of endoplasmic reticulum membrane	8/284	29/19886	5.18944884424218e-09	5.13755435579975e-07	4.06962040943202e-07	972/3123/3133/3122/3115/3113/3107/3119	8
CC	GO:0098576	lumenal side of membrane	8/284	38/19886	5.28916259284734e-08	4.1890167735351e-06	3.31825358456528e-06	972/3123/3133/3122/3115/3113/3107/3119	8
CC	GO:0012507	ER to Golgi transport vesicle membrane	9/284	64/19886	3.01650615351463e-07	1.99089406131965e-05	1.57705058552168e-05	972/3123/3133/567/3122/3115/3113/3107/3119	9
CC	GO:0005770	late endosome	17/284	315/19886	3.1467564989255e-06	0.000178016510510642	0.000141012546869143	972/3123/567/3122/348/3115/3113/3108/23327/3111/23555/146894/8291/3119/10791/114876/3454	17
CC	GO:0045334	clathrin-coated endocytic vesicle	9/284	92/19886	6.71463305645341e-06	0.000313869832203582	0.000248626289199009	972/3123/3122/348/3115/3113/3119/928/4646	9
CC	GO:0030666	endocytic vesicle membrane	13/284	202/19886	7.13340527735413e-06	0.000313869832203582	0.000248626289199009	972/3123/3133/567/3122/115677/348/3115/3113/3107/3119/928/8578	13
CC	GO:0030134	COPII-coated ER to Golgi transport vesicle	9/284	94/19886	8.01931118029735e-06	0.000317564722739775	0.000251553129655643	972/3123/3133/567/3122/3115/3113/3107/3119	9
CC	GO:0030669	clathrin-coated endocytic vesicle membrane	8/284	74/19886	1.04508565486434e-05	0.000376230835751161	0.000298024425980452	972/3123/3122/348/3115/3113/3119/928	8
CC	GO:0031252	cell leading edge	19/284	423/19886	1.18163996956653e-05	0.000384176575397185	0.000304318499384267	2934/6711/7070/9079/23224/5872/5420/1499/5962/93663/57608/9748/23075/4638/8516/5796/23499/4646/10458	19
CC	GO:0009897	external side of plasma membrane	18/284	387/19886	1.26118572731399e-05	0.000384176575397185	0.000304318499384267	972/3123/3133/161198/567/947/8692/7070/7048/3655/3791/3107/3572/153579/3563/8516/824/928	18
CC	GO:0030662	coated vesicle membrane	12/284	203/19886	3.72690730259575e-05	0.00105418235130566	0.000835051410656792	972/3123/3133/567/3122/348/3115/3113/3107/3119/928/4646	12
CC	GO:0030135	coated vesicle	15/284	311/19886	4.4401652668332e-05	0.00117220363044396	0.00092853982422196	972/3123/3133/567/3122/5872/348/3115/3113/3107/3119/8724/928/4646/5286	15
CC	GO:0030136	clathrin-coated vesicle	12/284	212/19886	5.6805819043177e-05	0.00140594402131863	0.00111369303124123	972/3123/3122/5872/348/3115/3113/3119/8724/928/4646/5286	12
CC	GO:0005912	adherens junction	11/284	188/19886	8.59402798791269e-05	0.00200190299012554	0.00158577110860556	1266/79652/90952/3655/1499/5962/57608/23580/11135/5796/10458	11
CC	GO:0005925	focal adhesion	17/284	421/19886	0.000126182159416521	0.00277600750716346	0.0021989639477265	1266/58480/2934/567/7070/6125/23224/3655/1499/5962/2321/11135/60312/8516/824/928/2783	17
CC	GO:0030665	clathrin-coated vesicle membrane	9/284	136/19886	0.000149895257855178	0.00312413274266581	0.00247472503273368	972/3123/3122/348/3115/3113/3119/928/4646	9
CC	GO:0030055	cell-substrate junction	17/284	431/19886	0.000166856471236713	0.00330375813048692	0.00261701202255476	1266/58480/2934/567/7070/6125/23224/3655/1499/5962/2321/11135/60312/8516/824/928/2783	17
CC	GO:0005788	endoplasmic reticulum lumen	14/284	313/19886	0.000175550998562373	0.00331039025860475	0.00262226554243545	64856/1306/567/3490/348/2621/1282/10491/81578/23555/3487/3895/80310/81619	14
CC	GO:0031902	late endosome membrane	10/284	175/19886	0.000217583684155393	0.00391650631479707	0.0031023893721678	3123/567/3122/3115/3113/3108/3111/23555/146894/3119	10
CC	GO:0032588	trans-Golgi network membrane	7/284	105/19886	0.000777706688090101	0.0133900803688556	0.0106067090641121	972/3123/3122/50807/3115/3113/3119	7
CC	GO:0045121	membrane raft	12/284	286/19886	0.000885150350780646	0.0144503793982424	0.0114466056902611	83483/8611/8692/7070/7048/1947/5420/1499/5175/3791/3572/824	12
CC	GO:0098857	membrane microdomain	12/284	287/19886	0.000912271426656716	0.0144503793982424	0.0114466056902611	83483/8611/8692/7070/7048/1947/5420/1499/5175/3791/3572/824	12
CC	GO:0031092	platelet alpha granule membrane	3/284	17/19886	0.00168960128128319	0.0257339272072363	0.0203846632316757	6678/5175/928	3
CC	GO:0030658	transport vesicle membrane	10/284	236/19886	0.00217545759300134	0.0319067113640197	0.025274322133115	972/3123/3133/567/3122/3115/3113/3107/8291/3119	10
CC	GO:0030027	lamellipodium	9/284	201/19886	0.0024746945248874	0.0349992511376933	0.0277240213690393	2934/23224/5872/5420/1499/5962/23075/4638/10458	9
CC	GO:0016580	Sin3 complex	3/284	22/19886	0.00363005085109048	0.0464395314104646	0.0367862316861203	10933/3065/8819	3
CC	GO:0070822	Sin3-type complex	3/284	22/19886	0.00363005085109048	0.0464395314104646	0.0367862316861203	10933/3065/8819	3
CC	GO:0062023	collagen-containing extracellular matrix	14/284	429/19886	0.00363541786294041	0.0464395314104646	0.0367862316861203	64856/4256/6678/1306/161198/7078/3490/5654/348/5054/4313/1282/5269/81578	14
CC	GO:0071682	endocytic vesicle lumen	3/284	23/19886	0.00413089083642815	0.0482256636393405	0.0382010839035712	6678/348/3240	3
CC	GO:0005774	vacuolar membrane	15/284	484/19886	0.00427791070314084	0.0482256636393405	0.0382010839035712	972/3123/567/3122/3115/3113/3108/25798/51100/3111/3119/9218/2783/6560/4646	15
CC	GO:0031256	leading edge membrane	8/284	179/19886	0.00428708399088755	0.0482256636393405	0.0382010839035712	6711/7070/23224/57608/8516/5796/23499/4646	8
CC	GO:0030175	filopodium	6/284	108/19886	0.00456873734095343	0.0482256636393405	0.0382010839035712	23224/3655/5420/5962/4646/10458	6
CC	GO:0005938	cell cortex	11/284	305/19886	0.00459560297433312	0.0482256636393405	0.0382010839035712	2934/90332/6711/11005/1499/5962/4691/54874/26064/824/4646	11
CC	GO:0005765	lysosomal membrane	14/284	441/19886	0.00462771519771449	0.0482256636393405	0.0382010839035712	972/3123/567/3122/3115/3113/3108/25798/3111/3119/9218/2783/6560/4646	14
CC	GO:0098852	lytic vacuole membrane	14/284	441/19886	0.00462771519771449	0.0482256636393405	0.0382010839035712	972/3123/567/3122/3115/3113/3108/25798/3111/3119/9218/2783/6560/4646	14
MF	GO:0023026	MHC class II protein complex binding	10/281	27/18496	3.75096477266368e-12	1.95425264655778e-09	1.70570187556917e-09	972/3123/567/3122/3115/3113/3108/3111/3326/3119	10
MF	GO:0023023	MHC protein complex binding	10/281	37/18496	1.35455838280169e-10	3.52862458719841e-08	3.07983800721227e-08	972/3123/567/3122/3115/3113/3108/3111/3326/3119	10
MF	GO:0042605	peptide antigen binding	10/281	47/18496	1.76128630785376e-09	2.32363444326128e-07	2.02810400947343e-07	3123/3133/567/3122/3115/3113/3107/3108/3111/3119	10
MF	GO:0045296	cadherin binding	23/281	334/18496	1.78398037870348e-09	2.32363444326128e-07	2.02810400947343e-07	1266/6711/3655/1499/6164/50807/5962/93663/30844/5093/3791/9748/23075/153090/26156/51100/3326/54874/11135/9218/3895/23499/10458	23
MF	GO:0032395	MHC class II receptor activity	5/281	10/18496	1.84959821911738e-07	1.92728134432031e-05	1.68216090664991e-05	3123/3122/3113/3111/3119	5
MF	GO:0042277	peptide binding	18/281	325/18496	2.62232301798469e-06	0.000227705048728338	0.00019874448136305	972/3123/3133/567/3122/1910/348/10203/4792/3115/3113/3107/3108/26953/3111/3326/3119/2346	18
MF	GO:0033218	amide binding	20/281	405/18496	4.17880259657201e-06	0.00031102230754486	0.000271465070935204	972/3123/3133/2289/567/3122/1910/348/10203/4792/3115/3113/3107/3108/26953/3111/3326/3119/64746/2346	20
MF	GO:0019838	growth factor binding	11/281	135/18496	6.92483622833249e-06	0.000450979959370153	0.000393622269821005	3490/8692/5654/7048/3655/1282/3791/2321/3572/3487/79651	11
MF	GO:0140416	transcription regulator inhibitor activity	5/281	24/18496	2.61990948654089e-05	0.00151663649165312	0.00132374374056803	3398/3399/3397/4188/4091	5
MF	GO:0019209	kinase activator activity	10/281	133/18496	3.64512507949264e-05	0.00187031986653766	0.00163244404958939	28984/7048/2621/55890/51422/1026/3572/595/153090/894	10
MF	GO:0019207	kinase regulator activity	14/281	256/18496	3.94885192551138e-05	0.00187031986653766	0.00163244404958939	28984/8692/7048/2621/55890/51422/1026/3572/595/153090/3326/9021/8503/894	14
MF	GO:0140297	DNA-binding transcription factor binding	20/281	477/18496	4.45387173892189e-05	0.00193372264664859	0.00168778297474935	2113/3398/1655/947/3399/7533/5757/2034/84913/1499/4792/4208/8202/135112/4609/4683/2114/3065/4205/26155	20
MF	GO:0140375	immune receptor activity	10/281	147/18496	8.51742534107103e-05	0.00336789225473202	0.00293954834638697	972/3123/3122/3113/3572/3111/3119/3563/3459/3454	10
MF	GO:0003823	antigen binding	11/281	178/18496	9.04999838123766e-05	0.00336789225473202	0.00293954834638697	3123/3133/567/3122/3493/3115/3113/3107/3108/3111/3119	11
MF	GO:0030295	protein kinase activator activity	9/281	124/18496	0.000117290536834159	0.00407389131270645	0.00355575522191976	28984/2621/55890/51422/1026/3572/595/153090/894	9
MF	GO:0019887	protein kinase regulator activity	12/281	226/18496	0.000184686200489726	0.00601384440344671	0.00524897622444485	28984/8692/2621/55890/51422/1026/3572/595/153090/3326/9021/894	12
MF	GO:0046332	SMAD binding	7/281	79/18496	0.000197603832939739	0.00605597629185907	0.00528574958699488	28984/1655/7048/1499/5371/4091/4205	7
MF	GO:0140311	protein sequestering activity	4/281	23/18496	0.000367682379547817	0.0106423622080229	0.00928881800962905	4792/1026/6397/4091	4
MF	GO:0048027	mRNA 5'-UTR binding	4/281	25/18496	0.000512861896903729	0.0136239482439598	0.0118911923252665	6125/26156/4691/10492	4
MF	GO:0042608	T cell receptor binding	3/281	11/18496	0.000522992255046442	0.0136239482439598	0.0118911923252665	3123/3133/3122	3
MF	GO:0061629	RNA polymerase II-specific DNA-binding transcription factor binding	14/281	344/18496	0.000830192397774131	0.020596678059063	0.0179770985382669	2113/3398/1655/947/7533/2034/1499/4792/4208/8202/135112/2114/3065/4205	14
MF	GO:0098847	sequence-specific single stranded DNA binding	3/281	14/18496	0.001115415970026	0.0264150781992522	0.023055487992882	3181/5093/54386	3
MF	GO:0071889	14-3-3 protein binding	4/281	32/18496	0.00134122296984187	0.0303816159690266	0.0265175433854319	54541/57458/153090/677	4
MF	GO:0002020	protease binding	8/281	142/18496	0.00149187521684743	0.0323861244990629	0.028267109371846	65018/7078/9002/5054/5269/55829/11047/5886	8
MF	GO:0001221	transcription coregulator binding	7/281	112/18496	0.00161673026525497	0.0336926587279136	0.029407472614322	2113/2034/1499/4609/3065/1025/10458	7
MF	GO:0019955	cytokine binding	8/281	145/18496	0.00170347340119667	0.0341349862316718	0.0297935428873264	972/25928/8692/7048/3572/3563/3459/3454	8
MF	GO:0070888	E-box binding	5/281	59/18496	0.00200179831720116	0.0386272934541408	0.0337144979739142	84913/6925/6935/4609/3065	5
MF	GO:0098641	cadherin binding involved in cell-cell adhesion	3/281	18/18496	0.00239061176449915	0.044482454618002	0.0388249730174298	1266/11135/10458	3
