# Supplementary material for: TM4SF1 overexpression in tumor-associated endothelial cells promotes microvascular invasion in hepatocellular carcinoma
Source: Front Oncol. 2025 Mar 7;15:1526177. doi: 10.3389/fonc.2025.1526177 (PMC11925789; doi:10.3389/fonc.2025.1526177)
Supplement: Supplementary file 7 [file DataSheet6.csv]

ONTOLOGY	ID	Description	GeneRatio	BgRatio	pvalue	p.adjust	qvalue	geneID	Count
BP	GO:0002181	cytoplasmic translation	34/413	156/18870	2.15278865528595e-24	8.94268407405782e-21	7.20391066858318e-21	6231/6169/6235/6154/9349/6232/6165/6227/6167/6156/6210/6234/6164/6168/6128/6152/6229/6224/6170/6206/6155/6233/6157/6228/25873/6191/6230/6217/2197/6136/6130/6189/6144/8661	34
BP	GO:0006959	humoral immune response	27/413	258/18870	1.87703273582018e-11	3.89859699229851e-08	3.14057214061702e-08	718/6590/3273/10878/283/7018/5919/2244/2243/3553/3078/3105/3263/28984/3576/2147/6347/6156/2921/716/10747/6170/715/725/55012/722/2197	27
BP	GO:0030193	regulation of blood coagulation	13/413	68/18870	2.30844384540393e-09	3.19642524460264e-06	2.57492736299617e-06	3273/2266/7448/2244/2243/3827/462/857/2147/350/5345/348/5155	13
BP	GO:1900046	regulation of hemostasis	13/413	70/18870	3.35724780402454e-09	3.41199685297872e-06	2.7485842423585e-06	3273/2266/7448/2244/2243/3827/462/857/2147/350/5345/348/5155	13
BP	GO:0006953	acute-phase response	11/413	48/18870	5.27677270541351e-09	3.41199685297872e-06	2.7485842423585e-06	6288/325/3553/5004/5265/197/2147/5005/7036/3240/5345	11
BP	GO:0030195	negative regulation of blood coagulation	11/413	48/18870	5.27677270541351e-09	3.41199685297872e-06	2.7485842423585e-06	3273/2266/7448/2244/2243/3827/2147/350/5345/348/5155	11
BP	GO:0050818	regulation of coagulation	13/413	73/18870	5.74963359914565e-09	3.41199685297872e-06	2.7485842423585e-06	3273/2266/7448/2244/2243/3827/462/857/2147/350/5345/348/5155	13
BP	GO:1900047	negative regulation of hemostasis	11/413	49/18870	6.67178755639547e-09	3.46432568865835e-06	2.79073850549753e-06	3273/2266/7448/2244/2243/3827/2147/350/5345/348/5155	11
BP	GO:0061045	negative regulation of wound healing	13/413	75/18870	8.10956551544911e-09	3.74301501679729e-06	3.0152407922354e-06	3273/325/2266/7448/2244/2243/3827/2147/350/6558/5345/348/5155	13
BP	GO:0050819	negative regulation of coagulation	11/413	52/18870	1.30396763341761e-08	5.41668154921675e-06	4.36348748066798e-06	3273/2266/7448/2244/2243/3827/2147/350/5345/348/5155	11
BP	GO:0043086	negative regulation of catalytic activity	32/413	480/18870	2.5310741744682e-08	9.55825647340082e-06	7.69979406759274e-06	345/3273/325/336/7448/341/183/3553/256394/5265/3827/9349/857/197/2168/358/1654/283120/866/3240/8660/5345/10763/7249/2644/7538/348/10221/3301/9314/93974/3958	32
BP	GO:0006639	acylglycerol metabolic process	16/413	134/18870	3.99799880701763e-08	1.3839739203626e-05	1.11488054451834e-05	718/345/283/336/341/5105/8527/857/11343/350/5106/338328/348/1373/2180/27141	16
BP	GO:0006638	neutral lipid metabolic process	16/413	135/18870	4.44598181265542e-08	1.42066218844389e-05	1.14443531841551e-05	718/345/283/336/341/5105/8527/857/11343/350/5106/338328/348/1373/2180/27141	16
BP	GO:0042730	fibrinolysis	8/413	27/18870	7.58736513838383e-08	2.18306249344048e-05	1.75859809610199e-05	3273/2266/7448/2244/2243/2147/350/5345	8
BP	GO:0006641	triglyceride metabolic process	14/413	106/18870	7.88298926374753e-08	2.18306249344048e-05	1.75859809610199e-05	718/345/336/341/5105/857/11343/350/5106/338328/348/1373/2180/27141	14
BP	GO:0120254	olefinic compound metabolic process	17/413	162/18870	1.03334214354318e-07	2.68281454017397e-05	2.16118070679194e-05	1548/5950/2938/1549/1558/9415/1958/127/1559/11343/2052/125/124/2879/8630/9563/6342	17
BP	GO:1903035	negative regulation of response to wounding	13/413	97/18870	1.93132496665915e-07	4.71924935970711e-05	3.80166072384485e-05	3273/325/2266/7448/2244/2243/3827/2147/350/6558/5345/348/5155	13
BP	GO:0019730	antimicrobial humoral response	15/413	133/18870	2.27262621693873e-07	4.96867858166499e-05	4.00259210174417e-05	6590/3273/283/7018/5919/2244/2243/3105/3576/2147/6156/2921/6170/55012/2197	15
BP	GO:0061041	regulation of wound healing	15/413	133/18870	2.27262621693873e-07	4.96867858166499e-05	4.00259210174417e-05	3273/325/2266/7448/2244/2243/3827/462/857/2147/350/6558/5345/348/5155	15
BP	GO:0051346	negative regulation of hydrolase activity	19/413	218/18870	3.52902842440052e-07	7.32979203747989e-05	5.90462176903645e-05	345/3273/325/336/7448/341/256394/5265/3827/197/2168/358/1654/866/5345/2644/9314/93974/3958	19
BP	GO:0001935	endothelial cell proliferation	18/413	202/18870	5.18199790591898e-07	0.000101222268241703	8.15410867750487e-05	335/283/28984/6678/3339/857/6347/350/51162/57608/947/5228/348/858/22846/93974/5155/1295	18
BP	GO:0007596	blood coagulation	19/413	224/18870	5.36083269455338e-07	0.000101222268241703	8.15410867750487e-05	6288/3273/2266/7448/2244/2243/5265/3827/462/8527/2778/857/2147/350/5345/725/348/3673/5155	19
BP	GO:0034114	regulation of heterotypic cell-cell adhesion	7/413	24/18870	5.73673013279832e-07	0.000103610334659323	8.34648287970977e-05	335/2266/2244/2243/3553/91663/9314	7
BP	GO:0002526	acute inflammatory response	13/413	107/18870	6.15900135822473e-07	0.000106602048508606	8.5874847885072e-05	6288/718/325/3553/5004/5265/197/2147/5005/7036/3240/5345/56998	13
BP	GO:0034375	high-density lipoprotein particle remodeling	6/413	16/18870	7.0494638691032e-07	0.000117133891649019	9.43589290100172e-05	345/335/336/341/55937/348	6
BP	GO:0050817	coagulation	19/413	229/18870	7.50961184018412e-07	0.000119980490708172	9.66520487447178e-05	6288/3273/2266/7448/2244/2243/5265/3827/462/8527/2778/857/2147/350/5345/725/348/3673/5155	19
BP	GO:0007599	hemostasis	19/413	231/18870	8.56971788339479e-07	0.000130793054203109	0.000105362268279575	6288/3273/2266/7448/2244/2243/5265/3827/462/8527/2778/857/2147/350/5345/725/348/3673/5155	19
BP	GO:0006631	fatty acid metabolic process	26/413	401/18870	9.03538885616307e-07	0.000130793054203109	0.000105362268279575	1548/718/345/2938/1549/1581/341/1558/3553/5105/9415/857/127/2168/1559/36/11343/5106/2052/8660/2879/8824/1622/22949/2180/6342	26
BP	GO:0006119	oxidative phosphorylation	15/413	148/18870	9.13095467474765e-07	0.000130793054203109	0.000105362268279575	4707/514/4694/2631/7381/1337/4718/1345/521/1350/4696/1346/522/4700/29796	15
BP	GO:0008202	steroid metabolic process	23/413	327/18870	9.7508466228096e-07	0.000131075806650029	0.000105590043671399	1548/335/1581/336/341/1558/7364/3158/6822/1958/2638/3490/7108/3290/7366/1559/866/8630/348/6615/51170/9563/6342	23
BP	GO:0045785	positive regulation of cell adhesion	29/413	482/18870	9.78177661567379e-07	0.000131075806650029	0.000105590043671399	3127/6288/335/3273/2266/7448/2244/2243/3553/5105/3105/6659/91663/857/5420/6347/64115/5345/3912/80381/3280/3956/7297/9223/255743/3117/3673/5155/1295	29
BP	GO:1905918	regulation of CoA-transferase activity	5/413	10/18870	1.12852933003431e-06	0.000146497213655079	0.000118012984874312	335/336/183/348/1622	5
BP	GO:1903034	regulation of response to wounding	16/413	173/18870	1.36008394959057e-06	0.00016833227087441	0.000135602536327636	3273/325/2266/7448/2244/2243/3827/462/857/2147/350/6558/5345/348/9314/5155	16
BP	GO:0034377	plasma lipoprotein particle assembly	7/413	27/18870	1.39070240104928e-06	0.00016833227087441	0.000135602536327636	345/335/336/341/55937/348/27141	7
BP	GO:0033559	unsaturated fatty acid metabolic process	13/413	115/18870	1.41830271560047e-06	0.00016833227087441	0.000135602536327636	1548/2938/1549/1558/3553/9415/1559/11343/2052/2879/8824/22949/6342	13
BP	GO:0009060	aerobic respiration	17/413	197/18870	1.67562074392485e-06	0.000193348015840661	0.00015575433757126	4707/514/4694/2631/7381/1337/4718/1345/521/8802/1350/4696/1346/522/4700/29796/2647	17
BP	GO:2001234	negative regulation of apoptotic signaling pathway	19/413	243/18870	1.83399881431928e-06	0.000201549429977898	0.000162361107340987	1491/2266/3303/2244/2243/3553/3304/219699/1654/1499/624/4000/10625/6615/3301/3383/8870/4929/3958	19
BP	GO:0006956	complement activation	10/413	67/18870	1.84373575810306e-06	0.000201549429977898	0.000162361107340987	718/10878/3553/3078/28984/716/10747/715/725/722	10
BP	GO:0046034	ATP metabolic process	14/413	137/18870	1.90899012881268e-06	0.000203331922950971	0.00016379702076911	3303/4707/514/3304/283120/4694/3312/4718/7114/521/4696/522/4700/93974	14
BP	GO:0042274	ribosomal small subunit biogenesis	12/413	104/18870	2.89842531938523e-06	0.000301001469418156	0.000242476160271727	6169/6232/6227/6210/6234/6229/6206/6228/6191/6230/6217/6189	12
BP	GO:0065005	protein-lipid complex assembly	7/413	30/18870	3.0123910832277e-06	0.000305206647798241	0.000245863703557917	345/335/336/341/55937/348/27141	7
BP	GO:0031638	zymogen activation	9/413	59/18870	5.04057764525663e-06	0.000498537131866572	0.000401603918152151	2266/2244/2243/3249/350/64115/5345/715/27141	9
BP	GO:0001676	long-chain fatty acid metabolic process	12/413	110/18870	5.2414515188014e-06	0.000506348595560489	0.00040789655760758	1548/2938/1549/1558/9415/1559/11343/2052/2879/22949/2180/6342	12
BP	GO:0051918	negative regulation of fibrinolysis	5/413	13/18870	5.45839006873335e-06	0.000515321644216326	0.000415124928911562	3273/7448/2147/350/5345	5
BP	GO:0034368	protein-lipid complex remodeling	7/413	33/18870	5.97314715777478e-06	0.000539401158552096	0.000434522535802426	345/335/336/341/183/55937/348	7
BP	GO:0034369	plasma lipoprotein particle remodeling	7/413	33/18870	5.97314715777478e-06	0.000539401158552096	0.000434522535802426	345/335/336/341/183/55937/348	7
BP	GO:0019646	aerobic electron transport chain	11/413	94/18870	6.54183191578957e-06	0.000578186591025316	0.000465766711316798	4707/4694/7381/1337/4718/1345/1350/4696/1346/4700/29796	11
BP	GO:0019216	regulation of lipid metabolic process	22/413	342/18870	7.1283310013773e-06	0.000616897645410861	0.000496950970468826	718/345/335/1581/336/5919/341/3553/5105/1958/345275/857/3490/2147/2168/347/8660/348/6615/9563/27141/5155	22
BP	GO:0042060	wound healing	25/413	423/18870	7.54417669817834e-06	0.000639561428657813	0.000515208114361095	6288/3273/325/2266/7448/2244/2243/5265/3827/462/8527/2778/857/2147/358/350/6558/4855/5345/947/725/348/3673/79026/5155	25
BP	GO:0050673	epithelial cell proliferation	27/413	480/18870	8.07305380054158e-06	0.000670709309748994	0.000540299748040456	335/283/28984/6678/3339/857/6347/3249/350/51162/1499/8660/3912/3280/57608/947/7538/5228/348/858/6935/595/3911/22846/93974/5155/1295	27
BP	GO:0033700	phospholipid efflux	5/413	14/18870	8.33839587118997e-06	0.000679170518606336	0.000547115799267553	345/335/336/341/348	5
BP	GO:0034367	protein-containing complex remodeling	7/413	35/18870	9.0538682270634e-06	0.000723264781061949	0.000582636580846853	345/335/336/341/183/55937/348	7
BP	GO:0042254	ribosome biogenesis	21/413	325/18870	1.07498087489861e-05	0.000826589946201482	0.00066587168714353	6169/6154/6232/6165/6227/6210/6234/1654/6128/6152/6229/6206/6155/6228/6191/6230/6217/6130/6189/1964/9775	21
BP	GO:2001237	negative regulation of extrinsic apoptotic signaling pathway	11/413	99/18870	1.08312468598108e-05	0.000826589946201482	0.00066587168714353	2266/3303/2244/2243/3553/3304/219699/1654/4000/3383/3958	11
BP	GO:0071711	basement membrane organization	7/413	36/18870	1.10292292346329e-05	0.000826589946201482	0.00066587168714353	22795/857/3249/3912/1282/858/10266	7
BP	GO:0001936	regulation of endothelial cell proliferation	15/413	181/18870	1.11432443397407e-05	0.000826589946201482	0.00066587168714353	283/28984/6678/3339/857/6347/350/51162/57608/5228/348/858/22846/93974/5155	15
BP	GO:0071827	plasma lipoprotein particle organization	8/413	50/18870	1.18120754855792e-05	0.000853669090948274	0.000687685690425098	345/335/336/341/183/55937/348/27141	8
BP	GO:0050678	regulation of epithelial cell proliferation	24/413	407/18870	1.19193084436687e-05	0.000853669090948274	0.000687685690425098	283/28984/6678/3339/857/6347/3249/350/51162/1499/8660/3912/3280/57608/7538/5228/348/858/6935/595/3911/22846/93974/5155	24
BP	GO:0009205	purine ribonucleoside triphosphate metabolic process	14/413	161/18870	1.26412307869899e-05	0.000890028350663663	0.000716975426794665	3303/4707/514/3304/283120/4694/3312/4718/7114/521/4696/522/4700/93974	14
BP	GO:0042773	ATP synthesis coupled electron transport	11/413	102/18870	1.44367512122319e-05	0.000983119090747727	0.000791966041478606	4707/4694/7381/1337/4718/1345/1350/4696/1346/4700/29796	11
BP	GO:0042775	mitochondrial ATP synthesis coupled electron transport	11/413	102/18870	1.44367512122319e-05	0.000983119090747727	0.000791966041478606	4707/4694/7381/1337/4718/1345/1350/4696/1346/4700/29796	11
BP	GO:0010038	response to metal ion	22/413	359/18870	1.52439539105243e-05	0.00102134491200513	0.000822759413948334	57817/2354/2266/7018/2244/2243/2353/6898/3158/857/358/7846/6558/7036/2203/3795/801/3725/1373/3727/10397/57699	22
BP	GO:0071825	protein-lipid complex organization	8/413	53/18870	1.84148204503467e-05	0.00118490722843943	0.000954519443328931	345/335/336/341/183/55937/348/27141	8
BP	GO:0015980	energy derivation by oxidation of organic compounds	21/413	337/18870	1.85446282521165e-05	0.00118490722843943	0.000954519443328931	4707/514/4694/27232/2631/3795/8660/7381/1337/4718/23178/1345/521/8802/1350/4696/1346/522/4700/29796/2647	21
BP	GO:0062012	regulation of small molecule metabolic process	21/413	337/18870	1.85446282521165e-05	0.00118490722843943	0.000954519443328931	345/335/229/1581/635/341/3553/1958/857/2168/283120/27232/2203/8660/7114/348/6615/93974/8870/9563/7874	21
BP	GO:0009144	purine nucleoside triphosphate metabolic process	14/413	167/18870	1.9146101877052e-05	0.00118490722843943	0.000954519443328931	3303/4707/514/3304/283120/4694/3312/4718/7114/521/4696/522/4700/93974	14
BP	GO:0005996	monosaccharide metabolic process	18/413	261/18870	1.92606789159845e-05	0.00118490722843943	0.000954519443328931	10993/5950/229/5105/8534/347/5106/27232/2203/3795/8660/55277/51181/100131187/80146/51363/9563/7874	18
BP	GO:0052547	regulation of peptidase activity	20/413	312/18870	1.95184079569006e-05	0.00118490722843943	0.000954519443328931	3273/7448/256394/5265/3827/857/197/2934/2168/55075/358/1654/64115/866/5345/83595/3336/9314/5698/27141	20
BP	GO:0050878	regulation of body fluid levels	22/413	365/18870	1.96818966688303e-05	0.00118490722843943	0.000954519443328931	6288/3273/2266/7448/2244/2243/5265/3827/462/8527/2778/857/2147/1131/358/350/5345/725/348/595/3673/5155	22
BP	GO:0009199	ribonucleoside triphosphate metabolic process	14/413	168/18870	2.04779264769546e-05	0.00120889985899272	0.000973847059711087	3303/4707/514/3304/283120/4694/3312/4718/7114/521/4696/522/4700/93974	14
BP	GO:0052548	regulation of endopeptidase activity	19/413	288/18870	2.11355582821281e-05	0.00120889985899272	0.000973847059711087	3273/7448/256394/5265/3827/197/2934/2168/55075/358/1654/64115/866/5345/83595/3336/9314/5698/27141	19
BP	GO:0010714	positive regulation of collagen metabolic process	6/413	27/18870	2.12445088364152e-05	0.00120889985899272	0.000973847059711087	28984/2147/7431/64115/5345/3673	6
BP	GO:0031639	plasminogen activation	6/413	27/18870	2.12445088364152e-05	0.00120889985899272	0.000973847059711087	2266/2244/2243/3249/350/5345	6
BP	GO:0032102	negative regulation of response to external stimulus	26/413	481/18870	2.36339613488353e-05	0.00132600157707427	0.00106818007083068	57817/6288/335/3273/325/3106/2266/7448/2244/2243/3827/3105/2147/6347/350/3312/6558/5345/7538/4345/348/10221/9314/5692/8870/5155	26
BP	GO:0006869	lipid transport	25/413	453/18870	2.40643833907396e-05	0.00132600157707427	0.00106818007083068	5950/345/335/1581/336/341/183/3553/857/116362/2168/347/83758/350/624/8660/55937/57198/348/1622/6256/2180/6578/6342/27141	25
BP	GO:0030100	regulation of endocytosis	19/413	291/18870	2.43946483609597e-05	0.00132600157707427	0.00106818007083068	718/345/335/7018/336/7448/341/3553/8527/857/197/6347/967/7036/7249/348/3673/8724/3958	19
BP	GO:0010951	negative regulation of endopeptidase activity	12/413	128/18870	2.48302487720953e-05	0.00132600157707427	0.00106818007083068	3273/7448/256394/5265/3827/197/2168/358/1654/866/5345/9314	12
BP	GO:2001233	regulation of apoptotic signaling pathway	23/413	398/18870	2.48984407828101e-05	0.00132600157707427	0.00106818007083068	1491/2266/3303/2244/2243/183/7314/3553/6154/857/3304/219699/1654/1499/624/4000/10625/6615/3301/3383/8870/4929/3958	23
BP	GO:0090277	positive regulation of peptide hormone secretion	11/413	109/18870	2.71218510785659e-05	0.00141514727173972	0.00113999269616111	5950/2266/2244/2243/6659/2147/1131/5106/7036/8660/25874	11
BP	GO:0045333	cellular respiration	17/413	243/18870	2.72536788009576e-05	0.00141514727173972	0.00113999269616111	4707/514/4694/2631/7381/1337/4718/1345/521/8802/1350/4696/1346/522/4700/29796/2647	17
BP	GO:1901653	cellular response to peptide	22/413	374/18870	2.85381419019031e-05	0.00146354866000624	0.00117898314627875	5919/183/2353/3553/5105/3158/9349/857/197/7431/2697/3484/5106/5872/2203/8660/7249/7297/1373/858/3383/4929	22
BP	GO:0044403	biological process involved in symbiotic interaction	20/413	322/18870	3.06373450490297e-05	0.00155204306504475	0.00125027111567221	3273/325/3303/3078/857/2934/3576/2147/3249/3304/3312/7293/3725/3956/23265/348/858/3673/3383/8724	20
BP	GO:0002793	positive regulation of peptide secretion	11/413	111/18870	3.21699718341401e-05	0.0015669352226223	0.00126226771221556	5950/2266/2244/2243/6659/2147/1131/5106/7036/8660/25874	11
BP	GO:0032368	regulation of lipid transport	13/413	153/18870	3.28400999823645e-05	0.0015669352226223	0.00126226771221556	345/335/336/341/183/3553/857/8660/348/1622/6256/2180/6342	13
BP	GO:0072012	glomerulus vasculature development	6/413	29/18870	3.28523158062372e-05	0.0015669352226223	0.00126226771221556	1958/358/80310/3280/947/5155	6
BP	GO:1903510	mucopolysaccharide metabolic process	10/413	92/18870	3.29799139525974e-05	0.0015669352226223	0.00126226771221556	3553/8534/3698/55790/10402/3697/26035/51363/3699/5155	10
BP	GO:0034384	high-density lipoprotein particle clearance	5/413	18/18870	3.31945834354266e-05	0.0015669352226223	0.00126226771221556	345/335/336/55937/348	5
BP	GO:0051917	regulation of fibrinolysis	5/413	18/18870	3.31945834354266e-05	0.0015669352226223	0.00126226771221556	3273/7448/2147/350/5345	5
BP	GO:0010712	regulation of collagen metabolic process	7/413	43/18870	3.73141757659369e-05	0.00173731185042927	0.00139951711033491	1581/28984/2147/7431/64115/5345/3673	7
BP	GO:0045807	positive regulation of endocytosis	13/413	155/18870	3.76403626717944e-05	0.00173731185042927	0.00139951711033491	718/335/7018/336/7448/3553/8527/197/6347/967/7036/348/3673	13
BP	GO:0072006	nephron development	13/413	156/18870	4.02620472971618e-05	0.00183789609310341	0.00148054422623109	183/1958/5420/358/80310/1499/3217/3280/947/56998/3911/255743/5155	13
BP	GO:0048545	response to steroid hormone	20/413	330/18870	4.32989969370953e-05	0.00195504383996406	0.00157491431651059	2354/336/3303/2353/5105/6898/3158/857/3490/358/3304/5106/3312/6155/7538/1373/6256/3301/81606/2288	20
BP	GO:0001937	negative regulation of endothelial cell proliferation	9/413	77/18870	4.57450613535796e-05	0.00203221834620422	0.00163708337495457	28984/6678/857/6347/350/348/858/22846/93974	9
BP	GO:2001236	regulation of extrinsic apoptotic signaling pathway	13/413	158/18870	4.5986645292055e-05	0.00203221834620422	0.00163708337495457	2266/3303/2244/2243/183/3553/857/3304/219699/1654/4000/3383/3958	13
BP	GO:0010466	negative regulation of peptidase activity	12/413	137/18870	4.8765057664614e-05	0.00210144800653717	0.00169285234593965	3273/7448/256394/5265/3827/197/2168/358/1654/866/5345/9314	12
BP	GO:0061437	renal system vasculature development	6/413	31/18870	4.90708850828371e-05	0.00210144800653717	0.00169285234593965	1958/358/80310/3280/947/5155	6
BP	GO:0061440	kidney vasculature development	6/413	31/18870	4.90708850828371e-05	0.00210144800653717	0.00169285234593965	1958/358/80310/3280/947/5155	6
BP	GO:0016042	lipid catabolic process	20/413	334/18870	5.12330285488208e-05	0.00217165306726328	0.00174940706505587	345/1581/336/5919/341/3553/5105/6822/3290/2168/11343/5106/8660/338328/8630/348/9588/1373/51170/6342	20
BP	GO:0034113	heterotypic cell-cell adhesion	8/413	61/18870	5.25280453920457e-05	0.0021949076640327	0.00176814014746977	335/2266/2244/2243/3553/91663/4345/9314	8
BP	GO:1905952	regulation of lipid localization	14/413	183/18870	5.28384127114276e-05	0.0021949076640327	0.00176814014746977	718/345/335/336/341/183/3553/857/8660/348/1622/6256/2180/6342	14
BP	GO:0009141	nucleoside triphosphate metabolic process	14/413	184/18870	5.60722143523935e-05	0.00230617800415686	0.00185777560631849	3303/4707/514/3304/283120/4694/3312/4718/7114/521/4696/522/4700/93974	14
BP	GO:0043691	reverse cholesterol transport	5/413	20/18870	5.79348948972395e-05	0.00233311116247455	0.00187947200808519	345/335/336/55937/348	5
BP	GO:0060353	regulation of cell adhesion molecule production	5/413	20/18870	5.79348948972395e-05	0.00233311116247455	0.00187947200808519	335/3553/857/3576/4855	5
BP	GO:0019318	hexose metabolic process	16/413	233/18870	5.84120271779858e-05	0.00233311116247455	0.00187947200808519	10993/5950/229/5105/8534/347/5106/27232/2203/3795/8660/51181/100131187/51363/9563/7874	16
BP	GO:0034612	response to tumor necrosis factor	17/413	259/18870	6.07768285828621e-05	0.00240292225559215	0.00193570936080061	335/3303/2353/5105/6349/3576/6347/3304/7846/5106/3280/7293/7114/7538/11173/255743/3856	17
BP	GO:1990748	cellular detoxification	11/413	119/18870	6.13167450873297e-05	0.00240292225559215	0.00193570936080061	213/2938/127/2168/4257/283120/3240/2879/55937/348/9588	11
BP	GO:0098869	cellular oxidant detoxification	10/413	99/18870	6.2215610918743e-05	0.00241536119398559	0.00194572973055272	213/2938/2168/4257/283120/3240/2879/55937/348/9588	10
BP	GO:0044409	entry into host	13/413	163/18870	6.34976338816728e-05	0.00244179972651691	0.00196702767924315	325/3303/857/2934/3576/3304/7293/3956/23265/858/3673/3383/8724	13
BP	GO:0051258	protein polymerization	18/413	286/18870	6.40722605176559e-05	0.00244179972651691	0.00196702767924315	283/2266/3303/7448/2244/2243/91663/2934/51673/3304/7846/3320/9168/2879/7114/93663/90952/2288	18
BP	GO:0071356	cellular response to tumor necrosis factor	16/413	238/18870	7.51425274569696e-05	0.00283765508232956	0.00228591478263834	335/3303/2353/5105/6349/3576/6347/3304/5106/3280/7293/7114/7538/11173/255743/3856	16
BP	GO:0006790	sulfur compound metabolic process	19/413	317/18870	7.76297484414867e-05	0.0029051709461796	0.00234030317966322	2938/1491/635/4143/189/8534/3158/6822/27232/55790/1499/100131187/1373/8802/10402/26035/2180/51363/25874	19
BP	GO:1904019	epithelial cell apoptotic process	12/413	144/18870	7.92568448813442e-05	0.002939579764617	0.00236802170937776	2266/2244/2243/28984/2934/6347/283120/7538/3856/3383/10266/746	12
BP	GO:0006754	ATP biosynthetic process	10/413	102/18870	8.02635389347367e-05	0.00295057292685749	0.00237687741288801	4707/514/283120/4694/4718/7114/521/4696/522/4700	10
BP	GO:0000096	sulfur amino acid metabolic process	6/413	34/18870	8.47977652259827e-05	0.00308991155042747	0.00248912369024376	1491/635/4143/189/27232/1373	6
BP	GO:0022904	respiratory electron transport chain	11/413	124/18870	8.92257645730737e-05	0.00322298979162216	0.00259632682451077	4707/4694/7381/1337/4718/1345/1350/4696/1346/4700/29796	11
BP	GO:0009410	response to xenobiotic stimulus	23/413	434/18870	9.37060532298091e-05	0.00328892512044087	0.00264944199829753	1548/2354/2938/1549/336/1558/2353/3553/7364/3158/6822/3339/7366/1559/2052/1499/2203/3320/1373/595/8824/3673/2180	23
BP	GO:0022407	regulation of cell-cell adhesion	25/413	493/18870	9.46077913853853e-05	0.00328892512044087	0.00264944199829753	3127/335/2266/2244/2243/3553/5105/3105/6659/91663/28984/857/5420/6347/64115/4855/5345/80381/3280/3956/7297/9223/3117/9314/3958	25
BP	GO:0072521	purine-containing compound metabolic process	25/413	493/18870	9.46077913853853e-05	0.00328892512044087	0.00264944199829753	229/7276/3303/3158/6822/4707/514/3304/283120/6470/4694/27232/3312/4718/51181/7114/521/8802/4696/2180/522/4700/93974/9563/25874	25
BP	GO:0022409	positive regulation of cell-cell adhesion	19/413	322/18870	9.54247586462965e-05	0.00328892512044087	0.00264944199829753	3127/2266/2244/2243/3553/5105/3105/6659/857/5420/6347/64115/5345/80381/3280/3956/7297/9223/3117	19
BP	GO:0006690	icosanoid metabolic process	11/413	125/18870	9.59485624448983e-05	0.00328892512044087	0.00264944199829753	1548/2938/1549/1558/3553/1559/11343/2052/2879/8824/22949	11
BP	GO:0006805	xenobiotic metabolic process	11/413	125/18870	9.59485624448983e-05	0.00328892512044087	0.00264944199829753	1548/2938/1549/1558/7364/6822/7366/1559/2052/8824/2180	11
BP	GO:0034370	triglyceride-rich lipoprotein particle remodeling	4/413	12/18870	9.7385120321191e-05	0.00328892512044087	0.00264944199829753	345/335/336/348	4
BP	GO:0034372	very-low-density lipoprotein particle remodeling	4/413	12/18870	9.7385120321191e-05	0.00328892512044087	0.00264944199829753	345/335/336/348	4
BP	GO:0042776	proton motive force-driven mitochondrial ATP synthesis	8/413	67/18870	0.00010378595958093	0.00347682964596116	0.00280081125218826	4707/514/4694/4718/521/4696/522/4700	8
BP	GO:0031960	response to corticosteroid	12/413	149/18870	0.000110021711004277	0.00364957824439601	0.00293997142612952	2354/336/2353/5105/6898/3158/3490/358/5106/6155/7538/1373	12
BP	GO:0051384	response to glucocorticoid	11/413	127/18870	0.000110699773421737	0.00364957824439601	0.00293997142612952	2354/336/2353/5105/6898/3158/3490/358/5106/7538/1373	11
BP	GO:0097237	cellular response to toxic substance	11/413	128/18870	0.000118772976593926	0.00386561518081466	0.00311400315733974	213/2938/127/2168/4257/283120/3240/2879/55937/348/9588	11
BP	GO:0060352	cell adhesion molecule production	5/413	23/18870	0.000119113804319758	0.00386561518081466	0.00311400315733974	335/3553/857/3576/4855	5
BP	GO:1901796	regulation of signal transduction by p53 class mediator	10/413	107/18870	0.000120189945738455	0.00387030259377939	0.00311777917178741	7314/6154/6659/9349/6167/6224/624/4291/6615/7874	10
BP	GO:0051347	positive regulation of transferase activity	22/413	414/18870	0.000127521549643829	0.00406157840024237	0.0032718642106202	335/283/336/183/3553/28984/1958/2147/1654/219771/80310/9618/1499/3320/801/4345/348/595/1622/9770/9314/5155	22
BP	GO:1901607	alpha-amino acid biosynthetic process	8/413	69/18870	0.000128085404533402	0.00406157840024237	0.0032718642106202	10993/1491/635/189/6470/5053/1373/22928	8
BP	GO:0034380	high-density lipoprotein particle assembly	4/413	13/18870	0.000138241444877839	0.00432323665725012	0.00348264686754635	335/336/55937/348	4
BP	GO:0022900	electron transport chain	13/413	176/18870	0.000138418506358755	0.00432323665725012	0.00348264686754635	4707/1528/4694/7381/1337/4718/8630/1345/1350/4696/1346/4700/29796	13
BP	GO:0019731	antibacterial humoral response	8/413	70/18870	0.000141889812943022	0.00439858420123368	0.00354334418967688	6590/283/7018/2244/2243/3105/6170/2197	8
BP	GO:0009651	response to salt stress	5/413	24/18870	0.000147772086905528	0.00454700184448566	0.00366290420485516	5105/358/2203/624/3320	5
BP	GO:0032965	regulation of collagen biosynthetic process	6/413	38/18870	0.000161673023000155	0.00493815983487239	0.00397800727645119	1581/28984/2147/7431/5345/3673	6
BP	GO:0071347	cellular response to interleukin-1	10/413	111/18870	0.000163177490918461	0.00494773209689991	0.00398571835289887	2266/2244/3553/5105/6349/1958/3576/6347/3280/11173	10
BP	GO:0097006	regulation of plasma lipoprotein particle levels	9/413	91/18870	0.000169841556015784	0.00511247698325772	0.00411843101887243	345/335/336/341/183/338328/55937/348/27141	9
BP	GO:0030203	glycosaminoglycan metabolic process	10/413	112/18870	0.000175745440108401	0.00525117784864289	0.00423016354074342	3553/8534/3698/55790/10402/3697/26035/51363/3699/5155	10
BP	GO:0071375	cellular response to peptide hormone stimulus	18/413	310/18870	0.000176977587580646	0.00525117784864289	0.00423016354074342	5919/183/2353/3553/5105/3158/857/197/3484/5106/5872/2203/8660/7249/7297/1373/858/4929	18
BP	GO:0006706	steroid catabolic process	5/413	25/18870	0.00018141751284099	0.00534474005915939	0.00430553395536774	1581/3290/8630/348/51170	5
BP	GO:0002455	humoral immune response mediated by circulating immunoglobulin	7/413	55/18870	0.000187548492926707	0.00539297749497425	0.00434439233117683	718/3263/716/10747/715/725/722	7
BP	GO:0034381	plasma lipoprotein particle clearance	7/413	55/18870	0.000187548492926707	0.00539297749497425	0.00434439233117683	345/335/336/341/338328/55937/348	7
BP	GO:0009206	purine ribonucleoside triphosphate biosynthetic process	10/413	113/18870	0.00018911795442551	0.00539297749497425	0.00434439233117683	4707/514/283120/4694/4718/7114/521/4696/522/4700	10
BP	GO:1904035	regulation of epithelial cell apoptotic process	10/413	113/18870	0.00018911795442551	0.00539297749497425	0.00434439233117683	2266/2244/2243/28984/2934/6347/283120/7538/3383/10266	10
BP	GO:0034116	positive regulation of heterotypic cell-cell adhesion	4/413	14/18870	0.000190202664480499	0.00539297749497425	0.00434439233117683	2266/2244/2243/3553	4
BP	GO:0033344	cholesterol efflux	8/413	73/18870	0.000190844413038328	0.00539297749497425	0.00434439233117683	345/335/336/341/857/55937/348/6256	8
BP	GO:0019319	hexose biosynthetic process	9/413	93/18870	0.000200586074457578	0.0056299631979512	0.00453529964936443	10993/5950/229/5105/5106/27232/2203/51363/7874	9
BP	GO:0009145	purine nucleoside triphosphate biosynthetic process	10/413	114/18870	0.000203335529319966	0.0056688307972828	0.00456661001559994	4707/514/283120/4694/4718/7114/521/4696/522/4700	10
BP	GO:0052372	modulation by symbiont of entry into host	7/413	56/18870	0.000210359509940139	0.00582555602860891	0.00469286233052422	325/857/2934/3576/3956/23265/8724	7
BP	GO:0062014	negative regulation of small molecule metabolic process	10/413	115/18870	0.000218440083713899	0.00596318772392722	0.00480373356672444	345/229/1581/341/283120/2203/348/6615/8870/7874	10
BP	GO:0031954	positive regulation of protein autophosphorylation	5/413	26/18870	0.00022060440831485	0.00596318772392722	0.00480373356672444	1654/80310/801/9770/5155	5
BP	GO:0032967	positive regulation of collagen biosynthetic process	5/413	26/18870	0.00022060440831485	0.00596318772392722	0.00480373356672444	28984/2147/7431/5345/3673	5
BP	GO:0045861	negative regulation of proteolysis	15/413	235/18870	0.000221071475562059	0.00596318772392722	0.00480373356672444	3273/7448/256394/5265/3827/9349/197/2147/2168/358/1654/866/5345/9314/7874	15
BP	GO:0044272	sulfur compound biosynthetic process	12/413	161/18870	0.000228227618305018	0.00611650017057449	0.00492723666276165	2938/1491/635/4143/8534/55790/1499/10402/26035/2180/51363/25874	12
BP	GO:0044282	small molecule catabolic process	20/413	375/18870	0.000244335214685886	0.00650620821669982	0.00524117171043477	10993/229/1581/4143/189/5105/6898/6822/127/2168/36/6470/5106/8660/5053/51181/5446/8630/348/6342	20
BP	GO:0031952	regulation of protein autophosphorylation	6/413	41/18870	0.000249152394428931	0.00655050029403657	0.00527685184470067	857/1654/80310/801/9770/5155	6
BP	GO:0072210	metanephric nephron development	6/413	41/18870	0.000249152394428931	0.00655050029403657	0.00527685184470067	1958/358/1499/3280/947/5155	6
BP	GO:0015986	proton motive force-driven ATP synthesis	8/413	76/18870	0.000252886753351282	0.00660686524164294	0.00532225745715807	4707/514/4694/4718/521/4696/522/4700	8
BP	GO:0070365	hepatocyte differentiation	4/413	15/18870	0.00025490066585042	0.00661785853714152	0.00533111326801634	5105/5106/1373/3673	4
BP	GO:0019369	arachidonic acid metabolic process	7/413	58/18870	0.000262691442025869	0.00677671522009052	0.00545908260514095	1548/1549/1558/1559/11343/2052/2879	7
BP	GO:0044000	movement in host	13/413	188/18870	0.000265581289089576	0.00677671522009052	0.00545908260514095	325/3303/857/2934/3576/3304/7293/3956/23265/858/3673/3383/8724	13
BP	GO:0042026	protein refolding	5/413	27/18870	0.00026591347637813	0.00677671522009052	0.00545908260514095	3303/3304/3312/3320/3301	5
BP	GO:0050708	regulation of protein secretion	16/413	266/18870	0.000270336846116892	0.00682568814604697	0.00549853346584986	6288/5950/283/2266/2244/2243/3553/6659/2147/1131/5106/6558/8660/4345/348/25874	16
BP	GO:0030198	extracellular matrix organization	18/413	321/18870	0.000271121459821317	0.00682568814604697	0.00549853346584986	22795/7448/183/1306/28984/857/3249/55790/5345/3912/1282/64856/858/11173/255743/4324/10266/1295	18
BP	GO:0016051	carbohydrate biosynthetic process	14/413	214/18870	0.000276625487652696	0.00687402118454614	0.00553746885580726	10993/5950/229/5105/5106/27232/55790/2203/8660/23178/10402/51363/7874/5155	14
BP	GO:0008652	amino acid biosynthetic process	8/413	77/18870	0.000276903181408987	0.00687402118454614	0.00553746885580726	10993/1491/635/189/6470/5053/1373/22928	8
BP	GO:0046887	positive regulation of hormone secretion	11/413	141/18870	0.000278742116051417	0.00687402118454614	0.00553746885580726	5950/2266/2244/2243/6659/2147/1131/5106/7036/8660/25874	11
BP	GO:0046890	regulation of lipid biosynthetic process	13/413	189/18870	0.000279660467065069	0.00687402118454614	0.00553746885580726	718/345/1581/341/3553/5105/1958/345275/3490/348/6615/9563/5155	13
BP	GO:0043062	extracellular structure organization	18/413	322/18870	0.000281524553969839	0.00687913527759241	0.00554158858866946	22795/7448/183/1306/28984/857/3249/55790/5345/3912/1282/64856/858/11173/255743/4324/10266/1295	18
BP	GO:0006958	complement activation, classical pathway	6/413	42/18870	0.000285372210999976	0.00693237523095848	0.00558447681605985	718/716/10747/715/725/722	6
BP	GO:0009201	ribonucleoside triphosphate biosynthetic process	10/413	119/18870	0.000288617541838035	0.00697044923718139	0.00561514789169593	4707/514/283120/4694/4718/7114/521/4696/522/4700	10
BP	GO:0045229	external encapsulating structure organization	18/413	323/18870	0.00029227359898572	0.00701794526119469	0.00565340901232494	22795/7448/183/1306/28984/857/3249/55790/5345/3912/1282/64856/858/11173/255743/4324/10266/1295	18
BP	GO:0006721	terpenoid metabolic process	9/413	98/18870	0.000298196208737142	0.00711900604077062	0.00573482000953039	5950/5919/1558/3158/127/1559/125/124/8630	9
BP	GO:0003018	vascular process in circulatory system	16/413	269/18870	0.000306428067170133	0.00727372680585562	0.00585945759719611	2266/2244/2243/183/3827/6542/857/1131/6558/624/5345/56998/348/1373/11156/10266	16
BP	GO:0072009	nephron epithelium development	10/413	120/18870	0.000308837142338283	0.00728925846177971	0.0058719693510371	183/5420/358/1499/3217/3280/947/56998/3911/255743	10
BP	GO:0030194	positive regulation of blood coagulation	5/413	28/18870	0.000317950704095395	0.00742004058883298	0.00597732281679042	3273/7448/2147/350/5345	5
BP	GO:1900048	positive regulation of hemostasis	5/413	28/18870	0.000317950704095395	0.00742004058883298	0.00597732281679042	3273/7448/2147/350/5345	5
BP	GO:0071466	cellular response to xenobiotic stimulus	13/413	192/18870	0.00032578600222471	0.00756041929185165	0.00609040694544166	1548/2938/1549/1558/3553/7364/6822/7366/1559/2052/2203/8824/2180	13
BP	GO:0006022	aminoglycan metabolic process	10/413	121/18870	0.000330226346540263	0.00758939205854721	0.006113746383732	3553/8534/3698/55790/10402/3697/26035/51363/3699/5155	10
BP	GO:0051004	regulation of lipoprotein lipase activity	4/413	16/18870	0.000334018892664898	0.00758939205854721	0.006113746383732	345/341/350/338328	4
BP	GO:0072378	blood coagulation, fibrin clot formation	4/413	16/18870	0.000334018892664898	0.00758939205854721	0.006113746383732	2266/2244/2243/350	4
BP	GO:0050714	positive regulation of protein secretion	11/413	144/18870	0.000334342500412648	0.00758939205854721	0.006113746383732	5950/283/2266/2244/2243/6659/2147/1131/5106/8660/25874	11
BP	GO:0006006	glucose metabolic process	13/413	193/18870	0.000342535614395369	0.00773311381629545	0.0062295235592842	10993/5950/229/5105/347/5106/27232/2203/8660/51181/100131187/9563/7874	13
BP	GO:0050994	regulation of lipid catabolic process	7/413	61/18870	0.000360335877384273	0.00796256849134238	0.00641436414717012	345/336/5919/341/3553/2168/8660	7
BP	GO:2000351	regulation of endothelial cell apoptotic process	7/413	61/18870	0.000360335877384273	0.00796256849134238	0.00641436414717012	2266/2244/2243/28984/6347/3383/10266	7
BP	GO:0032371	regulation of sterol transport	8/413	80/18870	0.000360366604807985	0.00796256849134238	0.00641436414717012	345/335/336/341/857/348/6256/6342	8
BP	GO:0032374	regulation of cholesterol transport	8/413	80/18870	0.000360366604807985	0.00796256849134238	0.00641436414717012	345/335/336/341/857/348/6256/6342	8
BP	GO:0035296	regulation of tube diameter	11/413	146/18870	0.000376368501062883	0.00814106790134233	0.00655815697194011	2266/2244/2243/183/3827/857/1131/624/5345/348/1373	11
BP	GO:0097746	blood vessel diameter maintenance	11/413	146/18870	0.000376368501062883	0.00814106790134233	0.00655815697194011	2266/2244/2243/183/3827/857/1131/624/5345/348/1373	11
BP	GO:0033002	muscle cell proliferation	15/413	247/18870	0.00037665296493027	0.00814106790134233	0.00655815697194011	5950/283/2353/2697/347/80310/1499/5345/3725/56998/348/858/10221/3673/5155	15
BP	GO:0010811	positive regulation of cell-substrate adhesion	10/413	123/18870	0.000376725061283149	0.00814106790134233	0.00655815697194011	335/3273/2266/7448/2244/2243/91663/255743/5155/1295	10
BP	GO:0090276	regulation of peptide hormone secretion	13/413	195/18870	0.000378244127337282	0.00814106790134233	0.00655815697194011	5950/2266/2244/2243/3553/6659/2147/1131/5106/7036/8660/23178/25874	13
BP	GO:0006970	response to osmotic stress	8/413	81/18870	0.00039235183992295	0.00835810022071761	0.00673299054852933	5105/358/1654/6558/2203/624/3320/3673	8
BP	GO:0061333	renal tubule morphogenesis	8/413	81/18870	0.00039235183992295	0.00835810022071761	0.00673299054852933	183/1499/3217/1282/3280/56998/3911/255743	8
BP	GO:0048660	regulation of smooth muscle cell proliferation	12/413	171/18870	0.000396787632944262	0.00840946850637993	0.00677437102647589	283/2697/347/80310/1499/5345/3725/56998/348/10221/3673/5155	12
BP	GO:0035150	regulation of tube size	11/413	147/18870	0.000398991301829122	0.0084132480598892	0.00677741570138807	2266/2244/2243/183/3827/857/1131/624/5345/348/1373	11
BP	GO:0046364	monosaccharide biosynthetic process	9/413	102/18870	0.000402021485417171	0.00843432954759055	0.00679439820383406	10993/5950/229/5105/5106/27232/2203/51363/7874	9
BP	GO:0046486	glycerolipid metabolic process	20/413	390/18870	0.000405122793662391	0.00845668384358578	0.00681240603571933	718/345/335/283/336/341/5105/8527/857/11343/350/5106/338328/348/9588/1373/1622/2180/27141/5155	20
BP	GO:0072109	glomerular mesangium development	4/413	17/18870	0.000429282787278114	0.00887184427041436	0.00714684462297525	1958/80310/947/5155	4
BP	GO:0072224	metanephric glomerulus development	4/413	17/18870	0.000429282787278114	0.00887184427041436	0.00714684462297525	1958/358/947/5155	4
BP	GO:0046394	carboxylic acid biosynthetic process	18/413	334/18870	0.000436233403655583	0.00895709833149841	0.00721552228564312	10993/345/1491/1581/635/341/1558/189/3553/9415/1559/11343/6470/5053/2879/1373/22928/6342	18
BP	GO:0002791	regulation of peptide secretion	13/413	198/18870	0.000437720501033745	0.00895709833149841	0.00721552228564312	5950/2266/2244/2243/3553/6659/2147/1131/5106/7036/8660/23178/25874	13
BP	GO:0050820	positive regulation of coagulation	5/413	30/18870	0.000444752982589366	0.00899487443591598	0.00724595338209891	3273/7448/2147/350/5345	5
BP	GO:1901798	positive regulation of signal transduction by p53 class mediator	5/413	30/18870	0.000444752982589366	0.00899487443591598	0.00724595338209891	7314/6154/9349/6167/6224	5
BP	GO:0046883	regulation of hormone secretion	15/413	251/18870	0.000446062622484038	0.00899487443591598	0.00724595338209891	5950/2266/2244/2243/183/3553/6659/2147/1131/2697/5106/7036/8660/23178/25874	15
BP	GO:0061844	antimicrobial humoral immune response mediated by antimicrobial peptide	8/413	83/18870	0.000463254128061659	0.00919882941322934	0.00741025231347238	3273/283/3576/2147/6156/2921/6170/2197	8
BP	GO:0061326	renal tubule development	9/413	104/18870	0.000464143272825311	0.00919882941322934	0.00741025231347238	183/358/1499/3217/1282/3280/56998/3911/255743	9
BP	GO:0016054	organic acid catabolic process	15/413	252/18870	0.000465034707938893	0.00919882941322934	0.00741025231347238	10993/4143/189/5105/6898/6822/2168/36/6470/5106/8660/5053/51181/5446/6342	15
BP	GO:0046395	carboxylic acid catabolic process	15/413	252/18870	0.000465034707938893	0.00919882941322934	0.00741025231347238	10993/4143/189/5105/6898/6822/2168/36/6470/5106/8660/5053/51181/5446/6342	15
BP	GO:0009150	purine ribonucleotide metabolic process	19/413	365/18870	0.000468093254407026	0.00921544729292315	0.00742363909084527	3303/3158/6822/4707/514/3304/283120/4694/3312/4718/7114/521/8802/4696/2180/522/4700/93974/25874	19
BP	GO:0090087	regulation of peptide transport	13/413	200/18870	0.000481632558043071	0.00930675628141402	0.00749719438933056	5950/2266/2244/2243/3553/6659/2147/1131/5106/7036/8660/23178/25874	13
BP	GO:1902074	response to salt	19/413	366/18870	0.000484002092654993	0.00930675628141402	0.00749719438933056	2354/2266/2244/2243/2353/3553/3158/1958/857/1131/7846/6558/3320/801/3673/3856/3727/57699/5155	19
BP	GO:0016053	organic acid biosynthetic process	18/413	337/18870	0.000484829437751538	0.00930675628141402	0.00749719438933056	10993/345/1491/1581/635/341/1558/189/3553/9415/1559/11343/6470/5053/2879/1373/22928/6342	18
BP	GO:0019229	regulation of vasoconstriction	7/413	64/18870	0.000485086980634551	0.00930675628141402	0.00749719438933056	2266/2244/2243/183/857/1131/624	7
BP	GO:0042255	ribosome assembly	7/413	64/18870	0.000485086980634551	0.00930675628141402	0.00749719438933056	6169/6232/6234/1654/6128/6152/1964	7
BP	GO:0009142	nucleoside triphosphate biosynthetic process	10/413	127/18870	0.000486173835596255	0.00930675628141402	0.00749719438933056	4707/514/283120/4694/4718/7114/521/4696/522/4700	10
BP	GO:0048659	smooth muscle cell proliferation	12/413	175/18870	0.000488872468836563	0.00931548731902331	0.00750422780507693	283/2697/347/80310/1499/5345/3725/56998/348/10221/3673/5155	12
BP	GO:0051047	positive regulation of secretion	17/413	310/18870	0.000513213704355	0.00972354601675142	0.00783294549001667	5950/283/2266/2244/2243/3553/6659/28984/2147/1131/358/5106/6558/7036/8660/9545/25874	17
BP	GO:0009306	protein secretion	19/413	368/18870	0.000517230883078791	0.00972354601675142	0.00783294549001667	6288/5950/283/2266/2244/2243/3553/6659/284119/2147/1131/5106/6558/5872/8660/4345/348/9545/25874	19
BP	GO:0001704	formation of primary germ layer	10/413	128/18870	0.0005173095016134	0.00972354601675142	0.00783294549001667	7448/2697/1499/3912/83595/6615/3673/9314/4324/1295	10
BP	GO:1902042	negative regulation of extrinsic apoptotic signaling pathway via death domain receptors	5/413	31/18870	0.000520845693648314	0.00974591446583376	0.0078509647231294	2266/2244/2243/1654/3383	5
BP	GO:0002920	regulation of humoral immune response	6/413	47/18870	0.000532789646446233	0.00982574701138817	0.00791527500423257	718/3553/3263/725/55012/722	6
BP	GO:0043903	regulation of biological process involved in symbiotic interaction	7/413	65/18870	0.000533562779534607	0.00982574701138817	0.00791527500423257	325/857/2934/3576/3956/23265/8724	7
BP	GO:0046503	glycerolipid catabolic process	7/413	65/18870	0.000533562779534607	0.00982574701138817	0.00791527500423257	345/336/341/11343/338328/9588/1373	7
BP	GO:0035592	establishment of protein localization to extracellular region	19/413	369/18870	0.000534573621707686	0.00982574701138817	0.00791527500423257	6288/5950/283/2266/2244/2243/3553/6659/284119/2147/1131/5106/6558/5872/8660/4345/348/9545/25874	19
BP	GO:0016264	gap junction assembly	4/413	18/18870	0.00054245084551888	0.00987183231497448	0.00795239969827531	183/3553/857/2697	4
BP	GO:0019373	epoxygenase P450 pathway	4/413	18/18870	0.00054245084551888	0.00987183231497448	0.00795239969827531	1548/1549/1558/1559	4
BP	GO:0051591	response to cAMP	8/413	85/18870	0.000544210303353191	0.00987183231497448	0.00795239969827531	2354/2353/5105/3158/358/2203/1373/2889	8
BP	GO:0097191	extrinsic apoptotic signaling pathway	14/413	229/18870	0.000547422459928142	0.00988692564583261	0.00796455835291333	2266/3303/2244/2243/183/3553/857/3304/219699/1654/4000/3856/3383/3958	14
BP	GO:0009743	response to carbohydrate	14/413	230/18870	0.000571564113368503	0.0102782568265487	0.00827980094052618	1581/336/3553/5105/3158/6659/1958/5106/2203/3795/8660/3673/3383/25874	14
BP	GO:0032370	positive regulation of lipid transport	8/413	86/18870	0.000588776898060044	0.0104781727446161	0.00844084614832489	335/3553/857/348/1622/6256/2180/6342	8
BP	GO:0016032	viral process	21/413	432/18870	0.000589887469805737	0.0104781727446161	0.00844084614832489	6590/325/3303/857/2934/3576/6347/3249/3304/1654/3312/7293/3725/7538/3956/348/858/3673/8661/3383/8724	21
BP	GO:0006898	receptor-mediated endocytosis	15/413	258/18870	0.000594003428905918	0.0104781727446161	0.00844084614832489	718/345/7018/7448/341/8527/3339/857/3576/967/7036/348/858/85377/10266	15
BP	GO:0009636	response to toxic substance	15/413	258/18870	0.000594003428905918	0.0104781727446161	0.00844084614832489	213/2938/2353/127/2168/4257/283120/2052/3240/2879/5446/55937/348/9588/1373	15
BP	GO:0006163	purine nucleotide metabolic process	22/413	463/18870	0.000596636884241343	0.0104781727446161	0.00844084614832489	229/3303/3158/6822/4707/514/3304/283120/4694/3312/4718/51181/7114/521/8802/4696/2180/522/4700/93974/9563/25874	22
BP	GO:0032964	collagen biosynthetic process	6/413	48/18870	0.000597815825824269	0.0104781727446161	0.00844084614832489	1581/28984/2147/7431/5345/3673	6
BP	GO:0010464	regulation of mesenchymal cell proliferation	5/413	32/18870	0.000606319302342948	0.0105382861168728	0.00848927135938441	1499/4000/8660/56998/6935	5
BP	GO:0051085	chaperone cofactor-dependent protein refolding	5/413	32/18870	0.000606319302342948	0.0105382861168728	0.00848927135938441	3303/3304/3337/3312/3336	5
BP	GO:0060675	ureteric bud morphogenesis	7/413	67/18870	0.00064205205070958	0.011066739496463	0.00891497475084409	183/1499/3217/3280/56998/3911/255743	7
BP	GO:0072577	endothelial cell apoptotic process	7/413	67/18870	0.00064205205070958	0.011066739496463	0.00891497475084409	2266/2244/2243/28984/6347/3383/10266	7
BP	GO:1903532	positive regulation of secretion by cell	16/413	288/18870	0.000646725869080334	0.0111012366122302	0.00894276440977113	5950/283/2266/2244/2243/3553/6659/28984/2147/1131/5106/6558/7036/8660/9545/25874	16
BP	GO:0046718	viral entry into host cell	11/413	156/18870	0.000658996055074509	0.0112653070484753	0.00907493376253785	325/3303/857/2934/3304/7293/3956/858/3673/3383/8724	11
BP	GO:0072376	protein activation cascade	4/413	19/18870	0.00067530625596665	0.0114968122429732	0.00926142617652279	2266/2244/2243/350	4
BP	GO:0071692	protein localization to extracellular region	19/413	377/18870	0.000692382616078771	0.0117193944642384	0.00944073055819728	6288/5950/283/2266/2244/2243/3553/6659/284119/2147/1131/5106/6558/5872/8660/4345/348/9545/25874	19
BP	GO:1901654	response to ketone	13/413	208/18870	0.000696541082477919	0.0117193944642384	0.00944073055819728	2354/2353/5105/6898/3158/857/3490/358/5106/2203/6155/1373/54331	13
BP	GO:0030168	platelet activation	10/413	133/18870	0.000698844771435818	0.0117193944642384	0.00944073055819728	6288/3273/2266/2244/2243/8527/2778/2147/348/5155	10
BP	GO:0090279	regulation of calcium ion import	5/413	33/18870	0.000701887749599533	0.0117193944642384	0.00944073055819728	6347/1499/3280/3958/5155	5
BP	GO:0072171	mesonephric tubule morphogenesis	7/413	68/18870	0.000702486572362871	0.0117193944642384	0.00944073055819728	183/1499/3217/3280/56998/3911/255743	7
BP	GO:0098754	detoxification	11/413	158/18870	0.000732726709897485	0.0121749870116566	0.00980773983479623	213/2938/127/2168/4257/283120/3240/2879/55937/348/9588	11
BP	GO:1902041	regulation of extrinsic apoptotic signaling pathway via death domain receptors	6/413	50/18870	0.000746211287290307	0.0123094755223473	0.00991607903239546	2266/2244/2243/1654/3383/3958	6
BP	GO:1905954	positive regulation of lipid localization	9/413	111/18870	0.000746747191052366	0.0123094755223473	0.00991607903239546	718/335/3553/857/348/1622/6256/2180/6342	9
BP	GO:0019058	viral life cycle	17/413	321/18870	0.000758411847096352	0.012452343133748	0.0100311681377961	6590/325/3303/857/2934/3576/6347/3304/1654/3312/7293/3956/348/858/3673/3383/8724	17
BP	GO:0006694	steroid biosynthetic process	12/413	184/18870	0.000763438504126171	0.0124855257722052	0.0100578989001952	335/1581/3158/1958/3490/7108/8630/348/6615/51170/9563/6342	12
BP	GO:0032835	glomerulus development	7/413	69/18870	0.000767338317117812	0.0125000916443427	0.0100696326527039	1958/5420/358/80310/3280/947/5155	7
BP	GO:0051701	biological process involved in interaction with host	13/413	211/18870	0.000795658181345096	0.0127902566825331	0.0103033793664376	325/3303/857/2934/3576/3304/7293/3956/23265/858/3673/3383/8724	13
BP	GO:0045833	negative regulation of lipid metabolic process	9/413	112/18870	0.000796640547930964	0.0127902566825331	0.0103033793664376	345/1581/336/341/3553/347/348/6615/5155	9
BP	GO:0006094	gluconeogenesis	8/413	90/18870	0.000797466654014459	0.0127902566825331	0.0103033793664376	10993/5950/229/5105/5106/27232/2203/7874	8
BP	GO:1903321	negative regulation of protein modification by small protein conjugation or removal	8/413	90/18870	0.000797466654014459	0.0127902566825331	0.0103033793664376	3303/6659/9349/857/3304/1499/10625/3301	8
BP	GO:0030212	hyaluronan metabolic process	5/413	34/18870	0.000808282574491524	0.0129138685170684	0.0104029566976055	3553/3698/3697/3699/5155	5
BP	GO:0072001	renal system development	17/413	324/18870	0.000840550698164424	0.0133779601539273	0.0107768125406925	5950/183/3158/6659/1958/5420/358/80310/1499/3217/1282/3280/947/56998/3911/255743/5155	17
BP	GO:0009259	ribonucleotide metabolic process	19/413	385/18870	0.000888823041337071	0.0140922553958557	0.0113522235773827	3303/3158/6822/4707/514/3304/283120/4694/3312/4718/7114/521/8802/4696/2180/522/4700/93974/25874	19
BP	GO:0030072	peptide hormone secretion	14/413	241/18870	0.000902575404454271	0.0142018872352388	0.0114405391178633	5950/2266/2244/2243/3553/6659/2147/1131/358/5106/7036/8660/23178/25874	14
BP	GO:0042445	hormone metabolic process	14/413	241/18870	0.000902575404454271	0.0142018872352388	0.0114405391178633	5950/1558/7364/6822/1958/3249/127/7366/1559/125/124/8630/51170/9563	14
BP	GO:0032868	response to insulin	15/413	269/18870	0.00091033673418817	0.0142699577125195	0.0114953742918935	5919/2353/3553/5105/3158/1958/197/3484/5106/5872/2203/3795/8660/7249/858	15
BP	GO:0031589	cell-substrate adhesion	18/413	356/18870	0.000915250361591464	0.0142922774622426	0.0115133542945213	335/3273/22795/2266/7448/2244/2243/91663/347/967/1499/3912/947/3911/255743/3673/5155/1295	18
BP	GO:0042572	retinol metabolic process	6/413	52/18870	0.000921569262115917	0.0142922774622426	0.0115133542945213	5950/1558/127/125/124/8630	6
BP	GO:0022406	membrane docking	8/413	92/18870	0.000922082416918878	0.0142922774622426	0.0115133542945213	5872/801/23265/9545/858/3383/8541/8724	8
BP	GO:0006024	glycosaminoglycan biosynthetic process	7/413	72/18870	0.000990678727218606	0.0152417756772818	0.0122782365451382	3553/8534/55790/10402/26035/51363/5155	7
BP	GO:0050766	positive regulation of phagocytosis	7/413	72/18870	0.000990678727218606	0.0152417756772818	0.0122782365451382	718/335/336/3553/197/6347/3673	7
BP	GO:0006067	ethanol metabolic process	4/413	21/18870	0.00100728905987078	0.0153833777746442	0.0123923061970945	6822/127/125/124	4
BP	GO:0009070	serine family amino acid biosynthetic process	4/413	21/18870	0.00100728905987078	0.0153833777746442	0.0123923061970945	1491/189/6470/22928	4
BP	GO:0015908	fatty acid transport	9/413	116/18870	0.00102409619419988	0.015582767731525	0.0125529277091245	3553/116362/2168/83758/624/8660/348/2180/6578	9
BP	GO:0070555	response to interleukin-1	10/413	140/18870	0.00103841581851652	0.015742990182911	0.0126819972610988	2266/2244/3553/5105/6349/1958/3576/6347/3280/11173	10
BP	GO:2000352	negative regulation of endothelial cell apoptotic process	5/413	36/18870	0.0010565571084493	0.0159597753763577	0.012856631761762	2266/2244/2243/3383/10266	5
BP	GO:0002790	peptide secretion	14/413	246/18870	0.00109952864975885	0.0165487029387618	0.0133310510205316	5950/2266/2244/2243/3553/6659/2147/1131/358/5106/7036/8660/23178/25874	14
BP	GO:1903596	regulation of gap junction assembly	3/413	10/18870	0.00111385649380395	0.0165840855744144	0.0133595540230249	183/3553/857	3
BP	GO:1904627	response to phorbol 13-acetate 12-myristate	3/413	10/18870	0.00111385649380395	0.0165840855744144	0.0133595540230249	2353/5105/2203	3
BP	GO:1904628	cellular response to phorbol 13-acetate 12-myristate	3/413	10/18870	0.00111385649380395	0.0165840855744144	0.0133595540230249	2353/5105/2203	3
BP	GO:0019693	ribose phosphate metabolic process	19/413	393/18870	0.00113130743012623	0.0167837538026585	0.013520399700644	3303/3158/6822/4707/514/3304/283120/4694/3312/4718/7114/521/8802/4696/2180/522/4700/93974/25874	19
BP	GO:0006023	aminoglycan biosynthetic process	7/413	74/18870	0.00116594098573825	0.0172360101592765	0.0138847214596813	3553/8534/55790/10402/26035/51363/5155	7
BP	GO:0051084	'de novo' post-translational protein folding	5/413	37/18870	0.00119997524431	0.0176762310810771	0.014239347897206	3303/3304/3337/3312/3336	5
BP	GO:0030449	regulation of complement activation	4/413	22/18870	0.00121003868855343	0.0177614866157277	0.0143080267469271	718/3553/725/722	4
BP	GO:0010565	regulation of cellular ketone metabolic process	10/413	144/18870	0.00128645696046065	0.0187506744342229	0.0151048815412905	345/1581/635/341/3553/1958/857/2168/8660/9563	10
BP	GO:0051592	response to calcium ion	10/413	144/18870	0.00128645696046065	0.0187506744342229	0.0151048815412905	2354/2266/2244/2243/2353/857/7846/801/3727/57699	10
BP	GO:0071346	cellular response to type II interferon	9/413	120/18870	0.00130152916903905	0.0188549959332045	0.0151889192589659	6349/3263/2934/6347/7431/801/7297/2317/3799	9
BP	GO:1901874	negative regulation of post-translational protein modification	8/413	97/18870	0.00130269230448476	0.0188549959332045	0.0151889192589659	3303/6659/9349/857/3304/1499/10625/3301	8
BP	GO:0046879	hormone secretion	16/413	308/18870	0.00131220687189578	0.0189267616175523	0.0152467311613914	5950/2266/2244/2243/183/3553/6659/2147/1131/2697/358/5106/7036/8660/23178/25874	16
BP	GO:0043434	response to peptide hormone	20/413	430/18870	0.00134983251872229	0.0191683606642842	0.0154413548264854	5919/183/2353/3553/5105/3158/1958/857/197/3484/5106/5872/2203/3795/8660/7249/7297/1373/858/4929	20
BP	GO:0045834	positive regulation of lipid metabolic process	10/413	145/18870	0.00135546615445694	0.0191683606642842	0.0154413548264854	335/1581/336/3553/5105/345275/2147/2168/8660/348	10
BP	GO:0032373	positive regulation of sterol transport	5/413	38/18870	0.00135729376269028	0.0191683606642842	0.0154413548264854	335/857/348/6256/6342	5
BP	GO:0032376	positive regulation of cholesterol transport	5/413	38/18870	0.00135729376269028	0.0191683606642842	0.0154413548264854	335/857/348/6256/6342	5
BP	GO:0046461	neutral lipid catabolic process	5/413	38/18870	0.00135729376269028	0.0191683606642842	0.0154413548264854	345/336/11343/338328/1373	5
BP	GO:0046464	acylglycerol catabolic process	5/413	38/18870	0.00135729376269028	0.0191683606642842	0.0154413548264854	345/336/11343/338328/1373	5
BP	GO:0051145	smooth muscle cell differentiation	7/413	76/18870	0.00136462258812099	0.0191683606642842	0.0154413548264854	1491/1499/3280/6935/255743/10266/5155	7
BP	GO:0030857	negative regulation of epithelial cell differentiation	6/413	56/18870	0.00136587259427735	0.0191683606642842	0.0154413548264854	857/4855/1499/3280/6935/595	6
BP	GO:0007369	gastrulation	12/413	197/18870	0.00137864697666532	0.0192307936888488	0.0154916486675748	335/7448/91663/2697/1499/3912/83595/6615/3673/9314/4324/1295	12
BP	GO:0051702	biological process involved in interaction with symbiont	9/413	121/18870	0.00137958028870413	0.0192307936888488	0.0154916486675748	3273/325/3078/2147/3249/3312/3725/348/858	9
BP	GO:0060993	kidney morphogenesis	8/413	98/18870	0.00139198084632899	0.0193387573098683	0.0155786203502195	183/6659/1499/3217/3280/56998/3911/255743	8
BP	GO:0072078	nephron tubule morphogenesis	7/413	77/18870	0.00147339452879219	0.0204016029086758	0.0164348112527381	183/1499/3217/3280/56998/3911/255743	7
BP	GO:0034115	negative regulation of heterotypic cell-cell adhesion	3/413	11/18870	0.00150677884316741	0.0205893398503862	0.0165860455070263	335/91663/9314	3
BP	GO:0042989	sequestering of actin monomers	3/413	11/18870	0.00150677884316741	0.0205893398503862	0.0165860455070263	2934/9168/7114	3
BP	GO:0070587	regulation of cell-cell adhesion involved in gastrulation	3/413	11/18870	0.00150677884316741	0.0205893398503862	0.0165860455070263	335/91663/9314	3
BP	GO:0072124	regulation of glomerular mesangial cell proliferation	3/413	11/18870	0.00150677884316741	0.0205893398503862	0.0165860455070263	1958/80310/5155	3
BP	GO:0071548	response to dexamethasone	5/413	39/18870	0.00152931101514582	0.0208275073514365	0.0167779048400316	5105/6898/358/5106/1373	5
BP	GO:0050680	negative regulation of epithelial cell proliferation	11/413	173/18870	0.00153423621799219	0.0208275073514365	0.0167779048400316	28984/6678/857/6347/3249/350/348/858/6935/22846/93974	11
BP	GO:0006066	alcohol metabolic process	18/413	373/18870	0.00154420346624102	0.020894531592069	0.0168318972027437	5950/335/1581/336/341/1558/5105/3158/6822/7108/127/1559/5106/125/124/8630/348/9563	18
BP	GO:0042632	cholesterol homeostasis	8/413	100/18870	0.00158511960373145	0.0212215971881918	0.0170953697035861	345/335/1581/336/857/338328/55937/348	8
BP	GO:0050764	regulation of phagocytosis	8/413	100/18870	0.00158511960373145	0.0212215971881918	0.0170953697035861	718/335/336/3553/197/6347/3673/8724	8
BP	GO:0072080	nephron tubule development	8/413	100/18870	0.00158511960373145	0.0212215971881918	0.0170953697035861	183/358/1499/3217/3280/56998/3911/255743	8
BP	GO:0031397	negative regulation of protein ubiquitination	7/413	78/18870	0.00158880999651605	0.0212215971881918	0.0170953697035861	3303/6659/9349/857/3304/10625/3301	7
BP	GO:0001706	endoderm formation	6/413	58/18870	0.00164151098982548	0.0218552456786379	0.017605814563614	7448/1499/3912/83595/4324/1295	6
BP	GO:0072331	signal transduction by p53 class mediator	11/413	175/18870	0.00168139828400267	0.0222777525935279	0.0179461712223666	7314/6154/6659/9349/6167/6224/624/4291/6615/7874/10397	11
BP	GO:0045936	negative regulation of phosphate metabolic process	18/413	376/18870	0.00168654743450266	0.0222777525935279	0.0179461712223666	229/341/183/3553/8655/91663/857/283120/624/8660/801/7249/348/10221/3301/9770/3958/5155	18
BP	GO:0055092	sterol homeostasis	8/413	101/18870	0.00168933367042881	0.0222777525935279	0.0179461712223666	345/335/1581/336/857/338328/55937/348	8
BP	GO:0072088	nephron epithelium morphogenesis	7/413	79/18870	0.00171114208048981	0.0224268247955487	0.0180662585269872	183/1499/3217/3280/56998/3911/255743	7
BP	GO:0008210	estrogen metabolic process	5/413	40/18870	0.00171683444510941	0.0224268247955487	0.0180662585269872	1558/7364/7366/1559/51170	5
BP	GO:0009069	serine family amino acid metabolic process	5/413	40/18870	0.00171683444510941	0.0224268247955487	0.0180662585269872	10993/1491/189/6470/22928	5
BP	GO:0010563	negative regulation of phosphorus metabolic process	18/413	377/18870	0.00173639413849049	0.0226112264930705	0.0182148060262704	229/341/183/3553/8655/91663/857/283120/624/8660/801/7249/348/10221/3301/9770/3958/5155	18
BP	GO:0072073	kidney epithelium development	10/413	150/18870	0.00174718378872766	0.022680629557421	0.018270714685412	183/5420/358/1499/3217/3280/947/56998/3911/255743	10
BP	GO:0062197	cellular response to chemical stress	16/413	317/18870	0.00176226167933742	0.0228050935076873	0.0183709784509383	3303/2353/5105/857/2168/358/3304/4257/1654/283120/80310/2203/624/3725/3301/4929	16
BP	GO:0006826	iron ion transport	6/413	59/18870	0.0017942266818	0.0231466386217304	0.0186461151403798	57817/3273/7018/3263/7036/1356	6
BP	GO:0045765	regulation of angiogenesis	17/413	349/18870	0.00187156047609887	0.0240695424697049	0.0193895739075063	718/3273/3553/28984/6678/3339/3576/358/350/6558/1499/57608/947/5228/22846/9314/10266	17
BP	GO:0009914	hormone transport	16/413	319/18870	0.00187814120059734	0.0240796251459301	0.0193976961556171	5950/2266/2244/2243/183/3553/6659/2147/1131/2697/358/5106/7036/8660/23178/25874	16
BP	GO:0015914	phospholipid transport	8/413	103/18870	0.00191398497111226	0.0242868552838714	0.0195646334407995	345/335/336/341/57198/348/1622/6342	8
BP	GO:0006458	'de novo' protein folding	5/413	41/18870	0.00192067917437059	0.0242868552838714	0.0195646334407995	3303/3304/3337/3312/3336	5
BP	GO:0048246	macrophage chemotaxis	5/413	41/18870	0.00192067917437059	0.0242868552838714	0.0195646334407995	6288/5919/6347/51192/3958	5
BP	GO:0046683	response to organophosphorus	9/413	127/18870	0.00193066836074322	0.0242868552838714	0.0195646334407995	2354/2353/3553/5105/3158/358/2203/1373/2889	9
BP	GO:0001658	branching involved in ureteric bud morphogenesis	6/413	60/18870	0.00195747257231603	0.0242868552838714	0.0195646334407995	183/1499/3217/56998/3911/255743	6
BP	GO:0007566	embryo implantation	6/413	60/18870	0.00195747257231603	0.0242868552838714	0.0195646334407995	3553/3339/3490/2697/51673/2288	6
BP	GO:0019321	pentose metabolic process	3/413	12/18870	0.00197657675078282	0.0242868552838714	0.0195646334407995	55277/51181/80146	3
BP	GO:0034379	very-low-density lipoprotein particle assembly	3/413	12/18870	0.00197657675078282	0.0242868552838714	0.0195646334407995	345/341/27141	3
BP	GO:0070586	cell-cell adhesion involved in gastrulation	3/413	12/18870	0.00197657675078282	0.0242868552838714	0.0195646334407995	335/91663/9314	3
BP	GO:0072110	glomerular mesangial cell proliferation	3/413	12/18870	0.00197657675078282	0.0242868552838714	0.0195646334407995	1958/80310/5155	3
BP	GO:0090084	negative regulation of inclusion body assembly	3/413	12/18870	0.00197657675078282	0.0242868552838714	0.0195646334407995	3303/3304/3337	3
BP	GO:1904478	regulation of intestinal absorption	3/413	12/18870	0.00197657675078282	0.0242868552838714	0.0195646334407995	57817/335/336	3
BP	GO:0072028	nephron morphogenesis	7/413	81/18870	0.00197767142288916	0.0242868552838714	0.0195646334407995	183/1499/3217/3280/56998/3911/255743	7
BP	GO:0006123	mitochondrial electron transport, cytochrome c to oxygen	4/413	25/18870	0.00198698486053021	0.0242868552838714	0.0195646334407995	1337/1345/1350/1346	4
BP	GO:0042178	xenobiotic catabolic process	4/413	25/18870	0.00198698486053021	0.0242868552838714	0.0195646334407995	1548/1558/1559/2180	4
BP	GO:0015833	peptide transport	14/413	262/18870	0.00198785045655182	0.0242868552838714	0.0195646334407995	5950/2266/2244/2243/3553/6659/2147/1131/358/5106/7036/8660/23178/25874	14
BP	GO:0032869	cellular response to insulin stimulus	12/413	206/18870	0.00200898812277901	0.0243471148338736	0.0196131764074916	5919/3553/5105/3158/197/3484/5106/5872/2203/8660/7249/858	12
BP	GO:0034284	response to monosaccharide	12/413	206/18870	0.00200898812277901	0.0243471148338736	0.0196131764074916	1581/336/5105/3158/6659/1958/5106/3795/8660/3673/3383/25874	12
BP	GO:0015718	monocarboxylic acid transport	11/413	179/18870	0.00201036600578205	0.0243471148338736	0.0196131764074916	1581/3553/116362/2168/83758/624/8660/348/2180/6578/25874	11
BP	GO:0030301	cholesterol transport	9/413	128/18870	0.00203756104756817	0.0246047342779017	0.0198207055392265	345/335/336/341/857/55937/348/6256/6342	9
BP	GO:0071674	mononuclear cell migration	12/413	207/18870	0.00209163925110972	0.0251117614136121	0.0202291487048306	6288/5919/6349/6347/347/80310/6558/4345/3383/51192/3958/5155	12
BP	GO:1901605	alpha-amino acid metabolic process	12/413	207/18870	0.00209163925110972	0.0251117614136121	0.0202291487048306	10993/1491/635/4143/189/6898/36/6470/27232/5053/1373/22928	12
BP	GO:1905517	macrophage migration	6/413	61/18870	0.00213170566630859	0.0255190355557518	0.0205572343794782	6288/5919/6347/4345/51192/3958	6
BP	GO:1900026	positive regulation of substrate adhesion-dependent cell spreading	5/413	42/18870	0.00214166660185311	0.0255646065060282	0.020593944728648	335/2266/2244/2243/91663	5
BP	GO:1901342	regulation of vasculature development	17/413	354/18870	0.00217182102221659	0.0258385140748611	0.0208145949988555	718/3273/3553/28984/6678/3339/3576/358/350/6558/1499/57608/947/5228/22846/9314/10266	17
BP	GO:0071383	cellular response to steroid hormone stimulus	12/413	208/18870	0.00217705342469942	0.0258385140748611	0.0208145949988555	3303/5105/3158/358/3304/5106/3312/7538/6256/3301/81606/2288	12
BP	GO:0060326	cell chemotaxis	16/413	325/18870	0.0022647313537342	0.0267354182797842	0.0215371093711664	6288/3273/5919/3553/6349/3576/6347/2921/80310/6558/5872/7114/5228/51192/3958/5155	16
BP	GO:0071621	granulocyte chemotaxis	9/413	130/18870	0.00226549524181127	0.0267354182797842	0.0215371093711664	6288/5919/3553/6349/3576/6347/2921/51192/3958	9
BP	GO:0042310	vasoconstriction	7/413	83/18870	0.00227525684482128	0.0267745522192283	0.0215686342915964	2266/2244/2243/183/857/1131/624	7
BP	GO:0032963	collagen metabolic process	8/413	106/18870	0.00229441427874922	0.0268478786307725	0.0216277034607673	1581/28984/2147/7431/64115/5345/3673/4324	8
BP	GO:0034308	primary alcohol metabolic process	8/413	106/18870	0.00229441427874922	0.0268478786307725	0.0216277034607673	5950/1558/6822/127/125/124/8630/9563	8
BP	GO:0031579	membrane raft organization	4/413	26/18870	0.00230814494275118	0.0269326800342371	0.0216960164784329	91663/857/2934/858	4
BP	GO:0045732	positive regulation of protein catabolic process	12/413	210/18870	0.00235644567890202	0.0274192586839187	0.0220879870653974	57817/3303/3553/857/3304/3320/725/348/722/10221/8870/6613	12
BP	GO:1901223	negative regulation of non-canonical NF-kappaB signal transduction	5/413	43/18870	0.00238062301810546	0.0276232067519834	0.022252280430924	55075/1654/7114/3430/9770	5
BP	GO:0030593	neutrophil chemotaxis	8/413	107/18870	0.00243360399948203	0.028035754374487	0.0225846142352315	6288/3553/6349/3576/6347/2921/51192/3958	8
BP	GO:0001523	retinoid metabolic process	7/413	84/18870	0.00243642448945349	0.028035754374487	0.0225846142352315	5950/5919/1558/127/125/124/8630	7
BP	GO:0032024	positive regulation of insulin secretion	7/413	84/18870	0.00243642448945349	0.028035754374487	0.0225846142352315	5950/6659/2147/1131/5106/8660/25874	7
BP	GO:0001666	response to hypoxia	15/413	298/18870	0.00248732107210412	0.0285423528550291	0.0229927120913609	283/2353/5105/6659/28984/1958/3339/857/2168/358/4000/5228/3673/4929/10397	15
BP	GO:0006563	L-serine metabolic process	3/413	13/18870	0.0025280773425543	0.0287715980300564	0.023177383913425	10993/189/6470	3
BP	GO:0006971	hypotonic response	3/413	13/18870	0.0025280773425543	0.0287715980300564	0.023177383913425	5105/2203/3673	3
BP	GO:2001198	regulation of dendritic cell differentiation	3/413	13/18870	0.0025280773425543	0.0287715980300564	0.023177383913425	3106/55365/28959	3
BP	GO:0042742	defense response to bacterium	16/413	330/18870	0.00263560061749581	0.0295024350336914	0.0237661204095241	57817/6590/283/7018/5919/2244/2243/3553/3105/2147/6156/358/3240/6170/2197/6035	16
BP	GO:0051251	positive regulation of lymphocyte activation	16/413	330/18870	0.00263560061749581	0.0295024350336914	0.0237661204095241	3127/3553/5105/3105/6659/857/6347/64115/8660/80381/3280/7293/3956/7297/55012/3117	16
BP	GO:0010463	mesenchymal cell proliferation	5/413	44/18870	0.00263837823862337	0.0295024350336914	0.0237661204095241	1499/4000/8660/56998/6935	5
BP	GO:0006720	isoprenoid metabolic process	9/413	133/18870	0.00264495398572313	0.0295024350336914	0.0237661204095241	5950/5919/1558/3158/127/1559/125/124/8630	9
BP	GO:0009152	purine ribonucleotide biosynthetic process	12/413	213/18870	0.00264799906961256	0.0295024350336914	0.0237661204095241	4707/514/283120/4694/4718/7114/521/4696/2180/522/4700/25874	12
BP	GO:0006972	hyperosmotic response	4/413	27/18870	0.00266331563255519	0.0295024350336914	0.0237661204095241	5105/358/6558/2203	4
BP	GO:0010875	positive regulation of cholesterol efflux	4/413	27/18870	0.00266331563255519	0.0295024350336914	0.0237661204095241	335/857/348/6256	4
BP	GO:0050995	negative regulation of lipid catabolic process	4/413	27/18870	0.00266331563255519	0.0295024350336914	0.0237661204095241	345/336/341/3553	4
BP	GO:0050996	positive regulation of lipid catabolic process	4/413	27/18870	0.00266331563255519	0.0295024350336914	0.0237661204095241	336/3553/2168/8660	4
BP	GO:1903319	positive regulation of protein maturation	4/413	27/18870	0.00266331563255519	0.0295024350336914	0.0237661204095241	6659/2934/3249/7036	4
BP	GO:0007565	female pregnancy	11/413	186/18870	0.00271099155074412	0.0298838256066325	0.0240733551943554	2354/2353/3553/259/3339/3490/2697/51673/53405/3673/2288	11
BP	GO:0097529	myeloid leukocyte migration	13/413	242/18870	0.00271213342650468	0.0298838256066325	0.0240733551943554	6288/5919/3553/6349/3576/6347/2921/80310/4345/5228/51192/3958/5155	13
BP	GO:2000630	positive regulation of miRNA metabolic process	6/413	64/18870	0.00272497856322532	0.0299459284434867	0.0241233830478788	7503/2353/1958/3725/9314/5155	6
BP	GO:0042157	lipoprotein metabolic process	9/413	135/18870	0.00292471204435735	0.0320560787130882	0.025823245629807	345/335/336/341/347/55937/348/56270/1622	9
BP	GO:0050900	leukocyte migration	18/413	396/18870	0.00294796734066704	0.0322259377187654	0.0259600780498075	6288/5919/3553/6349/3576/6347/2921/347/80310/6558/947/4345/5228/3673/3383/51192/3958/5155	18
BP	GO:0016101	diterpenoid metabolic process	7/413	87/18870	0.00297301703994208	0.0324144692491323	0.0261119523966732	5950/5919/1558/127/125/124/8630	7
BP	GO:0019433	triglyceride catabolic process	4/413	28/18870	0.00305420978729849	0.0332125326084763	0.0267548440722566	345/11343/338328/1373	4
BP	GO:0006000	fructose metabolic process	3/413	14/18870	0.00316567952748352	0.0339799296050815	0.0273730320083506	229/2203/3795	3
BP	GO:0050667	homocysteine metabolic process	3/413	14/18870	0.00316567952748352	0.0339799296050815	0.0273730320083506	1491/635/1373	3
BP	GO:0060354	negative regulation of cell adhesion molecule production	3/413	14/18870	0.00316567952748352	0.0339799296050815	0.0273730320083506	335/3576/4855	3
BP	GO:0071472	cellular response to salt stress	3/413	14/18870	0.00316567952748352	0.0339799296050815	0.0273730320083506	5105/358/2203	3
BP	GO:2001140	positive regulation of phospholipid transport	3/413	14/18870	0.00316567952748352	0.0339799296050815	0.0273730320083506	335/348/1622	3
BP	GO:0050679	positive regulation of epithelial cell proliferation	12/413	218/18870	0.00319868862646857	0.0342457540060578	0.0275871707638187	283/3339/3249/51162/1499/8660/3912/57608/5228/858/595/5155	12
BP	GO:0046849	bone remodeling	7/413	89/18870	0.0033780466957036	0.0360730230692873	0.0290591542298519	57817/6694/7018/2697/1499/9545/9770	7
BP	GO:0001819	positive regulation of cytokine production	21/413	499/18870	0.00343417168608845	0.036578331241055	0.0294662126587724	6288/718/336/3303/183/3553/5004/3105/28984/1958/3304/1654/283120/5005/6284/5345/3320/80381/947/4345/7297	21
BP	GO:1900746	regulation of vascular endothelial growth factor signaling pathway	4/413	29/18870	0.00348250796100135	0.036998307084398	0.0298045303756179	3273/967/57608/11156	4
BP	GO:0006935	chemotaxis	20/413	468/18870	0.00358274254736471	0.0379661034228393	0.030584152948637	6288/335/3273/3950/5919/3553/6349/3576/6347/2921/80310/6558/5872/7249/7114/5228/3673/51192/3958/5155	20
BP	GO:0010631	epithelial cell migration	17/413	372/18870	0.00360704554823341	0.0381263796624976	0.0307132658305451	335/3273/183/28984/6678/350/5872/8660/57608/7114/348/6615/3673/22846/11156/9314/5155	17
BP	GO:0051055	negative regulation of lipid biosynthetic process	6/413	68/18870	0.00369841410278641	0.0389477603758964	0.0313749411435964	345/1581/341/348/6615/5155	6
BP	GO:0050870	positive regulation of T cell activation	13/413	251/18870	0.00370350634291745	0.0389477603758964	0.0313749411435964	3127/3553/5105/3105/6659/857/6347/64115/80381/3280/3956/7297/3117	13
BP	GO:0031400	negative regulation of protein modification process	19/413	437/18870	0.00371611990509596	0.0389817224388096	0.0314022997828284	3303/183/3553/6659/91663/9349/857/3304/1499/624/10625/801/7249/348/1622/10221/3301/9770/3958	19
BP	GO:0008203	cholesterol metabolic process	9/413	140/18870	0.00372692924289324	0.038996634949568	0.0314143127751759	335/1581/336/341/3158/6822/7108/1559/348	9
BP	GO:0042330	taxis	20/413	470/18870	0.00375668997900236	0.039209271790894	0.0315856055097818	6288/335/3273/3950/5919/3553/6349/3576/6347/2921/80310/6558/5872/7249/7114/5228/3673/51192/3958/5155	20
BP	GO:0044242	cellular lipid catabolic process	12/413	223/18870	0.00383860303849471	0.0395108723175391	0.0318285642494126	345/336/341/5105/2168/11343/5106/8660/338328/9588/1373/6342	12
BP	GO:0045860	positive regulation of protein kinase activity	14/413	282/18870	0.00386322471720058	0.0395108723175391	0.0318285642494126	283/183/3553/28984/1958/1654/219771/80310/9618/3320/801/595/9770/5155	14
BP	GO:0070509	calcium ion import	5/413	48/18870	0.0038740322232155	0.0395108723175391	0.0318285642494126	6347/1499/3280/3958/5155	5
BP	GO:0009071	serine family amino acid catabolic process	3/413	15/18870	0.0038933742428918	0.0395108723175391	0.0318285642494126	10993/189/6470	3
BP	GO:0045737	positive regulation of cyclin-dependent protein serine/threonine kinase activity	3/413	15/18870	0.0038933742428918	0.0395108723175391	0.0318285642494126	28984/219771/595	3
BP	GO:0090205	positive regulation of cholesterol metabolic process	3/413	15/18870	0.0038933742428918	0.0395108723175391	0.0318285642494126	335/1581/348	3
BP	GO:0090280	positive regulation of calcium ion import	3/413	15/18870	0.0038933742428918	0.0395108723175391	0.0318285642494126	6347/3958/5155	3
BP	GO:1901722	regulation of cell proliferation involved in kidney development	3/413	15/18870	0.0038933742428918	0.0395108723175391	0.0318285642494126	1958/80310/5155	3
BP	GO:2000402	negative regulation of lymphocyte migration	3/413	15/18870	0.0038933742428918	0.0395108723175391	0.0318285642494126	6347/347/4345	3
BP	GO:2001138	regulation of phospholipid transport	3/413	15/18870	0.0038933742428918	0.0395108723175391	0.0318285642494126	335/348/1622	3
BP	GO:0015918	sterol transport	9/413	141/18870	0.00390628308826209	0.0395108723175391	0.0318285642494126	345/335/336/341/857/55937/348/6256/6342	9
BP	GO:0045727	positive regulation of translation	9/413	141/18870	0.00390628308826209	0.0395108723175391	0.0318285642494126	6154/6659/7431/1654/23178/6191/3673/9775/5436	9
BP	GO:0090132	epithelium migration	17/413	375/18870	0.00390923652443634	0.0395108723175391	0.0318285642494126	335/3273/183/28984/6678/350/5872/8660/57608/7114/348/6615/3673/22846/11156/9314/5155	17
BP	GO:0050918	positive chemotaxis	6/413	69/18870	0.00397756417761198	0.0401038873635926	0.0323062762407473	3576/7249/5228/3673/3958/5155	6
BP	GO:0001822	kidney development	15/413	314/18870	0.0040576113475005	0.0408119068705014	0.0328766317668003	183/3158/6659/1958/5420/358/80310/1499/3217/3280/947/56998/3911/255743/5155	15
BP	GO:0001889	liver development	9/413	142/18870	0.00409232361385535	0.0410616238936114	0.0330777949871502	7448/5105/3158/3249/5106/3280/1373/595/3673	9
BP	GO:0043542	endothelial cell migration	14/413	284/18870	0.00411136839282308	0.0411533115753906	0.0331516553475829	335/3273/183/28984/6678/350/5872/57608/7114/348/22846/11156/9314/5155	14
BP	GO:0043410	positive regulation of MAPK cascade	20/413	474/18870	0.00412574073703507	0.0411979014943358	0.0331875754125367	2266/2244/2243/3553/6349/10912/6347/55715/80310/9618/1499/5345/4616/57608/348/858/255743/9770/3383/5155	20
BP	GO:0036293	response to decreased oxygen levels	15/413	315/18870	0.00417786994793357	0.0416183975149066	0.0335263121657979	283/2353/5105/6659/28984/1958/3339/857/2168/358/4000/5228/3673/4929/10397	15
BP	GO:0035987	endodermal cell differentiation	5/413	49/18870	0.00423825934103195	0.0420184470230232	0.0338485779302614	7448/1499/3912/4324/1295	5
BP	GO:0046427	positive regulation of receptor signaling pathway via JAK-STAT	5/413	49/18870	0.00423825934103195	0.0420184470230232	0.0338485779302614	183/2147/3280/801/7297	5
BP	GO:0042180	cellular ketone metabolic process	12/413	226/18870	0.00426952807008532	0.0421819817675726	0.0339803157487047	345/1581/635/341/3553/1958/857/127/2168/8660/8630/9563	12
BP	GO:0014074	response to purine-containing compound	9/413	143/18870	0.00428521817667685	0.0421819817675726	0.0339803157487047	2354/2353/3553/5105/3158/358/2203/1373/2889	9
BP	GO:0034341	response to type II interferon	9/413	143/18870	0.00428521817667685	0.0421819817675726	0.0339803157487047	6349/3263/2934/6347/7431/801/7297/2317/3799	9
BP	GO:1901606	alpha-amino acid catabolic process	7/413	93/18870	0.00431290956115719	0.0423541993310803	0.0341190481396508	10993/4143/189/6898/36/6470/5053	7
BP	GO:0006090	pyruvate metabolic process	8/413	118/18870	0.00444237522748768	0.0433798636544604	0.0349452871189544	10993/229/5105/5106/2203/7416/8870/25874	8
BP	GO:1902547	regulation of cellular response to vascular endothelial growth factor stimulus	4/413	31/18870	0.00445785624181018	0.0433798636544604	0.0349452871189544	3273/967/57608/11156	4
BP	GO:0002696	positive regulation of leukocyte activation	17/413	380/18870	0.00445912416477001	0.0433798636544604	0.0349452871189544	3127/57817/3553/5105/3105/6659/857/6347/64115/8660/80381/3280/7293/3956/7297/55012/3117	17
BP	GO:0090130	tissue migration	17/413	380/18870	0.00445912416477001	0.0433798636544604	0.0349452871189544	335/3273/183/28984/6678/350/5872/8660/57608/7114/348/6615/3673/22846/11156/9314/5155	17
BP	GO:0009260	ribonucleotide biosynthetic process	12/413	228/18870	0.00457776635708669	0.0444300033816311	0.0357912426197211	4707/514/283120/4694/4718/7114/521/4696/2180/522/4700/25874	12
BP	GO:0043114	regulation of vascular permeability	5/413	50/18870	0.00462626468033657	0.0445881751325247	0.0359186601997557	624/56998/348/11156/10266	5
BP	GO:0071320	cellular response to cAMP	5/413	50/18870	0.00462626468033657	0.0445881751325247	0.0359186601997557	5105/358/2203/1373/2889	5
BP	GO:0071385	cellular response to glucocorticoid stimulus	5/413	50/18870	0.00462626468033657	0.0445881751325247	0.0359186601997557	5105/3158/358/5106/7538	5
BP	GO:0045862	positive regulation of proteolysis	16/413	350/18870	0.00465946018629015	0.0448041611431696	0.03609265090696	3303/3553/857/2934/3249/55075/3304/1654/64115/83595/348/10221/3336/93974/27141/6613	16
BP	GO:0061008	hepaticobiliary system development	9/413	145/18870	0.00469224606851559	0.0448172297551788	0.0361031785195533	7448/5105/3158/3249/5106/3280/1373/595/3673	9
BP	GO:0031396	regulation of protein ubiquitination	11/413	200/18870	0.00470026143739422	0.0448172297551788	0.0361031785195533	3303/7314/6659/9349/857/3304/1654/1499/3320/10625/3301	11
BP	GO:0071248	cellular response to metal ion	11/413	200/18870	0.00470026143739422	0.0448172297551788	0.0361031785195533	2354/7018/2353/358/7846/6558/7036/2203/3725/3727/57699	11
BP	GO:0006555	methionine metabolic process	3/413	16/18870	0.00471476393909801	0.0448172297551788	0.0361031785195533	635/4143/27232	3
BP	GO:0034374	low-density lipoprotein particle remodeling	3/413	16/18870	0.00471476393909801	0.0448172297551788	0.0361031785195533	336/183/348	3
BP	GO:0071241	cellular response to inorganic substance	12/413	229/18870	0.00473842714009337	0.0449393295432599	0.0362015377994636	2354/7018/2353/358/7846/6558/7036/2203/3725/3727/9775/57699	12
BP	GO:0046942	carboxylic acid transport	16/413	351/18870	0.00478709137741919	0.0452974432387228	0.0364900215533284	1581/189/3553/6542/116362/2697/2168/83758/6558/55089/624/8660/348/2180/6578/25874	16
BP	GO:0015849	organic acid transport	16/413	352/18870	0.00491756215653211	0.0464262572687145	0.037399354295731	1581/189/3553/6542/116362/2697/2168/83758/6558/55089/624/8660/348/2180/6578/25874	16
BP	GO:1902105	regulation of leukocyte differentiation	15/413	321/18870	0.00496199252896249	0.046739494252404	0.0376516869544617	325/3106/2353/5105/6659/55365/28959/64115/7071/1499/56998/6935/55012/10221/9770	15
BP	GO:0045907	positive regulation of vasoconstriction	4/413	32/18870	0.00500807580459121	0.0468265140212543	0.0377217870089875	2266/2244/2243/857	4
BP	GO:1903706	regulation of hemopoiesis	18/413	417/18870	0.00503578662859123	0.0468265140212543	0.0377217870089875	325/3106/3303/2353/5105/6659/55365/28959/3304/64115/7071/1499/7538/56998/6935/55012/10221/9770	18
BP	GO:0006120	mitochondrial electron transport, NADH to ubiquinone	5/413	51/18870	0.0050388665785991	0.0468265140212543	0.0377217870089875	4707/4694/4718/4696/4700	5
BP	GO:0038084	vascular endothelial growth factor signaling pathway	5/413	51/18870	0.0050388665785991	0.0468265140212543	0.0377217870089875	3273/967/57608/5228/11156	5
BP	GO:0046460	neutral lipid biosynthetic process	5/413	51/18870	0.0050388665785991	0.0468265140212543	0.0377217870089875	718/283/5105/5106/2180	5
BP	GO:0046463	acylglycerol biosynthetic process	5/413	51/18870	0.0050388665785991	0.0468265140212543	0.0377217870089875	718/283/5105/5106/2180	5
BP	GO:2000377	regulation of reactive oxygen species metabolic process	9/413	147/18870	0.005128733672241	0.047555267130556	0.0383088447933603	183/2147/283120/3240/51181/5446/7416/8870/5155	9
BP	GO:0051100	negative regulation of binding	8/413	121/18870	0.00516530262282332	0.0477876772721784	0.0384960662008096	6590/3078/857/10763/3725/7114/56998/5155	8
BP	GO:0043254	regulation of protein-containing complex assembly	18/413	419/18870	0.00528590393049619	0.0487256383731469	0.03925165455952	3273/3303/91663/2934/51673/3304/1654/3312/3320/3280/9168/7114/93663/56998/348/90952/2288/3958	18
BP	GO:0055088	lipid homeostasis	10/413	175/18870	0.00529014513873116	0.0487256383731469	0.03925165455952	345/335/1581/336/857/1654/8660/338328/55937/348	10
CC	GO:0022626	cytosolic ribosome	34/419	118/19886	2.53879891113293e-29	1.06629554267583e-26	8.47157110346462e-27	6231/6169/6235/6154/9349/6232/6165/6227/6167/6156/6210/347/6234/6164/6168/6128/6152/6229/6224/6170/6206/6155/6233/6157/6228/25873/6191/6230/6217/2197/6136/6130/6189/6144	34
CC	GO:0072562	blood microparticle	36/419	144/19886	1.42764065526027e-28	2.99804537604656e-26	2.38190572482897e-26	718/213/335/3273/10878/325/2266/7018/336/3303/7448/2244/2243/183/5004/3827/3078/259/462/3263/2638/197/2934/2147/716/3304/3698/3312/5005/3240/5345/715/1356/348/722/3697	36
CC	GO:0044391	ribosomal subunit	35/419	188/19886	3.59914332684473e-23	5.03880065758262e-21	4.00325766529747e-21	6231/6169/6235/6154/9349/6232/6165/6227/6167/6156/6210/6234/6164/6168/6128/6152/6229/6224/6170/6206/6155/6233/6157/6228/25873/6191/6230/6217/2197/6136/6130/6189/6144/65003/9553	35
CC	GO:0062023	collagen-containing extracellular matrix	48/419	429/19886	2.18040793360031e-21	2.28942833028033e-19	1.81891924987184e-19	6590/345/335/3273/325/6694/283/22795/2266/7448/5919/2244/2243/183/5004/5265/1306/3827/259/3910/462/3263/6678/3339/197/3490/2147/3698/350/51162/5005/5345/3320/3912/1282/563/64856/3956/348/8404/3911/3697/255743/4670/3383/3958/5155/1295	48
CC	GO:0005840	ribosome	36/419	246/19886	3.90878816224057e-20	3.28338205628208e-18	2.60860178406371e-18	6231/6169/6235/6154/9349/6232/6165/6227/6167/6156/6210/347/6234/6164/6168/6128/6152/6229/6224/6170/6206/6155/6233/6157/6228/25873/6191/6230/6217/2197/6136/6130/6189/6144/65003/9553	36
CC	GO:0022627	cytosolic small ribosomal subunit	16/419	41/19886	7.23275505159659e-17	5.06292853611761e-15	4.02242693220372e-15	6231/6235/6232/6227/6210/6234/6229/6224/6206/6233/6228/6191/6230/6217/2197/6189	16
CC	GO:0022625	cytosolic large ribosomal subunit	17/419	60/19886	3.89244564599315e-15	2.33546738759589e-13	1.85549664628546e-13	6169/6154/9349/6165/6167/6156/6164/6168/6128/6152/6170/6155/6157/25873/6136/6130/6144	17
CC	GO:0005788	endoplasmic reticulum lumen	34/419	313/19886	4.73313555073002e-15	2.48489616413326e-13	1.97421574944923e-13	718/213/335/6694/2266/7018/336/7448/2243/5265/1306/3827/462/197/3490/2147/3484/3698/80310/3912/1282/64856/3956/1356/348/11173/8404/3895/8824/1622/5954/9563/5155/1295	34
CC	GO:0042788	polysomal ribosome	12/419	31/19886	6.43588100802884e-13	3.00341113708012e-11	2.38616874800601e-11	6231/6169/6235/6227/6156/6234/6128/6152/6170/6228/25873/6130	12
CC	GO:0015935	small ribosomal subunit	16/419	75/19886	3.11742694913663e-12	1.30931931863738e-10	1.04023615039612e-10	6231/6235/6232/6227/6210/6234/6229/6224/6206/6233/6228/6191/6230/6217/2197/6189	16
CC	GO:0015934	large ribosomal subunit	19/419	117/19886	4.90930407873684e-12	1.87446155733589e-10	1.48923386886084e-10	6169/6154/9349/6165/6167/6156/6164/6168/6128/6152/6170/6155/6157/25873/6136/6130/6144/65003/9553	19
CC	GO:0034774	secretory granule lumen	29/419	322/19886	5.41338636194565e-11	1.89468522668098e-09	1.50530129538313e-09	718/6590/213/335/3273/7276/6694/2266/7018/5919/2244/2243/5004/5265/3827/6678/197/2934/1654/350/3312/5005/3240/5345/3320/7114/9588/3699/5155	29
CC	GO:0060205	cytoplasmic vesicle lumen	29/419	325/19886	6.76860581015892e-11	2.18625831652116e-09	1.73695209608323e-09	718/6590/213/335/3273/7276/6694/2266/7018/5919/2244/2243/5004/5265/3827/6678/197/2934/1654/350/3312/5005/3240/5345/3320/7114/9588/3699/5155	29
CC	GO:0031983	vesicle lumen	29/419	326/19886	7.28752772173719e-11	2.18625831652116e-09	1.73695209608323e-09	718/6590/213/335/3273/7276/6694/2266/7018/5919/2244/2243/5004/5265/3827/6678/197/2934/1654/350/3312/5005/3240/5345/3320/7114/9588/3699/5155	29
CC	GO:0005844	polysome	14/419	67/19886	9.70580523884174e-11	2.54777387519596e-09	2.02417122415318e-09	6231/6169/6235/6227/7431/6156/6234/6128/6152/6170/6228/25873/6191/6130	14
CC	GO:0031093	platelet alpha granule lumen	14/419	67/19886	9.70580523884174e-11	2.54777387519596e-09	2.02417122415318e-09	213/3273/2266/2244/2243/5004/5265/3827/6678/197/5005/5345/7114/5155	14
CC	GO:0031091	platelet alpha granule	14/419	91/19886	6.69110194002252e-09	1.65309577341733e-07	1.3133618049456e-07	213/3273/2266/2244/2243/5004/5265/3827/6678/197/5005/5345/7114/5155	14
CC	GO:0034364	high-density lipoprotein particle	8/419	26/19886	4.07132597383379e-08	9.49976060561218e-07	7.54742885207785e-07	6288/345/335/336/341/350/55937/348	8
CC	GO:0005604	basement membrane	13/419	90/19886	5.0630061631919e-08	1.119190836074e-06	8.89181691818189e-07	283/22795/7448/1306/3910/6678/3339/3912/1282/64856/3911/255743/1295	13
CC	GO:0032994	protein-lipid complex	9/419	39/19886	9.0944253610818e-08	1.90075191009401e-06	1.51012119172883e-06	6288/345/335/336/341/350/55937/348/1622	9
CC	GO:0005925	focal adhesion	28/419	421/19886	9.50375955047005e-08	1.90075191009401e-06	1.51012119172883e-06	6169/6235/3303/9349/3339/857/2934/7431/6156/2697/3304/3312/6168/6128/1499/6155/6191/858/6217/6136/6130/143903/6189/4008/3673/3383/2317/79026	28
CC	GO:0034361	very-low-density lipoprotein particle	7/419	20/19886	1.0727317996116e-07	1.95890154711684e-06	1.55632027678205e-06	345/335/336/341/350/55937/348	7
CC	GO:0034385	triglyceride-rich plasma lipoprotein particle	7/419	20/19886	1.0727317996116e-07	1.95890154711684e-06	1.55632027678205e-06	345/335/336/341/350/55937/348	7
CC	GO:0030055	cell-substrate junction	28/419	431/19886	1.5447957278313e-07	2.70339252370477e-06	2.14780809527422e-06	6169/6235/3303/9349/3339/857/2934/7431/6156/2697/3304/3312/6168/6128/1499/6155/6191/858/6217/6136/6130/143903/6189/4008/3673/3383/2317/79026	28
CC	GO:0005791	rough endoplasmic reticulum	10/419	56/19886	2.32249196443423e-07	3.90178650024951e-06	3.0999155904238e-06	6231/6235/7448/6227/6234/6128/6155/6228/23480/7095	10
CC	GO:0071682	endocytic vesicle lumen	7/419	23/19886	3.21190991911469e-07	5.18846986933911e-06	4.12216779092856e-06	6288/335/3263/6678/3240/3320/348	7
CC	GO:0034358	plasma lipoprotein particle	8/419	36/19886	6.55620425675376e-07	9.83430638513064e-06	7.81322086237196e-06	6288/345/335/336/341/350/55937/348	8
CC	GO:1990777	lipoprotein particle	8/419	36/19886	6.55620425675376e-07	9.83430638513064e-06	7.81322086237196e-06	6288/345/335/336/341/350/55937/348	8
CC	GO:0098800	inner mitochondrial membrane protein complex	15/419	158/19886	1.32051380723232e-06	1.91246827254337e-05	1.5194296801911e-05	4707/514/4694/7381/1337/4718/1345/521/1350/4696/1346/522/4700/29796/25874	15
CC	GO:0042627	chylomicron	5/419	12/19886	2.84269982064373e-06	3.97977974890123e-05	3.16188015138268e-05	345/336/341/350/348	5
CC	GO:0098803	respiratory chain complex	11/419	91/19886	3.32424046084379e-06	4.38821502588465e-05	3.4863763488858e-05	4707/4694/7381/1337/4718/1345/1350/4696/1346/4700/29796	11
CC	GO:0032040	small-subunit processome	10/419	74/19886	3.34340192448355e-06	4.38821502588465e-05	3.4863763488858e-05	6232/6210/6234/6229/6206/6233/6228/6191/6217/6189	10
CC	GO:0005746	mitochondrial respirasome	11/419	94/19886	4.58324538222697e-06	5.8332213955616e-05	4.63441399095997e-05	4707/4694/7381/1337/4718/1345/1350/4696/1346/4700/29796	11
CC	GO:0030139	endocytic vesicle	22/419	348/19886	5.21682823851656e-06	6.44431723581457e-05	5.11992121241408e-05	3127/6288/335/3106/7018/7314/3105/3263/6678/857/2934/7431/5872/3240/3320/6233/348/3117/54497/8724/2317/3799	22
CC	GO:0070469	respirasome	11/419	102/19886	1.01730771023714e-05	0.000122076925228457	9.69884343293759e-05	4707/4694/7381/1337/4718/1345/1350/4696/1346/4700/29796	11
CC	GO:0098554	cytoplasmic side of endoplasmic reticulum membrane	5/419	16/19886	1.46217849360274e-05	0.00017058749092032	0.000135529410079552	6231/6235/6234/6155/3301	5
CC	GO:0098798	mitochondrial protein-containing complex	19/419	300/19886	2.22743223017446e-05	0.000252843658560344	0.000200880801412604	4707/514/4694/7381/1337/4718/1345/521/8802/1350/4696/1346/65003/7416/522/4700/9553/29796/25874	19
CC	GO:0042827	platelet dense granule	5/419	21/19886	6.24430087173711e-05	0.000690159570034101	0.000548322264914311	6694/5919/350/967/3699	5
CC	GO:0030684	preribosome	10/419	109/19886	0.000103194594775887	0.00111132640527878	0.000882933509958332	6232/6210/6234/6229/6206/6233/6228/6191/6217/6189	10
CC	GO:0030867	rough endoplasmic reticulum membrane	5/419	24/19886	0.000123808185936936	0.00129998595233782	0.00103282091952654	6231/6235/6234/6155/23480	5
CC	GO:0031089	platelet dense granule lumen	4/419	14/19886	0.000164469502086215	0.00168480953356611	0.00133855795022671	6694/5919/350/3699	4
CC	GO:0070069	cytochrome complex	6/419	42/19886	0.00023299360868807	0.0023299360868807	0.00185110210411324	7381/1337/1345/1350/1346/29796	6
CC	GO:0098576	lumenal side of membrane	5/419	38/19886	0.0011478027162542	0.0112110962982968	0.00890706147007543	3127/3106/3105/3312/3117	5
CC	GO:0005751	mitochondrial respiratory chain complex IV	4/419	25/19886	0.00173033457636368	0.0161497893793944	0.0128307850457845	1337/1345/1350/1346	4
CC	GO:0042611	MHC protein complex	4/419	25/19886	0.00173033457636368	0.0161497893793944	0.0128307850457845	3127/3106/3105/3117	4
CC	GO:0005874	microtubule	20/419	467/19886	0.00228815297924757	0.0208918315496517	0.0165982721835579	1548/6288/8655/51673/7846/1781/29105/801/51181/1155/93663/9545/26153/83658/1808/7280/8661/2288/10397/3799	20
CC	GO:0045277	respiratory chain complex IV	4/419	28/19886	0.00266478205329333	0.0238129460081531	0.0189190573548485	1337/1345/1350/1346	4
CC	GO:0098553	lumenal side of endoplasmic reticulum membrane	4/419	29/19886	0.0030403937050704	0.026603444919366	0.0211360702742832	3127/3106/3105/3117	4
CC	GO:0090571	RNA polymerase II transcription repressor complex	3/419	15/19886	0.00349951260435257	0.0291576132856841	0.0231653218334884	1499/56998/2117	3
CC	GO:0005747	mitochondrial respiratory chain complex I	5/419	49/19886	0.0036099902163228	0.0291576132856841	0.0231653218334884	4707/4694/4718/4696/4700	5
CC	GO:0030964	NADH dehydrogenase complex	5/419	49/19886	0.0036099902163228	0.0291576132856841	0.0231653218334884	4707/4694/4718/4696/4700	5
CC	GO:0045271	respiratory chain complex I	5/419	49/19886	0.0036099902163228	0.0291576132856841	0.0231653218334884	4707/4694/4718/4696/4700	5
CC	GO:0005743	mitochondrial inner membrane	20/419	497/19886	0.00459696790264197	0.0364288022473515	0.0289421812341113	259/4707/514/4694/7381/1337/4718/1345/1373/521/1350/4696/1346/65003/522/4700/9553/29796/25874/3958	20
CC	GO:0098562	cytoplasmic side of membrane	11/419	211/19886	0.00529746278626202	0.0412024883375935	0.0327348090301181	6231/6235/2778/2791/6234/6155/7297/3301/85377/54331/2647	11
MF	GO:0003735	structural constituent of ribosome	35/414	176/18496	2.42741326568164e-23	1.51956070431671e-20	1.24436869514417e-20	6231/6169/6235/6154/9349/6232/6165/6227/6167/6156/6210/6234/6164/6168/6128/6152/6229/6224/6170/6206/6155/6233/6157/6228/25873/6191/6230/6217/2197/6136/6130/6189/6144/65003/9553	35
MF	GO:0061135	endopeptidase regulator activity	19/414	184/18496	3.38480938116599e-08	9.185550045158e-06	7.52204955774668e-06	718/6590/3273/6694/183/256394/5265/3827/259/462/56925/197/3698/64115/866/5345/5037/3697/3699	19
MF	GO:0004866	endopeptidase inhibitor activity	18/414	168/18496	4.40202078841438e-08	9.185550045158e-06	7.52204955774668e-06	718/6590/3273/6694/183/256394/5265/3827/259/462/56925/197/3698/866/5345/5037/3697/3699	18
MF	GO:0030414	peptidase inhibitor activity	18/414	175/18496	8.27104772507493e-08	1.29441896897423e-05	1.06000006371355e-05	718/6590/3273/6694/183/256394/5265/3827/259/462/56925/197/3698/866/5345/5037/3697/3699	18
MF	GO:0004857	enzyme inhibitor activity	27/414	386/18496	1.91496778215052e-07	2.32106824143275e-05	1.90072344640617e-05	718/6590/345/3273/6694/336/341/183/256394/5265/3827/259/462/56925/9349/197/6167/3698/866/6224/5345/5037/3697/10221/93974/3699/3958	27
MF	GO:0061134	peptidase regulator activity	20/414	228/18496	2.22466604610168e-07	2.32106824143275e-05	1.90072344640617e-05	718/6590/3273/6694/183/256394/5265/3827/259/462/56925/857/197/3698/64115/866/5345/5037/3697/3699	20
MF	GO:0004867	serine-type endopeptidase inhibitor activity	13/414	101/18496	4.02049401980517e-07	3.59547036628291e-05	2.94433171074454e-05	6590/3273/183/256394/5265/259/462/3698/866/5345/5037/3697/3699	13
MF	GO:0005201	extracellular matrix structural constituent	16/414	166/18496	1.04702628312785e-06	8.19298066547541e-05	6.70923420899029e-05	22795/2266/7448/2244/2243/1306/3910/6678/3339/3490/3912/1282/64856/3911/255743/1295	16
MF	GO:1901681	sulfur compound binding	20/414	275/18496	4.19272781043096e-06	0.000291627512147753	0.000238813853061974	6288/3273/283/7018/7448/3827/462/56925/6822/3576/2147/350/27232/947/5228/348/1622/3673/51363/6342	20
MF	GO:0043178	alcohol binding	11/414	89/18496	4.71740636634573e-06	0.000295309638533242	0.000241829147411618	5950/345/335/336/857/116362/127/347/83758/7416/6342	11
MF	GO:0031406	carboxylic acid binding	16/414	195/18496	8.55059504016987e-06	0.000486606590467849	0.000398482276034711	213/2938/341/189/5105/6898/259/116362/2168/83758/6470/27232/1373/7903/6256/6342	16
MF	GO:0043177	organic acid binding	16/414	207/18496	1.80866187344841e-05	0.000943518610648918	0.000772647659973135	213/2938/341/189/5105/6898/259/116362/2168/83758/6470/27232/1373/7903/6256/6342	16
MF	GO:0070325	lipoprotein particle receptor binding	6/414	29/18496	3.72248990705769e-05	0.00179252206293701	0.00146789682974664	345/335/336/3339/348/3301	6
MF	GO:0004745	NAD-retinol dehydrogenase activity	5/414	20/18496	6.44160264572682e-05	0.00288031661158928	0.00235869209659321	345275/127/125/124/8630	5
MF	GO:0045296	cadherin binding	20/414	334/18496	6.95443467172132e-05	0.00290231740299837	0.00237670855096722	6231/3303/3337/1654/6164/3312/6128/6152/1499/4430/93663/9588/3895/8407/6130/85377/2317/10397/79026/3799	20
MF	GO:0005504	fatty acid binding	7/414	48/18496	8.92253551875512e-05	0.00342192016111947	0.00280221139812541	213/2938/341/116362/2168/83758/6342	7
MF	GO:0005496	steroid binding	10/414	102/18496	9.64544397736464e-05	0.00342192016111947	0.00280221139812541	345/335/336/857/2638/3290/347/866/7416/6342	10
MF	GO:0016209	antioxidant activity	9/414	83/18496	9.83938704475246e-05	0.00342192016111947	0.00280221139812541	213/2938/2168/4257/3240/2879/55937/348/9588	9
MF	GO:0015453	oxidoreduction-driven active transmembrane transporter activity	8/414	68/18496	0.000134554534492091	0.0042719643251662	0.00349831280705556	4707/1528/4694/4718/4696/1346/4700/29796	8
MF	GO:0031072	heat shock protein binding	11/414	128/18496	0.000144324644396021	0.0042719643251662	0.00349831280705556	335/336/3303/3304/3337/3312/6558/7249/7538/3301/2288	11
MF	GO:0019842	vitamin binding	12/414	150/18496	0.000144335292889082	0.0042719643251662	0.00349831280705556	10993/5950/213/1491/189/6898/2638/116362/127/83758/6470/27232	12
MF	GO:0015485	cholesterol binding	7/414	52/18496	0.000150132931555362	0.0042719643251662	0.00349831280705556	345/335/336/857/347/7416/6342	7
MF	GO:0016655	oxidoreductase activity, acting on NAD(P)H, quinone or similar compound as acceptor	7/414	57/18496	0.000269561516197188	0.00733676126693215	0.00600807589876569	4707/127/4694/4718/51181/4696/4700	7
MF	GO:0001664	G protein-coupled receptor binding	17/414	291/18496	0.0003204171901923	0.00835754837751582	0.00684399875542325	6288/718/3303/183/6349/2778/3576/6347/2921/3304/3312/624/25927/10763/7297/3301/51192	17
MF	GO:0005539	glycosaminoglycan binding	15/414	240/18496	0.000350864305502748	0.00843148030736676	0.00690454163391224	6288/3273/283/7448/3827/462/56925/3576/2147/3698/350/5228/348/3697/143903	15
MF	GO:0008392	arachidonic acid epoxygenase activity	4/414	16/18496	0.000363658096324125	0.00843148030736676	0.00690454163391224	1548/1549/1558/1559	4
MF	GO:0019841	retinol binding	4/414	16/18496	0.000363658096324125	0.00843148030736676	0.00690454163391224	5950/116362/127/83758	4
MF	GO:0033293	monocarboxylic acid binding	8/414	79/18496	0.000383561530786814	0.00857533993830521	0.00702234832681123	213/2938/341/116362/2168/83758/6256/6342	8
MF	GO:0032934	sterol binding	7/414	62/18496	0.000455641876675814	0.00983557982065723	0.00805435912671948	345/335/336/857/347/7416/6342	7
MF	GO:0016616	oxidoreductase activity, acting on the CH-OH group of donors, NAD or NADP as acceptor	10/414	125/18496	0.000509871030112251	0.0106393088283423	0.00871253304086548	345275/3290/127/125/124/51181/8630/51170/22949/9563	10
MF	GO:0008201	heparin binding	12/414	174/18496	0.000565469621466157	0.0114188381625101	0.00935088983545053	6288/3273/283/7448/3827/462/56925/3576/2147/350/5228/348	12
MF	GO:0008391	arachidonic acid monooxygenase activity	4/414	18/18496	0.000590120516756234	0.0115442326090438	0.00945357538356204	1548/1549/1558/1559	4
MF	GO:0019843	rRNA binding	7/414	66/18496	0.000668412081166989	0.0126795746306223	0.0103833072895797	283/9349/284119/6167/6191/6136/65003	7
MF	GO:0016918	retinal binding	4/414	19/18496	0.000734362595233453	0.0135209113122395	0.0110722781386592	5950/116362/127/83758	4
MF	GO:0005518	collagen binding	7/414	68/18496	0.000800860621312751	0.0143239642554795	0.0117298984234379	22795/7448/6678/3339/8404/3673/5155	7
MF	GO:0051087	protein-folding chaperone binding	10/414	133/18496	0.000828582788585703	0.0144081340459625	0.0117988250889251	213/3106/2244/3337/3312/6558/3280/1356/3301/3336	10
MF	GO:0016614	oxidoreductase activity, acting on CH-OH group of donors	10/414	135/18496	0.000929718544438992	0.0157298326707786	0.0128811644706057	345275/3290/127/125/124/51181/8630/51170/22949/9563	10
MF	GO:0001846	opsonin binding	4/414	21/18496	0.00109451977204014	0.0180307730867665	0.0147654052350013	10878/325/3078/10747	4
MF	GO:0018455	alcohol dehydrogenase [NAD(P)+] activity	3/414	10/18496	0.00118832381679642	0.0190741207516553	0.0156198029360285	127/125/124	3
MF	GO:0009055	electron transfer activity	9/414	117/18496	0.00127083239966528	0.0198885270547617	0.0162867204904472	4707/1528/4694/4718/8630/4696/1346/4700/29796	9
MF	GO:0004602	glutathione peroxidase activity	4/414	22/18496	0.00131431365976627	0.0200673256344801	0.0164331386984896	2938/4257/2879/9588	4
MF	GO:0050840	extracellular matrix binding	6/414	55/18496	0.00139223835256397	0.0205704090562649	0.0168451138563999	7448/6678/3956/8404/3673/3958	6
MF	GO:0005543	phospholipid binding	22/414	484/18496	0.00141298336967954	0.0205704090562649	0.0168451138563999	345/335/336/341/2934/2168/350/3312/4430/55937/23178/23265/348/5037/1373/56270/64411/85377/7416/8724/57699/27141	22
MF	GO:0005501	retinoid binding	5/414	38/18496	0.00149812565174258	0.0208265154058562	0.0170548394192903	5950/116362/127/83758/6256	5
MF	GO:0019840	isoprenoid binding	5/414	38/18496	0.00149812565174258	0.0208265154058562	0.0170548394192903	5950/116362/127/83758/6256	5
MF	GO:0030170	pyridoxal phosphate binding	6/414	56/18496	0.0015303829211971	0.0208265154058562	0.0170548394192903	10993/213/1491/189/6898/6470	6
MF	GO:0055105	ubiquitin-protein transferase inhibitor activity	3/414	11/18496	0.00160691967661484	0.0214028025012955	0.0175267610864821	9349/6167/6224	3
MF	GO:0070279	vitamin B6 binding	6/414	57/18496	0.00167871485119709	0.0217509328262517	0.0178118451091047	10993/213/1491/189/6898/6470	6
MF	GO:0051082	unfolded protein binding	9/414	122/18496	0.00170254905508999	0.0217509328262517	0.0178118451091047	325/3303/3304/3337/3312/3320/3301/3336/4666	9
MF	GO:0008137	NADH dehydrogenase (ubiquinone) activity	5/414	41/18496	0.00211741520979745	0.0264600682455509	0.0216681574501148	4707/4694/4718/4696/4700	5
MF	GO:0048027	mRNA 5'-UTR binding	4/414	25/18496	0.00215569246089951	0.0264600682455509	0.0216681574501148	6154/1654/6470/6189	4
MF	GO:0050136	NADH dehydrogenase (quinone) activity	5/414	42/18496	0.00236009298520595	0.0284118886295947	0.0232665037205525	4707/4694/4718/4696/4700	5
MF	GO:0001848	complement binding	4/414	26/18496	0.00250314904465718	0.0295654962633094	0.02421119334157	10878/325/3078/10747	4
MF	GO:0016712	oxidoreductase activity, acting on paired donors, with incorporation or reduction of molecular oxygen, reduced flavin or flavoprotein as one donor, and incorporation of one atom of oxygen	5/414	43/18496	0.0026223711094813	0.0301162316396704	0.0246621906987044	1548/1549/1581/1558/1559	5
MF	GO:0031386	protein tag activity	3/414	13/18496	0.00269410378885231	0.0301162316396704	0.0246621906987044	7314/6233/6613	3
MF	GO:0141047	molecular tag activity	3/414	13/18496	0.00269410378885231	0.0301162316396704	0.0246621906987044	7314/6233/6613	3
MF	GO:0005507	copper ion binding	6/414	63/18496	0.00280984284405877	0.0303102948592249	0.0248211091246721	57817/213/283/23627/6284/1356	6
MF	GO:0023026	MHC class II protein complex binding	4/414	27/18496	0.00288720712584466	0.0303102948592249	0.0248211091246721	3127/3312/3320/3117	4
MF	GO:0055106	ubiquitin-protein transferase regulator activity	4/414	27/18496	0.00288720712584466	0.0303102948592249	0.0248211091246721	9349/6167/6224/10221	4
MF	GO:0003954	NADH dehydrogenase activity	5/414	44/18496	0.00290514008235382	0.0303102948592249	0.0248211091246721	4707/4694/4718/4696/4700	5
MF	GO:0003955	NAD(P)H dehydrogenase (quinone) activity	5/414	45/18496	0.00320929142829426	0.0329346956411837	0.0269702316752253	4707/4694/4718/4696/4700	5
MF	GO:0016651	oxidoreductase activity, acting on NAD(P)H	7/414	87/18496	0.00336265232294462	0.0339519411961828	0.0278032543510022	4707/127/4694/4718/51181/4696/4700	7
MF	GO:0044183	protein folding chaperone	6/414	66/18496	0.00355298749176173	0.0353042884102039	0.0289106918711439	3303/3304/3337/3312/3320/3336	6
MF	GO:0001221	transcription coregulator binding	8/414	112/18496	0.00369821590255111	0.036173174296828	0.0296222227720788	2353/9349/114991/1499/3280/11335/6256/3727	8
MF	GO:0140776	protein-containing complex destabilizing activity	3/414	15/18496	0.00414601566741726	0.0399293201200493	0.0326981316604406	3303/3304/3312	3
MF	GO:0008009	chemokine activity	5/414	49/18496	0.00465750656566354	0.0437760077318038	0.0358481852453143	6349/3576/6347/2921/51192	5
MF	GO:0033218	amide binding	18/414	405/18496	0.00469124501437496	0.0437760077318038	0.0358481852453143	3127/335/3106/283/3105/3339/27232/9452/348/1373/1622/6256/3117/3673/7416/2288/10266/6342	18
MF	GO:0071813	lipoprotein particle binding	4/414	31/18496	0.00482515101197198	0.0437760077318038	0.0358481852453143	335/336/338328/348	4
MF	GO:0071814	protein-lipid complex binding	4/414	31/18496	0.00482515101197198	0.0437760077318038	0.0358481852453143	335/336/338328/348	4
MF	GO:0033764	steroid dehydrogenase activity, acting on the CH-OH group of donors, NAD or NADP as acceptor	4/414	32/18496	0.0054186220090868	0.0481057112550738	0.0393937806982023	345275/3290/8630/51170	4
MF	GO:0005319	lipid transporter activity	10/414	172/18496	0.00546947994051439	0.0481057112550738	0.0393937806982023	5950/335/336/2168/347/55937/57198/348/6578/27141	10
MF	GO:0016597	amino acid binding	5/414	51/18496	0.00553292525617462	0.0481057112550738	0.0393937806982023	189/6898/6470/27232/1373	5
