# Supplementary material for: TM4SF1 overexpression in tumor-associated endothelial cells promotes microvascular invasion in hepatocellular carcinoma
Source: Front Oncol. 2025 Mar 7;15:1526177. doi: 10.3389/fonc.2025.1526177 (PMC11925789; doi:10.3389/fonc.2025.1526177)
Supplement: Supplementary file 8 [file DataSheet7.csv]

ONTOLOGY	ID	Description	GeneRatio	BgRatio	pvalue	p.adjust	qvalue	geneID	Count
BP	GO:0007059	chromosome segregation	138/849	424/18870	1.65746303934845e-81	7.03924552811287e-78	5.96686694165443e-78	11004/4288/11065/9493/64151/157570/83540/51203/22974/332/983/7153/3832/9787/55143/57405/259266/9212/701/10615/9133/84057/151648/991/699/7272/4085/57082/1063/3833/157313/23397/79682/79019/4751/9232/9928/1062/24137/64105/55355/221150/11130/5347/4605/9055/891/10403/113130/10460/9319/29127/55839/151246/387103/990/2177/29893/54892/90417/84722/83990/26271/81620/10592/91687/29899/9918/10051/672/23310/54…	138
BP	GO:0098813	nuclear chromosome segregation	108/849	312/18870	1.27689908533783e-66	2.71149520771488e-63	2.29841835360809e-63	11004/11065/9493/64151/83540/51203/22974/332/983/7153/3832/9787/55143/57405/259266/9212/701/10615/9133/84057/151648/991/699/7272/4085/57082/1063/3833/23397/4751/9232/9928/1062/24137/64105/11130/5347/4605/9055/891/10403/113130/10460/9319/29127/990/2177/29893/54892/90417/84722/83990/26271/81620/10592/9918/10051/23310/54908/6790/116028/81610/3835/3619/7283/81930/9735/1894/348654/55706/5901/440145/91…	108
BP	GO:0000280	nuclear division	124/849	441/18870	1.07800821636302e-64	1.52610029829792e-61	1.29360985963563e-61	11004/4288/11065/9493/54443/64151/83540/51203/22974/332/983/7153/3832/9787/55143/57405/259266/9212/701/10615/9133/84057/151648/991/699/10635/7272/4085/57082/1063/3833/157313/23397/4751/9232/9928/1062/24137/64105/9585/11130/5347/4605/9055/891/10403/113130/9319/29127/9088/2177/995/29893/27338/54892/90417/1164/84722/83990/26271/81620/10592/675/9918/10051/23310/54908/6790/3835/3619/84930/7283/81930/9…	124
BP	GO:0000819	sister chromatid segregation	92/849	225/18870	2.735720136878e-64	2.90465085533021e-61	2.4621481231902e-61	11004/11065/9493/64151/83540/51203/22974/332/983/7153/3832/9787/55143/57405/9212/701/10615/991/699/7272/4085/57082/1063/3833/23397/4751/9928/1062/24137/64105/11130/5347/4605/9055/891/10403/113130/10460/9319/29127/990/54892/90417/84722/26271/81620/10592/9918/10051/23310/54908/116028/3835/3619/7283/81930/9735/348654/5901/440145/9184/7517/55055/5885/8243/11200/55755/9126/79980/60/10459/86/51776/5512…	92
BP	GO:0140014	mitotic nuclear division	99/849	274/18870	4.49128918854108e-63	3.81490103674679e-60	3.23372821574957e-60	11004/4288/11065/9493/54443/64151/83540/51203/22974/332/983/3832/9787/55143/57405/9212/701/10615/991/699/7272/4085/57082/1063/3833/157313/23397/4751/9928/1062/24137/64105/9585/11130/5347/4605/9055/891/10403/113130/9319/29127/9088/995/27338/54892/90417/84722/26271/81620/10592/9918/10051/23310/54908/6790/3835/3619/7283/81930/9735/1111/5902/348654/5901/440145/9184/7517/80346/55055/5885/8243/11200/55…	99
BP	GO:0000070	mitotic sister chromatid segregation	82/849	184/18870	5.4670678080718e-61	3.86977283014683e-58	3.28024068484308e-58	11004/11065/9493/64151/83540/51203/22974/332/983/3832/9787/55143/57405/9212/701/10615/991/699/7272/4085/57082/1063/3833/23397/4751/9928/1062/24137/64105/11130/5347/4605/9055/891/10403/113130/9319/29127/54892/90417/84722/26271/81620/10592/9918/10051/23310/54908/3835/3619/7283/81930/9735/348654/5901/440145/9184/7517/55055/5885/8243/11200/55755/9126/79980/10459/55125/25906/3837/23636/5925/7175/10735…	82
BP	GO:0048285	organelle fission	125/849	488/18870	4.31719706230071e-60	2.61930513194159e-57	2.22027277489751e-57	11004/4288/11065/9493/54443/64151/83540/51203/22974/332/983/7153/3832/9787/55143/57405/259266/9212/701/10615/9133/84057/151648/991/699/10635/7272/4085/57082/1063/3833/157313/23397/4751/9232/9928/1062/24137/64105/9585/11130/5347/4605/9055/891/10403/113130/9319/29127/9088/2177/995/29893/27338/54892/90417/1164/84722/83990/26271/81620/10592/675/9918/10051/23310/54908/6790/3835/3619/84930/7283/81930/9…	125
BP	GO:0006260	DNA replication	91/849	278/18870	1.19321328416737e-53	6.33447102232351e-51	5.36945977875315e-51	890/6241/157570/983/7083/23594/9768/4173/4171/2237/990/4176/374393/55388/26271/81620/9837/9401/79915/675/672/6240/144455/116028/8318/10036/51659/5111/5984/4174/29980/55159/51514/5557/1111/84296/64710/80010/3978/63901/348654/641/5983/5422/4172/10926/580/51053/5982/9134/10189/5985/6119/4361/11073/10714/92667/5931/1854/378708/9126/6117/4678/86/1017/10856/6118/142/8914/23244/201254/11198/79892/4175/6…	91
BP	GO:0044772	mitotic cell cycle phase transition	109/849	470/18870	1.14104775435569e-47	5.38447756972069e-45	4.56419101742276e-45	890/11065/54443/6241/83540/332/983/9787/55143/57405/9212/701/9133/9833/991/699/51512/7272/4085/57082/2305/1063/1033/9928/1062/11130/5347/891/10403/113130/10460/9319/9088/990/63967/128239/995/1163/27338/1164/26271/2146/79915/672/6240/1869/54908/144455/6790/3619/84930/29980/55159/51514/9735/1111/5933/348654/1031/641/10926/580/9184/994/9134/7517/55055/5885/4361/11073/1029/11200/55755/79621/1019/60/1…	109
BP	GO:0033044	regulation of chromosome organization	79/849	247/18870	9.61898597848715e-46	4.08518334506349e-43	3.46283495225538e-43	11065/64151/83540/332/983/7153/9787/55143/57405/9212/701/991/699/7272/4085/57082/1063/23397/4751/1062/11130/5347/891/10403/10460/9319/2237/990/54892/26271/10592/9918/10051/23310/54908/116028/3619/9735/348654/9184/7517/3181/55055/5885/4361/3184/55755/60/22948/10459/86/1017/7515/10856/51776/142/65057/1736/10155/10694/25906/9274/5925/6950/7175/5073/3178/51529/9031/6597/8289/55719/7520/3192/56984/318…	79
BP	GO:1901987	regulation of cell cycle phase transition	105/849	456/18870	1.36668349539278e-45	5.27664073175741e-43	4.4727823485582e-43	11065/54443/6241/83540/332/983/9787/55143/57405/9212/701/991/699/51512/7272/4085/57082/1063/9928/1062/11130/5347/891/10403/113130/9319/9088/990/63967/2177/995/83990/26271/81620/2146/79915/675/672/6240/1869/54908/144455/6790/81610/8318/3619/79968/29980/55159/51514/9735/1111/5933/348654/1031/641/10926/580/5810/9184/994/7517/55055/83695/5885/4361/11073/1029/11200/55755/79621/1019/60/10459/86/1017/61…	105
BP	GO:0051983	regulation of chromosome segregation	59/849	131/18870	2.27334297325499e-44	8.04573967284494e-42	6.82002891976496e-42	11004/4288/11065/64151/83540/332/983/9787/55143/57405/9212/701/991/699/7272/4085/57082/1063/157313/23397/1062/11130/5347/891/10403/10460/9319/990/54892/26271/10592/9918/10051/23310/54908/116028/3619/9735/348654/9184/7517/55055/5885/55755/60/10459/86/51776/55920/25906/9274/5925/7175/51529/6597/8289/3192/56984/51433	59
BP	GO:1901990	regulation of mitotic cell cycle phase transition	89/849	355/18870	7.94114720835638e-42	2.59431170722227e-39	2.19908691923715e-39	11065/54443/6241/83540/332/983/9787/55143/57405/9212/701/991/699/51512/7272/4085/57082/1063/9928/1062/11130/5347/891/10403/113130/9319/990/63967/995/26271/2146/79915/672/6240/1869/54908/144455/6790/3619/29980/55159/51514/9735/1111/5933/348654/1031/641/580/9184/994/7517/55055/5885/4361/11073/1029/11200/55755/79621/1019/60/10459/86/1017/6118/55835/51776/7027/55920/25906/10263/7157/9274/5591/5925/59…	89
BP	GO:0006261	DNA-templated DNA replication	62/849	161/18870	1.40307817153433e-41	4.25633785321878e-39	3.60791529823113e-39	7083/23594/4173/4171/2237/990/4176/55388/26271/81620/9837/9401/79915/675/672/6240/144455/8318/51659/5111/5984/4174/29980/55159/5557/84296/64710/3978/63901/348654/641/5983/5422/4172/10926/580/51053/5982/9134/10189/5985/4361/11073/10714/92667/378708/6117/1017/142/8914/201254/79892/4175/79075/5981/5932/54108/23595/5425/54107/5965/4683	62
BP	GO:0006302	double-strand break repair	81/849	307/18870	7.04796752489326e-40	1.99551453854811e-37	1.69151220597438e-37	157570/10635/2305/113130/29128/9319/4173/4171/2237/4176/2177/55010/83990/9401/675/3148/672/116028/8318/51659/3146/4174/7913/7516/55159/55345/1111/84296/2187/64710/80010/348654/641/10038/7468/5422/4172/7517/5885/6119/55775/4361/11200/10213/6117/60/10459/86/7515/10856/6118/4436/8089/142/286257/8914/55183/7518/2547/4175/9643/7157/9274/54969/5591/2521/165918/10902/5932/7336/6597/8289/6421/55719/7520/…	81
BP	GO:1905818	regulation of chromosome separation	43/849	74/18870	7.64802561827573e-39	2.03007280005106e-36	1.72080576411204e-36	11065/64151/83540/332/9787/55143/57405/9212/701/991/699/7272/4085/57082/1063/23397/11130/5347/891/10403/9319/54892/26271/10592/9918/10051/23310/54908/3619/9735/348654/9184/7517/55055/5885/55755/10459/25906/5925/7175/51529/56984/51433	43
BP	GO:0010948	negative regulation of cell cycle process	81/849	320/18870	1.98441673893041e-38	4.82290646828693e-36	4.08817124695854e-36	83540/332/983/55143/57405/9212/701/991/699/51512/7272/4085/57082/1063/4751/11130/5347/891/10403/9319/9088/990/63967/2177/83990/26271/81620/2146/675/672/1869/54908/144455/8318/3619/79968/29980/55159/51514/9735/1111/5933/348654/641/580/5810/9184/7517/55055/83695/5885/4361/11073/11200/55755/79621/9738/10459/1017/6118/51776/4436/261726/8914/25906/10263/7157/5591/5925/10432/5932/7175/51343/10201/9031/…	81
BP	GO:0000075	cell cycle checkpoint signaling	64/849	192/18870	2.04408562347927e-38	4.82290646828693e-36	4.08817124695854e-36	83540/332/983/55143/57405/9212/701/991/699/51512/7272/4085/57082/1063/11130/5347/891/10403/9319/990/63967/2177/83990/81620/675/672/1869/54908/8318/3619/79968/29980/55159/51514/9735/1111/348654/641/580/5810/9184/7517/55055/83695/4361/11073/11200/55755/79621/10459/1017/6118/51776/4436/261726/8914/25906/7157/5591/5932/7175/51343/56984/4683	64
BP	GO:1901988	negative regulation of cell cycle phase transition	75/849	277/18870	8.27059618367474e-38	1.8486958943193e-35	1.56706032953837e-35	83540/332/983/55143/57405/9212/701/991/699/51512/7272/4085/57082/1063/11130/5347/891/10403/9319/9088/990/63967/2177/83990/26271/81620/2146/675/672/1869/54908/144455/8318/3619/79968/29980/55159/51514/9735/1111/5933/348654/641/580/5810/9184/7517/55055/83695/5885/4361/11073/11200/55755/79621/10459/1017/6118/51776/4436/261726/8914/25906/10263/7157/5591/5925/5932/7175/51343/2273/1032/51603/56984/4683	75
BP	GO:0033045	regulation of sister chromatid segregation	48/849	104/18870	6.58945711952113e-37	1.39927121933031e-34	1.1861022815138e-34	11065/83540/332/983/9787/55143/57405/9212/701/991/699/7272/4085/57082/1063/1062/11130/5347/891/10403/10460/9319/990/26271/54908/116028/3619/9735/348654/9184/7517/55055/5885/55755/60/10459/86/51776/25906/9274/5925/7175/51529/6597/8289/3192/56984/51433	48
BP	GO:0051304	chromosome separation	43/849	81/18870	1.56191330177617e-36	3.15878371078256e-34	2.67756566018772e-34	11065/64151/83540/332/9787/55143/57405/9212/701/991/699/7272/4085/57082/1063/23397/11130/5347/891/10403/9319/54892/26271/10592/9918/10051/23310/54908/3619/9735/348654/9184/7517/55055/5885/55755/10459/25906/5925/7175/51529/56984/51433	43
BP	GO:0006310	DNA recombination	81/849	340/18870	2.39058928462861e-36	4.61492395082623e-34	3.91187337484682e-34	7153/84057/10635/29128/9319/4173/4171/2237/4176/2177/29893/55010/83990/9401/79915/675/3148/9156/672/3838/116028/8318/51659/3146/3149/4174/7516/55159/1111/84296/2187/64710/80010/348654/641/7468/4172/580/10189/7517/83695/5885/6119/4361/11073/378708/10213/6117/60/10459/86/7515/2956/10856/6118/4436/8089/142/8914/201254/55183/7518/2547/4175/9643/4841/5591/2521/165918/10902/3329/5932/6421/55719/7520/73…	81
BP	GO:0007091	metaphase/anaphase transition of mitotic cell cycle	45/849	94/18870	1.45868225441309e-35	2.69348849325756e-33	2.2831548329944e-33	11065/83540/332/9787/55143/57405/9212/701/991/699/7272/4085/57082/1063/1062/11130/5347/891/10403/10460/9319/990/26271/54908/3619/9735/348654/9184/7517/55055/5885/55755/60/10459/86/51776/25906/9274/5925/7175/51529/6597/8289/56984/51433	45
BP	GO:0030071	regulation of mitotic metaphase/anaphase transition	44/849	90/18870	2.63226757653205e-35	4.65801683230484e-33	3.94840136479807e-33	11065/83540/332/9787/55143/57405/9212/701/991/699/7272/4085/57082/1063/1062/11130/5347/891/10403/9319/990/26271/54908/3619/9735/348654/9184/7517/55055/5885/55755/60/10459/86/51776/25906/9274/5925/7175/51529/6597/8289/56984/51433	44
BP	GO:0045786	negative regulation of cell cycle	87/849	407/18870	3.94663734555906e-35	6.70454752263573e-33	5.68315777760505e-33	83540/332/983/55143/57405/9212/701/991/699/51512/7272/4085/57082/1063/4751/11130/5347/891/10403/9319/9088/990/63967/2177/83990/26271/81620/2146/675/672/1869/54908/144455/8318/3619/79968/29980/55159/51514/9735/1111/5933/348654/641/580/51053/5810/9184/7517/55055/83695/5885/4361/11073/1029/11200/55755/79621/9738/10459/1017/6118/51776/4436/261726/8914/25906/10950/3843/10263/7157/5591/5925/10432/5932/…	87
BP	GO:0007088	regulation of mitotic nuclear division	49/849	118/18870	6.22474785202225e-35	1.01678862028994e-32	8.61888164126158e-33	4288/11065/83540/51203/332/9787/55143/57405/9212/701/991/699/7272/4085/57082/1063/157313/4751/9585/11130/5347/891/10403/9319/9088/995/26271/54908/6790/3619/9735/1111/348654/9184/7517/55055/5885/55755/10459/55023/25906/23636/5925/5300/7175/10201/51529/56984/51433	49
BP	GO:0007093	mitotic cell cycle checkpoint signaling	53/849	142/18870	7.38399023866477e-35	1.16147431642997e-32	9.8453203182197e-33	83540/332/983/55143/57405/9212/701/991/699/51512/7272/4085/57082/1063/11130/5347/891/10403/9319/990/63967/2177/672/54908/3619/29980/55159/51514/9735/1111/348654/641/580/9184/7517/55055/4361/11073/11200/55755/10459/1017/6118/51776/4436/25906/7157/5591/5932/7175/51343/56984/4683	53
BP	GO:0044784	metaphase/anaphase transition of cell cycle	45/849	97/18870	8.56036450169004e-35	1.2984238585242e-32	1.10061829307443e-32	11065/83540/332/9787/55143/57405/9212/701/991/699/7272/4085/57082/1063/1062/11130/5347/891/10403/10460/9319/990/26271/54908/3619/9735/348654/9184/7517/55055/5885/55755/60/10459/86/51776/25906/9274/5925/7175/51529/6597/8289/56984/51433	45
BP	GO:1902099	regulation of metaphase/anaphase transition of cell cycle	44/849	93/18870	1.63073619547195e-34	2.38818504212737e-32	2.02436217368932e-32	11065/83540/332/9787/55143/57405/9212/701/991/699/7272/4085/57082/1063/1062/11130/5347/891/10403/9319/990/26271/54908/3619/9735/348654/9184/7517/55055/5885/55755/60/10459/86/51776/25906/9274/5925/7175/51529/6597/8289/56984/51433	44
BP	GO:0010965	regulation of mitotic sister chromatid separation	36/849	59/18870	8.52806374471734e-34	1.20728955746048e-31	1.02336764936608e-31	11065/83540/332/9787/55143/57405/9212/701/991/699/7272/4085/57082/1063/11130/5347/891/10403/9319/26271/54908/3619/9735/348654/9184/7517/55055/5885/55755/10459/25906/5925/7175/51529/56984/51433	36
BP	GO:0051783	regulation of nuclear division	52/849	146/18870	4.92697963902631e-33	6.74996210546605e-31	5.72165377435314e-31	4288/11065/83540/51203/332/9787/55143/57405/9212/701/991/699/10635/7272/4085/57082/1063/157313/4751/9585/11130/5347/891/10403/9319/9088/995/26271/54908/6790/3619/9735/1111/348654/5810/9184/7517/55055/5885/55755/10459/55023/25906/23636/5925/5300/7175/51343/10201/51529/56984/51433	52
BP	GO:0051306	mitotic sister chromatid separation	36/849	62/18870	1.09061022258823e-32	1.44744425479131e-30	1.22693650041176e-30	11065/83540/332/9787/55143/57405/9212/701/991/699/7272/4085/57082/1063/11130/5347/891/10403/9319/26271/54908/3619/9735/348654/9184/7517/55055/5885/55755/10459/25906/5925/7175/51529/56984/51433	36
BP	GO:1902850	microtubule cytoskeleton organization involved in mitosis	54/849	163/18870	2.10779716314619e-32	2.71267107632783e-30	2.29941508706857e-30	9493/83540/51203/22974/332/983/3832/9787/55143/57405/9212/991/7272/4085/3833/1058/4751/1062/24137/5347/4605/9055/891/10403/10460/29127/84722/29899/54908/64946/6790/9793/89958/3925/3619/7283/5901/440145/8243/11200/55755/9126/55835/55125/5116/3837/23636/7175/10735/3796/10726/25777/3192/79598	54
BP	GO:0000725	recombinational repair	56/849	179/18870	4.49193737215777e-32	5.61095824104531e-30	4.7561689822847e-30	10635/29128/4173/4171/2237/4176/55010/9401/675/672/116028/8318/51659/4174/7516/55159/1111/84296/2187/64710/80010/348654/641/4172/7517/83695/5885/6119/4361/10213/6117/60/10459/86/7515/10856/6118/8089/142/8914/55183/2547/4175/9643/2521/10902/5932/6421/55719/7520/7334/23347/5531/5965/64769/4683	56
BP	GO:1901991	negative regulation of mitotic cell cycle phase transition	58/849	196/18870	1.02914702900211e-31	1.24879640919199e-29	1.05855122983074e-29	83540/332/983/55143/57405/9212/701/991/699/51512/7272/4085/57082/1063/11130/5347/891/10403/9319/990/63967/26271/2146/672/54908/144455/3619/29980/55159/51514/9735/1111/5933/348654/641/580/9184/7517/55055/5885/4361/11073/11200/55755/10459/1017/6118/25906/10263/7157/5591/5925/5932/7175/51343/2273/56984/4683	58
BP	GO:0090068	positive regulation of cell cycle process	66/849	262/18870	2.66704986171671e-31	3.14637798964191e-29	2.66704986171671e-29	11065/9493/6241/64151/51203/332/983/9787/55143/9212/10615/991/699/10635/4085/23397/9928/9585/891/10403/113130/29127/2237/990/995/54892/26271/2146/10592/10733/79915/29899/9918/10051/6240/23310/144455/11113/6790/81610/3619/51514/5902/1894/348654/10926/994/7517/83695/5885/1019/85459/55835/51776/7027/55023/55920/23636/5925/7175/51529/55719/3192/4869/1981/51433	66
BP	GO:0033047	regulation of mitotic sister chromatid segregation	33/849	54/18870	4.13542184966811e-31	4.7467936744704e-29	4.02365369156897e-29	83540/332/983/55143/57405/9212/701/991/699/7272/4085/57082/1063/11130/5347/891/10403/9319/26271/54908/3619/9735/348654/9184/7517/55055/5885/55755/10459/25906/7175/3192/56984	33
BP	GO:0045930	negative regulation of mitotic cell cycle	64/849	248/18870	4.85868768779608e-31	5.43022279212368e-29	4.60296728317524e-29	83540/332/983/55143/57405/9212/701/991/699/51512/7272/4085/57082/1063/11130/5347/891/10403/9319/990/63967/2177/26271/2146/672/54908/144455/3619/29980/55159/51514/9735/1111/5933/348654/641/580/9184/7517/55055/5885/4361/11073/11200/55755/10459/1017/6118/51776/4436/25906/10950/10263/7157/5591/5925/5932/7175/51343/10201/2273/56984/23087/4683	64
BP	GO:0033046	negative regulation of sister chromatid segregation	31/849	48/18870	2.12653776173049e-30	2.15033473192129e-28	1.82274665291185e-28	83540/332/55143/57405/9212/701/991/699/7272/4085/57082/1063/11130/5347/891/10403/9319/26271/54908/3619/9735/348654/9184/7517/55055/5885/55755/10459/25906/7175/56984	31
BP	GO:0033048	negative regulation of mitotic sister chromatid segregation	31/849	48/18870	2.12653776173049e-30	2.15033473192129e-28	1.82274665291185e-28	83540/332/55143/57405/9212/701/991/699/7272/4085/57082/1063/11130/5347/891/10403/9319/26271/54908/3619/9735/348654/9184/7517/55055/5885/55755/10459/25906/7175/56984	31
BP	GO:0045841	negative regulation of mitotic metaphase/anaphase transition	31/849	48/18870	2.12653776173049e-30	2.15033473192129e-28	1.82274665291185e-28	83540/332/55143/57405/9212/701/991/699/7272/4085/57082/1063/11130/5347/891/10403/9319/26271/54908/3619/9735/348654/9184/7517/55055/5885/55755/10459/25906/7175/56984	31
BP	GO:2000816	negative regulation of mitotic sister chromatid separation	31/849	48/18870	2.12653776173049e-30	2.15033473192129e-28	1.82274665291185e-28	83540/332/55143/57405/9212/701/991/699/7272/4085/57082/1063/11130/5347/891/10403/9319/26271/54908/3619/9735/348654/9184/7517/55055/5885/55755/10459/25906/7175/56984	31
BP	GO:0045839	negative regulation of mitotic nuclear division	33/849	56/18870	2.30993667765592e-30	2.28146536511737e-28	1.93390047431658e-28	83540/332/55143/57405/9212/701/991/699/7272/4085/57082/1063/11130/5347/891/10403/9319/26271/54908/3619/9735/1111/348654/9184/7517/55055/5885/55755/10459/25906/7175/10201/56984	33
BP	GO:0007052	mitotic spindle organization	47/849	130/18870	2.64643183084997e-30	2.55440817854996e-28	2.16526240705906e-28	9493/83540/22974/332/3832/9787/55143/57405/9212/991/7272/3833/4751/1062/24137/5347/4605/9055/891/10403/10460/29127/84722/29899/64946/6790/9793/3925/3619/7283/5901/440145/8243/11200/9126/55835/55125/5116/3837/23636/7175/10735/3796/10726/25777/3192/79598	47
BP	GO:0007051	spindle organization	57/849	202/18870	5.67613296692254e-30	5.35700815789334e-28	4.54090637353803e-28	9493/83540/22974/332/3832/9787/55143/57405/259266/9212/10615/9133/991/7272/3833/4751/1062/24137/5347/4605/9055/891/10403/10460/29127/90417/84722/26271/29899/64946/203068/6790/9793/3925/3619/7283/29901/5901/440145/8243/11200/9126/55835/55125/7430/54801/5116/3837/23636/7175/10735/3796/115106/10726/25777/3192/79598	57
BP	GO:0000724	double-strand break repair via homologous recombination	53/849	175/18870	1.2638028071709e-29	1.16681967870757e-27	9.89063066481577e-28	10635/29128/4173/4171/2237/4176/55010/9401/675/672/116028/8318/51659/4174/7516/55159/1111/84296/2187/64710/80010/348654/641/4172/7517/5885/6119/4361/10213/6117/60/10459/86/7515/10856/6118/8089/142/8914/55183/4175/9643/2521/10902/5932/6421/55719/7334/23347/5531/5965/64769/4683	53
BP	GO:0051985	negative regulation of chromosome segregation	31/849	50/18870	1.39791689133038e-29	1.21162306887349e-27	1.02704098138558e-27	83540/332/55143/57405/9212/701/991/699/7272/4085/57082/1063/11130/5347/891/10403/9319/26271/54908/3619/9735/348654/9184/7517/55055/5885/55755/10459/25906/7175/56984	31
BP	GO:1902100	negative regulation of metaphase/anaphase transition of cell cycle	31/849	50/18870	1.39791689133038e-29	1.21162306887349e-27	1.02704098138558e-27	83540/332/55143/57405/9212/701/991/699/7272/4085/57082/1063/11130/5347/891/10403/9319/26271/54908/3619/9735/348654/9184/7517/55055/5885/55755/10459/25906/7175/56984	31
BP	GO:1905819	negative regulation of chromosome separation	31/849	50/18870	1.39791689133038e-29	1.21162306887349e-27	1.02704098138558e-27	83540/332/55143/57405/9212/701/991/699/7272/4085/57082/1063/11130/5347/891/10403/9319/26271/54908/3619/9735/348654/9184/7517/55055/5885/55755/10459/25906/7175/56984	31
BP	GO:0051784	negative regulation of nuclear division	34/849	63/18870	1.85485919925538e-29	1.57551740384752e-27	1.33549862346387e-27	83540/332/55143/57405/9212/701/991/699/7272/4085/57082/1063/11130/5347/891/10403/9319/26271/54908/3619/9735/1111/348654/5810/9184/7517/55055/5885/55755/10459/25906/7175/10201/56984	34
BP	GO:0045787	positive regulation of cell cycle	72/849	334/18870	2.03269890210106e-29	1.69272004651436e-27	1.43484628383605e-27	11065/9493/6241/64151/51203/332/983/9787/55143/9212/10615/991/699/10635/4085/23397/9928/9585/891/10403/113130/29127/2237/990/995/54892/84722/26271/2146/10592/10733/79915/675/29899/9918/10051/6240/23310/144455/11113/6790/81610/3619/51514/1111/5902/1894/348654/10926/994/7517/83695/5885/1019/85459/55835/51776/7027/55023/55920/1978/23636/5925/7175/51529/55719/3192/5716/5886/4869/1981/51433	72
BP	GO:2001251	negative regulation of chromosome organization	40/849	94/18870	3.12325648220637e-29	2.55085966921739e-27	2.16225448768133e-27	83540/332/7153/55143/57405/9212/701/991/699/7272/4085/57082/1063/11130/5347/891/10403/9319/26271/54908/3619/9735/348654/9184/7517/55055/5885/55755/10459/7515/142/65057/25906/7175/3178/9031/3192/56984/3183/4683	40
BP	GO:0007094	mitotic spindle assembly checkpoint signaling	29/849	46/18870	4.63298298606565e-28	3.5775052257856e-26	3.0324979545157e-26	83540/332/55143/57405/9212/701/991/699/7272/4085/57082/1063/11130/5347/891/10403/9319/54908/3619/9735/348654/9184/7517/55055/55755/10459/25906/7175/56984	29
BP	GO:0071173	spindle assembly checkpoint signaling	29/849	46/18870	4.63298298606565e-28	3.5775052257856e-26	3.0324979545157e-26	83540/332/55143/57405/9212/701/991/699/7272/4085/57082/1063/11130/5347/891/10403/9319/54908/3619/9735/348654/9184/7517/55055/55755/10459/25906/7175/56984	29
BP	GO:0071174	mitotic spindle checkpoint signaling	29/849	46/18870	4.63298298606565e-28	3.5775052257856e-26	3.0324979545157e-26	83540/332/55143/57405/9212/701/991/699/7272/4085/57082/1063/11130/5347/891/10403/9319/54908/3619/9735/348654/9184/7517/55055/55755/10459/25906/7175/56984	29
BP	GO:0031577	spindle checkpoint signaling	29/849	47/18870	1.15882749304619e-27	8.78846493386991e-26	7.44960531243977e-26	83540/332/55143/57405/9212/701/991/699/7272/4085/57082/1063/11130/5347/891/10403/9319/54908/3619/9735/348654/9184/7517/55055/55755/10459/25906/7175/56984	29
BP	GO:0051310	metaphase chromosome alignment	39/849	96/18870	1.32495513203482e-27	9.87207797500331e-26	8.36813767600939e-26	11004/83540/332/55143/57405/9212/10615/151648/57082/1063/3833/4751/9928/1062/891/10403/113130/29127/90417/84722/81620/54908/81610/3835/3619/81930/9735/1894/9184/55055/55166/79980/55920/3837/23636/5925/10726/1060/3192	39
BP	GO:0051321	meiotic cell cycle	63/849	287/18870	2.59871951149494e-26	1.90288995953776e-24	1.61299831747962e-24	83540/7153/259266/9133/84057/151648/991/10635/7272/23397/4751/9232/5347/10403/9319/9088/151246/2177/995/29893/1164/83990/26271/10592/675/9918/9156/10051/23310/55329/6790/3619/84930/7283/7516/81930/80010/55706/4603/5810/9184/994/9134/5885/8243/4361/378708/9126/6117/1017/2956/201254/7314/25906/3622/5932/10735/51343/51529/1060/25777/51433/4683	63
BP	GO:0000375	RNA splicing, via transesterification reactions	67/849	336/18870	2.33470510076939e-25	1.65508671829385e-23	1.40294612334774e-23	23658/10189/3181/6637/25804/6628/10212/11168/8175/6632/220988/6428/8570/3191/51319/27258/6626/10772/10465/55110/10921/4691/4686/79622/10250/10432/10262/1659/6636/10946/10236/27316/6633/23020/5725/3178/11157/6635/85437/22913/1665/9775/11338/10992/6627/6426/10657/9967/6421/6631/11193/51691/1660/3192/6427/6429/51362/84844/51574/6432/3183/3185/4869/10492/6634/3189/4670	67
BP	GO:0051054	positive regulation of DNA metabolic process	63/849	298/18870	2.3382435389129e-25	1.65508671829385e-23	1.40294612334774e-23	890/983/9212/10635/2305/4751/81620/79915/672/144455/5111/3146/5984/2187/5983/7468/7398/10926/5982/3181/5985/4361/3184/60/22948/10459/86/1017/7515/10856/4436/8089/142/3182/65057/10728/8914/55183/1736/10155/10694/9643/9274/5591/2521/165918/10902/79075/3320/6950/5073/7336/3178/6597/8289/55719/7520/1660/7334/23347/10575/64769/4683	63
BP	GO:0051303	establishment of chromosome localization	39/849	108/18870	2.50475111494706e-25	1.74388163691478e-23	1.47821377275564e-23	11004/83540/332/55143/57405/9212/10615/151648/57082/1063/3833/4751/9928/1062/891/10403/113130/29127/90417/84722/81620/54908/81610/3835/3619/81930/9735/1894/9184/55055/55166/79980/55920/3837/23636/5925/10726/1060/3192	39
BP	GO:0140694	non-membrane-bounded organelle assembly	74/849	408/18870	3.20075108585359e-25	2.19251449380971e-23	1.85850063049563e-23	9493/54443/22974/332/3832/9787/55143/259266/9212/10615/9133/991/1063/3833/1058/4751/1062/24137/64105/5347/4605/9055/10403/29127/387103/26271/10733/29899/672/64946/203068/6790/3619/9735/29901/440145/22995/8243/25804/11200/55755/9126/9738/85459/1017/55835/55125/201254/1466/80817/7430/9662/55299/80152/54801/27258/5591/3837/23636/10432/7175/10735/1964/3796/115106/1965/1060/7520/3192/3921/79598/28988/…	74
BP	GO:0050000	chromosome localization	40/849	116/18870	4.64475537044749e-25	3.13115492988738e-23	2.65414592596999e-23	11004/83540/332/9787/55143/57405/9212/10615/151648/57082/1063/3833/4751/9928/1062/891/10403/113130/29127/90417/84722/81620/54908/81610/3835/3619/81930/9735/1894/9184/55055/55166/79980/55920/3837/23636/5925/10726/1060/3192	40
BP	GO:0000377	RNA splicing, via transesterification reactions with bulged adenosine as nucleophile	66/849	332/18870	6.4865644045884e-25	4.23822138865953e-23	3.59255874715665e-23	23658/10189/3181/6637/25804/6628/10212/11168/8175/6632/220988/6428/3191/51319/27258/6626/10772/10465/55110/10921/4691/4686/79622/10250/10432/10262/1659/6636/10946/10236/27316/6633/23020/5725/3178/11157/6635/85437/22913/1665/9775/11338/10992/6627/6426/10657/9967/6421/6631/11193/51691/1660/3192/6427/6429/51362/84844/51574/6432/3183/3185/4869/10492/6634/3189/4670	66
BP	GO:0000398	mRNA splicing, via spliceosome	66/849	332/18870	6.4865644045884e-25	4.23822138865953e-23	3.59255874715665e-23	23658/10189/3181/6637/25804/6628/10212/11168/8175/6632/220988/6428/3191/51319/27258/6626/10772/10465/55110/10921/4691/4686/79622/10250/10432/10262/1659/6636/10946/10236/27316/6633/23020/5725/3178/11157/6635/85437/22913/1665/9775/11338/10992/6627/6426/10657/9967/6421/6631/11193/51691/1660/3192/6427/6429/51362/84844/51574/6432/3183/3185/4869/10492/6634/3189/4670	66
BP	GO:0044839	cell cycle G2/M phase transition	45/849	155/18870	1.8100259388982e-24	1.16472426704555e-22	9.87286875762655e-23	890/983/9212/9133/9833/2305/1063/9928/5347/891/10403/9088/990/63967/995/26271/79915/672/6240/6790/84930/29980/51514/1111/641/580/994/5885/4361/11073/11200/79621/1019/1017/808/805/55920/7157/5932/51343/10657/2273/1785/4869/4683	45
BP	GO:0008380	RNA splicing	78/849	478/18870	1.70360701797829e-23	1.0798834336349e-21	9.15370935033112e-22	23658/10189/3181/6637/25804/6628/10212/11168/8175/6632/4904/220988/51729/6428/8570/3191/51319/10147/27258/6626/10772/10465/55110/4841/2521/10921/4691/4686/79622/10250/10432/10262/1659/6636/10946/10236/27316/6633/23020/116461/5725/3178/11157/6635/85437/22913/1665/9775/11338/10992/6627/6426/10657/9967/6421/6631/11193/10922/51691/1660/3192/6427/6429/10915/51362/84844/51574/6432/3183/56943/3185/4869/…	78
BP	GO:0006275	regulation of DNA replication	39/849	124/18870	8.7059685969173e-23	5.43738950457467e-21	4.60904219836798e-21	890/157570/983/4173/4171/990/4176/26271/81620/79915/144455/5111/5984/4174/64710/641/5983/4172/10926/51053/5982/5985/9126/86/1017/10856/8914/23244/4175/7157/79075/55704/54108/23595/1660/54107/23560/64769/4683	39
BP	GO:0008608	attachment of spindle microtubules to kinetochore	26/849	49/18870	1.43857098132429e-22	8.85450863432503e-21	7.50558772864848e-21	11004/83540/332/55143/57405/9212/10615/151648/57082/4751/1062/891/10403/29127/90417/81620/3619/9735/1894/9184/55055/79980/55920/5925/1060/3192	26
BP	GO:0071897	DNA biosynthetic process	47/849	194/18870	8.04519599390715e-22	4.88113534087481e-20	4.13752936829511e-20	890/9212/7083/7298/1063/9768/4751/6240/5111/5984/51514/1111/3978/5983/7398/5422/5982/3181/5985/4361/10714/3184/6117/22948/10459/65057/10728/1736/7027/10694/7157/79075/5981/3320/54108/6950/5073/3178/5425/7520/3192/1032/3183/10575/54107/55651/64769	47
BP	GO:0000086	G2/M transition of mitotic cell cycle	40/849	140/18870	1.32942993537658e-21	7.95223793738639e-20	6.74077150331787e-20	890/983/9212/9833/2305/1063/9928/5347/891/9088/990/63967/995/26271/672/6240/6790/84930/29980/51514/1111/641/580/994/5885/4361/11073/11200/79621/1019/1017/808/805/55920/5932/51343/10657/2273/1785/4683	40
BP	GO:0010639	negative regulation of organelle organization	64/849	363/18870	2.94960487279142e-21	1.73985720760349e-19	1.47480243639571e-19	83540/22974/332/7153/55143/57405/9212/701/991/699/7272/4085/57082/1063/11130/5347/891/10403/9319/26586/26271/672/54908/3925/3619/9735/1111/348654/11013/5216/5810/9184/7517/55055/10198/5885/292/55755/9738/10459/7515/10105/142/65057/25906/7157/4976/10432/7175/3178/9882/10201/9031/3192/5716/56984/79598/3183/4869/50810/829/10449/2665/4683	64
BP	GO:0000723	telomere maintenance	41/849	156/18870	1.29896020187885e-20	7.55710133887597e-19	6.40583113255321e-19	9212/4751/2237/9401/675/9156/5111/641/9134/7517/3181/6119/4361/3184/6117/22948/10459/86/7515/10856/6118/142/65057/10728/55183/1736/2547/10694/5591/5981/3320/6950/5073/3178/55719/7520/3192/3183/10575/55651/4683	41
BP	GO:0051225	spindle assembly	38/849	133/18870	1.3795733527293e-20	7.91763247167748e-19	6.71143793219659e-19	9493/22974/332/3832/55143/259266/9212/10615/9133/991/3833/4751/24137/5347/4605/9055/10403/29127/26271/29899/203068/6790/3619/29901/440145/8243/11200/9126/55835/55125/54801/3837/7175/10735/3796/115106/3192/79598	38
BP	GO:0032392	DNA geometric change	31/849	85/18870	1.51572301231476e-20	8.58303417773436e-19	7.27547045911083e-19	7153/4173/4171/4176/83990/9837/9401/3148/8318/51659/3146/3149/5984/4174/84296/641/5983/4172/5982/3181/5985/4361/10856/2547/4175/89797/79075/7520/1660/5965/4683	31
BP	GO:0071103	DNA conformation change	31/849	92/18870	2.25275354370769e-19	1.25887425001665e-17	1.06709378386154e-17	7153/4173/4171/4176/83990/9837/9401/3148/8318/51659/3146/3149/5984/4174/84296/641/5983/4172/5982/3181/5985/4361/10856/2547/4175/89797/79075/7520/1660/5965/4683	31
BP	GO:0032200	telomere organization	43/849	187/18870	3.87980317352292e-19	2.1399381919418e-17	1.81393395125747e-17	9212/4751/2237/2146/9401/675/9156/5111/641/9134/7517/3181/6119/4361/3184/6117/22948/10459/86/7515/10856/6118/142/65057/10728/55183/1736/2547/10694/8520/5591/5981/3320/6950/5073/3178/55719/7520/3192/3183/10575/55651/4683	43
BP	GO:1903046	meiotic cell cycle process	46/849	214/18870	3.98406620752824e-19	2.16927297222724e-17	1.83879978808996e-17	83540/7153/259266/9133/84057/151648/991/10635/7272/23397/9232/5347/10403/9319/9088/2177/995/29893/1164/83990/26271/10592/675/9918/10051/23310/6790/3619/84930/7283/81930/80010/55706/4603/5810/994/9134/5885/4361/378708/2956/201254/7314/3622/51343/1060	46
BP	GO:0006403	RNA localization	44/849	197/18870	4.97319593966801e-19	2.67356495642659e-17	2.26626650415251e-17	9793/55706/5901/10189/3181/79023/57122/9818/22948/10212/10856/51602/7884/4904/6428/8570/1736/56000/10694/2091/29074/55110/7514/3837/23636/4686/6950/7175/5073/3178/51808/9775/6426/10657/1660/3192/6432/10575/11052/56943/4869/55651/10204/51637	44
BP	GO:1902749	regulation of cell cycle G2/M phase transition	34/849	116/18870	6.0543756692314e-19	3.21411668340322e-17	2.72446905115413e-17	983/9212/1063/9928/5347/891/9088/990/63967/995/26271/79915/672/6240/6790/29980/51514/1111/641/580/994/5885/4361/11073/79621/1019/1017/55920/7157/5932/51343/2273/4869/4683	34
BP	GO:0007098	centrosome cycle	36/849	138/18870	3.8430636044466e-18	2.01499890470182e-16	1.70802826864293e-16	983/3832/151648/9768/4751/5347/10403/10733/675/672/6790/9793/7516/1111/5902/29901/348654/22995/7517/55755/9738/85459/1017/55835/55125/80817/9662/54801/7514/23636/10432/115106/7846/117178/51199/4869	36
BP	GO:2001252	positive regulation of chromosome organization	32/849	109/18870	6.2377492590298e-18	3.23069769549995e-16	2.73852406493991e-16	64151/983/9212/699/23397/4751/2237/54892/10592/9918/10051/23310/3181/5885/4361/3184/22948/86/1017/10856/65057/1736/10155/10694/6950/7175/5073/3178/55719/7520/10575/4683	32
BP	GO:0034502	protein localization to chromosome	33/849	119/18870	1.28885922471535e-17	6.59492184020009e-16	5.59023278189789e-16	157570/983/9212/701/7272/57082/1058/5347/2146/675/54908/9735/9184/7443/55055/5885/55166/6117/22948/10856/6118/4436/142/65057/1736/7518/55920/10694/5925/6950/55719/7520/10575	33
BP	GO:0031570	DNA integrity checkpoint signaling	35/849	135/18870	1.39591646890626e-17	7.05768719457722e-16	5.98249915245538e-16	983/51512/5347/990/63967/2177/83990/81620/675/672/1869/8318/79968/29980/55159/51514/1111/641/580/5810/83695/4361/11073/11200/79621/1017/6118/51776/4436/261726/8914/7157/5591/51343/4683	35
BP	GO:0090307	mitotic spindle assembly	26/849	71/18870	1.68975370385846e-17	8.44280468269042e-16	7.15660392222404e-16	9493/22974/332/3832/55143/9212/991/3833/4751/24137/5347/4605/9055/29127/3619/440145/8243/11200/9126/55125/3837/7175/10735/3796/3192/79598	26
BP	GO:0034508	centromere complex assembly	18/849	30/18870	2.48840641878526e-17	1.22886768146291e-15	1.04165850088685e-15	9787/1063/1058/1062/64105/55355/55839/387103/64946/11339/23421/9735/401541/4678/201254/80152/5925/1060	18
BP	GO:0032508	DNA duplex unwinding	27/849	79/18870	3.15476362268226e-17	1.54003231098064e-15	1.30541943007542e-15	7153/4173/4171/4176/83990/9837/9401/8318/51659/5984/4174/84296/641/5983/4172/5982/5985/4361/10856/2547/4175/89797/79075/7520/1660/5965/4683	27
BP	GO:1901976	regulation of cell cycle checkpoint	21/849	46/18870	9.7527644561702e-17	4.70681711879032e-15	3.98976727752417e-15	332/55143/9212/4085/57082/891/10403/675/672/3619/79968/55159/348654/580/7517/55755/79621/6118/51776/25906/7175	21
BP	GO:0010389	regulation of G2/M transition of mitotic cell cycle	30/849	104/18870	1.16720006492268e-16	5.56977379295124e-15	4.72125868957487e-15	983/9212/1063/9928/5347/891/990/63967/995/26271/672/6240/6790/29980/51514/1111/641/580/994/5885/4361/11073/79621/1019/1017/55920/5932/51343/2273/4683	30
BP	GO:0042770	signal transduction in response to DNA damage	40/849	189/18870	1.50369726570028e-16	7.09578031936566e-15	6.01478906280113e-15	983/51512/2305/5347/63967/2177/83990/79915/675/672/1869/144455/79968/29980/55159/51514/1111/641/580/5810/83695/4361/11073/11200/79621/10459/1017/6118/51776/4436/261726/7157/5591/5366/51343/4282/5716/4869/9521/4683	40
BP	GO:0090329	regulation of DNA-templated DNA replication	21/849	47/18870	1.68915642187917e-16	7.88334870738553e-15	6.68237705358792e-15	4173/4171/4176/26271/81620/144455/5111/5984/4174/641/5983/4172/10926/51053/5982/5985/1017/8914/4175/79075/4683	21
BP	GO:0006270	DNA replication initiation	19/849	37/18870	1.73325895279559e-16	8.00125083969878e-15	6.78231764137406e-15	23594/4173/4171/990/4176/55388/81620/8318/4174/5557/5422/4172/51053/9134/11073/1017/4175/23595/4683	19
BP	GO:0031023	microtubule organizing center organization	36/849	154/18870	1.77110956013713e-16	8.08806699129289e-15	6.85590797472437e-15	983/3832/151648/9768/4751/5347/10403/10733/675/672/6790/9793/7516/1111/5902/29901/348654/22995/7517/55755/9738/85459/1017/55835/55125/80817/9662/54801/7514/23636/10432/115106/7846/117178/51199/4869	36
BP	GO:0051383	kinetochore organization	15/849	21/18870	2.34218122176591e-16	1.05821740945105e-14	8.97005574293329e-15	83540/9787/1063/1058/1062/64105/10403/387103/10592/10051/64946/9735/201254/80152/1060	15
BP	GO:1905820	positive regulation of chromosome separation	17/849	29/18870	3.38678413894961e-16	1.51407076190726e-14	1.28341293686511e-14	11065/64151/332/9787/55143/9212/991/23397/54892/10592/9918/10051/23310/3619/5925/51529/51433	17
BP	GO:0140013	meiotic nuclear division	40/849	194/18870	3.9012439453678e-16	1.72589406624761e-14	1.46296647951292e-14	83540/7153/259266/9133/84057/151648/991/10635/7272/23397/9232/5347/10403/9319/2177/29893/1164/83990/26271/10592/675/10051/6790/3619/84930/81930/80010/55706/4603/5810/994/9134/5885/4361/378708/201254/7314/3622/51343/1060	40
BP	GO:0051656	establishment of organelle localization	65/849	469/18870	4.79599849964601e-16	2.09985625030893e-14	1.77995820605419e-14	11004/83540/51203/332/55143/57405/9212/10615/151648/4085/57082/1063/3833/4001/1058/4751/9928/1062/5347/891/10403/113130/29127/90417/84722/81620/29899/54908/81610/3835/89958/84823/3619/81930/9735/1894/5901/9184/55055/55166/55755/79980/7314/7430/55920/7514/3837/23636/4976/5925/10640/1072/10726/1060/25777/3192/8723/7846/1785/3799/4869/23224/5880/79036/10959	65
BP	GO:0044786	cell cycle DNA replication	20/849	44/18870	5.87778473476031e-16	2.54723997638031e-14	2.15918622909562e-14	7083/4173/4171/2237/26271/81620/9837/79915/675/144455/8318/5111/29980/3978/641/5422/4172/10926/51053/4175	20
BP	GO:0007080	mitotic metaphase chromosome alignment	22/849	57/18870	1.40137059150766e-15	6.01173828498286e-14	5.09589306002786e-14	11004/83540/332/55143/9212/3833/9928/1062/891/10403/113130/84722/81620/54908/3835/3619/81930/3837/23636/10726/1060/3192	22
BP	GO:0051984	positive regulation of chromosome segregation	16/849	27/18870	2.01181917718649e-15	8.54419604551103e-14	7.24254903787137e-14	64151/332/983/55143/9212/23397/891/990/54892/10592/9918/10051/23310/3619/55920/3192	16
BP	GO:0000077	DNA damage checkpoint signaling	31/849	126/18870	4.89519057685447e-15	2.05840340395059e-13	1.7448204036313e-13	983/51512/5347/63967/2177/83990/675/672/1869/79968/29980/55159/51514/1111/641/580/5810/83695/4361/11073/11200/79621/1017/6118/51776/4436/261726/7157/5591/51343/4683	31
BP	GO:0051988	regulation of attachment of spindle microtubules to kinetochore	14/849	21/18870	1.08752864143153e-14	4.52817072564677e-13	3.83833638152304e-13	332/55143/9212/10615/4751/891/29127/90417/3619/9735/1894/55055/55920/3192	14
BP	GO:0045739	positive regulation of DNA repair	31/849	130/18870	1.24377613784913e-14	5.12846335674296e-13	4.34717873422997e-13	10635/2305/672/5111/3146/2187/7398/60/10459/86/7515/10856/8089/142/8914/55183/10155/9643/9274/5591/2521/165918/10902/7336/6597/8289/55719/1660/7334/23347/64769	31
BP	GO:0006282	regulation of DNA repair	40/849	215/18870	1.51769856303603e-14	6.19775557424426e-13	5.25357194897088e-13	10635/2305/55010/672/116028/5111/3146/7913/1111/2187/7468/7398/580/60/10459/86/7515/10856/6118/8089/142/8914/55183/10155/9643/9274/5591/2521/165918/10902/7336/6597/8289/55719/1660/7334/23347/56943/5531/64769	40
BP	GO:0033260	nuclear DNA replication	18/849	40/18870	2.13035880437865e-14	8.6167941354249e-13	7.30408732929824e-13	7083/4173/4171/2237/81620/9837/79915/675/8318/5111/29980/3978/641/5422/4172/10926/51053/4175	18
BP	GO:0006271	DNA strand elongation involved in DNA replication	12/849	15/18870	2.56302651349067e-14	1.02690317007499e-12	8.70461834770416e-13	4173/4176/9837/5111/5984/3978/5983/5422/4172/10714/5425/54107	12
BP	GO:2000278	regulation of DNA biosynthetic process	29/849	117/18870	3.03136648003064e-14	1.19255852454751e-12	1.01088078369932e-12	890/9212/4751/5111/5984/1111/5983/7398/5982/3181/5985/3184/22948/65057/10728/1736/7027/10694/7157/79075/3320/6950/5073/3178/7520/3192/3183/10575/64769	29
BP	GO:0065004	protein-DNA complex assembly	42/849	240/18870	3.03264235109797e-14	1.19255852454751e-12	1.01088078369932e-12	9787/1063/1058/55723/1062/64105/55355/55839/4171/387103/81620/3148/64946/11339/8318/10036/23234/3146/23421/9735/51053/401541/4678/4676/201254/50809/11198/80152/6749/8520/7157/5928/10541/5925/54108/4673/1060/6597/2957/54107/4869/29079	42
BP	GO:0007062	sister chromatid cohesion	21/849	59/18870	4.18032970508872e-14	1.62879451903778e-12	1.38065935213939e-12	157570/701/151648/991/699/5347/113130/151246/2237/3835/5885/8243/4361/9126/23244/79892/80218/79075/5925/10735/55719	21
BP	GO:0061982	meiosis I cell cycle process	31/849	136/18870	4.6928143945282e-14	1.8118529757783e-12	1.53583016548196e-12	7153/9133/84057/991/10635/9232/5347/10403/9319/9088/2177/995/29893/1164/83990/26271/675/6790/80010/55706/4603/994/9134/5885/4361/378708/2956/201254/7314/3622/1060	31
BP	GO:0022616	DNA strand elongation	17/849	37/18870	7.38743479060991e-14	2.82652572574056e-12	2.39592479695456e-12	4173/4176/9837/5111/5984/64710/3978/5983/5422/4172/4361/10714/86/10856/5425/54107/4683	17
BP	GO:0050657	nucleic acid transport	33/849	158/18870	1.03113855847143e-13	3.87543845825499e-12	3.2850431951302e-12	9793/55706/5901/10189/3181/79023/57122/9818/10212/7884/4904/6428/8570/56000/29074/55110/7514/3837/23636/4686/7175/3178/51808/9775/6426/10657/1660/6432/11052/56943/4869/10204/51637	33
BP	GO:0050658	RNA transport	33/849	158/18870	1.03113855847143e-13	3.87543845825499e-12	3.2850431951302e-12	9793/55706/5901/10189/3181/79023/57122/9818/10212/7884/4904/6428/8570/56000/29074/55110/7514/3837/23636/4686/7175/3178/51808/9775/6426/10657/1660/6432/11052/56943/4869/10204/51637	33
BP	GO:2000779	regulation of double-strand break repair	30/849	133/18870	1.61901726312794e-13	6.03154940044243e-12	5.11268609408823e-12	10635/2305/55010/116028/7913/1111/2187/7468/60/10459/86/10856/6118/8089/142/8914/55183/9643/9274/5591/2521/10902/7336/6597/8289/55719/7334/23347/5531/64769	30
BP	GO:0051236	establishment of RNA localization	33/849	161/18870	1.81244512006934e-13	6.69343863037782e-12	5.67374124543446e-12	9793/55706/5901/10189/3181/79023/57122/9818/10212/7884/4904/6428/8570/56000/29074/55110/7514/3837/23636/4686/7175/3178/51808/9775/6426/10657/1660/6432/11052/56943/4869/10204/51637	33
BP	GO:0006268	DNA unwinding involved in DNA replication	13/849	21/18870	4.12136479447241e-13	1.47087699849784e-11	1.24679943362191e-11	4173/4171/4176/9837/9401/8318/51659/4174/84296/641/4172/4175/5965	13
BP	GO:0090231	regulation of spindle checkpoint	13/849	21/18870	4.12136479447241e-13	1.47087699849784e-11	1.24679943362191e-11	332/55143/9212/4085/57082/891/10403/3619/348654/7517/55755/25906/7175	13
BP	GO:0090266	regulation of mitotic cell cycle spindle assembly checkpoint	13/849	21/18870	4.12136479447241e-13	1.47087699849784e-11	1.24679943362191e-11	332/55143/9212/4085/57082/891/10403/3619/348654/7517/55755/25906/7175	13
BP	GO:1903504	regulation of mitotic spindle checkpoint	13/849	21/18870	4.12136479447241e-13	1.47087699849784e-11	1.24679943362191e-11	332/55143/9212/4085/57082/891/10403/3619/348654/7517/55755/25906/7175	13
BP	GO:0000082	G1/S transition of mitotic cell cycle	41/849	252/18870	7.54219477055971e-13	2.66930843254726e-11	2.26265843116791e-11	890/6241/983/51512/1033/9928/990/128239/2146/6240/1869/144455/55159/5933/1031/10926/9134/1029/11200/1019/60/86/1017/6118/55835/7027/10263/7157/9274/5591/1978/5925/5932/5721/6597/10657/8289/5127/2273/1032/1981	41
BP	GO:0044843	cell cycle G1/S phase transition	43/849	279/18870	1.37730359799059e-12	4.83422180220333e-11	4.09776277088109e-11	890/6241/983/51512/1033/9928/990/128239/2146/6240/1869/144455/81610/55159/5933/1031/10926/9134/1029/11200/1019/60/86/1017/6118/55835/7027/10263/7157/9274/5591/1978/5925/5932/5721/6597/10657/8289/5127/2273/1032/51603/1981	43
BP	GO:2000573	positive regulation of DNA biosynthetic process	21/849	69/18870	1.41727957821804e-12	4.9337593186e-11	4.18213646031552e-11	890/9212/4751/5111/5984/5983/7398/5982/5985/22948/65057/10728/1736/10694/79075/3320/6950/5073/3178/7520/10575	21
BP	GO:0006913	nucleocytoplasmic transport	47/849	330/18870	2.30217377950436e-12	7.88494519480242e-11	6.68373032759329e-11	983/3838/5902/1894/55706/5901/580/10189/3181/1434/79023/57122/9818/10212/5905/6428/10155/56000/51319/3843/55110/7514/7157/3837/23636/4686/10541/3320/7175/3178/55705/51808/9775/23039/10657/948/1660/5501/26953/11052/56943/4869/7295/10204/9531/11315/7329	47
BP	GO:0051169	nuclear transport	47/849	330/18870	2.30217377950436e-12	7.88494519480242e-11	6.68373032759329e-11	983/3838/5902/1894/55706/5901/580/10189/3181/1434/79023/57122/9818/10212/5905/6428/10155/56000/51319/3843/55110/7514/7157/3837/23636/4686/10541/3320/7175/3178/55705/51808/9775/23039/10657/948/1660/5501/26953/11052/56943/4869/7295/10204/9531/11315/7329	47
BP	GO:2000781	positive regulation of double-strand break repair	23/849	86/18870	2.50675864346356e-12	8.51696316703179e-11	7.21946489317505e-11	10635/2305/2187/60/10459/86/10856/8089/142/8914/55183/9643/9274/5591/2521/10902/7336/6597/8289/55719/7334/23347/64769	23
BP	GO:0044774	mitotic DNA integrity checkpoint signaling	23/849	87/18870	3.26481338389029e-12	1.10044940010969e-10	9.32803823968653e-11	983/51512/5347/990/63967/2177/672/29980/55159/51514/1111/641/4361/11073/11200/1017/6118/51776/4436/7157/5591/51343/4683	23
BP	GO:0000910	cytokinesis	34/849	188/18870	3.34956309198419e-12	1.12012554737455e-10	9.49482451271108e-11	55165/9493/54443/51203/332/55143/9212/1058/9928/24137/9585/5347/9055/10112/29127/990/128239/26586/675/144455/11113/6790/3925/3619/1894/994/9738/808/805/23636/5300/10640/1072/11258	34
BP	GO:1903241	U2-type prespliceosome assembly	13/849	24/18870	4.45743416864705e-12	1.47896272767531e-10	1.25365335993198e-10	6637/6628/8175/6632/10262/6636/10946/6633/6635/10992/6627/84844/6634	13
BP	GO:0051298	centrosome duplication	21/849	75/18870	8.55092582671018e-12	2.81517689814249e-10	2.38630488187261e-10	10403/10733/675/672/9793/29901/348654/22995/7517/55755/9738/85459/1017/55835/55125/80817/9662/7514/23636/10432/4869	21
BP	GO:0044773	mitotic DNA damage checkpoint signaling	22/849	83/18870	9.12936066395122e-12	2.9824919030616e-10	2.52813064540188e-10	983/51512/5347/63967/2177/672/29980/55159/51514/1111/641/4361/11073/11200/1017/6118/51776/4436/7157/5591/51343/4683	22
BP	GO:0000018	regulation of DNA recombination	28/849	136/18870	1.10399464547307e-11	3.57913378574359e-10	3.03387841504048e-10	10635/55010/79915/3838/116028/1111/2187/641/7468/10189/4361/60/10459/86/2956/10856/6118/4436/8089/142/8914/55183/9643/2521/10902/23347/5531/64769	28
BP	GO:0051382	kinetochore assembly	11/849	17/18870	1.3861096784384e-11	4.45970288206656e-10	3.78029912301381e-10	9787/1063/1058/1062/64105/387103/64946/9735/201254/80152/1060	11
BP	GO:0032465	regulation of cytokinesis	23/849	93/18870	1.46809805283624e-11	4.68797927097405e-10	3.97379924075973e-10	9493/332/55143/9212/9928/9585/5347/9055/10112/29127/990/675/144455/11113/6790/3619/1894/994/9738/808/805/23636/5300	23
BP	GO:0007064	mitotic sister chromatid cohesion	14/849	31/18870	1.62737578294525e-11	5.15780966430483e-10	4.37205434224097e-10	157570/151648/991/699/113130/5885/8243/9126/23244/80218/79075/5925/10735/55719	14
BP	GO:0007127	meiosis I	27/849	129/18870	1.71986100117631e-11	5.41055531258947e-10	4.58629600313682e-10	7153/9133/84057/10635/9232/5347/10403/9319/2177/29893/1164/83990/26271/675/6790/80010/55706/4603/994/9134/5885/4361/378708/201254/7314/3622/1060	27
BP	GO:0031297	replication fork processing	17/849	49/18870	1.81333575671071e-11	5.66267423437528e-10	4.80000641482247e-10	675/672/5111/29980/55159/64710/63901/348654/641/580/10189/4361/378708/142/201254/5932/4683	17
BP	GO:0045005	DNA-templated DNA replication maintenance of fidelity	18/849	56/18870	2.0193498644765e-11	6.25998457987715e-10	5.30632081176306e-10	675/672/5111/29980/55159/64710/63901/348654/641/580/10189/4361/378708/142/8914/201254/5932/4683	18
BP	GO:0015931	nucleobase-containing compound transport	36/849	225/18870	3.13583353531364e-11	9.65064132208479e-10	8.18043530951384e-10	9793/55706/5901/10189/3181/292/79023/57122/9818/10212/7884/4904/6428/8570/56000/29074/55110/961/7514/3837/23636/4686/7175/2030/3178/51808/9775/6426/10657/1660/6432/11052/56943/4869/10204/51637	36
BP	GO:0000281	mitotic cytokinesis	22/849	88/18870	3.23161796829819e-11	9.87387159090821e-10	8.36965804739099e-10	55165/9493/54443/51203/332/55143/9212/1058/24137/9585/5347/10112/29127/128239/26586/11113/3925/3619/1894/23636/10640/1072	22
BP	GO:0010569	regulation of double-strand break repair via homologous recombination	20/849	73/18870	4.15929633035083e-11	1.26175225107143e-09	1.06953334209021e-09	10635/55010/116028/1111/2187/60/10459/86/10856/6118/8089/142/8914/55183/9643/2521/10902/23347/5531/64769	20
BP	GO:0010833	telomere maintenance via telomere lengthening	21/849	81/18870	4.29003387461746e-11	1.29218254365251e-09	1.09532779777467e-09	9212/4751/3181/4361/6117/22948/142/65057/10728/1736/10694/5981/3320/6950/5073/3178/7520/3192/3183/10575/55651	21
BP	GO:0045132	meiotic chromosome segregation	22/849	91/18870	6.59119138668703e-11	1.97132322670844e-09	1.67100626704742e-09	83540/259266/9133/84057/151648/7272/23397/9232/5347/10403/9319/2177/29893/83990/26271/10592/10051/6790/55706/9134/4361/1060	22
BP	GO:0030174	regulation of DNA-templated DNA replication initiation	10/849	15/18870	7.89326409333837e-11	2.31190983478676e-09	1.9597069473116e-09	4173/4171/4176/81620/4174/4172/51053/1017/4175/4683	10
BP	GO:0034501	protein localization to kinetochore	10/849	15/18870	7.89326409333837e-11	2.31190983478676e-09	1.9597069473116e-09	983/9212/7272/57082/54908/9735/9184/55055/55166/55920	10
BP	GO:1903083	protein localization to condensed chromosome	10/849	15/18870	7.89326409333837e-11	2.31190983478676e-09	1.9597069473116e-09	983/9212/7272/57082/54908/9735/9184/55055/55166/55920	10
BP	GO:0051168	nuclear export	30/849	168/18870	8.75121823932775e-11	2.53298757440372e-09	2.14710507837377e-09	5901/580/10189/3181/1434/57122/10212/5905/6428/56000/55110/7514/23636/4686/10541/7175/3178/51808/9775/23039/10657/1660/11052/56943/4869/7295/10204/9531/11315/7329	30
BP	GO:0035825	homologous recombination	19/849	68/18870	8.76734573669288e-11	2.53298757440372e-09	2.14710507837377e-09	7153/84057/10635/29128/9319/2177/29893/83990/672/64710/80010/580/5885/4361/11073/378708/201254/5932/4683	19
BP	GO:1901989	positive regulation of cell cycle phase transition	25/849	119/18870	8.86760335287142e-11	2.54464266484087e-09	2.1569845993471e-09	11065/6241/983/9787/991/891/113130/990/995/26271/2146/79915/6240/81610/51514/994/1019/55835/7027/55920/5925/51529/4869/1981/51433	25
BP	GO:0007004	telomere maintenance via telomerase	19/849	69/18870	1.15946092549339e-10	3.30485271850364e-09	2.80138210186322e-09	9212/4751/4361/6117/22948/65057/10728/1736/10694/5981/3320/6950/5073/3178/7520/3192/3183/10575/55651	19
BP	GO:0000727	double-strand break repair via break-induced replication	9/849	12/18870	1.41162131428227e-10	3.94418139589264e-09	3.34331363908959e-09	4173/4171/4176/8318/51659/4174/84296/4172/4175	9
BP	GO:0090232	positive regulation of spindle checkpoint	9/849	12/18870	1.41162131428227e-10	3.94418139589264e-09	3.34331363908959e-09	332/55143/9212/4085/10403/3619/348654/7517/7175	9
BP	GO:0090267	positive regulation of mitotic cell cycle spindle assembly checkpoint	9/849	12/18870	1.41162131428227e-10	3.94418139589264e-09	3.34331363908959e-09	332/55143/9212/4085/10403/3619/348654/7517/7175	9
BP	GO:1902750	negative regulation of cell cycle G2/M phase transition	19/849	70/18870	1.52508644346809e-10	4.23336086628037e-09	3.58843869051314e-09	983/9212/5347/9088/990/63967/672/29980/51514/1111/641/580/5885/4361/11073/5932/51343/2273/4683	19
BP	GO:1902969	mitotic DNA replication	10/849	16/18870	2.01987695435414e-10	5.57040092541691e-09	4.72179028290579e-09	7083/4173/4171/9837/675/8318/3978/5422/4172/4175	10
BP	GO:0051315	attachment of mitotic spindle microtubules to kinetochore	11/849	21/18870	3.34612829472734e-10	9.16839152755292e-09	7.77165281356028e-09	11004/83540/332/55143/9212/1062/10403/81620/3619/1060/3192	11
BP	GO:0051053	negative regulation of DNA metabolic process	27/849	146/18870	3.37881879971066e-10	9.19861759126357e-09	7.79727415317845e-09	990/55010/26271/81620/116028/1111/2187/641/51053/10459/7515/2956/4436/142/65057/8914/23244/55183/10155/7157/3178/7520/3192/23347/3183/23560/4683	27
BP	GO:1903312	negative regulation of mRNA metabolic process	22/849	99/18870	3.80980762219384e-10	1.03058936123931e-08	8.73586461139989e-09	1869/580/3181/3184/4904/3182/10772/2521/10921/27316/5725/11338/9967/1660/3192/6429/6432/3183/4869/23367/10492/8148	22
BP	GO:0010212	response to ionizing radiation	26/849	138/18870	4.69933175971804e-10	1.26316847996978e-08	1.07073381866993e-08	10635/2177/675/672/6240/7516/55159/64710/1894/641/580/5810/83695/11073/11200/51776/4436/142/7518/2547/121457/7157/5591/165918/7520/79073	26
BP	GO:0006278	RNA-templated DNA biosynthetic process	19/849	75/18870	5.56998419231379e-10	1.48123012674394e-08	1.25557533700923e-08	9212/4751/4361/6117/22948/65057/10728/1736/10694/5981/3320/6950/5073/3178/7520/3192/3183/10575/55651	19
BP	GO:0010972	negative regulation of G2/M transition of mitotic cell cycle	18/849	67/18870	5.58033483115213e-10	1.48123012674394e-08	1.25557533700923e-08	983/9212/5347/990/63967/672/29980/51514/1111/641/580/5885/4361/11073/5932/51343/2273/4683	18
BP	GO:0031055	chromatin remodeling at centromere	8/849	10/18870	6.7524427282979e-10	1.7702237201902e-08	1.50054282851064e-08	1058/55355/55839/387103/11339/23421/401541/4678	8
BP	GO:0034080	CENP-A containing chromatin assembly	8/849	10/18870	6.7524427282979e-10	1.7702237201902e-08	1.50054282851064e-08	1058/55355/55839/387103/11339/23421/401541/4678	8
BP	GO:2000045	regulation of G1/S transition of mitotic cell cycle	30/849	183/18870	7.59625608530489e-10	1.97922083400551e-08	1.67770073049679e-08	6241/51512/9928/990/2146/6240/1869/144455/55159/5933/1031/1029/11200/60/86/1017/6118/55835/7027/10263/7157/9274/5591/5925/5721/6597/8289/2273/1032/1981	30
BP	GO:1901970	positive regulation of mitotic sister chromatid separation	10/849	18/18870	1.01642343730898e-09	2.61621232621288e-08	2.21765113594687e-08	11065/332/9787/55143/9212/991/3619/5925/51529/51433	10
BP	GO:1901978	positive regulation of cell cycle checkpoint	10/849	18/18870	1.01642343730898e-09	2.61621232621288e-08	2.21765113594687e-08	332/55143/9212/4085/10403/3619/348654/7517/51776/7175	10
BP	GO:0032204	regulation of telomere maintenance	22/849	104/18870	1.0371036966309e-09	2.65336108409123e-08	2.24914054691039e-08	9212/4751/3181/4361/3184/22948/86/7515/10856/142/65057/1736/10694/6950/5073/3178/55719/7520/3192/3183/10575/4683	22
BP	GO:0051231	spindle elongation	9/849	14/18870	1.18379123742662e-09	3.0105157996113e-08	2.55188530223704e-08	9493/332/3832/55143/9212/24137/9055/29127/3619	9
BP	GO:1902806	regulation of cell cycle G1/S phase transition	32/849	209/18870	1.2266667746047e-09	3.10098439984891e-08	2.62857165986722e-08	6241/51512/9928/990/2146/6240/1869/144455/81610/55159/5933/1031/1029/11200/60/86/1017/6118/55835/7027/10263/7157/9274/5591/5925/5721/6597/8289/2273/1032/51603/1981	32
BP	GO:1901992	positive regulation of mitotic cell cycle phase transition	21/849	98/18870	1.93542002476115e-09	4.86374487879325e-08	4.12278821842612e-08	11065/6241/983/9787/991/891/113130/990/995/26271/6240/51514/994/1019/55835/7027/55920/5925/51529/1981/51433	21
BP	GO:0061640	cytoskeleton-dependent cytokinesis	23/849	117/18870	1.98832134597456e-09	4.96729456256116e-08	4.21056285029908e-08	55165/9493/54443/51203/332/55143/9212/1058/24137/9585/5347/10112/29127/128239/26586/11113/3925/3619/1894/23636/10640/1072/11258	23
BP	GO:0007076	mitotic chromosome condensation	10/849	19/18870	2.05921954705967e-09	5.11433065284352e-08	4.33519904644141e-08	64151/51203/23397/5347/113130/10592/9918/10051/23310/9031	10
BP	GO:0051256	mitotic spindle midzone assembly	8/849	11/18870	2.37786103396608e-09	5.87138128561275e-08	4.97691844318481e-08	9493/332/55143/9212/24137/9055/29127/3619	8
BP	GO:0045931	positive regulation of mitotic cell cycle	24/849	128/18870	2.41826987389479e-09	5.93664286383305e-08	5.03223788787355e-08	11065/6241/983/9787/991/891/113130/990/995/26271/675/6240/6790/51514/994/1019/55835/7027/55920/1978/5925/51529/1981/51433	24
BP	GO:0006303	double-strand break repair via nonhomologous end joining	17/849	65/18870	2.64421517544675e-09	6.45401255754158e-08	5.47079001816569e-08	3148/3146/7913/7468/5422/4361/10213/10459/7515/286257/55183/7518/2547/5591/165918/7520/23347	17
BP	GO:0050684	regulation of mRNA processing	24/849	129/18870	2.84659722056826e-09	6.90828479757336e-08	5.8558571394547e-08	580/3181/6428/3191/10772/55110/10921/4691/4686/10250/10262/27316/5725/3178/123169/11338/10657/9967/1660/3192/6429/51574/6432/4869	24
BP	GO:0007099	centriole replication	14/849	43/18870	2.90365986292279e-09	7.00672922604152e-08	5.93930426506934e-08	10733/672/22995/55755/9738/85459/1017/55835/55125/80817/9662/23636/10432/4869	14
BP	GO:0045814	negative regulation of gene expression, epigenetic	23/849	120/18870	3.33151828805602e-09	7.99376167761237e-08	6.77596939943597e-08	4001/29128/2146/26147/672/3070/84823/3146/1111/1786/53615/1017/55183/10155/11335/3622/23512/8520/3066/5925/7175/23347/54107	23
BP	GO:0006405	RNA export from nucleus	20/849	92/18870	3.59516031662414e-09	8.57789093522625e-08	7.27111075272298e-08	5901/10189/3181/57122/10212/6428/56000/55110/7514/23636/4686/7175/3178/51808/9775/10657/1660/11052/56943/4869	20
BP	GO:1903311	regulation of mRNA metabolic process	43/849	362/18870	6.41815398470987e-09	1.52278770799234e-07	1.2908019187126e-07	1869/11340/580/3181/3184/4904/3182/6428/8570/3191/10772/55110/2521/23404/10921/4691/4686/10250/10262/5073/10236/27316/5725/3178/123169/9775/11338/9125/10657/9967/5393/10922/1660/3192/6429/51574/6432/3183/23589/4869/23367/10492/8148	43
BP	GO:0034504	protein localization to nucleus	39/849	310/18870	6.59649749255637e-09	1.55640693616038e-07	1.31929949851127e-07	983/4001/5347/3838/84823/1894/5901/580/1434/57122/9818/22948/142/5905/1736/3068/10155/10694/3843/7514/7157/3837/23636/5300/3320/6950/7175/55705/25777/948/3192/26953/51574/10575/4869/7295/10204/9531/11315	39
BP	GO:0000022	mitotic spindle elongation	8/849	12/18870	6.85125883904176e-09	1.60758543035416e-07	1.36268131605251e-07	9493/332/55143/9212/24137/9055/29127/3619	8
BP	GO:0044818	mitotic G2/M transition checkpoint	15/849	53/18870	6.98411278123882e-09	1.62975422977589e-07	1.38147285782746e-07	983/5347/990/63967/672/29980/51514/1111/641/580/4361/11073/5932/51343/4683	15
BP	GO:0032206	positive regulation of telomere maintenance	17/849	70/18870	9.02368678309085e-09	2.09418567037086e-07	1.77515149831295e-07	9212/4751/3181/4361/3184/22948/86/10856/65057/1736/10694/6950/5073/3178/7520/10575/4683	17
BP	GO:0051028	mRNA transport	23/849	127/18870	1.03907054519078e-08	2.39833293773111e-07	2.03296411015587e-07	55706/10189/3181/79023/57122/9818/10212/7884/6428/8570/56000/55110/7514/23636/4686/7175/3178/9775/6426/1660/6432/56943/10204	23
BP	GO:0071459	protein localization to chromosome, centromeric region	13/849	40/18870	1.09923156806244e-08	2.52347917273576e-07	2.1390452135269e-07	983/9212/701/7272/57082/1058/54908/9735/9184/55055/55166/55920/5925	13
BP	GO:0045911	positive regulation of DNA recombination	17/849	71/18870	1.13726299955432e-08	2.59675051564903e-07	2.20115419268578e-07	10635/79915/2187/7468/60/10459/86/10856/4436/8089/142/8914/55183/9643/2521/10902/64769	17
BP	GO:0034655	nucleobase-containing compound catabolic process	52/849	496/18870	1.2984646131775e-08	2.94897284072986e-07	2.49971797189251e-07	2237/1869/11340/23658/11332/254552/25804/3184/1854/79621/4521/55270/4904/3182/8570/1736/3251/1267/55110/11164/3094/2521/23404/10921/4686/38/60528/5073/10236/84153/11157/51808/9775/9125/9967/8930/5393/6921/10922/1660/3192/3183/23589/81892/4869/23367/10492/22978/27044/8148/54555/80335	52
BP	GO:0098534	centriole assembly	14/849	48/18870	1.44838795244875e-08	3.27197001811162e-07	2.77350884511463e-07	10733/672/22995/55755/9738/85459/1017/55835/55125/80817/9662/23636/10432/4869	14
BP	GO:0051347	positive regulation of transferase activity	46/849	414/18870	1.55928774322102e-08	3.50385981241252e-07	2.97007189184956e-07	11065/22974/9212/991/4751/9928/1062/5347/63967/27338/84722/2146/5111/5984/1894/5983/5982/3181/5985/4361/3184/808/805/65057/10728/1736/2547/9270/79075/55704/5300/3320/6950/5073/5478/51343/7520/1622/5716/10575/7075/7295/10920/11315/7329/4683	46
BP	GO:0009314	response to radiation	47/849	428/18870	1.57171718949511e-08	3.51320152830828e-07	2.97799046430652e-07	55872/9212/10635/9768/2237/2177/675/672/6240/5111/7516/55159/51514/64710/1894/641/7398/580/2189/5810/83695/8243/11073/10714/3150/11200/2956/10856/51776/4436/142/7518/2547/121457/7157/5591/165918/5499/1965/7520/1032/7846/5501/4869/7295/60626/79073	47
BP	GO:0070828	heterochromatin organization	20/849	100/18870	1.64177664172051e-08	3.65058921329162e-07	3.09444812052033e-07	4001/29128/2146/3070/84823/3146/1786/53615/1017/55183/50809/10155/11335/23512/8520/3066/5925/7175/23347/54107	20
BP	GO:0060623	regulation of chromosome condensation	8/849	13/18870	1.71086191004543e-08	3.78439090206403e-07	3.20786608133518e-07	64151/23397/54892/10592/9918/10051/23310/9031	8
BP	GO:0031507	heterochromatin formation	19/849	91/18870	1.78492865258417e-08	3.92776786918391e-07	3.32940059549378e-07	4001/29128/2146/3070/84823/3146/1786/53615/1017/55183/10155/11335/23512/8520/3066/5925/7175/23347/54107	19
BP	GO:0000079	regulation of cyclin-dependent protein serine/threonine kinase activity	18/849	82/18870	1.84463236623726e-08	4.03822353577816e-07	3.42302913322378e-07	890/9133/1033/5347/891/9088/990/995/84722/1031/641/9134/1029/60/3843/1032/5716/23560	18
BP	GO:0051302	regulation of cell division	28/849	186/18870	1.93561573718984e-08	4.21567181325397e-07	3.57344443788893e-07	9493/332/55143/259266/9212/9928/9585/5347/9055/10112/29127/990/675/144455/11113/6790/3619/1894/641/994/9738/808/805/4904/10263/9270/23636/5300	28
BP	GO:0006298	mismatch repair	12/849	35/18870	2.04072420795277e-08	4.42191617917112e-07	3.74826895338263e-07	9156/5111/3146/3978/6119/10714/79621/6117/2956/6118/4436/84153	12
BP	GO:0006457	protein folding	31/849	223/18870	2.32489428936831e-08	5.01209444007474e-07	4.24853778767814e-07	81611/22948/10105/10856/10728/8570/10694/10465/23753/3329/3320/64175/134492/6950/5478/10598/3336/10130/56886/10726/10549/10808/5034/10471/7411/10954/10575/9141/2286/9531/27433	31
BP	GO:0031109	microtubule polymerization or depolymerization	23/849	134/18870	2.97783865876219e-08	6.38731352715305e-07	5.41425210684036e-07	11004/22974/221150/26586/84722/26271/9793/3925/220134/7283/81930/348235/440145/55755/55835/55125/54801/3796/115106/7846/51199/50810/79649	23
BP	GO:1904029	regulation of cyclin-dependent protein kinase activity	18/849	85/18870	3.34892109990031e-08	7.14716980466161e-07	6.05834972846287e-07	890/9133/1033/5347/891/9088/990/995/84722/1031/641/9134/1029/60/3843/1032/5716/23560	18
BP	GO:0050686	negative regulation of mRNA processing	10/849	24/18870	3.55911146940291e-08	7.55777320527707e-07	6.40640064492523e-07	580/3181/10772/10921/27316/5725/11338/6429/6432/4869	10
BP	GO:0000245	spliceosomal complex assembly	19/849	95/18870	3.73694957242639e-08	7.89593275328102e-07	6.69304401031591e-07	6637/6628/11168/8175/6632/10772/4686/10262/6636/10946/6633/23020/6635/10992/6627/6426/6631/84844/6634	19
BP	GO:0051255	spindle midzone assembly	8/849	14/18870	3.83417229178244e-08	8.06125233821783e-07	6.83317834179049e-07	9493/332/55143/9212/24137/9055/29127/3619	8
BP	GO:0007095	mitotic G2 DNA damage checkpoint signaling	12/849	37/18870	4.16864366131983e-08	8.63620957542698e-07	7.32054496622018e-07	983/5347/63967/672/29980/51514/1111/641/4361/11073/51343/4683	12
BP	GO:1904358	positive regulation of telomere maintenance via telomere lengthening	12/849	37/18870	4.16864366131983e-08	8.63620957542698e-07	7.32054496622018e-07	9212/4751/3181/22948/65057/1736/10694/6950/5073/3178/7520/10575	12
BP	GO:1905168	positive regulation of double-strand break repair via homologous recombination	12/849	37/18870	4.16864366131983e-08	8.63620957542698e-07	7.32054496622018e-07	10635/2187/60/86/10856/8089/142/8914/9643/2521/10902/64769	12
BP	GO:0071826	protein-RNA complex organization	32/849	243/18870	5.11177073696693e-08	1.053868462131e-06	8.93319157916551e-07	6637/25804/6628/11168/10856/8175/6632/10728/55299/11051/10772/5591/4686/3320/10262/1659/6636/10946/6633/23020/6635/10992/6627/6426/6631/7520/1660/3921/84844/3799/11052/6634	32
BP	GO:0048024	regulation of mRNA splicing, via spliceosome	20/849	107/18870	5.43945956434248e-08	1.11600892607548e-06	9.45992967711735e-07	3181/6428/3191/10772/10921/4691/4686/10250/10262/27316/5725/3178/11338/10657/9967/3192/6429/51574/6432/4869	20
BP	GO:1904356	regulation of telomere maintenance via telomere lengthening	15/849	61/18870	5.62800222920645e-08	1.14914064747307e-06	9.74077308901117e-07	9212/4751/3181/22948/142/65057/1736/10694/6950/5073/3178/7520/3192/3183/10575	15
BP	GO:0007143	female meiotic nuclear division	12/849	38/18870	5.84440711111843e-08	1.18761708138373e-06	1.00669213397255e-06	7153/9133/7272/23397/5347/10403/9319/26271/6790/84930/994/7314	12
BP	GO:0032886	regulation of microtubule-based process	33/849	258/18870	6.43611731892751e-08	1.30162810730882e-06	1.10333439753043e-06	22974/10615/221150/5347/10460/26586/84722/10733/29899/672/6790/9793/3925/220134/81930/348654/348235/7517/55755/80321/85459/55835/54801/10263/7514/23636/10432/7175/115106/3192/79598/4869/50810	33
BP	GO:0051972	regulation of telomerase activity	13/849	46/18870	7.23419122522657e-08	1.45609526699229e-06	1.23426959292965e-06	9212/4751/3181/3184/65057/10728/1736/7157/3320/6950/5073/7520/10575	13
BP	GO:0046822	regulation of nucleocytoplasmic transport	20/849	109/18870	7.50922794591967e-08	1.50432505124155e-06	1.27515191534485e-06	983/1894/5901/580/9818/5905/10155/3843/7514/10541/3320/7175/10657/948/1660/5501/11052/7295/9531/11315	20
BP	GO:1902751	positive regulation of cell cycle G2/M phase transition	11/849	32/18870	7.76109587894072e-08	1.5474823567071e-06	1.31173451475054e-06	983/891/995/26271/79915/6240/51514/994/1019/55920/4869	11
BP	GO:0030261	chromosome condensation	13/849	47/18870	9.59111455513955e-08	1.89457969840361e-06	1.60595406504662e-06	64151/51203/983/7153/23397/5347/113130/54892/10592/9918/10051/23310/9031	13
BP	GO:0032467	positive regulation of cytokinesis	13/849	47/18870	9.59111455513955e-08	1.89457969840361e-06	1.60595406504662e-06	9493/332/55143/9212/9928/9585/29127/990/11113/3619/1894/994/23636	13
BP	GO:0051987	positive regulation of attachment of spindle microtubules to kinetochore	7/849	11/18870	1.02572408784468e-07	2.01678250049831e-06	1.7095401464078e-06	332/55143/9212/891/3619/55920/3192	7
BP	GO:1900182	positive regulation of protein localization to nucleus	18/849	93/18870	1.4402886392642e-07	2.81885062255994e-06	2.3894189407148e-06	983/5347/1894/5901/22948/142/1736/10155/10694/3843/3320/6950/7175/51574/10575/4869/9531/11315	18
BP	GO:0040029	epigenetic regulation of gene expression	30/849	229/18870	1.49533276678303e-07	2.91315516537961e-06	2.46935686257749e-06	4001/29128/2146/26147/672/3070/84823/3146/1111/1786/53615/1017/55183/10155/11335/3622/23512/8520/7157/3066/165918/5925/10432/7175/6597/8289/3192/23347/54107/8545	30
BP	GO:0006301	postreplication repair	11/849	34/18870	1.58436966267348e-07	3.05855361698831e-06	2.59260490255661e-06	9768/672/5111/51514/7398/10714/10459/4436/7336/5425/7334	11
BP	GO:0032212	positive regulation of telomere maintenance via telomerase	11/849	34/18870	1.58436966267348e-07	3.05855361698831e-06	2.59260490255661e-06	9212/4751/22948/65057/1736/10694/6950/5073/3178/7520/10575	11
BP	GO:0043484	regulation of RNA splicing	26/849	181/18870	1.61516745265039e-07	3.1038987200933e-06	2.63104200431737e-06	3181/6428/3191/10772/2521/10921/4691/4686/10250/10262/27316/5725/3178/11338/6426/10657/9967/10922/3192/6429/51574/6432/56943/3185/4869/3189	26
BP	GO:0048025	negative regulation of mRNA splicing, via spliceosome	9/849	22/18870	2.12265551882065e-07	4.06077386866275e-06	3.44214408457403e-06	3181/10772/10921/27316/5725/11338/6429/6432/4869	9
BP	GO:0006401	RNA catabolic process	40/849	367/18870	2.27017774420083e-07	4.32351788323809e-06	3.66486093234215e-06	2237/1869/11340/23658/25804/3184/79621/4904/3182/8570/1736/55110/2521/23404/10921/4686/60528/5073/10236/84153/11157/51808/9775/9125/9967/5393/6921/10922/1660/3192/3183/23589/81892/4869/23367/10492/27044/8148/54555/80335	40
BP	GO:0070507	regulation of microtubule cytoskeleton organization	24/849	161/18870	2.3865681553498e-07	4.52489060525473e-06	3.83555596395503e-06	22974/10615/221150/5347/10460/26586/84722/29899/9793/3925/220134/81930/348235/55755/80321/55835/54801/10263/23636/7175/115106/3192/79598/50810	24
BP	GO:0022618	protein-RNA complex assembly	30/849	235/18870	2.64858915868846e-07	4.99935918086661e-06	4.23774265390153e-06	6637/25804/6628/11168/10856/8175/6632/10728/55299/11051/10772/5591/4686/3320/10262/6636/10946/6633/23020/6635/10992/6627/6426/6631/7520/1660/3921/84844/11052/6634	30
BP	GO:0010165	response to X-ray	10/849	29/18870	2.9601483013684e-07	5.56272116633256e-06	4.71528048005586e-06	675/7516/64710/641/4436/7518/2547/121457/7157/7520	10
BP	GO:0071479	cellular response to ionizing radiation	15/849	70/18870	3.94277248051028e-07	7.37663203732474e-06	6.25285503517049e-06	10635/675/672/64710/1894/641/580/5810/83695/11200/51776/2547/7157/7520/79073	15
BP	GO:0032210	regulation of telomere maintenance via telomerase	13/849	53/18870	4.46570962686682e-07	8.31836350232605e-06	7.05112046347393e-06	9212/4751/22948/65057/1736/10694/6950/5073/3178/7520/3192/3183/10575	13
BP	GO:1904666	regulation of ubiquitin protein ligase activity	8/849	18/18870	4.75533429660714e-07	8.78082815551761e-06	7.44313194251552e-06	11065/991/4085/5347/27338/26271/10459/51343	8
BP	GO:1904872	regulation of telomerase RNA localization to Cajal body	8/849	18/18870	4.75533429660714e-07	8.78082815551761e-06	7.44313194251552e-06	22948/10856/1736/10694/6950/5073/10575/55651	8
BP	GO:0007144	female meiosis I	7/849	13/18870	4.92634318250275e-07	9.01818081727983e-06	7.64432562802152e-06	9133/10403/9319/26271/6790/994/7314	7
BP	GO:0044771	meiotic cell cycle phase transition	7/849	13/18870	4.92634318250275e-07	9.01818081727983e-06	7.64432562802152e-06	9133/991/7272/10403/9088/995/994	7
BP	GO:0031145	anaphase-promoting complex-dependent catabolic process	9/849	24/18870	5.14349665628342e-07	9.3752919739209e-06	7.94703346035207e-06	11065/991/5347/27338/1017/25906/51343/51529/51433	9
BP	GO:0090670	RNA localization to Cajal body	8/849	19/18870	7.88980125583389e-07	1.41383906892517e-05	1.19845082367097e-05	22948/10856/1736/10694/6950/5073/10575/55651	8
BP	GO:0090671	telomerase RNA localization to Cajal body	8/849	19/18870	7.88980125583389e-07	1.41383906892517e-05	1.19845082367097e-05	22948/10856/1736/10694/6950/5073/10575/55651	8
BP	GO:0090672	telomerase RNA localization	8/849	19/18870	7.88980125583389e-07	1.41383906892517e-05	1.19845082367097e-05	22948/10856/1736/10694/6950/5073/10575/55651	8
BP	GO:0090685	RNA localization to nucleus	8/849	19/18870	7.88980125583389e-07	1.41383906892517e-05	1.19845082367097e-05	22948/10856/1736/10694/6950/5073/10575/55651	8
BP	GO:0051642	centrosome localization	10/849	32/18870	8.43032906926144e-07	1.49805889360474e-05	1.26984036189712e-05	9787/259266/4085/29899/6790/7430/25777/3799/51199/23224	10
BP	GO:0061842	microtubule organizing center localization	10/849	32/18870	8.43032906926144e-07	1.49805889360474e-05	1.26984036189712e-05	9787/259266/4085/29899/6790/7430/25777/3799/51199/23224	10
BP	GO:0000731	DNA synthesis involved in DNA repair	11/849	40/18870	9.9929764152813e-07	1.76100293924065e-05	1.49272676742791e-05	9768/6240/5111/51514/5983/7398/5422/10714/10459/5425/1032	11
BP	GO:0036297	interstrand cross-link repair	11/849	40/18870	9.9929764152813e-07	1.76100293924065e-05	1.49272676742791e-05	10635/55215/2177/55159/2187/64710/2189/7517/378708/201254/165918	11
BP	GO:0051445	regulation of meiotic cell cycle	14/849	66/18870	1.09336637591748e-06	1.91881280930643e-05	1.62649543524915e-05	259266/991/10635/7272/9319/9088/995/26271/5810/994/25906/51343/51529/51433	14
BP	GO:1902369	negative regulation of RNA catabolic process	16/849	87/18870	1.4475040045158e-06	2.52985576427103e-05	2.14445037706044e-05	1869/3184/4904/3182/1736/2521/5073/51808/9967/1660/3192/3183/81892/23367/10492/8148	16
BP	GO:0051973	positive regulation of telomerase activity	10/849	34/18870	1.57873924739665e-06	2.74791212446459e-05	2.32928741419178e-05	9212/4751/65057/10728/1736/3320/6950/5073/7520/10575	10
BP	GO:0033119	negative regulation of RNA splicing	9/849	27/18870	1.63207186401618e-06	2.82914661488845e-05	2.39814641243193e-05	3181/10772/10921/27316/5725/11338/6429/6432/4869	9
BP	GO:1903320	regulation of protein modification by small protein conjugation or removal	29/849	243/18870	1.69882456088421e-06	2.93287723297378e-05	2.48607441457632e-05	11065/991/4085/5347/55215/27338/26271/672/55859/378708/10459/10055/201254/7314/5300/3320/5478/7336/51343/11338/10362/5716/7334/4869/10920/23560/11315/7329/7965	29
BP	GO:1904874	positive regulation of telomerase RNA localization to Cajal body	7/849	15/18870	1.70643831162886e-06	2.93287723297378e-05	2.48607441457632e-05	22948/10856/1736/10694/6950/10575/55651	7
BP	GO:1900180	regulation of protein localization to nucleus	21/849	143/18870	1.71262904115257e-06	2.93287723297378e-05	2.48607441457632e-05	983/5347/1894/5901/9818/22948/142/1736/10155/10694/3843/5300/3320/6950/7175/948/51574/10575/4869/9531/11315	21
BP	GO:1901873	regulation of post-translational protein modification	32/849	284/18870	1.78074290797272e-06	3.03727515267475e-05	2.57456805971959e-05	11065/991/4085/5347/55215/27338/26271/672/7913/55859/378708/10459/10055/201254/7314/5300/3320/64175/5478/7336/51343/11338/9031/10362/5716/7334/4869/10920/23560/11315/7329/7965	32
BP	GO:0000380	alternative mRNA splicing, via spliceosome	14/849	71/18870	2.75847377211642e-06	4.68609524407137e-05	3.97220223184764e-05	3191/51319/10921/4686/27316/5725/3178/6426/10657/9967/6421/1660/3192/4670	14
BP	GO:0051653	spindle localization	13/849	62/18870	3.0307567132357e-06	5.12813695661833e-05	4.34690205882411e-05	51203/259266/10615/4085/1058/5347/10403/29899/54908/89958/55755/3837/1072	13
BP	GO:1902412	regulation of mitotic cytokinesis	6/849	11/18870	3.10054065735992e-06	5.18425046134157e-05	4.39446707342351e-05	332/55143/9212/9585/3619/23636	6
BP	GO:1904869	regulation of protein localization to Cajal body	6/849	11/18870	3.10054065735992e-06	5.18425046134157e-05	4.39446707342351e-05	22948/1736/10694/6950/51574/10575	6
BP	GO:1904871	positive regulation of protein localization to Cajal body	6/849	11/18870	3.10054065735992e-06	5.18425046134157e-05	4.39446707342351e-05	22948/1736/10694/6950/51574/10575	6
BP	GO:0010971	positive regulation of G2/M transition of mitotic cell cycle	9/849	29/18870	3.21548626978361e-06	5.35536085794941e-05	4.5395100279298e-05	983/891/995/26271/6240/51514/994/1019/55920	9
BP	GO:0002562	somatic diversification of immune receptors via germline recombination within a single locus	14/849	72/18870	3.28417807719355e-06	5.42720011433502e-05	4.60040508867578e-05	79915/3148/9156/3146/7468/10459/2956/4436/55183/7518/5591/165918/3329/4683	14
BP	GO:0016444	somatic cell DNA recombination	14/849	72/18870	3.28417807719355e-06	5.42720011433502e-05	4.60040508867578e-05	79915/3148/9156/3146/7468/10459/2956/4436/55183/7518/5591/165918/3329/4683	14
BP	GO:0034728	nucleosome organization	20/849	138/18870	3.70076986860361e-06	6.08212235882862e-05	5.15555462486062e-05	55723/4171/3148/10036/23234/4678/4676/50809/11198/6749/8520/5928/10541/54108/132660/4673/6597/8289/54107/4869	20
BP	GO:0036260	RNA capping	10/849	37/18870	3.70913513288583e-06	6.08212235882862e-05	5.15555462486062e-05	6637/6628/6632/10556/10248/4686/6636/6633/6635/6634	10
BP	GO:0031396	regulation of protein ubiquitination	25/849	200/18870	3.79802196330012e-06	6.20185367683238e-05	5.25704573501214e-05	11065/991/4085/5347/55215/27338/26271/672/55859/378708/10459/201254/7314/5300/3320/5478/7336/51343/11338/5716/7334/4869/23560/11315/7965	25
BP	GO:0046605	regulation of centrosome cycle	12/849	54/18870	3.8113581578838e-06	6.20185367683238e-05	5.25704573501214e-05	10733/672/6790/348654/7517/55755/85459/55835/7514/23636/10432/4869	12
BP	GO:0046785	microtubule polymerization	16/849	94/18870	4.17805707577603e-06	6.77259862626747e-05	5.74084178350904e-05	22974/84722/26271/9793/3925/7283/440145/55755/55835/55125/54801/115106/7846/51199/50810/79649	16
BP	GO:0046599	regulation of centriole replication	8/849	23/18870	4.35822294213988e-06	7.03778434801067e-05	5.96562836186447e-05	10733/672/55755/85459/55835/23636/10432/4869	8
BP	GO:0090224	regulation of spindle organization	11/849	46/18870	4.50326550485178e-06	7.24445780269148e-05	6.14081659752515e-05	22974/10615/5347/10460/84722/29899/55835/23636/7175/3192/79598	11
BP	GO:0043489	RNA stabilization	14/849	74/18870	4.60995190785899e-06	7.3881002840291e-05	6.26257617671409e-05	1869/3184/4904/1736/2521/5073/51808/9967/1660/3192/3183/23367/10492/8148	14
BP	GO:0006473	protein acetylation	17/849	106/18870	4.88753746150656e-06	7.8035231575257e-05	6.61471235391865e-05	157570/672/7913/86/85459/10856/8089/80218/9643/8520/84681/3066/10902/79075/9031/51105/11315	17
BP	GO:0070192	chromosome organization involved in meiotic cell cycle	13/849	65/18870	5.28731720434236e-06	8.41020081155131e-05	7.12896701709082e-05	84057/23397/9319/2177/29893/83990/10592/9918/10051/23310/55706/9134/4361	13
BP	GO:0061077	chaperone-mediated protein folding	14/849	75/18870	5.43616859949693e-06	8.61470449330726e-05	7.30231602917498e-05	22948/10728/10694/23753/64175/6950/3336/10808/10471/7411/10575/9141/2286/27433	14
BP	GO:0010824	regulation of centrosome duplication	11/849	47/18870	5.64213166446191e-06	8.90785620036049e-05	7.55080817548805e-05	10733/672/348654/7517/55755/85459/55835/7514/23636/10432/4869	11
BP	GO:1903405	protein localization to nuclear body	6/849	12/18870	5.96449929601177e-06	9.34731679341771e-05	7.92332009802302e-05	22948/1736/10694/6950/51574/10575	6
BP	GO:1904867	protein localization to Cajal body	6/849	12/18870	5.96449929601177e-06	9.34731679341771e-05	7.92332009802302e-05	22948/1736/10694/6950/51574/10575	6
BP	GO:0051438	regulation of ubiquitin-protein transferase activity	10/849	39/18870	6.23796219638134e-06	9.73993582648219e-05	8.25612643638707e-05	11065/991/4085/5347/27338/26271/10459/5300/51343/11315	10
BP	GO:2000001	regulation of DNA damage checkpoint	8/849	24/18870	6.28015958039566e-06	9.76990393331149e-05	8.28152911700527e-05	675/672/79968/55159/580/79621/6118/51776	8
BP	GO:0051293	establishment of spindle localization	12/849	57/18870	6.94121989547525e-06	0.000107588908379866	9.11985095755872e-05	51203/10615/4085/1058/5347/10403/29899/54908/89958/55755/3837/1072	12
BP	GO:0071478	cellular response to radiation	23/849	181/18870	6.97008061975581e-06	0.000107643390516738	9.12446917495306e-05	55872/9212/10635/675/672/5111/64710/1894/641/580/5810/83695/10714/11200/10856/51776/142/2547/7157/1965/7520/4869/79073	23
BP	GO:0070200	establishment of protein localization to telomere	7/849	18/18870	7.49346349086534e-06	0.000115307026977192	9.77408281417218e-05	675/22948/65057/1736/10694/6950/10575	7
BP	GO:0040001	establishment of mitotic spindle localization	10/849	40/18870	7.98418371466573e-06	0.0001224145423689	0.000103765564522732	51203/4085/1058/5347/10403/29899/54908/89958/55755/3837	10
BP	GO:0002200	somatic diversification of immune receptors	14/849	78/18870	8.75787694577795e-06	0.000133793897081723	0.000113411356132376	79915/3148/9156/3146/7468/10459/2956/4436/55183/7518/5591/165918/3329/4683	14
BP	GO:0008156	negative regulation of DNA replication	8/849	25/18870	8.87240028094405e-06	0.000135057648721037	0.000114482584270246	990/26271/81620/51053/8914/23244/7157/23560	8
BP	GO:0009060	aerobic respiration	24/849	197/18870	9.20130383659454e-06	0.000139564062121489	0.000118302477899073	983/891/10105/84300/4436/3418/1351/51142/23530/9377/1431/205327/29796/4709/7386/54205/4708/7384/10632/27089/4190/29103/11315/1345	24
BP	GO:0072595	maintenance of protein localization in organelle	10/849	41/18870	1.01369784201258e-05	0.000153209065303467	0.000129868762677768	580/5905/11079/8733/25777/3192/7295/11014/11315/10959	10
BP	GO:0090235	regulation of metaphase plate congression	6/849	13/18870	1.06546692769502e-05	0.000160462341912083	0.000136017054599364	332/55143/9212/10615/3619/3192	6
BP	GO:0006119	oxidative phosphorylation	20/849	148/18870	1.08751404010487e-05	0.000163203962131639	0.000138341008635249	983/891/10105/84300/4436/1351/51142/9377/205327/29796/4709/7386/54205/4708/7384/10632/27089/29103/11315/1345	20
BP	GO:0007131	reciprocal meiotic recombination	12/849	60/18870	1.21305452384343e-05	0.000180766405710984	0.000153227939853907	7153/84057/10635/9319/2177/29893/83990/80010/5885/4361/378708/201254	12
BP	GO:0140527	reciprocal homologous recombination	12/849	60/18870	1.21305452384343e-05	0.000180766405710984	0.000153227939853907	7153/84057/10635/9319/2177/29893/83990/80010/5885/4361/378708/201254	12
BP	GO:0031123	RNA 3'-end processing	16/849	102/18870	1.23396848750053e-05	0.000183240005818698	0.000155324704720347	11340/580/7884/90459/1736/2091/11051/23404/4686/79033/60528/5073/123169/5393/51574/11052	16
BP	GO:0060236	regulation of mitotic spindle organization	10/849	42/18870	1.27723411697411e-05	0.000189003947553625	0.000160210551258076	22974/5347/10460/84722/29899/55835/23636/7175/3192/79598	10
BP	GO:0072331	signal transduction by p53 class mediator	22/849	175/18870	1.30339265188685e-05	0.000192205159464009	0.000162924081485856	9212/51512/2305/79915/675/1869/144455/6790/1111/11200/4436/7314/3622/7157/3094/5366/4282/5716/4869/9521/79073/4683	22
BP	GO:0010332	response to gamma radiation	11/849	51/18870	1.30873159982914e-05	0.000192324674895306	0.000163025389598093	2177/675/7516/11200/51776/142/2547/7157/5591/7520/79073	11
BP	GO:0006611	protein export from nucleus	12/849	61/18870	1.44897605105339e-05	0.000212200044442198	0.000179872889096283	5901/580/1434/5905/7514/10541/7175/23039/7295/10204/9531/11315	12
BP	GO:0009411	response to UV	20/849	152/18870	1.62409662324232e-05	0.000237028809584541	0.000200919169885648	55872/9212/9768/2237/675/5111/51514/7398/83695/10714/3150/2956/10856/51776/4436/142/7157/1965/1032/4869	20
BP	GO:0046824	positive regulation of nucleocytoplasmic transport	12/849	62/18870	1.72399214218855e-05	0.000250746391365574	0.000212546976434205	983/1894/5901/10155/3843/10541/3320/7175/10657/1660/11052/9531	12
BP	GO:0007100	mitotic centrosome separation	6/849	14/18870	1.79354760494758e-05	0.000257337725615283	0.000218134168169301	3832/4751/6790/1111/5902/23636	6
BP	GO:0045842	positive regulation of mitotic metaphase/anaphase transition	6/849	14/18870	1.79354760494758e-05	0.000257337725615283	0.000218134168169301	11065/9787/991/5925/51529/51433	6
BP	GO:0051177	meiotic sister chromatid cohesion	6/849	14/18870	1.79354760494758e-05	0.000257337725615283	0.000218134168169301	701/699/151246/5885/8243/9126	6
BP	GO:1990173	protein localization to nucleoplasm	6/849	14/18870	1.79354760494758e-05	0.000257337725615283	0.000218134168169301	22948/1736/10694/6950/51574/10575	6
BP	GO:0051781	positive regulation of cell division	15/849	94/18870	1.8573161149201e-05	0.000265589950843962	0.000225129226050922	9493/332/55143/9212/9928/9585/29127/990/11113/3619/1894/994/4904/9270/23636	15
BP	GO:0006284	base-excision repair	10/849	44/18870	1.98492841579735e-05	0.000281939497722118	0.000238988036684631	2237/5111/3978/10038/6119/6117/7515/6118/142/8930	10
BP	GO:0045840	positive regulation of mitotic nuclear division	10/849	44/18870	1.98492841579735e-05	0.000281939497722118	0.000238988036684631	11065/51203/9787/991/6790/55023/23636/5925/51529/51433	10
BP	GO:0016447	somatic recombination of immunoglobulin gene segments	12/849	63/18870	2.04344681601838e-05	0.000289283954254336	0.000245213617922206	79915/9156/7468/10459/2956/4436/55183/7518/5591/165918/3329/4683	12
BP	GO:0006334	nucleosome assembly	17/849	118/18870	2.11095314121243e-05	0.000297463736627119	0.000252147269097629	55723/4171/3148/10036/23234/4678/4676/50809/11198/6749/8520/5928/10541/54108/4673/54107/4869	17
BP	GO:1902807	negative regulation of cell cycle G1/S phase transition	15/849	95/18870	2.11523542409678e-05	0.000297463736627119	0.000252147269097629	51512/2146/144455/55159/5933/11200/1017/6118/10263/7157/5591/5925/2273/1032/51603	15
BP	GO:0070199	establishment of protein localization to chromosome	8/849	28/18870	2.26086819098562e-05	0.000316894627297556	0.000268618002889381	675/22948/10856/65057/1736/10694/6950/10575	8
BP	GO:0048524	positive regulation of viral process	12/849	64/18870	2.41325371155799e-05	0.000337141069506144	0.000285780044789762	7153/3838/3146/10465/3956/51495/5478/5034/1660/2494/5886/23367	12
BP	GO:0006289	nucleotide-excision repair	14/849	85/18870	2.42772275545933e-05	0.000337506470559784	0.00028608977961272	83990/675/6119/10714/3150/6117/60/86/6118/7157/9274/6597/8289/5886	14
BP	GO:0000729	DNA double-strand break processing	7/849	21/18870	2.43176312670812e-05	0.000337506470559784	0.00028608977961272	83990/641/4361/5932/7336/7334/4683	7
BP	GO:0032507	maintenance of protein location in cell	12/849	65/18870	2.83993793596338e-05	0.000390165438649246	0.000330726531466279	11013/580/5905/55704/11079/8733/25777/3192/7295/11014/11315/10959	12
BP	GO:0009263	deoxyribonucleotide biosynthetic process	6/849	15/18870	2.87548345413737e-05	0.000390165438649246	0.000330726531466279	6241/7298/6240/1841/1633/1854	6
BP	GO:0009265	2'-deoxyribonucleotide biosynthetic process	6/849	15/18870	2.87548345413737e-05	0.000390165438649246	0.000330726531466279	6241/7298/6240/1841/1633/1854	6
BP	GO:0046385	deoxyribose phosphate biosynthetic process	6/849	15/18870	2.87548345413737e-05	0.000390165438649246	0.000330726531466279	6241/7298/6240/1841/1633/1854	6
BP	GO:0051299	centrosome separation	6/849	15/18870	2.87548345413737e-05	0.000390165438649246	0.000330726531466279	3832/4751/6790/1111/5902/23636	6
BP	GO:1902101	positive regulation of metaphase/anaphase transition of cell cycle	6/849	15/18870	2.87548345413737e-05	0.000390165438649246	0.000330726531466279	11065/9787/991/5925/51529/51433	6
BP	GO:2000767	positive regulation of cytoplasmic translation	6/849	15/18870	2.87548345413737e-05	0.000390165438649246	0.000330726531466279	3184/4904/5315/1660/3192/10492	6
BP	GO:0031398	positive regulation of protein ubiquitination	16/849	110/18870	3.24716972585125e-05	0.00043919521737867	0.00037228697493836	11065/991/5347/55215/27338/672/378708/201254/7314/5300/7336/51343/5716/7334/4869/7965	16
BP	GO:0031125	rRNA 3'-end processing	5/849	10/18870	3.80066561030743e-05	0.000510804647056191	0.000432987221427429	11340/90459/23404/79033/5393	5
BP	GO:1904851	positive regulation of establishment of protein localization to telomere	5/849	10/18870	3.80066561030743e-05	0.000510804647056191	0.000432987221427429	22948/1736/10694/6950/10575	5
BP	GO:0006266	DNA ligation	6/849	16/18870	4.42582780700983e-05	0.000592949233323998	0.00050261766893487	7153/3146/3978/7515/7518/2547	6
BP	GO:0016445	somatic diversification of immunoglobulins	12/849	68/18870	4.53659195770686e-05	0.000605877548565441	0.000513576448042286	79915/9156/7468/10459/2956/4436/55183/7518/5591/165918/3329/4683	12
BP	GO:0032785	negative regulation of DNA-templated transcription, elongation	7/849	23/18870	4.73781039649503e-05	0.000630767421752802	0.000534674527504141	2146/142/165918/3192/10915/51574/80335	7
BP	GO:0071214	cellular response to abiotic stimulus	32/849	334/18870	4.96676827123128e-05	0.000656074767577871	0.000556126480640531	55872/9212/10635/675/672/5111/1111/64710/1894/641/580/5810/83695/10714/11200/10856/51776/142/2547/7157/8772/9994/1965/7520/1265/9780/5064/4869/79073/6494/9531/63895	32
BP	GO:0104004	cellular response to environmental stimulus	32/849	334/18870	4.96676827123128e-05	0.000656074767577871	0.000556126480640531	55872/9212/10635/675/672/5111/1111/64710/1894/641/580/5810/83695/10714/11200/10856/51776/142/2547/7157/8772/9994/1965/7520/1265/9780/5064/4869/79073/6494/9531/63895	32
BP	GO:0042773	ATP synthesis coupled electron transport	15/849	102/18870	4.98969036796921e-05	0.000656074767577871	0.000556126480640531	983/891/1351/51142/9377/29796/4709/7386/54205/4708/7384/27089/29103/11315/1345	15
BP	GO:0042775	mitochondrial ATP synthesis coupled electron transport	15/849	102/18870	4.98969036796921e-05	0.000656074767577871	0.000556126480640531	983/891/1351/51142/9377/29796/4709/7386/54205/4708/7384/27089/29103/11315/1345	15
BP	GO:0070198	protein localization to chromosome, telomeric region	8/849	31/18870	5.08942168837239e-05	0.000667122651559183	0.000565491298708043	675/22948/65057/1736/10694/6950/7520/10575	8
BP	GO:0051098	regulation of binding	27/849	262/18870	5.51490214012457e-05	0.000720670442741816	0.000610881467829183	9212/55355/5347/81620/3148/1869/6790/3925/3146/64710/5901/51053/60/10459/65057/9270/5499/4686/5925/5300/8751/4830/1660/7295/23560/1981/11315	27
BP	GO:0051170	import into nucleus	20/849	166/18870	5.87104665844231e-05	0.000764856906699525	0.000648336440809581	983/3838/1894/5901/1434/57122/9818/10155/3843/7157/3837/23636/3320/7175/3178/55705/948/26953/10204/9531	20
BP	GO:0006406	mRNA export from nucleus	12/849	70/18870	6.10323315400986e-05	0.000790329347163444	0.000669928337600282	10189/3181/57122/10212/6428/56000/55110/7514/4686/7175/9775/56943	12
BP	GO:0000956	nuclear-transcribed mRNA catabolic process	17/849	128/18870	6.10379152035813e-05	0.000790329347163444	0.000669928337600282	11340/25804/3184/4904/3182/55110/23404/10921/4686/5073/9775/9125/9967/5393/1660/3192/10492	17
BP	GO:0051785	positive regulation of nuclear division	11/849	60/18870	6.50862006897385e-05	0.000840185697049603	0.000712189430039692	11065/51203/9787/991/10635/6790/55023/23636/5925/51529/51433	11
BP	GO:0070203	regulation of establishment of protein localization to telomere	5/849	11/18870	6.70950856411696e-05	0.000860884678906487	0.000729735070417554	22948/1736/10694/6950/10575	5
BP	GO:0070934	CRD-mediated mRNA stabilization	5/849	11/18870	6.70950856411696e-05	0.000860884678906487	0.000729735070417554	3184/4904/1660/3192/10492	5
BP	GO:0006402	mRNA catabolic process	30/849	310/18870	7.04247949759924e-05	0.000900885856213975	0.000763642355161364	1869/11340/23658/25804/3184/4904/3182/8570/55110/2521/23404/10921/4686/5073/10236/11157/9775/9125/9967/5393/10922/1660/3192/3183/23589/4869/23367/10492/27044/8148	30
BP	GO:0009394	2'-deoxyribonucleotide metabolic process	9/849	42/18870	8.46019479922129e-05	0.00107576189557763	0.000911877283748403	6241/7298/6240/1841/1633/1854/55270/8930/22978	9
BP	GO:0051294	establishment of spindle orientation	9/849	42/18870	8.46019479922129e-05	0.00107576189557763	0.000911877283748403	10615/4085/1058/5347/10403/29899/54908/89958/55755	9
BP	GO:0019985	translesion synthesis	7/849	25/18870	8.5856270650225e-05	0.00108845248194479	0.000922634550271074	9768/5111/51514/7398/10714/10459/5425	7
BP	GO:1903322	positive regulation of protein modification by small protein conjugation or removal	17/849	132/18870	9.01958387864401e-05	0.00114006466466075	0.000966383986997573	11065/991/5347/55215/27338/672/378708/10055/201254/7314/5300/7336/51343/5716/7334/4869/7965	17
BP	GO:0000387	spliceosomal snRNP assembly	10/849	52/18870	9.13582722299964e-05	0.0011513311043347	0.000975934065364947	6637/25804/6628/6632/10772/6636/6633/6635/6631/6634	10
BP	GO:0030330	DNA damage response, signal transduction by p53 class mediator	12/849	73/18870	9.32097841050675e-05	0.00117118921033793	0.000992766931296577	51512/2305/675/144455/11200/7157/5366/4282/5716/4869/9521/4683	12
BP	GO:0000076	DNA replication checkpoint signaling	6/849	18/18870	9.49539659440158e-05	0.00118667903055187	0.00100589698845932	990/63967/81620/8318/11073/8914	6
BP	GO:0016570	histone modification	16/849	120/18870	9.50013822433806e-05	0.00118667903055187	0.00100589698845932	9212/29128/672/7913/5931/86/10856/8089/9643/3066/5928/10902/9031/51105/7334/56943	16
BP	GO:1901875	positive regulation of post-translational protein modification	19/849	159/18870	9.95438123610672e-05	0.00123977293576965	0.0010509024178881	11065/991/5347/55215/27338/672/7913/378708/10055/201254/7314/5300/7336/51343/9031/5716/7334/4869/7965	19
BP	GO:0009262	deoxyribonucleotide metabolic process	9/849	43/18870	0.000102767381682498	0.0012687589244348	0.00107547259900289	6241/7298/6240/1841/1633/1854/55270/8930/22978	9
BP	GO:0019692	deoxyribose phosphate metabolic process	9/849	43/18870	0.000102767381682498	0.0012687589244348	0.00107547259900289	6241/7298/6240/1841/1633/1854/55270/8930/22978	9
BP	GO:0032506	cytokinetic process	9/849	43/18870	0.000102767381682498	0.0012687589244348	0.00107547259900289	55165/54443/9212/9585/10112/29127/128239/1894/23636	9
BP	GO:0046825	regulation of protein export from nucleus	8/849	34/18870	0.000103910076605569	0.00127914810244595	0.00108427906023203	580/5905/7514/10541/7175/7295/9531/11315	8
BP	GO:0031126	sno(s)RNA 3'-end processing	5/849	12/18870	0.000110759790173425	0.00133635462746175	0.00113277058131912	1736/2091/23404/5073/51574	5
BP	GO:0034085	establishment of sister chromatid cohesion	5/849	12/18870	0.000110759790173425	0.00133635462746175	0.00113277058131912	5885/8243/9126/80218/10735	5
BP	GO:0043628	regulatory ncRNA 3'-end processing	5/849	12/18870	0.000110759790173425	0.00133635462746175	0.00113277058131912	1736/2091/23404/5073/51574	5
BP	GO:0070202	regulation of establishment of protein localization to chromosome	5/849	12/18870	0.000110759790173425	0.00133635462746175	0.00113277058131912	22948/1736/10694/6950/10575	5
BP	GO:0090306	meiotic spindle assembly	5/849	12/18870	0.000110759790173425	0.00133635462746175	0.00113277058131912	259266/9133/10403/26271/6790	5
BP	GO:1900152	negative regulation of nuclear-transcribed mRNA catabolic process, deadenylation-dependent decay	5/849	12/18870	0.000110759790173425	0.00133635462746175	0.00113277058131912	3184/4904/1660/3192/10492	5
BP	GO:1904816	positive regulation of protein localization to chromosome, telomeric region	5/849	12/18870	0.000110759790173425	0.00133635462746175	0.00113277058131912	22948/1736/10694/6950/10575	5
BP	GO:2000134	negative regulation of G1/S transition of mitotic cell cycle	13/849	86/18870	0.000117291402814735	0.00141115180666906	0.00119617294655254	51512/2146/144455/55159/5933/11200/1017/6118/10263/7157/5591/5925/2273	13
BP	GO:0006606	protein import into nucleus	19/849	161/18870	0.000117724264780423	0.00141213583590725	0.00119700706599155	983/3838/1894/5901/1434/57122/9818/10155/3843/7157/3837/23636/3320/7175/55705/948/26953/10204/9531	19
BP	GO:0097193	intrinsic apoptotic signaling pathway	30/849	319/18870	0.000118038196785278	0.00141213583590725	0.00119700706599155	9833/79915/675/672/1869/3070/11200/10105/2956/4436/142/2023/7314/3622/4841/7157/5591/3094/5366/4976/5478/4282/6421/9647/5034/54205/1032/79073/11315/4683	30
BP	GO:0043462	regulation of ATP-dependent activity	11/849	64/18870	0.000119886994444549	0.00143022490282584	0.00121234039325948	29128/23234/5216/10105/2956/4436/7157/10598/1660/3192/203547	11
BP	GO:1902373	negative regulation of mRNA catabolic process	12/849	75/18870	0.000121973261581057	0.00145103765247829	0.00122998246972494	1869/3184/4904/3182/2521/9967/1660/3192/3183/23367/10492/8148	12
BP	GO:0000132	establishment of mitotic spindle orientation	8/849	35/18870	0.000129431221235255	0.00153545920834114	0.00130154300683497	4085/1058/5347/10403/29899/54908/89958/55755	8
BP	GO:0000212	meiotic spindle organization	6/849	19/18870	0.000133515298477894	0.00157949713826077	0.00133887207387303	259266/9133/10403/26271/6790/7283	6
BP	GO:1902115	regulation of organelle assembly	23/849	218/18870	0.000134978349516806	0.00159236958443854	0.00134978349516806	10615/5347/10733/29899/672/55329/10198/55755/9738/85459/55835/7430/9662/23636/55704/10432/7175/3192/8723/79598/4869/23224/2665	23
BP	GO:0045143	homologous chromosome segregation	11/849	65/18870	0.000138523360480365	0.00162516218773511	0.00137758038046772	84057/9232/5347/9319/2177/29893/83990/55706/9134/4361/1060	11
BP	GO:0048255	mRNA stabilization	11/849	65/18870	0.000138523360480365	0.00162516218773511	0.00137758038046772	1869/3184/4904/2521/9967/1660/3192/3183/23367/10492/8148	11
BP	GO:0007020	microtubule nucleation	9/849	45/18870	0.000148986377992779	0.00173497633162623	0.00147066512687884	22974/9793/7283/440145/55835/55125/54801/115106/51199	9
BP	GO:0002204	somatic recombination of immunoglobulin genes involved in immune response	10/849	55/18870	0.000149517621232682	0.00173497633162623	0.00147066512687884	79915/9156/7468/10459/2956/4436/55183/165918/3329/4683	10
BP	GO:0002208	somatic diversification of immunoglobulins involved in immune response	10/849	55/18870	0.000149517621232682	0.00173497633162623	0.00147066512687884	79915/9156/7468/10459/2956/4436/55183/165918/3329/4683	10
BP	GO:0045190	isotype switching	10/849	55/18870	0.000149517621232682	0.00173497633162623	0.00147066512687884	79915/9156/7468/10459/2956/4436/55183/165918/3329/4683	10
BP	GO:0016072	rRNA metabolic process	26/849	264/18870	0.000158069490807486	0.00182921288136074	0.00155054541391539	11340/51602/90459/51729/1736/10556/55299/2091/10248/7157/5591/23404/65095/4691/5036/9221/79033/11157/10528/9775/6597/5393/6949/55651/23560/54555	26
BP	GO:0140719	constitutive heterochromatin formation	5/849	13/18870	0.000173325490733722	0.00200030804115793	0.00169557545282989	2146/3070/55183/8520/23347	5
BP	GO:0034244	negative regulation of transcription elongation by RNA polymerase II	6/849	20/18870	0.000183508239546315	0.00211208534784065	0.00179032428825673	2146/142/165918/3192/10915/51574	6
BP	GO:0018394	peptidyl-lysine acetylation	11/849	68/18870	0.000209874077900199	0.00240901407795174	0.00204201805524518	672/7913/86/10856/8089/9643/84681/3066/10902/9031/51105	11
BP	GO:0033157	regulation of intracellular protein transport	23/849	226/18870	0.000230253964221897	0.00262781238286331	0.00222748400713631	983/9585/1894/91319/5901/580/9818/10055/5905/10155/5116/3843/7514/9270/10541/3320/7175/948/7295/9141/9531/5880/11315	23
BP	GO:1990830	cellular response to leukemia inhibitory factor	14/849	104/18870	0.000230659442150153	0.00262781238286331	0.00222748400713631	4605/3070/27101/292/5214/6428/55183/4691/7520/3192/2494/29088/6432/9521	14
BP	GO:0072594	establishment of protein localization to organelle	38/849	459/18870	0.000230792092961623	0.00262781238286331	0.00222748400713631	983/675/3838/1894/5901/1434/57122/9818/22948/10055/10856/6726/65057/29090/1736/26519/10155/10694/3843/7157/3837/23636/3329/3320/6950/7175/55705/948/60559/26953/10575/6747/9765/9141/10204/29103/9531/5880	38
BP	GO:0006475	internal protein amino acid acetylation	10/849	58/18870	0.000236156578054128	0.00267414723956216	0.00226676008062722	672/7913/86/10856/8089/9643/8520/10902/9031/51105	10
BP	GO:0042306	regulation of protein import into nucleus	10/849	58/18870	0.000236156578054128	0.00267414723956216	0.00226676008062722	983/1894/5901/9818/10155/3843/3320/7175/948/9531	10
BP	GO:0031571	mitotic G1 DNA damage checkpoint signaling	7/849	29/18870	0.000238184617995956	0.00267414723956216	0.00226676008062722	51512/55159/11200/1017/6118/7157/5591	7
BP	GO:0044819	mitotic G1/S transition checkpoint signaling	7/849	29/18870	0.000238184617995956	0.00267414723956216	0.00226676008062722	51512/55159/11200/1017/6118/7157/5591	7
BP	GO:0045740	positive regulation of DNA replication	8/849	38/18870	0.00023863946404381	0.00267414723956216	0.00226676008062722	983/81620/79915/144455/5111/10926/1017/1660	8
BP	GO:0070316	regulation of G0 to G1 transition	8/849	38/18870	0.00023863946404381	0.00267414723956216	0.00226676008062722	6240/1111/83695/60/86/9274/6597/8289	8
BP	GO:0001833	inner cell mass cell proliferation	5/849	14/18870	0.000259653276669414	0.00287923620369452	0.00244060521151408	54892/9837/675/1111/84296	5
BP	GO:0006122	mitochondrial electron transport, ubiquinol to cytochrome c	5/849	14/18870	0.000259653276669414	0.00287923620369452	0.00244060521151408	29796/7386/54205/7384/27089	5
BP	GO:0043144	sno(s)RNA processing	5/849	14/18870	0.000259653276669414	0.00287923620369452	0.00244060521151408	1736/2091/23404/5073/51574	5
BP	GO:1904814	regulation of protein localization to chromosome, telomeric region	5/849	14/18870	0.000259653276669414	0.00287923620369452	0.00244060521151408	22948/1736/10694/6950/10575	5
BP	GO:0045185	maintenance of protein location	13/849	93/18870	0.000261940149280698	0.0028970307656123	0.00245568889950654	11013/580/5905/55704/11079/8733/25777/3192/5716/7295/11014/11315/10959	13
BP	GO:0045333	cellular respiration	24/849	243/18870	0.000267004806615404	0.0029453751005081	0.00249666832159858	983/891/10105/84300/4436/3418/1351/51142/23530/9377/1431/205327/29796/4709/7386/54205/4708/7384/10632/27089/4190/29103/11315/1345	24
BP	GO:1990823	response to leukemia inhibitory factor	14/849	106/18870	0.000282250343667807	0.00310548499885278	0.0026323866248811	4605/3070/27101/292/5214/6428/55183/4691/7520/3192/2494/29088/6432/9521	14
BP	GO:0016233	telomere capping	8/849	39/18870	0.000288511711091744	0.00316617373903524	0.00268382987062087	9212/4751/4361/3184/7515/65057/5591/4683	8
BP	GO:1902459	positive regulation of stem cell population maintenance	9/849	49/18870	0.000294054634556094	0.00321868565195807	0.00272834197010808	5931/60/86/3622/9274/3066/5928/6597/8289	9
BP	GO:0070979	protein K11-linked ubiquitination	7/849	30/18870	0.00029871458441923	0.00326128750649992	0.00276445373755586	11065/29089/27338/79102/51343/51529/51433	7
BP	GO:0048144	fibroblast proliferation	14/849	107/18870	0.00031155966572832	0.00339280487268763	0.00287593537595373	890/983/891/990/1163/1164/1869/79621/1019/10728/7157/2950/4282/1660	14
BP	GO:0002381	immunoglobulin production involved in immunoglobulin-mediated immune response	10/849	60/18870	0.000314643040677323	0.00341761890986341	0.00289696917247663	79915/9156/7468/10459/2956/4436/55183/165918/3329/4683	10
BP	GO:0001832	blastocyst growth	6/849	22/18870	0.000327021752668336	0.00353399843150743	0.00299561910841224	54892/9837/675/1111/84296/4683	6
BP	GO:0051443	positive regulation of ubiquitin-protein transferase activity	6/849	22/18870	0.000327021752668336	0.00353399843150743	0.00299561910841224	11065/991/5347/27338/5300/51343	6
BP	GO:0043543	protein acylation	17/849	147/18870	0.000336197057427155	0.00362393122561708	0.00307185128613645	157570/672/7913/86/85459/10856/8089/80218/9643/8520/84681/3066/10902/79075/9031/51105/11315	17
BP	GO:0043487	regulation of RNA stability	24/849	247/18870	0.000340101306828611	0.00365673481038256	0.00309965747995696	1869/11340/3184/4904/8570/1736/2521/23404/5073/10236/51808/9125/9967/5393/10922/1660/3192/3183/23589/4869/23367/10492/8148/54555	24
BP	GO:0016573	histone acetylation	9/849	50/18870	0.000344477643622782	0.00368512985507797	0.00312372674317888	672/7913/86/10856/8089/9643/10902/9031/51105	9
BP	GO:0045910	negative regulation of DNA recombination	9/849	50/18870	0.000344477643622782	0.00368512985507797	0.00312372674317888	55010/116028/2187/641/10459/2956/4436/55183/23347	9
BP	GO:0042307	positive regulation of protein import into nucleus	8/849	40/18870	0.000346578972607497	0.00368902480366928	0.00312702832427817	983/1894/5901/10155/3843/3320/7175/9531	8
BP	GO:0045023	G0 to G1 transition	8/849	40/18870	0.000346578972607497	0.00368902480366928	0.00312702832427817	6240/1111/83695/60/86/9274/6597/8289	8
BP	GO:0072332	intrinsic apoptotic signaling pathway by p53 class mediator	12/849	84/18870	0.000364467807643202	0.0038697369476517	0.00328021026878882	79915/675/1869/11200/4436/7314/3622/7157/3094/5366/4282/79073	12
BP	GO:0042254	ribosome biogenesis	29/849	325/18870	0.000369584260672612	0.00391415309059926	0.00331785993081171	11340/5901/51602/90459/51729/1736/10556/55299/2091/10248/7514/5591/23404/65095/5036/9221/79033/1964/11157/10528/9775/5393/7520/3921/4869/55651/51406/23560/54555	29
BP	GO:0045070	positive regulation of viral genome replication	7/849	31/18870	0.00037099552495042	0.00391415309059926	0.00331785993081171	7153/10465/51495/5478/2494/5886/23367	7
BP	GO:0018205	peptidyl-lysine modification	22/849	219/18870	0.000374116473625278	0.00391415309059926	0.00331785993081171	672/7913/86/10055/10856/8089/5905/10155/9643/3094/84681/3066/10902/84901/9031/115426/10362/55719/51105/11315/7329/6613	22
BP	GO:0001325	formation of extrachromosomal circular DNA	5/849	15/18870	0.000375102497733435	0.00391415309059926	0.00331785993081171	9156/641/7517/7520/4683	5
BP	GO:0010457	centriole-centriole cohesion	5/849	15/18870	0.000375102497733435	0.00391415309059926	0.00331785993081171	151648/4751/80817/9662/51199	5
BP	GO:0090656	t-circle formation	5/849	15/18870	0.000375102497733435	0.00391415309059926	0.00331785993081171	9156/641/7517/7520/4683	5
BP	GO:0090737	telomere maintenance via telomere trimming	5/849	15/18870	0.000375102497733435	0.00391415309059926	0.00331785993081171	9156/641/7517/7520/4683	5
BP	GO:0045069	regulation of viral genome replication	12/849	85/18870	0.000407322921764872	0.00423995208023385	0.00359402578027828	7153/63901/8815/10155/10465/4940/51495/5478/3609/2494/5886/23367	12
BP	GO:0032781	positive regulation of ATP-dependent activity	8/849	41/18870	0.000413819962479037	0.00429704983043636	0.003642425097615	29128/23234/5216/2956/4436/10598/1660/3192	8
BP	GO:0090398	cellular senescence	14/849	110/18870	0.00041563174034006	0.0043053365883518	0.00364944942737614	26271/675/5933/1029/1017/4904/3622/7157/23636/4976/51343/4282/4869/9521	14
BP	GO:0046823	negative regulation of nucleocytoplasmic transport	6/849	23/18870	0.000425719511034237	0.00436722406609277	0.00370190879160206	580/5905/7175/948/7295/11315	6
BP	GO:0051131	chaperone-mediated protein complex assembly	6/849	23/18870	0.000425719511034237	0.00436722406609277	0.00370190879160206	10728/8624/3329/3320/10471/56984	6
BP	GO:0051457	maintenance of protein location in nucleus	6/849	23/18870	0.000425719511034237	0.00436722406609277	0.00370190879160206	580/5905/25777/3192/7295/11315	6
BP	GO:2000042	negative regulation of double-strand break repair via homologous recombination	6/849	23/18870	0.000425719511034237	0.00436722406609277	0.00370190879160206	55010/116028/2187/10459/55183/23347	6
BP	GO:0061013	regulation of mRNA catabolic process	24/849	252/18870	0.000455816194051978	0.00465049549994846	0.00394202585349999	1869/11340/3184/4904/3182/8570/55110/2521/23404/5073/10236/9775/9125/9967/5393/10922/1660/3192/3183/23589/4869/23367/10492/8148	24
BP	GO:0022904	respiratory electron transport chain	15/849	124/18870	0.000456470589898818	0.00465049549994846	0.00394202585349999	983/891/1351/51142/9377/29796/4709/7386/54205/4708/7384/27089/29103/11315/1345	15
BP	GO:0090169	regulation of spindle assembly	7/849	32/18870	0.000456617994697082	0.00465049549994846	0.00394202585349999	10615/5347/29899/55835/7175/3192/79598	7
BP	GO:1903829	positive regulation of protein localization	38/849	476/18870	0.000470175228425672	0.0047771152993393	0.00404935603428808	983/9585/5347/29899/1894/5901/7443/55166/22948/10055/85459/55835/142/1736/10155/7430/9662/10694/5116/3843/9270/23636/10541/55704/11079/3320/6950/7175/5478/51574/3799/10575/4869/9141/1981/9531/5880/11315	38
BP	GO:0016074	sno(s)RNA metabolic process	5/849	16/18870	0.000525486233944041	0.0053263485335569	0.00451491752314689	1736/2091/23404/5073/51574	5
BP	GO:0006364	rRNA processing	22/849	225/18870	0.000542359824612418	0.00548429089316414	0.00464879849667787	11340/51602/90459/51729/1736/10556/55299/2091/10248/5591/23404/65095/5036/9221/79033/11157/10528/9775/5393/55651/23560/54555	22
BP	GO:0051258	protein polymerization	26/849	286/18870	0.000550339594175178	0.00555176307948214	0.00470599177917017	11065/22974/81624/27338/84722/26271/9793/3925/7283/11013/5216/440145/55755/55835/55125/54801/3320/115106/23406/7846/81873/51199/10092/50810/829/79649	26
BP	GO:0006221	pyrimidine nucleotide biosynthetic process	7/849	33/18870	0.000557289270632691	0.00560854865492189	0.00475412647933101	7298/1841/1633/1854/10201/4830/4833	7
BP	GO:0050792	regulation of viral process	18/849	168/18870	0.000579434363015838	0.00579677127366354	0.00491367473161967	7153/3838/3146/63901/8815/10155/10465/4940/3956/51495/5478/3609/5034/1660/2494/51574/5886/23367	18
BP	GO:0009124	nucleoside monophosphate biosynthetic process	8/849	43/18870	0.000580086600260655	0.00579677127366354	0.00491367473161967	7083/7298/1633/10606/1854/8833/3251/5634	8
BP	GO:0072528	pyrimidine-containing compound biosynthetic process	8/849	43/18870	0.000580086600260655	0.00579677127366354	0.00491367473161967	7083/7298/1841/1633/1854/10201/4830/4833	8
BP	GO:0051099	positive regulation of binding	15/849	127/18870	0.000589479384746363	0.0058768050399479	0.00498151592743405	81620/3148/3925/3146/5901/51053/65057/4686/5925/5300/4830/1660/7295/1981/11315	15
BP	GO:0016032	viral process	35/849	432/18870	0.000595124136710192	0.00591918550025336	0.00501744002847	983/7153/3838/3146/7913/64710/63901/5901/10572/5702/90861/8815/10155/10465/7157/4940/3956/51495/5478/3609/5725/1072/6597/2589/5034/60559/6510/1660/3921/2494/51574/5886/23367/3693/4360	35
BP	GO:0042752	regulation of circadian rhythm	14/849	114/18870	0.000599422345393699	0.00594800631048374	0.00504187019490027	983/7153/2146/3184/142/8914/4841/7157/5591/5499/55269/9967/6421/5501	14
BP	GO:0009123	nucleoside monophosphate metabolic process	11/849	77/18870	0.000633658299514869	0.00626656445572459	0.00531189829070132	7083/7298/1841/1633/10606/1854/8833/3251/5634/4354/22978	11
BP	GO:0032386	regulation of intracellular transport	29/849	336/18870	0.000634476740278214	0.00626656445572459	0.00531189829070132	983/10615/9585/1894/91319/5901/580/9818/10055/5905/10155/7430/5116/3843/7514/9270/10541/3320/7175/10657/948/1660/5501/11052/7295/9141/9531/5880/11315	29
BP	GO:0008630	intrinsic apoptotic signaling pathway in response to DNA damage	13/849	102/18870	0.000651350385714177	0.00641829486804666	0.00544051366257782	79915/675/672/1869/11200/2956/4436/3622/7157/5591/4282/1032/79073	13
BP	GO:0015980	energy derivation by oxidation of organic compounds	29/849	337/18870	0.000665297828663935	0.0065405552739253	0.00554414857219946	983/891/10105/84300/4436/3418/10728/1351/51142/7157/23530/9377/5499/2632/1431/205327/29796/4709/7386/54205/5501/4708/7384/10632/27089/4190/29103/11315/1345	29
BP	GO:0042771	intrinsic apoptotic signaling pathway in response to DNA damage by p53 class mediator	8/849	44/18870	0.000681419360721066	0.00667514241690728	0.00565823232890657	79915/675/11200/4436/3622/7157/4282/79073	8
BP	GO:0007084	mitotic nuclear membrane reassembly	4/849	10/18870	0.000687246633722575	0.00667514241690728	0.00565823232890657	80346/8815/23141/7329	4
BP	GO:0044837	actomyosin contractile ring organization	4/849	10/18870	0.000687246633722575	0.00667514241690728	0.00565823232890657	54443/29127/128239/1894	4
BP	GO:0101024	mitotic nuclear membrane organization	4/849	10/18870	0.000687246633722575	0.00667514241690728	0.00565823232890657	80346/8815/23141/7329	4
BP	GO:1901993	regulation of meiotic cell cycle phase transition	4/849	10/18870	0.000687246633722575	0.00667514241690728	0.00565823232890657	7272/9088/995/994	4
BP	GO:0000466	maturation of 5.8S rRNA from tricistronic rRNA transcript (SSU-rRNA, 5.8S rRNA, LSU-rRNA)	6/849	25/18870	0.000691561729088581	0.00667514241690728	0.00565823232890657	11340/90459/23404/65095/79033/5393	6
BP	GO:0006312	mitotic recombination	6/849	25/18870	0.000691561729088581	0.00667514241690728	0.00565823232890657	675/348654/7517/4361/7515/4436	6
BP	GO:0009147	pyrimidine nucleoside triphosphate metabolic process	6/849	25/18870	0.000691561729088581	0.00667514241690728	0.00565823232890657	7298/1841/1854/10201/4830/4833	6
BP	GO:0001824	blastocyst development	14/849	116/18870	0.000714602033892758	0.00682778544984472	0.00578762129019095	6241/55723/4751/54892/9837/675/1111/84296/4678/86/5932/5501/84295/4683	14
BP	GO:0018393	internal peptidyl-lysine acetylation	9/849	55/18870	0.000715314938333087	0.00682778544984472	0.00578762129019095	672/7913/86/10856/8089/9643/10902/9031/51105	9
BP	GO:0034661	ncRNA catabolic process	9/849	55/18870	0.000715314938333087	0.00682778544984472	0.00578762129019095	11340/23404/60528/5073/5393/6921/27044/54555/80335	9
BP	GO:0072698	protein localization to microtubule cytoskeleton	9/849	55/18870	0.000715314938333087	0.00682778544984472	0.00578762129019095	10615/7272/9585/6790/81610/64770/55125/23636/3192	9
BP	GO:1903900	regulation of viral life cycle	16/849	143/18870	0.000716759073013796	0.00682778544984472	0.00578762129019095	7153/3838/3146/63901/8815/10155/10465/4940/3956/51495/5478/3609/5034/2494/5886/23367	16
BP	GO:0051447	negative regulation of meiotic cell cycle	5/849	17/18870	0.000717021970951435	0.00682778544984472	0.00578762129019095	7272/9319/9088/26271/5810	5
BP	GO:0032388	positive regulation of intracellular transport	20/849	201/18870	0.000764282089056034	0.00726153474769793	0.00615529199239759	983/10615/9585/1894/5901/10055/10155/7430/5116/3843/9270/10541/3320/7175/10657/1660/11052/9141/9531/5880	20
BP	GO:0006997	nucleus organization	16/849	144/18870	0.000773490321866647	0.00733261918965993	0.00621554722928556	983/4001/5347/3148/84823/1111/55706/80346/7443/57122/8815/9221/7175/25777/23141/7329	16
BP	GO:0007019	microtubule depolymerization	8/849	45/18870	0.000796540005635288	0.00753431047646563	0.00638651229462592	11004/22974/26586/9793/3925/81930/3796/50810	8
BP	GO:0032205	negative regulation of telomere maintenance	7/849	35/18870	0.000811182225490841	0.00765575758146578	0.00648945780392673	7515/142/65057/3178/3192/3183/4683	7
BP	GO:0032784	regulation of DNA-templated transcription elongation	13/849	105/18870	0.000859418023097525	0.00809301184943501	0.00686009951918202	2146/10189/3150/142/11198/165918/4686/123169/3192/10915/51574/29079/80335	13
BP	GO:0016925	protein sumoylation	10/849	68/18870	0.000877899849904718	0.00824876252775517	0.00699212269835616	10055/5905/10155/84901/115426/10362/55719/11315/7329/6613	10
BP	GO:0006735	NADH regeneration	5/849	18/18870	0.000956278895954288	0.00892597026619311	0.0075661626932647	7167/5214/2023/5315/5223	5
BP	GO:0061621	canonical glycolysis	5/849	18/18870	0.000956278895954288	0.00892597026619311	0.0075661626932647	7167/5214/2023/5315/5223	5
BP	GO:0061718	glucose catabolic process to pyruvate	5/849	18/18870	0.000956278895954288	0.00892597026619311	0.0075661626932647	7167/5214/2023/5315/5223	5
BP	GO:0000460	maturation of 5.8S rRNA	7/849	36/18870	0.000968386294835317	0.00901915919773156	0.00764515495922619	11340/90459/5591/23404/65095/79033/5393	7
BP	GO:0000288	nuclear-transcribed mRNA catabolic process, deadenylation-dependent decay	10/849	69/18870	0.000986072140830468	0.0091637820177396	0.00776774552951791	11340/3184/4904/23404/5073/9125/5393/1660/3192/10492	10
BP	GO:0019646	aerobic electron transport chain	12/849	94/18870	0.0010226791257715	0.00948322761386807	0.00803852587942667	1351/9377/29796/4709/7386/54205/4708/7384/27089/29103/11315/1345	12
BP	GO:1901796	regulation of signal transduction by p53 class mediator	13/849	107/18870	0.0010270228041712	0.00950275784164511	0.00805508081702905	9212/79915/6790/1111/11200/7314/3622/7157/5366/4282/5716/4869/9521	13
BP	GO:0042276	error-prone translesion synthesis	4/849	11/18870	0.00104161894691194	0.00953395618003239	0.00808152631224785	7398/10714/10459/5425	4
BP	GO:0070601	centromeric sister chromatid cohesion	4/849	11/18870	0.00104161894691194	0.00953395618003239	0.00808152631224785	701/151648/699/80218	4
BP	GO:0072697	protein localization to cell cortex	4/849	11/18870	0.00104161894691194	0.00953395618003239	0.00808152631224785	5347/29899/89958/7430	4
BP	GO:0085020	protein K6-linked ubiquitination	4/849	11/18870	0.00104161894691194	0.00953395618003239	0.00808152631224785	29089/27338/672/580	4
BP	GO:1901984	negative regulation of protein acetylation	4/849	11/18870	0.00104161894691194	0.00953395618003239	0.00808152631224785	672/84681/3066/11315	4
BP	GO:0006007	glucose catabolic process	6/849	27/18870	0.00107044290429528	0.00973484157289522	0.00825180825580946	7167/5214/2023/5315/7157/5223	6
BP	GO:0071480	cellular response to gamma radiation	6/849	27/18870	0.00107044290429528	0.00973484157289522	0.00825180825580946	11200/51776/2547/7157/7520/79073	6
BP	GO:2001032	regulation of double-strand break repair via nonhomologous end joining	6/849	27/18870	0.00107044290429528	0.00973484157289522	0.00825180825580946	7913/7468/10459/55183/5591/23347	6
BP	GO:1901657	glycosyl compound metabolic process	11/849	82/18870	0.00108355585357609	0.00983303784217451	0.00833504502750841	7083/1841/4521/3251/23463/4668/2079/2990/22978/2519/4833	11
BP	GO:0042176	regulation of protein catabolic process	30/849	364/18870	0.00108672146513847	0.00984073787301297	0.00834157201385607	55872/991/4085/5347/6790/81610/51514/580/11200/10213/10459/1017/5702/55270/5708/7314/7430/7514/5300/3320/5705/51343/5721/5707/51105/9097/5716/5886/11315/6613	30
BP	GO:0031110	regulation of microtubule polymerization or depolymerization	12/849	95/18870	0.00112365290962326	0.0101535189514255	0.00860670313753985	22974/221150/26586/84722/9793/3925/220134/348235/55755/54801/115106/50810	12
BP	GO:0006446	regulation of translational initiation	11/849	83/18870	0.00119937178386138	0.0107918050128374	0.00914775089385796	1978/5499/4686/7175/1965/10657/4869/23367/1981/10959/8872	11
BP	GO:1902117	positive regulation of organelle assembly	11/849	83/18870	0.00119937178386138	0.0107918050128374	0.00914775089385796	10615/10733/29899/55329/9738/85459/55835/9662/23636/55704/8723	11
BP	GO:0044380	protein localization to cytoskeleton	9/849	59/18870	0.00120448152706956	0.0107920528385326	0.0091479609650853	10615/7272/9585/6790/81610/64770/55125/23636/3192	9
BP	GO:0071168	protein localization to chromatin	9/849	59/18870	0.00120448152706956	0.0107920528385326	0.0091479609650853	157570/1058/5347/2146/7443/5885/10856/4436/142	9
BP	GO:0009148	pyrimidine nucleoside triphosphate biosynthetic process	5/849	19/18870	0.00125012303791014	0.0111539339117739	0.00945471205142124	7298/1841/10201/4830/4833	5
BP	GO:0042772	DNA damage response, signal transduction resulting in transcription	5/849	19/18870	0.00125012303791014	0.0111539339117739	0.00945471205142124	2305/675/11200/10459/7157	5
BP	GO:0061136	regulation of proteasomal protein catabolic process	19/849	196/18870	0.00139436691559071	0.0124148349905949	0.0105235238912507	55872/991/5347/6790/10213/1017/5702/55270/7314/7514/5705/51343/5721/51105/9097/5716/5886/11315/6613	19
BP	GO:0051101	regulation of DNA binding	11/849	85/18870	0.00146161733255214	0.0129592668295385	0.0109850154429806	55355/81620/3148/1869/3146/10459/65057/5925/4830/7295/11315	11
BP	GO:0072527	pyrimidine-containing compound metabolic process	11/849	85/18870	0.00146161733255214	0.0129592668295385	0.0109850154429806	7083/7298/6240/1841/1633/1854/2079/10201/4830/8930/4833	11
BP	GO:0010826	negative regulation of centrosome duplication	4/849	12/18870	0.00150704852528121	0.0133065178521191	0.01127936526198	672/55755/10432/4869	4
BP	GO:0046606	negative regulation of centrosome cycle	4/849	12/18870	0.00150704852528121	0.0133065178521191	0.01127936526198	672/55755/10432/4869	4
BP	GO:0061620	glycolytic process through glucose-6-phosphate	5/849	20/18870	0.00160566130403142	0.0141478082120777	0.0119924910674546	7167/5214/2023/5315/5223	5
BP	GO:0002520	immune system development	19/849	199/18870	0.0016645530219311	0.0146363492425288	0.0124066063746418	9133/79915/3148/9156/3146/7468/10459/2956/4436/55183/7518/7157/8772/5591/165918/3329/171023/55012/4683	19
BP	GO:0072521	purine-containing compound metabolic process	37/849	493/18870	0.00169063715967037	0.0148349917709092	0.0125749871380441	5901/11332/4522/1633/254552/10606/4521/55270/3418/8833/142/2023/3251/5634/23463/7157/11164/3094/23530/4976/84188/38/10201/6888/4830/9524/4709/4354/5223/3945/60490/4708/10632/518/22978/4190/4833	37
BP	GO:0045727	positive regulation of translation	15/849	141/18870	0.00173094242771052	0.0151573453412095	0.012848232453109	3184/84300/4904/5315/5591/9775/10657/1660/3192/4869/23367/10492/1981/8872/285367	15
BP	GO:1901292	nucleoside phosphate catabolic process	11/849	87/18870	0.0017690614576106	0.0154592675112597	0.0131041589452637	11332/254552/1854/55270/3251/1267/11164/3094/38/8930/22978	11
BP	GO:0043247	telomere maintenance in response to DNA damage	6/849	30/18870	0.00191410357565008	0.0166923981227637	0.0141494309493641	10459/86/7515/10856/65057/55183	6
BP	GO:0006163	purine nucleotide metabolic process	35/849	463/18870	0.00197434477180249	0.0171824636185352	0.0145648384805102	5901/11332/4522/1633/254552/10606/55270/3418/8833/142/2023/3251/5634/7157/11164/3094/23530/4976/84188/38/10201/6888/4830/9524/4709/4354/5223/3945/60490/4708/10632/518/22978/4190/4833	35
BP	GO:0043555	regulation of translation in response to stress	5/849	21/18870	0.00203018531064811	0.0176323047327659	0.0149461495262437	5499/1965/4869/1981/10959	5
BP	GO:1901293	nucleoside phosphate biosynthetic process	25/849	297/18870	0.00205093981815878	0.0177762069545313	0.0150681292762686	6241/7083/7298/6240/1841/11332/4522/1633/10606/1854/8833/142/2023/3251/5634/38/10201/4830/9524/4709/60490/4708/10632/518/4833	25
BP	GO:0034086	maintenance of sister chromatid cohesion	4/849	13/18870	0.00209981431841342	0.0180159826470743	0.0152713768611885	699/79075/5925/55719	4
BP	GO:0034088	maintenance of mitotic sister chromatid cohesion	4/849	13/18870	0.00209981431841342	0.0180159826470743	0.0152713768611885	699/79075/5925/55719	4
BP	GO:0046831	regulation of RNA export from nucleus	4/849	13/18870	0.00209981431841342	0.0180159826470743	0.0152713768611885	7175/10657/1660/11052	4
BP	GO:0090435	protein localization to nuclear envelope	4/849	13/18870	0.00209981431841342	0.0180159826470743	0.0152713768611885	4001/5347/84823/10204	4
BP	GO:2000105	positive regulation of DNA-templated DNA replication	4/849	13/18870	0.00209981431841342	0.0180159826470743	0.0152713768611885	81620/144455/10926/1017	4
BP	GO:0006458	'de novo' protein folding	7/849	41/18870	0.00214606699189706	0.0183387253814624	0.0155449520539827	10728/23753/3329/3336/56886/10808/27433	7
BP	GO:0043388	positive regulation of DNA binding	7/849	41/18870	0.00214606699189706	0.0183387253814624	0.0155449520539827	3148/3146/65057/5925/4830/7295/11315	7
BP	GO:0007623	circadian rhythm	19/849	204/18870	0.00221319483964522	0.0188743744658097	0.0159989988408088	983/7153/7298/2146/3184/142/8914/4841/7157/5591/3066/5499/10236/55269/9967/6421/3192/5501/3397	19
BP	GO:0043488	regulation of mRNA stability	21/849	235/18870	0.00222109171479712	0.0189037605465799	0.016023908162865	1869/11340/3184/4904/8570/2521/23404/5073/10236/9125/9967/5393/10922/1660/3192/3183/23589/4869/23367/10492/8148	21
BP	GO:0002312	B cell activation involved in immune response	11/849	90/18870	0.00232730194281592	0.0196951210536539	0.0166947105705566	79915/9156/7468/10459/2956/4436/55183/165918/3956/3329/4683	11
BP	GO:0034644	cellular response to UV	11/849	90/18870	0.00232730194281592	0.0196951210536539	0.0166947105705566	55872/9212/5111/83695/10714/10856/51776/142/7157/1965/4869	11
BP	GO:0019079	viral genome replication	14/849	131/18870	0.00232798464067206	0.0196951210536539	0.0166947105705566	7153/7913/64710/63901/8815/10155/10465/4940/51495/5478/3609/2494/5886/23367	14
BP	GO:0007129	homologous chromosome pairing at meiosis	8/849	53/18870	0.00238728851702734	0.0201166951028078	0.0170520608359096	84057/9319/2177/29893/83990/55706/9134/4361	8
BP	GO:0048146	positive regulation of fibroblast proliferation	8/849	53/18870	0.00238728851702734	0.0201166951028078	0.0170520608359096	890/891/990/1869/79621/1019/4282/1660	8
BP	GO:0035307	positive regulation of protein dephosphorylation	7/849	42/18870	0.00247702378533423	0.0207903557634673	0.0176230941249076	157313/808/805/5300/5478/5725/23141	7
BP	GO:1901983	regulation of protein acetylation	7/849	42/18870	0.00247702378533423	0.0207903557634673	0.0176230941249076	672/7913/85459/84681/3066/9031/11315	7
BP	GO:0022900	electron transport chain	17/849	176/18870	0.00252327431133593	0.0211191525941503	0.0179018011158326	983/891/1351/51142/9377/29796/4709/7386/54205/10954/4708/7384/27089/29103/11315/1345/4835	17
BP	GO:0000083	regulation of transcription involved in G1/S transition of mitotic cell cycle	5/849	22/18870	0.00253111576887745	0.0211191525941503	0.0179018011158326	1869/144455/7027/5925/5127	5
BP	GO:0032069	regulation of nuclease activity	5/849	22/18870	0.00253111576887745	0.0211191525941503	0.0179018011158326	3148/5111/3146/4940/4869	5
BP	GO:0009166	nucleotide catabolic process	10/849	78/18870	0.0025395635317675	0.0211480908223854	0.0179263308124765	11332/254552/1854/55270/3251/1267/3094/38/8930/22978	10
BP	GO:0000381	regulation of alternative mRNA splicing, via spliceosome	8/849	54/18870	0.00269416827254383	0.022260958469832	0.0188696610528362	3191/10921/27316/5725/3178/10657/9967/3192	8
BP	GO:0006220	pyrimidine nucleotide metabolic process	8/849	54/18870	0.00269416827254383	0.022260958469832	0.0188696610528362	7298/1841/1633/1854/10201/4830/8930/4833	8
BP	GO:0006998	nuclear envelope organization	8/849	54/18870	0.00269416827254383	0.022260958469832	0.0188696610528362	4001/5347/84823/80346/7443/8815/23141/7329	8
BP	GO:2000772	regulation of cellular senescence	8/849	54/18870	0.00269416827254383	0.022260958469832	0.0188696610528362	26271/5933/4904/3622/7157/51343/4282/9521	8
BP	GO:0043558	regulation of translational initiation in response to stress	4/849	14/18870	0.00283587873511103	0.0233410406744507	0.0197852004775188	5499/1965/4869/10959	4
BP	GO:0071027	nuclear RNA surveillance	4/849	14/18870	0.00283587873511103	0.0233410406744507	0.0197852004775188	11340/23404/5393/80335	4
BP	GO:0090317	negative regulation of intracellular protein transport	7/849	43/18870	0.00284587268243187	0.023377990874832	0.0198165215797964	91319/580/5905/9270/948/7295/11315	7
BP	GO:0034470	ncRNA processing	33/849	439/18870	0.00285574470800452	0.0234137987932339	0.0198468744185642	11340/3181/51602/90459/51729/6428/1736/10556/55299/2091/10248/7157/5591/23404/51002/65095/4686/5036/9221/79033/60528/5073/116461/23587/11157/10528/9775/5393/51574/55651/23560/51637/54555	33
BP	GO:0009116	nucleoside metabolic process	8/849	55/18870	0.00303099437198396	0.0248027612674679	0.0210242384183858	7083/1841/4521/3251/23463/2079/22978/4833	8
BP	GO:0006354	DNA-templated transcription elongation	14/849	135/18870	0.00307635193618977	0.0251255128326884	0.0212978210966984	2146/10189/3150/142/11198/165918/4686/123169/3192/10915/51574/56943/29079/80335	14
BP	GO:0006740	NADPH regeneration	5/849	23/18870	0.0031159480627228	0.025400060311677	0.0215305432357046	5634/7157/23530/6888/5223	5
BP	GO:0040020	regulation of meiotic nuclear division	6/849	33/18870	0.00318380511550867	0.0258539585574863	0.0219152933381094	991/10635/9319/26271/5810/51343	6
BP	GO:2000765	regulation of cytoplasmic translation	6/849	33/18870	0.00318380511550867	0.0258539585574863	0.0219152933381094	3184/4904/5315/1660/3192/10492	6
BP	GO:0006739	NADP metabolic process	7/849	44/18870	0.00325536385140418	0.0263343433845972	0.0223224949810572	3418/5634/7157/23530/6888/5223/4190	7
BP	GO:0021762	substantia nigra development	7/849	44/18870	0.00325536385140418	0.0263343433845972	0.0223224949810572	5810/64770/60/808/805/1267/10971	7
BP	GO:0006413	translational initiation	13/849	123/18870	0.00361457640366367	0.0291846121413681	0.0247385457284966	7884/1978/5499/4686/7175/1964/1965/10657/4869/23367/1981/10959/8872	13
BP	GO:0051290	protein heterotetramerization	4/849	15/18870	0.00373070645779379	0.029951437289698	0.025388550563436	6241/6240/11051/11052	4
BP	GO:0051444	negative regulation of ubiquitin-protein transferase activity	4/849	15/18870	0.00373070645779379	0.029951437289698	0.025388550563436	4085/26271/10459/11315	4
BP	GO:2001034	positive regulation of double-strand break repair via nonhomologous end joining	4/849	15/18870	0.00373070645779379	0.029951437289698	0.025388550563436	10459/55183/5591/23347	4
BP	GO:0009162	deoxyribonucleoside monophosphate metabolic process	5/849	24/18870	0.00379219954789633	0.0302166444276092	0.0256133552953598	7083/7298/1633/1854/22978	5
BP	GO:0018279	protein N-linked glycosylation via asparagine	5/849	24/18870	0.00379219954789633	0.0302166444276092	0.0256133552953598	91319/3703/56886/6185/6184	5
BP	GO:0046039	GTP metabolic process	5/849	24/18870	0.00379219954789633	0.0302166444276092	0.0256133552953598	5901/4976/10201/4830/4833	5
BP	GO:0061615	glycolytic process through fructose-6-phosphate	5/849	24/18870	0.00379219954789633	0.0302166444276092	0.0256133552953598	7167/5214/2023/5315/5223	5
BP	GO:0009165	nucleotide biosynthetic process	24/849	295/18870	0.00385404732272333	0.0306519456546928	0.0259823415015056	6241/7298/6240/1841/11332/4522/1633/10606/1854/8833/142/2023/3251/5634/38/10201/4830/9524/4709/60490/4708/10632/518/4833	24
BP	GO:2001233	regulation of apoptotic signaling pathway	30/849	398/18870	0.00416089446484811	0.0330305024153456	0.0279985421933704	79915/3148/672/3070/83596/292/10105/142/2023/7314/55023/3622/4841/7157/8772/5366/5499/4976/5925/2950/5478/4282/6421/5034/1032/4150/5716/9521/10449/11315	30
BP	GO:1901874	negative regulation of post-translational protein modification	11/849	97/18870	0.00419264116014064	0.0332146484154512	0.0281546348706439	4085/26271/672/55859/10459/64175/5478/11338/10362/23560/11315	11
BP	GO:0033120	positive regulation of RNA splicing	7/849	46/18870	0.00420755376677955	0.0332146484154512	0.0281546348706439	4691/4686/10262/27316/11338/6426/9967	7
BP	GO:1902116	negative regulation of organelle assembly	7/849	46/18870	0.00420755376677955	0.0332146484154512	0.0281546348706439	672/10198/55755/9738/10432/79598/2665	7
BP	GO:0050821	protein stabilization	19/849	217/18870	0.00438883366192966	0.0345814036404736	0.0293131747364504	5216/11200/22948/10856/2597/10728/10694/7157/3329/5300/3320/64175/6950/10471/10575/4869/23560/9531/11315	19
BP	GO:1902017	regulation of cilium assembly	9/849	71/18870	0.00442544558665699	0.0348053100120967	0.0295029705777132	55329/10198/9738/55835/9662/55704/79598/23224/2665	9
BP	GO:0007097	nuclear migration	5/849	25/18870	0.00456735900259827	0.0357888813358576	0.0303367018622763	4001/84823/10726/25777/23224	5
BP	GO:2000773	negative regulation of cellular senescence	5/849	25/18870	0.00456735900259827	0.0357888813358576	0.0303367018622763	26271/5933/4904/51343/4282	5
BP	GO:0098727	maintenance of cell number	17/849	187/18870	0.00470277016157635	0.036782071595239	0.0311785867065836	259266/2177/2146/26147/8243/5931/9126/60/86/55183/3622/9274/3066/5928/123169/6597/8289	17
BP	GO:0072523	purine-containing compound catabolic process	8/849	59/18870	0.00471684463139727	0.0368243366719563	0.0312144130018937	11332/254552/4521/55270/3251/3094/38/22978	8
BP	GO:1903313	positive regulation of mRNA metabolic process	18/849	203/18870	0.00479889065826274	0.0371253802485978	0.0314695947480461	11340/3184/4904/8570/23404/4691/4686/10262/5073/10236/27316/123169/9125/9967/5393/1660/3192/10492	18
BP	GO:0016078	tRNA catabolic process	4/849	16/18870	0.00479911319907703	0.0371253802485978	0.0314695947480461	11340/23404/60528/5393	4
BP	GO:0032239	regulation of nucleobase-containing compound transport	4/849	16/18870	0.00479911319907703	0.0371253802485978	0.0314695947480461	7175/10657/1660/11052	4
BP	GO:0046653	tetrahydrofolate metabolic process	4/849	16/18870	0.00479911319907703	0.0371253802485978	0.0314695947480461	7298/1719/4522/10797	4
BP	GO:0072520	seminiferous tubule development	4/849	16/18870	0.00479911319907703	0.0371253802485978	0.0314695947480461	83990/81930/7314/3622	4
BP	GO:0031400	negative regulation of protein modification process	32/849	437/18870	0.00484400127636727	0.0374044971286032	0.0317061901725858	55872/4085/5347/26271/672/84930/55859/1029/10459/808/805/261726/3843/9270/5591/23530/84681/3066/5925/2950/64175/5478/11338/9647/10362/1622/4869/23560/51637/1981/11315/10959	32
BP	GO:0031503	protein-containing complex localization	17/849	188/18870	0.0049604672435068	0.03823430922536	0.0324095863459609	332/4001/84823/55706/5901/440145/1175/7430/55920/7514/4218/55705/3192/81831/3799/117178/4869	17
BP	GO:2000780	negative regulation of double-strand break repair	6/849	36/18870	0.00499460069433124	0.0384276615014942	0.0325734827891168	55010/116028/2187/10459/55183/23347	6
BP	GO:0071900	regulation of protein serine/threonine kinase activity	23/849	285/18870	0.00507576967359111	0.0389815439488995	0.033042985216868	890/9133/1033/5347/891/9088/990/995/84722/2146/1031/641/9134/1029/60/808/805/3843/5925/2950/1032/5716/23560	23
BP	GO:0090316	positive regulation of intracellular protein transport	15/849	158/18870	0.00515917359469158	0.0395505600300634	0.0335253157777792	983/9585/1894/5901/10055/10155/5116/3843/9270/10541/3320/7175/9141/9531/5880	15
BP	GO:0032387	negative regulation of intracellular transport	8/849	60/18870	0.00523304967496645	0.04004461616141	0.0339441059997824	91319/580/5905/9270/7175/948/7295/11315	8
BP	GO:0006760	folic acid-containing compound metabolic process	5/849	26/18870	0.00544883857556126	0.0413236025543012	0.0350282479857509	7298/1719/8836/4522/10797	5
BP	GO:0032148	activation of protein kinase B activity	5/849	26/18870	0.00544883857556126	0.0413236025543012	0.0350282479857509	9270/55704/5478/7295/11315	5
BP	GO:0033622	integrin activation	5/849	26/18870	0.00544883857556126	0.0413236025543012	0.0350282479857509	9928/9270/83706/9780/51237	5
BP	GO:1900151	regulation of nuclear-transcribed mRNA catabolic process, deadenylation-dependent decay	5/849	26/18870	0.00544883857556126	0.0413236025543012	0.0350282479857509	3184/4904/1660/3192/10492	5
BP	GO:1904353	regulation of telomere capping	5/849	26/18870	0.00544883857556126	0.0413236025543012	0.0350282479857509	9212/4751/3184/7515/4683	5
BP	GO:2001242	regulation of intrinsic apoptotic signaling pathway	17/849	190/18870	0.00551051243193825	0.041716838321643	0.035361577103347	79915/3070/10105/142/2023/7314/3622/4841/7157/5366/4976/5478/4282/6421/5034/1032/11315	17
BP	GO:0051261	protein depolymerization	12/849	115/18870	0.00561574771936255	0.0424378657724782	0.0359727611916462	11004/22974/26586/9793/3925/81930/3796/6455/1072/9948/50810/829	12
BP	GO:0019058	viral life cycle	25/849	321/18870	0.00563284165011993	0.0424914360356293	0.0360181704092926	983/7153/3838/3146/7913/64710/63901/10572/90861/8815/10155/10465/4940/3956/51495/5478/3609/5034/6510/3921/2494/5886/23367/3693/4360	25
BP	GO:0050685	positive regulation of mRNA processing	6/849	37/18870	0.00573898840010698	0.0430626921117568	0.0365023997179949	4691/4686/10262/27316/123169/9967	6
BP	GO:0051084	'de novo' post-translational protein folding	6/849	37/18870	0.00573898840010698	0.0430626921117568	0.0365023997179949	10728/23753/3336/56886/10808/27433	6
BP	GO:2000279	negative regulation of DNA biosynthetic process	6/849	37/18870	0.00573898840010698	0.0430626921117568	0.0365023997179949	1111/65057/7157/3178/3192/3183	6
BP	GO:2000036	regulation of stem cell population maintenance	9/849	74/18870	0.00583077211436506	0.0436742313398737	0.037020775329302	5931/60/86/3622/9274/3066/5928/6597/8289	9
BP	GO:2000241	regulation of reproductive process	18/849	207/18870	0.00586469169997461	0.0438509606510425	0.0371705811970222	259266/991/10635/7272/9319/9088/995/26271/6790/5810/994/25906/3066/51343/51529/397/10549/51433	18
BP	GO:0000712	resolution of meiotic recombination intermediates	4/849	17/18870	0.00605514126926953	0.0447237999488482	0.0379104496858614	7153/80010/378708/201254	4
BP	GO:0007063	regulation of sister chromatid cohesion	4/849	17/18870	0.00605514126926953	0.0447237999488482	0.0379104496858614	699/2237/5885/55719	4
BP	GO:0031573	mitotic intra-S DNA damage checkpoint signaling	4/849	17/18870	0.00605514126926953	0.0447237999488482	0.0379104496858614	2177/4361/11200/4436	4
BP	GO:0033151	V(D)J recombination	4/849	17/18870	0.00605514126926953	0.0447237999488482	0.0379104496858614	3148/3146/7518/5591	4
BP	GO:0051782	negative regulation of cell division	4/849	17/18870	0.00605514126926953	0.0447237999488482	0.0379104496858614	259266/9212/144455/641	4
BP	GO:0071025	RNA surveillance	4/849	17/18870	0.00605514126926953	0.0447237999488482	0.0379104496858614	11340/23404/5393/80335	4
BP	GO:0090399	replicative senescence	4/849	17/18870	0.00605514126926953	0.0447237999488482	0.0379104496858614	1111/1029/11200/7157	4
BP	GO:0032147	activation of protein kinase activity	10/849	88/18870	0.00610144078930338	0.0449875330419644	0.0381340049331461	22974/9928/63967/1894/9270/55704/5478/7295/10920/11315	10
BP	GO:0031330	negative regulation of cellular catabolic process	18/849	208/18870	0.00615928619752743	0.045335335322182	0.0384288220296339	1869/3184/4904/3182/1736/7157/2521/5073/51808/9967/1660/3192/3183/81892/23367/10492/1981/8148	18
BP	GO:0032786	positive regulation of DNA-templated transcription, elongation	8/849	62/18870	0.0063937296280015	0.046979532405056	0.0398225374754418	10189/3150/142/11198/4686/123169/10915/29079	8
BP	GO:0007141	male meiosis I	5/849	27/18870	0.00644392850084898	0.0470229627888413	0.0398593515516432	9319/675/4603/7314/3622	5
BP	GO:0046037	GMP metabolic process	5/849	27/18870	0.00644392850084898	0.0470229627888413	0.0398593515516432	10606/8833/3251/4354/22978	5
BP	GO:1902410	mitotic cytokinetic process	5/849	27/18870	0.00644392850084898	0.0470229627888413	0.0398593515516432	55165/9585/10112/128239/23636	5
BP	GO:1904357	negative regulation of telomere maintenance via telomere lengthening	5/849	27/18870	0.00644392850084898	0.0470229627888413	0.0398593515516432	142/65057/3178/3192/3183	5
BP	GO:0043516	regulation of DNA damage response, signal transduction by p53 class mediator	6/849	38/18870	0.00656116023378242	0.0477144649193047	0.0404455082904396	7157/5366/4282/5716/4869/9521	6
BP	GO:0045738	negative regulation of DNA repair	6/849	38/18870	0.00656116023378242	0.0477144649193047	0.0404455082904396	55010/116028/2187/10459/55183/23347	6
BP	GO:0048145	regulation of fibroblast proliferation	10/849	89/18870	0.00660449751831005	0.0479475230089962	0.0406430616511387	890/891/990/1869/79621/1019/7157/2950/4282/1660	10
BP	GO:0030865	cortical cytoskeleton organization	7/849	50/18870	0.00672603677195299	0.0487465497789835	0.0413203624215542	54443/29127/128239/1894/7430/55012/9948	7
BP	GO:0007292	female gamete generation	15/849	163/18870	0.0068502410261061	0.0494778463229126	0.0419402511802414	7153/259266/9133/7272/23397/5347/10403/9319/26271/675/6790/84930/994/7314/5073	15
BP	GO:0140053	mitochondrial gene expression	15/849	163/18870	0.0068502410261061	0.0494778463229126	0.0419402511802414	55157/84300/51258/7019/29074/29093/60528/10922/29088/78988/63875/51253/54148/128308/285367	15
CC	GO:0098687	chromosomal region	138/880	399/19886	2.78231419891801e-86	1.56644289399084e-83	1.07192315453052e-83	11004/64151/157570/83540/332/983/7153/55143/57405/9212/701/10615/151648/991/699/10635/7272/4085/57082/1063/79682/1058/79019/4751/1062/64105/55355/221150/11130/5347/891/10403/113130/4173/55839/4171/151246/387103/2237/4176/90417/81620/2146/9401/91687/675/9918/10051/23310/54908/3070/64946/6790/11339/3835/9793/5111/3619/220134/23421/4174/81930/9735/1111/1786/641/23468/4172/348235/401541/9184/55320/10…	138
CC	GO:0000793	condensed chromosome	101/880	281/19886	1.07429252871719e-64	3.0241334683389e-62	2.06942666058154e-62	11004/4288/64151/83540/332/7153/57405/9212/701/10615/151648/991/699/7272/4085/57082/1063/23397/79682/1058/79019/4751/1062/64105/55355/221150/11130/5347/891/10403/55839/151246/387103/2177/29893/54892/90417/81620/10592/91687/675/3148/9918/10051/672/23310/54908/64946/6790/3835/9793/3619/3146/220134/23421/7283/81930/9735/1111/641/23468/348235/401541/5810/9184/55055/5885/55166/8243/11073/79023/378708/…	101
CC	GO:0000775	chromosome, centromeric region	95/880	258/19886	5.86338479344799e-62	1.10036187957041e-59	7.52982047158584e-60	11004/64151/157570/83540/332/7153/55143/57405/9212/701/10615/151648/991/699/7272/4085/57082/1063/79682/1058/79019/4751/1062/64105/55355/221150/11130/5347/891/10403/113130/55839/151246/387103/90417/81620/2146/91687/9918/10051/23310/54908/3070/64946/6790/11339/3835/9793/3619/220134/23421/81930/9735/1786/23468/348235/401541/9184/55320/55055/5885/55166/8243/79023/378708/9126/57122/79980/60/86/5905/23…	95
CC	GO:0000779	condensed chromosome, centromeric region	74/880	182/19886	5.49084683697685e-52	7.72836692304492e-50	5.28855247982507e-50	11004/64151/83540/332/57405/9212/701/10615/151648/991/699/7272/4085/57082/1063/79682/1058/79019/4751/1062/64105/55355/221150/11130/5347/891/10403/55839/151246/387103/90417/81620/91687/9918/23310/54908/64946/6790/3835/9793/3619/220134/23421/81930/9735/23468/348235/401541/9184/55055/55166/8243/79023/378708/57122/79980/60/86/5905/201254/11335/80152/7514/134492/253635/7175/1060/11258/6597/3192/5501/8…	74
CC	GO:0000776	kinetochore	69/880	171/19886	3.03006555874493e-48	3.41185381914679e-46	2.33474525158031e-46	11004/83540/332/57405/9212/701/10615/151648/991/699/7272/4085/57082/1063/79682/79019/4751/1062/64105/55355/221150/11130/5347/891/10403/55839/151246/387103/90417/81620/91687/54908/64946/6790/3835/9793/3619/220134/23421/81930/9735/23468/348235/401541/9184/55055/55166/8243/79023/378708/57122/79980/60/86/5905/201254/80152/7514/134492/253635/7175/1060/11258/6597/3192/5501/84295/64769/84516	69
CC	GO:0005819	spindle	100/880	431/19886	2.80586797326852e-44	2.6328394482503e-42	1.80166259336189e-42	11004/3161/9493/51203/22974/332/983/3832/79801/9787/55143/259266/150468/9212/701/10615/151648/991/7272/56992/4085/1063/3833/4751/9928/1062/24137/9585/221150/5347/9055/891/10460/10112/29127/990/26586/90417/84722/26271/29899/54908/203068/6790/81610/3835/10383/9793/3619/84617/220134/7283/81930/25886/9735/29901/1894/348235/440145/994/55055/5885/8243/11073/653784/292/55755/9126/79980/11064/10459/85459…	100
CC	GO:0000228	nuclear chromosome	64/880	228/19886	9.0260057936727e-34	7.25948751691105e-32	4.96769642178077e-32	64151/332/7153/23594/23397/4751/5347/4173/4171/4176/29893/55388/54892/10592/9837/675/9918/10051/672/23310/8318/51659/5111/3619/4174/7283/5557/1111/84296/641/5422/4172/5810/81611/5885/6119/8243/11073/10714/5931/9126/6117/86/10856/6118/142/8914/4175/3622/3066/5928/10902/54108/23595/9031/5425/25777/5393/1660/3192/23347/11052/54107/7329	64
CC	GO:0072686	mitotic spindle	51/880	184/19886	7.78072472119198e-27	5.47568502253886e-25	3.74703322099509e-25	9493/51203/22974/983/3832/9787/259266/150468/9212/10615/4085/3833/1062/9585/221150/5347/9055/10460/29127/990/26586/90417/29899/203068/6790/81610/3835/10383/84617/220134/7283/81930/1894/8243/55755/9126/11064/85459/5905/55920/54801/23636/134492/7175/10735/115106/10726/3192/7280/51199/51637	51
CC	GO:0000922	spindle pole	49/880	176/19886	6.33664598811529e-26	3.96392410145434e-24	2.71252915982479e-24	22974/3832/9787/259266/150468/9212/10615/151648/991/4085/1063/4751/9585/5347/9055/891/10460/990/26586/90417/84722/29899/54908/6790/81610/9793/7283/25886/9735/994/5885/8243/11073/55755/9126/79980/11064/808/805/80817/23636/134492/10735/3796/115106/3192/51199/4869/11186	49
CC	GO:0000781	chromosome, telomeric region	48/880	171/19886	1.35767066035134e-25	7.64368581777807e-24	5.23060485987992e-24	983/10635/4173/4171/2237/4176/2146/9401/675/5111/4174/1111/641/23468/4172/10189/7517/3181/4361/11200/5931/6117/1017/7515/6118/4436/142/65057/10728/55183/2547/11335/4175/8520/5591/3066/5928/5499/23595/25777/55719/7520/5501/23347/55651/10951/4683/80335	48
CC	GO:0005681	spliceosomal complex	49/880	205/19886	1.035251691449e-22	5.29860638441624e-21	3.62585759875917e-21	23658/10189/3181/6637/25804/6628/6009/8175/6632/4904/220988/27258/6626/10465/55110/4691/79622/10250/10262/1659/6636/10946/10236/27316/6633/23020/3178/11157/6635/85437/22913/1665/9775/11338/10992/6627/6426/6631/11193/51691/3192/51362/84844/3183/3185/10492/6634/3189/4670	49
CC	GO:0005874	microtubule	74/880	467/19886	6.18205443155269e-22	2.90041387080347e-20	1.98476484381429e-20	11004/9493/51203/22974/332/983/3832/259266/9212/10615/51512/56992/3833/4751/9928/1062/24137/9585/221150/5347/9055/10112/29127/26586/90417/84722/10376/84790/55329/203068/6790/3835/10383/283431/9793/3925/3619/84617/220134/7283/81930/9735/348235/80346/55055/55755/285753/22948/85459/808/25941/55835/805/55920/10694/54801/5116/10263/4976/6950/3796/115106/10726/10808/3192/7280/7846/1785/6645/3799/51199/…	74
CC	GO:0005657	replication fork	28/880	67/19886	9.0703993678765e-21	3.92818064931882e-19	2.68806977218041e-19	29128/55388/5111/5984/7516/29980/5557/1111/1786/641/5983/5422/4172/5982/7517/5985/6119/4361/10714/6117/6118/142/8914/7157/5981/9031/5425/4683	28
CC	GO:0071013	catalytic step 2 spliceosome	31/880	91/19886	9.89027225944137e-20	3.97730234433249e-18	2.72168394507935e-18	10189/3181/6637/6628/8175/6632/220988/27258/55110/10250/1659/6636/10946/10236/27316/6633/23020/3178/6635/22913/9775/10992/6627/6426/3192/51362/3183/3185/10492/6634/4670	31
CC	GO:0000940	outer kinetochore	15/880	20/19886	5.48535847684432e-17	2.05883788164224e-15	1.40887101931581e-15	83540/57405/701/699/57082/1063/221150/11130/5347/891/10403/54908/220134/348235/79980	15
CC	GO:0071005	U2-type precatalytic spliceosome	21/880	50/19886	5.78644530615594e-16	2.03610544210362e-14	1.39331511977176e-14	23658/6637/25804/6628/8175/6632/27258/55110/10262/6636/10946/6633/23020/11157/6635/10992/6627/11193/51691/84844/6634	21
CC	GO:0000939	inner kinetochore	14/880	19/19886	9.44719705111136e-16	3.12868937633864e-14	2.14097468774412e-14	79682/79019/64105/55839/387103/91687/64946/23421/401541/55166/378708/201254/80152/1060	14
CC	GO:0030496	midbody	40/880	204/19886	1.40959862313315e-15	4.40891124902201e-14	3.01703564951305e-14	55165/9493/54443/332/983/79801/55143/259266/9212/10615/1063/4751/9928/1062/24137/9585/5347/9055/10112/29127/84722/6790/3619/1894/5901/5885/11064/80817/55920/2079/23636/5300/4218/10640/10726/1060/11258/3192/5501/1785	40
CC	GO:0071011	precatalytic spliceosome	21/880	53/19886	2.40871868608664e-15	7.13741379087777e-14	4.88416088148315e-14	23658/6637/25804/6628/8175/6632/27258/55110/10262/6636/10946/6633/23020/11157/6635/10992/6627/11193/51691/84844/6634	21
CC	GO:0005684	U2-type spliceosomal complex	26/880	92/19886	1.5175668936049e-14	4.27195080549779e-13	2.92331306873365e-13	23658/6637/25804/6628/8175/6632/27258/55110/10262/1659/6636/10946/6633/23020/11157/6635/9775/11338/10992/6627/6631/11193/51691/51362/84844/6634	26
CC	GO:0031261	DNA replication preinitiation complex	11/880	13/19886	8.62593952233808e-14	2.31257331003635e-12	1.58250319056428e-12	4173/4171/4176/9837/8318/51659/4174/84296/4172/4175/23595	11
CC	GO:0071162	CMG complex	10/880	11/19886	2.89604050747876e-13	7.41123093504793e-12	5.07153505137429e-12	4173/4171/4176/9837/8318/51659/4174/84296/4172/4175	10
CC	GO:0005721	pericentric heterochromatin	15/880	30/19886	3.61979967396437e-13	8.8606400714867e-12	6.06337153625153e-12	157570/1058/2146/23310/3070/3619/1786/23468/11335/54108/9031/1060/115426/54107/10951	15
CC	GO:0000794	condensed nuclear chromosome	23/880	81/19886	4.49753437258279e-13	1.01284474070564e-11	6.93093718048548e-12	64151/23397/4751/5347/29893/54892/10592/675/9918/10051/672/23310/3619/7283/1111/641/5810/5885/8243/11073/9126/25777/7329	23
CC	GO:0005876	spindle microtubule	23/880	81/19886	4.49753437258279e-13	1.01284474070564e-11	6.93093718048548e-12	983/3832/9212/1062/24137/221150/5347/9055/84722/6790/220134/7283/81930/9735/348235/55055/85459/808/805/54801/3796/115106/3192	23
CC	GO:0034399	nuclear periphery	31/880	150/19886	5.14022870868637e-13	1.11305721653478e-11	7.61669517157575e-12	1063/4001/24137/29128/387103/5111/84823/641/5422/3181/5885/8243/9126/57122/60/86/10856/8089/4841/8520/7157/10250/7175/10735/55269/1072/6597/6421/3192/84844/4670	31
CC	GO:0090734	site of DNA damage	27/880	117/19886	1.02398607039662e-12	2.13520058382702e-11	1.46112632267119e-11	157570/79968/55159/55345/23468/10038/6119/4361/6117/10459/7515/6118/142/286257/8914/55183/7518/11335/7157/54969/165918/55719/7520/23347/10092/10951/4683	27
CC	GO:0000792	heterochromatin	22/880	79/19886	2.24121692643954e-12	4.50644689137664e-11	3.08377968074011e-11	157570/1058/29128/2146/23310/3070/3619/79968/1786/23468/53615/1029/10155/11335/23512/54108/6950/9031/1060/115426/54107/10951	22
CC	GO:0005689	U12-type spliceosomal complex	14/880	29/19886	4.16245034047884e-12	8.0808949713434e-11	5.52978883707896e-11	6637/6628/6632/4904/79622/10262/6636/6633/6635/85437/1665/10992/84844/6634	14
CC	GO:0016363	nuclear matrix	27/880	128/19886	9.85150975509532e-12	1.84879999737289e-10	1.26514125275961e-10	1063/4001/24137/29128/387103/641/5422/3181/5885/8243/9126/60/86/10856/8089/4841/8520/7157/10250/10735/55269/1072/6597/6421/3192/84844/4670	27
CC	GO:0005635	nuclear envelope	58/880	494/19886	1.20144495562196e-11	2.18197906456505e-10	1.49313702464393e-10	4085/1063/4001/83990/6240/3838/55329/203068/84823/7112/51514/27101/5902/23468/55706/5422/5901/11270/27346/1434/79023/57122/1019/9818/4521/1017/8089/2597/142/5905/2023/55183/8815/151188/11335/3930/3843/7514/3837/23636/51495/10682/7175/51343/55705/55379/10280/23039/25777/56943/10204/23224/23560/79073/5880/7329/27433/84516	58
CC	GO:0051233	spindle midzone	15/880	37/19886	1.63350726247523e-11	2.87395183991736e-10	1.96665676995373e-10	55143/9212/9928/1062/9585/5347/9055/29127/990/6790/3619/81930/55183/55920/3192	15
CC	GO:0030894	replisome	10/880	15/19886	6.72175249231913e-11	1.14677171308354e-09	7.84740482356875e-10	5111/29980/5557/5422/4172/6119/10714/6117/6118/5425	10
CC	GO:0005686	U2 snRNP	13/880	29/19886	8.0324731394123e-11	1.33008305220268e-09	9.10181166880774e-10	6637/6628/8175/6632/10262/6636/10946/6633/6635/10992/6627/84844/6634	13
CC	GO:0097525	spliceosomal snRNP complex	22/880	96/19886	1.48867236728057e-10	2.39463583651131e-09	1.63865890654041e-09	23658/6637/25804/6628/8175/6632/27258/6626/10465/10262/6636/10946/6633/23020/11157/6635/10992/6627/6631/51691/84844/6634	22
CC	GO:0030532	small nuclear ribonucleoprotein complex	23/880	106/19886	1.84862364342244e-10	2.89104197568565e-09	1.97835161839945e-09	23658/6637/25804/6628/8175/6632/27258/6626/10465/10262/6636/10946/6633/23020/11157/6635/10992/6627/6631/51691/84844/51574/6634	23
CC	GO:0097431	mitotic spindle pole	14/880	38/19886	3.57517642620386e-10	5.4400657512237e-09	3.7226588107841e-09	259266/9212/10615/9585/5347/29899/6790/81610/8243/55755/9126/11064/10735/51199	14
CC	GO:0046540	U4/U6 x U5 tri-snRNP complex	15/880	45/19886	4.31546975297196e-10	6.39370913400846e-09	4.3752408021821e-09	23658/6637/25804/6628/6632/27258/6626/10465/6636/6633/23020/11157/6635/51691/6634	15
CC	GO:0097526	spliceosomal tri-snRNP complex	15/880	46/19886	6.14329972800291e-10	8.86840447914266e-09	6.06868475154943e-09	23658/6637/25804/6628/6632/27258/6626/10465/6636/6633/23020/11157/6635/51691/6634	15
CC	GO:0043596	nuclear replication fork	13/880	34/19886	8.93814428618766e-10	1.25804380828091e-08	8.60884423353864e-09	55388/5111/5557/5422/4172/6119/10714/6117/6118/142/8914/9031/5425	13
CC	GO:0005814	centriole	27/880	157/19886	1.28412220692093e-09	1.76331903047923e-08	1.20664628429541e-08	55165/7153/5347/10733/6790/7283/25886/5901/22995/10198/132320/85444/9738/85459/9786/55835/84131/55125/80817/9662/5116/55704/4218/3796/51199/79598/9859	27
CC	GO:0120114	Sm-like protein family complex	23/880	117/19886	1.46237229175796e-09	1.96027523871364e-08	1.34142420747722e-08	23658/6637/25804/6628/8175/6632/27258/6626/10465/10262/6636/10946/6633/23020/11157/6635/10992/6627/6631/51691/84844/51574/6634	23
CC	GO:0034709	methylosome	8/880	13/19886	1.50497048627848e-08	1.9256781449427e-07	1.31774927745915e-07	6637/6628/6632/2079/6636/6633/6635/6634	8
CC	GO:0043601	nuclear replisome	8/880	13/19886	1.50497048627848e-08	1.9256781449427e-07	1.31774927745915e-07	5557/5422/4172/6119/10714/6117/6118/5425	8
CC	GO:0070603	SWI/SNF superfamily-type complex	19/880	92/19886	1.66506572879295e-08	2.08318223402318e-07	1.42552995728239e-07	7913/53615/81611/5931/60/86/10856/10263/23512/9274/3066/5928/10902/5925/54108/9031/6597/8289/54107	19
CC	GO:0101031	protein folding chaperone complex	13/880	42/19886	1.76825970487781e-08	2.16419611705697e-07	1.48096808234617e-07	23234/22948/10856/10728/8624/10694/23753/6950/10963/10471/56984/10575/9531	13
CC	GO:0035861	site of double-strand break	18/880	85/19886	2.61705543391373e-08	3.1348983176456e-07	2.14522349118125e-07	157570/55159/55345/6119/4361/10459/6118/142/286257/8914/55183/7518/7157/165918/55719/23347/10092/4683	18
CC	GO:0016607	nuclear speck	44/880	417/19886	9.21704125045764e-08	1.08108213000159e-06	7.39788837207784e-07	54892/10051/144455/116028/11339/3835/580/10189/10212/8175/6428/50809/51319/56731/10772/10465/4841/10921/10250/10432/5300/10946/5073/1665/55269/9775/11338/10992/6627/6426/9967/6421/8930/11193/3192/6427/6429/10915/5501/51362/84844/6432/11052/4869	44
CC	GO:0005875	microtubule associated complex	24/880	156/19886	9.68576931685064e-08	1.11287512762998e-06	7.61544912989761e-07	11004/9493/332/3832/55143/9212/56992/3833/9928/24137/9585/10112/6790/3835/3619/81930/54801/7175/3796/115106/11258/8723/3799/84516	24
CC	GO:1904813	ficolin-1-rich granule lumen	21/880	124/19886	1.14344272232956e-07	1.28751650534308e-06	8.8105270815288e-07	3146/10213/5702/5708/2547/5315/10694/3837/79169/2950/3320/2990/5478/4282/23406/10549/5223/3608/28988/10092/7414	21
CC	GO:0031965	nuclear membrane	36/880	311/19886	1.42420274407447e-07	1.57220812728221e-06	1.0758683267931e-06	1063/4001/83990/3838/84823/51514/55706/11270/27346/57122/1019/9818/4521/8089/2597/5905/2023/55183/151188/11335/3930/3843/7514/3837/23636/51495/10682/7175/51343/10280/25777/10204/23224/23560/79073/84516	36
CC	GO:0005697	telomerase holoenzyme complex	9/880	22/19886	1.84698145569106e-07	1.96198218783786e-06	1.3425922796086e-06	6628/65057/10728/1736/6635/3192/3183/55651/6634	9
CC	GO:1990391	DNA repair complex	9/880	22/19886	1.84698145569106e-07	1.96198218783786e-06	1.3425922796086e-06	55215/2177/675/672/286257/7518/2547/5591/7520	9
CC	GO:0071007	U2-type catalytic step 2 spliceosome	10/880	30/19886	3.6659902379541e-07	3.8221342666077e-06	2.61550180719532e-06	6637/6628/6632/1659/6636/6633/6635/6627/51362/6634	10
CC	GO:0005687	U4 snRNP	7/880	13/19886	4.40741472680825e-07	4.51158998398735e-06	3.08729911963984e-06	6637/6628/6632/6636/6633/6635/6634	7
CC	GO:0045171	intercellular bridge	17/880	92/19886	5.08439174833915e-07	5.11162956127668e-06	3.49790860881979e-06	55165/22974/55143/1062/9585/9055/10112/990/203068/81610/10383/84617/220134/51155/79622/134492/7280	17
CC	GO:0005871	kinesin complex	12/880	47/19886	6.53012739624972e-07	6.44993284927823e-06	4.41371491602474e-06	11004/9493/3832/56992/3833/9928/9585/10112/3835/81930/3796/3799	12
CC	GO:0042575	DNA polymerase complex	8/880	19/19886	6.96789836865866e-07	6.7636668647497e-06	4.62840436103279e-06	5557/5422/4172/10714/10459/54108/5425/54107	8
CC	GO:0010369	chromocenter	7/880	14/19886	8.47733048615145e-07	7.95456177283878e-06	5.44333852268672e-06	157570/55143/9212/11339/3619/23468/10951	7
CC	GO:1990023	mitotic spindle midzone	7/880	14/19886	8.47733048615145e-07	7.95456177283878e-06	5.44333852268672e-06	9212/1062/9585/9055/81930/55920/3192	7
CC	GO:0005680	anaphase-promoting complex	8/880	21/19886	1.73330058578357e-06	1.59975119638713e-05	1.09471615944225e-05	11065/701/991/27338/25906/51343/51529/51433	8
CC	GO:1904949	ATPase complex	21/880	146/19886	1.86889453199651e-06	1.6970768088936e-05	1.1613164664019e-05	7913/53615/81611/5931/60/86/10856/10263/23512/9274/3066/5928/10902/5925/54108/9031/6597/8289/10632/54107/518	21
CC	GO:0000152	nuclear ubiquitin ligase complex	11/880	44/19886	2.40038152352566e-06	2.14510285356341e-05	1.46790248556456e-05	11065/701/991/27338/675/672/580/25906/51343/51529/51433	11
CC	GO:0000307	cyclin-dependent protein kinase holoenzyme complex	12/880	54/19886	3.22213805695776e-06	2.83447457198003e-05	1.93964231718181e-05	890/983/9133/891/1163/1164/5111/9134/1019/1017/5127/1032	12
CC	GO:0034708	methyltransferase complex	16/880	96/19886	4.5109882714803e-06	3.90720984129755e-05	2.67371936414865e-05	2146/23468/6637/5931/6628/10856/6632/23512/2079/3066/5928/6636/6633/6635/6634/80335	16
CC	GO:0005643	nuclear pore	16/880	97/19886	5.18328967901376e-06	4.42150316558295e-05	3.02565234851521e-05	4085/5902/55706/5901/79023/57122/9818/5905/3843/3837/23636/7175/23039/56943/10204/7329	16
CC	GO:0034719	SMN-Sm protein complex	7/880	18/19886	6.72597580809761e-06	5.65182743277456e-05	3.86756817873327e-05	6637/6628/6632/6636/6633/6635/6634	7
CC	GO:0034774	secretory granule lumen	33/880	322/19886	6.9051389202984e-06	5.7170488413647e-05	3.91219945020002e-05	8836/203068/10383/3146/10213/79980/5702/1893/5708/2547/5315/10694/3837/79169/2950/3320/5036/2990/5478/4282/5707/23406/10549/5223/83706/7520/1265/3608/28988/10092/7414/2519/2665	33
CC	GO:0005682	U5 snRNP	8/880	25/19886	7.86664158040244e-06	6.41872349241533e-05	4.39235822795926e-05	6637/6628/6632/6636/6633/23020/6635/6634	8
CC	GO:0060205	cytoplasmic vesicle lumen	33/880	325/19886	8.39790523620285e-06	6.75431521140315e-05	4.62200498714323e-05	8836/203068/10383/3146/10213/79980/5702/1893/5708/2547/5315/10694/3837/79169/2950/3320/5036/2990/5478/4282/5707/23406/10549/5223/83706/7520/1265/3608/28988/10092/7414/2519/2665	33
CC	GO:0031983	vesicle lumen	33/880	326/19886	8.95783157650289e-06	7.10318194024103e-05	4.86073588880661e-05	8836/203068/10383/3146/10213/79980/5702/1893/5708/2547/5315/10694/3837/79169/2950/3320/5036/2990/5478/4282/5707/23406/10549/5223/83706/7520/1265/3608/28988/10092/7414/2519/2665	33
CC	GO:0005685	U1 snRNP	9/880	33/19886	9.22838062794576e-06	7.21608096324092e-05	4.93799314302361e-05	6637/6628/6632/6626/6636/6633/6635/6631/6634	9
CC	GO:0000502	proteasome complex	12/880	60/19886	1.02964815634184e-05	7.94098509617061e-05	5.43404794839384e-05	10213/5702/5708/5705/5684/5721/5707/9097/5716/5714/5886/5685	12
CC	GO:0045120	pronucleus	6/880	14/19886	1.63302933055468e-05	0.000124242636905714	8.50197347059764e-05	890/1063/2146/6790/55183/10951	6
CC	GO:0016605	PML body	16/880	109/19886	2.37555696386448e-05	0.000178325142754094	0.000122028610354302	55159/641/23468/4361/11073/11200/6117/6118/7157/9994/5925/55719/11315/7329/4683/6613	16
CC	GO:0005732	sno(s)RNA-containing ribonucleoprotein complex	8/880	29/19886	2.66658466159858e-05	0.0001975377848	0.000135175898358044	51602/1736/10556/2091/10248/11157/10528/55651	8
CC	GO:0008278	cohesin complex	5/880	10/19886	3.51064050419811e-05	0.000253396231264556	0.000173400057292376	151246/5885/8243/9126/10735	5
CC	GO:0035098	ESC/E(Z) complex	5/880	10/19886	3.51064050419811e-05	0.000253396231264556	0.000173400057292376	2146/5931/23512/3066/5928	5
CC	GO:0000930	gamma-tubulin complex	6/880	16/19886	4.03486208178022e-05	0.0002875477660813	0.000196770089531187	672/7283/440145/653784/80097/55835	6
CC	GO:0022624	proteasome accessory complex	7/880	23/19886	4.26633192373836e-05	0.000300243109133087	0.000205457563695821	10213/5702/5708/5705/5721/5707/5714	7
CC	GO:0005743	mitochondrial inner membrane	42/880	497/19886	4.87555283741298e-05	0.000338881018205371	0.000231897639830169	7298/292/27235/84300/51258/1351/29090/26519/1267/29074/23530/9377/4976/29093/3329/63933/29796/4709/7386/54205/3945/54958/29088/4708/7384/78988/63875/10632/51253/518/27089/23456/51522/54148/128308/29103/79135/90871/8402/1345/4833/55013	42
CC	GO:0005688	U6 snRNP	5/880	11/19886	6.2013709949586e-05	0.000425777057336791	0.000291360947901777	23658/25804/27258/11157/51691	5
CC	GO:0034451	centriolar satellite	16/880	118/19886	6.39959720089076e-05	0.000434093159530301	0.000297051689984276	10615/79682/5347/10460/90417/343099/220134/64770/11064/11051/5116/9270/4354/3799/117178/8291	16
CC	GO:0101002	ficolin-1-rich granule	21/880	185/19886	7.38208281481015e-05	0.000494775312468823	0.000338576730604075	3146/10213/5702/5708/2547/5315/10694/3837/79169/2950/3320/2990/5478/4282/23406/10549/5223/3608/28988/10092/7414	21
CC	GO:1905369	endopeptidase complex	13/880	84/19886	7.77135184471587e-05	0.000514737775126475	0.000352237123859568	10213/5702/5708/5705/8733/5684/5721/5707/9097/5716/5714/5886/5685	13
CC	GO:0061695	transferase complex, transferring phosphorus-containing groups	29/880	306/19886	0.000101038709255014	0.00066145108500666	0.000452633630199939	890/983/9133/891/1163/1164/5111/5557/5422/4172/10926/9134/10714/1019/10459/1017/5214/2547/5634/5591/54108/123169/5425/5127/7520/1032/2957/56943/54107	29
CC	GO:0005838	proteasome regulatory particle	6/880	19/19886	0.000121952659314035	0.000789187898779328	0.000540044444149265	10213/5702/5708/5705/5707/5714	6
CC	GO:0005759	mitochondrial matrix	40/880	487/19886	0.000134875975324263	0.000862899705767731	0.000590485729290436	983/7298/891/1841/55157/292/3033/4521/10105/84300/51258/10797/3418/388962/7019/29074/7157/29093/3329/38/60528/3336/55379/1431/51110/205327/51218/10922/29088/78988/63875/51253/54148/10449/128308/29103/11315/7416/4833/285367	40
CC	GO:1902554	serine/threonine protein kinase complex	16/880	128/19886	0.000170010956438169	0.00107034397327453	0.000732440673494397	890/983/9133/891/1163/1164/5111/10926/9134/1019/1017/2547/5591/5127/7520/1032	16
CC	GO:0098798	mitochondrial protein-containing complex	28/880	300/19886	0.000171102944217953	0.00107034397327453	0.000732440673494397	292/10105/51258/1351/29090/26519/29074/9377/29093/29796/4709/7386/29088/4708/7384/78988/63875/10632/51253/518/27089/54148/128308/29103/79135/1345/7416/55013	28
CC	GO:0043073	germ cell nucleus	11/880	68/19886	0.000182084120133053	0.00112652043554845	0.000770882451922469	7153/9319/672/6790/5111/1786/5901/11073/3150/1017/7157	11
CC	GO:0000800	lateral element	5/880	14/19886	0.000240435192171214	0.00144005333183397	0.000985434270264998	675/672/3619/641/9126	5
CC	GO:0031010	ISWI-type complex	5/880	14/19886	0.000240435192171214	0.00144005333183397	0.000985434270264998	5931/5928/54108/9031/54107	5
CC	GO:1990498	mitotic spindle microtubule	5/880	14/19886	0.000240435192171214	0.00144005333183397	0.000985434270264998	7283/85459/54801/115106/3192	5
CC	GO:1905368	peptidase complex	15/880	120/19886	0.000268734131303947	0.00159260332551707	0.00108982484273955	10213/5702/5708/5705/8733/5684/5721/5707/60559/9097/5716/5714/5886/5685/56943	15
CC	GO:0000242	pericentriolar material	6/880	22/19886	0.000299266766775454	0.00175507489265188	0.00120100478771728	7283/22995/55755/55125/6950/51199	6
CC	GO:0035267	NuA4 histone acetyltransferase complex	7/880	31/19886	0.000335793188878303	0.00192909760549474	0.00132008922802856	60/86/10856/8089/9643/10902/64769	7
CC	GO:0043189	H4/H2A histone acetyltransferase complex	7/880	31/19886	0.000335793188878303	0.00192909760549474	0.00132008922802856	60/86/10856/8089/9643/10902/64769	7
CC	GO:0072687	meiotic spindle	5/880	15/19886	0.000347553770164146	0.00197649265254964	0.00135252184880465	259266/26271/6790/3619/11064	5
CC	GO:0016581	NuRD complex	5/880	16/19886	0.000487192474412484	0.00271573626825969	0.00185838921974955	53615/5931/10263/3066/5928	5
CC	GO:0090545	CHD-type complex	5/880	16/19886	0.000487192474412484	0.00271573626825969	0.00185838921974955	53615/5931/10263/3066/5928	5
CC	GO:0120103	centriolar subdistal appendage	4/880	10/19886	0.000645619638310875	0.00356356721930415	0.00243856333975006	11064/3796/51199/9859	4
CC	GO:0071004	U2-type prespliceosome	5/880	17/19886	0.000665178529584246	0.00360091838611471	0.00246412289299427	6637/6628/8175/11338/6631	5
CC	GO:0071010	prespliceosome	5/880	17/19886	0.000665178529584246	0.00360091838611471	0.00246412289299427	6637/6628/8175/11338/6631	5
CC	GO:1902562	H4 histone acetyltransferase complex	8/880	45/19886	0.000715451242256629	0.00383334274383134	0.00262317181311073	60/86/10856/8089/9643/10902/51105/64769	8
CC	GO:0000315	organellar large ribosomal subunit	9/880	56/19886	0.000728539384706845	0.00383334274383134	0.00262317181311073	51258/29074/29093/29088/78988/63875/51253/54148/128308	9
CC	GO:0005762	mitochondrial large ribosomal subunit	9/880	56/19886	0.000728539384706845	0.00383334274383134	0.00262317181311073	51258/29074/29093/29088/78988/63875/51253/54148/128308	9
CC	GO:0000803	sex chromosome	7/880	35/19886	0.000736079299390424	0.00383715412552601	0.00262577995688982	157570/10733/672/1017/23512/3192/23347	7
CC	GO:0015030	Cajal body	11/880	81/19886	0.000854967874514883	0.00441602672799889	0.00302190480031335	11339/3181/1017/51602/1736/2091/7514/9221/51808/6631/55651	11
CC	GO:1902911	protein kinase complex	16/880	148/19886	0.000876461591882456	0.00448588978390748	0.0030697123696553	890/983/9133/891/1163/1164/5111/10926/9134/1019/1017/2547/5591/5127/7520/1032	16
CC	GO:0000118	histone deacetylase complex	11/880	82/19886	0.000948717435069502	0.00481196320670387	0.00329284572058262	23468/53615/81611/5931/10856/3622/10263/3094/3066/5928/10902	11
CC	GO:0035770	ribonucleoprotein granule	24/880	270/19886	0.000966822106857269	0.00483542298903856	0.00330889934371901	203068/580/6637/25804/60/5702/4904/3191/27258/3837/4691/11157/7073/1965/9125/10922/1660/3192/7846/5685/23589/23367/1981/285367	24
CC	GO:0005832	chaperonin-containing T-complex	4/880	11/19886	0.00097910874023161	0.00483542298903856	0.00330889934371901	22948/10694/6950/10575	4
CC	GO:0034663	endoplasmic reticulum chaperone complex	4/880	11/19886	0.00097910874023161	0.00483542298903856	0.00330889934371901	23753/10130/5034/51237	4
CC	GO:0001650	fibrillar center	16/880	150/19886	0.00101282002186418	0.00495841454182201	0.00339306295654269	23594/63901/11340/79980/51602/1736/7430/2091/4841/9221/10735/123169/10528/55269/6597/6949	16
CC	GO:0042470	melanosome	13/880	112/19886	0.00135564919224366	0.00652333756609558	0.00446394605813028	8836/5901/1267/3320/4673/10130/6184/813/5034/6510/10575/23193/27044	13
CC	GO:0048770	pigment granule	13/880	112/19886	0.00135564919224366	0.00652333756609558	0.00446394605813028	8836/5901/1267/3320/4673/10130/6184/813/5034/6510/10575/23193/27044	13
CC	GO:0140534	endoplasmic reticulum protein-containing complex	14/880	126/19886	0.00138147088538258	0.00659125515652877	0.00451042233764519	91319/23204/6726/23753/3703/8733/10130/6185/6184/5034/60559/23193/171546/51237	14
CC	GO:0000795	synaptonemal complex	7/880	40/19886	0.00168430588941026	0.00790220179781645	0.00540750838179082	5347/675/672/3619/641/9126/7329	7
CC	GO:0099086	synaptonemal structure	7/880	40/19886	0.00168430588941026	0.00790220179781645	0.00540750838179082	5347/675/672/3619/641/9126/7329	7
CC	GO:0098800	inner mitochondrial membrane protein complex	16/880	158/19886	0.00175203639141164	0.00812388436447258	0.00555920665120494	1351/29090/26519/9377/29796/4709/7386/4708/7384/10632/518/27089/29103/79135/1345/55013	16
CC	GO:0016514	SWI/SNF complex	6/880	30/19886	0.00176041543954823	0.00812388436447258	0.00555920665120494	60/86/9274/5925/6597/8289	6
CC	GO:0070469	respirasome	12/880	102/19886	0.0018212311418125	0.00833620433203606	0.00570449805651154	1351/23530/9377/205327/29796/4709/7386/54205/4708/7384/27089/1345	12
CC	GO:0031970	organelle envelope lumen	11/880	89/19886	0.00187102348166805	0.00849505016273478	0.00581319689550515	995/203068/27101/7064/84300/51142/26519/4976/54205/11315/4833	11
CC	GO:0005677	chromatin silencing complex	4/880	13/19886	0.00197613348137175	0.00876033976387633	0.00599473563350236	2146/11335/23512/5925	4
CC	GO:0043240	Fanconi anaemia nuclear complex	4/880	13/19886	0.00197613348137175	0.00876033976387633	0.00599473563350236	2187/2189/378708/201254	4
CC	GO:0140445	chromosome, telomeric repeat region	4/880	13/19886	0.00197613348137175	0.00876033976387633	0.00599473563350236	65057/55183/2547/7520	4
CC	GO:0002102	podosome	6/880	31/19886	0.00210232477970901	0.00924694414825136	0.00632772096524259	6455/83706/28988/9948/7414/7171	6
CC	GO:0070069	cytochrome complex	7/880	42/19886	0.00225761040710749	0.00985298185427534	0.00674243499797097	1351/9377/29796/7386/7384/27089/1345	7
CC	GO:0005750	mitochondrial respiratory chain complex III	4/880	14/19886	0.00267041279705197	0.0112197194383601	0.00767769900802058	29796/7386/7384/27089	4
CC	GO:0031616	spindle pole centrosome	4/880	14/19886	0.00267041279705197	0.0112197194383601	0.00767769900802058	9787/9212/6790/4869	4
CC	GO:0045275	respiratory chain complex III	4/880	14/19886	0.00267041279705197	0.0112197194383601	0.00767769900802058	29796/7386/7384/27089	4
CC	GO:0071564	npBAF complex	4/880	14/19886	0.00267041279705197	0.0112197194383601	0.00767769900802058	60/86/6597/8289	4
CC	GO:0140288	GBAF complex	4/880	14/19886	0.00267041279705197	0.0112197194383601	0.00767769900802058	60/86/9274/6597	4
CC	GO:0090543	Flemming body	6/880	34/19886	0.00343108598811127	0.0141416500245045	0.00967718782643481	55165/9493/9928/29127/11064/23636	6
CC	GO:1990752	microtubule end	6/880	34/19886	0.00343108598811127	0.0141416500245045	0.00967718782643481	11004/259266/10615/90417/9793/55755	6
CC	GO:0005637	nuclear inner membrane	8/880	57/19886	0.00344121856724178	0.0141416500245045	0.00967718782643481	4001/11270/151188/11335/3930/10280/25777/10204	8
CC	GO:0016586	RSC-type complex	4/880	15/19886	0.00351508880682935	0.0143099270947852	0.00979234050049803	60/86/23512/6597	4
CC	GO:0035371	microtubule plus-end	5/880	24/19886	0.00353300153849936	0.0143099270947852	0.00979234050049803	11004/10615/90417/9793/55755	5
CC	GO:0036464	cytoplasmic ribonucleoprotein granule	21/880	253/19886	0.00438411511710494	0.0176304057923577	0.0120645573899279	203068/580/6637/25804/60/5702/4904/27258/3837/4691/11157/7073/1965/9125/1660/3192/7846/5685/23589/23367/1981	21
CC	GO:0015934	large ribosomal subunit	12/880	117/19886	0.00567063995450323	0.0226423425133711	0.0154942457883403	116832/51258/29074/29093/29088/78988/63875/51253/4869/55651/54148/128308	12
CC	GO:0031519	PcG protein complex	6/880	38/19886	0.00606404038168385	0.0240426389780846	0.016452474274991	2146/5931/23512/3066/5928/171023	6
CC	GO:0031248	protein acetyltransferase complex	11/880	104/19886	0.00629655278839008	0.0247899246144309	0.0169638448329096	60/86/10856/8089/80218/9643/10902/51105/56943/54107/64769	11
CC	GO:0035097	histone methyltransferase complex	8/880	63/19886	0.00639775092994952	0.0250134289830665	0.0171167897687246	2146/23468/5931/10856/23512/3066/5928/80335	8
CC	GO:1902493	acetyltransferase complex	11/880	105/19886	0.0067603947363432	0.0262489809418015	0.0179622829292313	60/86/10856/8089/80218/9643/10902/51105/56943/54107/64769	11
CC	GO:0017053	transcription repressor complex	9/880	77/19886	0.00681447051148176	0.0262777184792071	0.0179819481413289	55635/3146/23468/51053/3068/7157/5932/132660/91750	9
CC	GO:0035578	azurophil granule lumen	10/880	91/19886	0.00689796200220767	0.0264187252193396	0.018078439619105	8836/203068/10383/79980/10694/5036/2990/5707/2519/2665	10
CC	GO:0005881	cytoplasmic microtubule	11/880	106/19886	0.0072505401372023	0.027581446603006	0.0188740945250074	11004/51512/10376/84790/55329/10383/7283/81930/80346/7846/51199	11
CC	GO:0001673	male germ cell nucleus	7/880	52/19886	0.00764815052539005	0.0288987164147288	0.0197755075400407	7153/9319/672/5111/5901/11073/1017	7
CC	GO:0005758	mitochondrial intermembrane space	9/880	79/19886	0.00804288864959518	0.0299914191568055	0.0205232484086956	995/7064/84300/51142/26519/4976/54205/11315/4833	9
CC	GO:0001939	female pronucleus	3/880	10/19886	0.00820369191855782	0.0299914191568055	0.0205232484086956	890/55183/10951	3
CC	GO:0070938	contractile ring	3/880	10/19886	0.00820369191855782	0.0299914191568055	0.0205232484086956	54443/9585/9055	3
CC	GO:0101019	nucleolar exosome (RNase complex)	3/880	10/19886	0.00820369191855782	0.0299914191568055	0.0205232484086956	11340/23404/5393	3
CC	GO:0140092	bBAF complex	3/880	10/19886	0.00820369191855782	0.0299914191568055	0.0205232484086956	60/6597/8289	3
CC	GO:0032154	cleavage furrow	7/880	53/19886	0.0084840357300514	0.0308162072001222	0.0210876541745251	55165/29127/10733/84930/1894/11258/5501	7
CC	GO:0000123	histone acetyltransferase complex	10/880	94/19886	0.00862612254757565	0.0309331655686948	0.0211676892551974	60/86/10856/8089/9643/10902/51105/56943/54107/64769	10
CC	GO:0005746	mitochondrial respirasome	10/880	94/19886	0.00862612254757565	0.0309331655686948	0.0211676892551974	1351/23530/9377/29796/4709/7386/4708/7384/27089/1345	10
CC	GO:0005640	nuclear outer membrane	5/880	31/19886	0.0109455430985374	0.0390021567371935	0.0266893322722498	2023/10280/10204/23224/79073	5
CC	GO:1990204	oxidoreductase complex	12/880	128/19886	0.0113336928053109	0.0401312518829562	0.0274619766086977	6241/6240/29796/3939/5034/4709/7386/3945/4708/7384/27089/5880	12
CC	GO:0005828	kinetochore microtubule	4/880	21/19886	0.0124843200149424	0.0439292010525786	0.0300609284570324	1062/81930/9735/55055	4
CC	GO:0009295	nucleoid	6/880	45/19886	0.0137894078578125	0.0463505903428897	0.0317178948593019	292/84300/7019/60528/55379/7416	6
CC	GO:0042645	mitochondrial nucleoid	6/880	45/19886	0.0137894078578125	0.0463505903428897	0.0317178948593019	292/84300/7019/60528/55379/7416	6
CC	GO:0032153	cell division site	8/880	72/19886	0.0139947048501949	0.0463505903428897	0.0317178948593019	55165/54443/29127/10733/84930/1894/11258/5501	8
CC	GO:0000176	nuclear exosome (RNase complex)	3/880	12/19886	0.0140780656281246	0.0463505903428897	0.0317178948593019	11340/23404/5393	3
CC	GO:0000782	telomere cap complex	3/880	12/19886	0.0140780656281246	0.0463505903428897	0.0317178948593019	65057/2547/7520	3
CC	GO:0000783	nuclear telomere cap complex	3/880	12/19886	0.0140780656281246	0.0463505903428897	0.0317178948593019	65057/2547/7520	3
CC	GO:0005652	nuclear lamina	3/880	12/19886	0.0140780656281246	0.0463505903428897	0.0317178948593019	4001/5111/84823	3
CC	GO:0031074	nucleocytoplasmic transport complex	3/880	12/19886	0.0140780656281246	0.0463505903428897	0.0317178948593019	3838/5901/3837	3
CC	GO:0044615	nuclear pore nuclear basket	3/880	12/19886	0.0140780656281246	0.0463505903428897	0.0317178948593019	4085/7175/56943	3
CC	GO:0071006	U2-type catalytic step 1 spliceosome	3/880	12/19886	0.0140780656281246	0.0463505903428897	0.0317178948593019	55110/23020/9775	3
CC	GO:0071012	catalytic step 1 spliceosome	3/880	12/19886	0.0140780656281246	0.0463505903428897	0.0317178948593019	55110/23020/9775	3
CC	GO:0016580	Sin3 complex	4/880	22/19886	0.0147352203589216	0.0479533471796118	0.0328146677904794	5931/3622/3066/5928	4
CC	GO:0070822	Sin3-type complex	4/880	22/19886	0.0147352203589216	0.0479533471796118	0.0328146677904794	5931/3622/3066/5928	4
MF	GO:0140097	catalytic activity, acting on DNA	51/865	248/18496	1.86064134187731e-19	1.41966934385239e-16	1.17710046996659e-16	7153/4173/4171/2237/4176/83990/9401/79915/9156/3070/5111/5984/4174/7516/3978/348654/1786/641/5983/5422/4172/5810/5982/7517/5985/55775/4361/10714/92667/9126/7515/2956/10856/4436/10728/1736/2547/4175/89797/5928/79075/5981/5932/54108/4830/6597/8930/7520/1660/54107/5965	51
MF	GO:0003697	single-stranded DNA binding	34/865	118/18496	3.58023397689296e-18	1.36585926218466e-15	1.1324845369014e-15	10635/4173/4171/4176/55388/10592/9401/675/3148/10051/8318/3146/4174/64710/63901/641/5422/4172/3181/6119/55775/6117/6118/4436/51729/4175/7157/3329/3178/1660/3192/5886/8880/5965	34
MF	GO:0015631	tubulin binding	60/865	379/18496	7.2825256197769e-17	1.85218901596326e-14	1.53571856052137e-14	11004/9493/51203/332/3832/9787/10615/51512/56992/1063/3833/9928/1062/24137/9585/5347/9055/10112/29127/90417/84722/675/672/81610/3835/283431/9793/3925/220134/81930/27101/348235/80346/55755/285753/9126/22948/80321/85459/55835/2597/80817/7430/55920/54801/4976/55704/7175/8733/3796/25777/10808/1785/7411/3799/51199/50810/9141/84295/79649	60
MF	GO:0008094	ATP-dependent activity, acting on DNA	31/865	122/18496	5.28187686232985e-15	1.00751801148942e-12	8.35370524805326e-13	7153/4173/4171/4176/83990/9401/79915/3070/5984/4174/7516/641/5983/4172/5982/7517/5985/4361/2956/10856/4436/2547/4175/89797/5928/79075/5981/6597/7520/1660/5965	31
MF	GO:0008017	microtubule binding	46/865	273/18496	3.12861673863795e-14	4.77426914316151e-12	3.95852349457139e-12	11004/9493/51203/332/3832/9787/10615/51512/56992/1063/3833/9928/1062/24137/9585/5347/9055/10112/29127/90417/84722/81610/3835/283431/9793/220134/81930/348235/80346/55755/285753/85459/2597/80817/7430/55920/54801/4976/55704/3796/25777/1785/3799/51199/50810/79649	46
MF	GO:0003678	DNA helicase activity	21/865	58/18496	5.9651355916332e-14	7.58566409402688e-12	6.28955524661676e-12	4173/4171/4176/83990/9401/5984/4174/641/5983/4172/5982/5985/4361/10856/2547/4175/89797/79075/7520/1660/5965	21
MF	GO:0016887	ATP hydrolysis activity	57/865	412/18496	1.77373365040281e-13	1.93336967893906e-11	1.60302845698058e-11	11004/9493/56992/3833/9928/9585/10112/9319/4173/4171/990/4176/83990/10592/9401/79915/10051/3835/29028/5984/4174/81930/641/5983/4172/5982/5985/8243/9126/22948/5702/10212/10856/4436/2547/10694/4175/89797/5981/3329/3320/5705/1659/6950/3796/23020/1665/9775/7520/1660/23347/3799/10575/23456/5965/27433/54555	57
MF	GO:0003684	damaged DNA binding	22/865	71/18496	5.93086563390883e-13	5.15979519687688e-11	4.27817743439746e-11	2237/9401/3148/672/5111/3146/641/10038/2189/5810/6119/6117/7515/2956/6118/4436/142/2547/5932/7520/5886/4683	22
MF	GO:0042393	histone binding	42/865	252/18496	6.08625907888491e-13	5.15979519687688e-11	4.27817743439746e-11	55723/55355/29128/4171/1163/54892/1164/9918/26147/23310/23234/29028/7913/23468/5757/139886/81611/7443/5931/4678/2956/8089/4676/11335/55023/3622/6749/23512/8520/54969/3066/165918/5928/10541/4673/55705/9031/115426/6597/4869/84295/10951	42
MF	GO:0004386	helicase activity	30/865	154/18496	2.32491999057576e-11	1.7739139528093e-09	1.47081780456424e-09	4173/4171/4176/83990/9401/3070/5984/4174/55345/641/5983/4172/5982/5985/4361/10212/10856/2547/4175/89797/79075/1659/23020/1665/9775/6597/7520/1660/5965/54555	30
MF	GO:0017116	single-stranded DNA helicase activity	12/865	23/18496	8.52700314705603e-11	5.91463945563977e-09	4.90404678601022e-09	4173/4171/4176/5984/4174/5983/4172/5982/5985/4175/79075/1660	12
MF	GO:0000217	DNA secondary structure binding	14/865	39/18496	1.09114248010456e-09	6.93784760266485e-08	5.75242658370914e-08	10635/63967/9401/3148/3146/3149/7516/348654/641/7517/3184/2956/4436/132660	14
MF	GO:0031491	nucleosome binding	18/865	71/18496	2.87034727202635e-09	1.68467305273547e-07	1.39682486679177e-07	3151/53615/10038/3150/60/86/142/4676/50809/11198/6749/3066/165918/5928/9324/6597/8289/3183	18
MF	GO:0003688	DNA replication origin binding	9/865	16/18496	8.73647406207045e-09	4.76137836382839e-07	3.9478352716574e-07	4171/990/55388/8318/4174/5422/3329/23595/1660	9
MF	GO:0070182	DNA polymerase binding	10/865	22/18496	1.84064685977433e-08	9.36275702671877e-07	7.76300886122367e-07	55215/2177/81620/5111/3146/286257/65057/10728/3320/6597	10
MF	GO:0000400	four-way junction DNA binding	9/865	18/18496	3.41087893317408e-08	1.62656289125739e-06	1.34864357818264e-06	3148/3146/3149/7516/348654/641/7517/2956/4436	9
MF	GO:0045296	cadherin binding	38/865	334/18496	3.97627269299826e-07	1.7846447439751e-05	1.47971510123341e-05	54443/81624/9133/57650/9793/7112/5902/5216/5901/4361/10606/5905/5214/2023/7430/5315/10694/5499/10598/27131/55379/10528/6455/10726/10226/3939/5110/1265/53827/3799/28988/8727/23367/829/7414/27044/9531/11315	38
MF	GO:0003777	microtubule motor activity	15/865	68/18496	4.31387538133862e-07	1.82860384220076e-05	1.51616321882135e-05	11004/9493/3832/56992/3833/9928/1062/24137/9585/10112/3835/81930/9126/3796/3799	15
MF	GO:0051082	unfolded protein binding	20/865	122/18496	9.26253391328443e-07	3.71963861886106e-05	3.08409023927088e-05	10036/10383/22948/10856/10728/4676/10694/10772/3329/3320/134492/6950/5478/3336/56886/10726/10471/7411/10575/4869	20
MF	GO:0043021	ribonucleoprotein complex binding	24/865	168/18496	1.05430037376781e-06	4.02215592592421e-05	3.33491855070766e-05	2146/9793/23468/91319/6628/6726/51776/90459/6626/10465/5499/6633/9775/1965/4830/1660/3192/3921/11052/4869/23367/23560/27044/84295	24
MF	GO:0140142	nucleocytoplasmic carrier activity	10/865	32/18496	1.19796854585775e-06	4.25957032761564e-05	3.53176763040215e-05	3838/5901/1434/3843/7514/3837/55705/23039/26953/10204	10
MF	GO:0043138	3'-5' DNA helicase activity	7/865	14/18496	1.22818541556414e-06	4.25957032761564e-05	3.53176763040215e-05	4171/4174/641/4175/89797/1660/5965	7
MF	GO:0042162	telomeric DNA binding	10/865	38/18496	6.79913407350525e-06	0.000225553882525413	0.000187015083669412	641/3181/3184/6117/6118/65057/2547/4691/3178/7520	10
MF	GO:0140104	molecular carrier activity	16/865	95/18496	7.8384653069558e-06	0.00024919787621697	0.000206619195152651	55723/3838/5901/81611/1434/26519/3843/7514/3837/4673/55705/23039/26953/10204/9531/11315	16
MF	GO:0031492	nucleosomal DNA binding	10/865	41/18496	1.4193722824374e-05	0.000433192420599895	0.000359175891261002	3151/53615/3150/60/86/3066/5928/9324/6597/3183	10
MF	GO:0035173	histone kinase activity	7/865	20/18496	2.16666527310301e-05	0.000635832924375999	0.000527192643374458	983/699/6790/1111/7443/1017/9031	7
MF	GO:0070034	telomerase RNA binding	7/865	22/18496	4.39071113228747e-05	0.00124078244219828	0.00102877870974845	6628/1736/5073/3192/3183/55651/6634	7
MF	GO:0032356	oxidized DNA binding	5/865	10/18496	4.57780488085216e-05	0.00124745183003221	0.00103430854638803	9401/641/7515/2956/4436	5
MF	GO:0016853	isomerase activity	20/865	158/18496	4.9417425184258e-05	0.00130018949708927	0.00107803530075278	7153/63826/10105/7167/10728/1736/10465/3329/5300/10682/5478/10130/4282/5034/5223/10954/29940/79174/2286/285367	20
MF	GO:0005092	GDP-dissociation inhibitor activity	6/865	16/18496	5.49742175314235e-05	0.00139817759921587	0.00115928086794335	29899/5902/9270/55704/397/2665	6
MF	GO:0003774	cytoskeletal motor activity	16/865	112/18496	6.43726769394335e-05	0.00158439846789638	0.00131368349204073	11004/9493/3832/56992/3833/9928/1062/24137/9585/10112/3835/81930/9126/5300/3796/3799	16
MF	GO:0030515	snoRNA binding	8/865	32/18496	8.55277455206415e-05	0.0020393021822578	0.00169086102164163	4521/51602/1736/11164/5591/10528/7520/55651	8
MF	GO:0016538	cyclin-dependent protein serine/threonine kinase regulator activity	10/865	50/18496	8.87923565950455e-05	0.00205298691157636	0.00170220753791459	890/9133/891/1163/1164/1031/9134/1029/1019/1032	10
MF	GO:0004536	DNA nuclease activity	11/865	61/18496	0.000107491138976305	0.00241222761879178	0.00200006732274796	2237/9156/348654/5810/7517/4361/92667/7515/5932/4830/8930	11
MF	GO:0140297	DNA-binding transcription factor binding	41/865	477/18496	0.000134437991708052	0.00293074821923554	0.00242999197042224	1063/54892/3148/1869/5111/3146/64710/23468/51053/5757/55859/5885/1029/60/10459/142/51142/7027/7157/5591/3066/10902/5925/5932/5705/9324/115426/6597/8289/9967/5393/171023/1660/10915/5716/2957/4869/8545/29079/11315/4683	41
MF	GO:0031490	chromatin DNA binding	16/865	120/18496	0.000148250408739462	0.00314208505189471	0.0026052191711233	2146/3151/53615/3150/60/86/10856/23512/3066/5928/9324/6597/1660/3192/3183/54107	16
MF	GO:0044389	ubiquitin-like protein ligase binding	31/865	327/18496	0.000157636805179363	0.00325072655005011	0.00269529786380646	11065/29089/891/10376/672/203068/6790/27101/292/11200/6118/7167/142/5905/7314/10155/10613/7157/5925/3329/3320/5036/6950/5684/5707/55719/7520/7334/7384/7414/6613	31
MF	GO:0061608	nuclear import signal receptor activity	6/865	20/18496	0.000226535024001264	0.00454858482402538	0.00377140026107368	3838/3843/3837/55705/26953/10204	6
MF	GO:0035925	mRNA 3'-UTR AU-rich region binding	7/865	28/18496	0.000238416802679268	0.00466441078062261	0.0038674358545274	11340/3184/8570/11051/3609/7073/5393	7
MF	GO:0031625	ubiquitin protein ligase binding	29/865	308/18496	0.000284427599117271	0.00542545645316194	0.0044984470281442	29089/10376/672/203068/6790/27101/292/11200/6118/7167/142/5905/7314/10155/10613/7157/5925/3329/3320/5036/6950/5684/5707/55719/7520/7334/7384/7414/6613	29
MF	GO:0004518	nuclease activity	22/865	208/18496	0.000308545303296068	0.00574195283938781	0.00476086591221918	2237/9156/348654/5810/7517/55775/4361/92667/7515/90459/10556/10248/23404/5932/79033/60528/5073/4830/51110/8930/5393/27044	22
MF	GO:0000287	magnesium ion binding	23/865	224/18496	0.000349796895289834	0.00635464359776532	0.00526887052804989	7153/5347/2237/5557/348654/5901/254552/63826/1854/6009/1017/2956/10797/51776/4436/3418/2023/3251/5315/5634/11164/4976/4830	23
MF	GO:0140034	methylation-dependent protein binding	12/865	82/18496	0.000411361928125669	0.00729928258511361	0.00605210572346455	29128/54892/26147/23310/23468/139886/2956/11335/3622/23512/51105/10951	12
MF	GO:0016796	exonuclease activity, active with either ribo- or deoxyribonucleic acids and producing 5'-phosphomonoesters	10/865	60/18496	0.000427217663179568	0.00740834265922751	0.00614253147298853	2237/9156/5810/4361/92667/90459/23404/79033/5073/5393	10
MF	GO:0004520	DNA endonuclease activity	8/865	40/18496	0.000448902991567626	0.00761139961257997	0.00631089351888054	2237/9156/348654/7517/4361/7515/5932/8930	8
MF	GO:0008574	plus-end-directed microtubule motor activity	5/865	16/18496	0.000627240836194828	0.0104040164786229	0.00862635566483047	3832/9928/9585/81930/3799	5
MF	GO:0005200	structural constituent of cytoskeleton	14/865	112/18496	0.000731139716097991	0.0118693532634631	0.00984132070268517	4001/10376/84790/203068/10383/84823/84617/7283/60/8089/7280/7846/28988/10092	14
MF	GO:0019205	nucleobase-containing compound kinase activity	8/865	43/18496	0.000747818371178407	0.0118871961918568	0.00985611493592593	7083/1841/1633/10201/4830/4354/22978/4833	8
MF	GO:0003727	single-stranded RNA binding	12/865	88/18496	0.000789563761042776	0.0118996966050342	0.00986647949179216	3609/5725/3178/9775/11338/51110/10657/6631/1660/3192/3183/3185	12
MF	GO:0001094	TFIID-class transcription factor complex binding	4/865	10/18496	0.000795392564687737	0.0118996966050342	0.00986647949179216	10856/51602/2091/7157	4
MF	GO:0098505	G-rich strand telomeric DNA binding	4/865	10/18496	0.000795392564687737	0.0118996966050342	0.00986647949179216	3181/6117/6118/3178	4
MF	GO:0001091	RNA polymerase II general transcription initiation factor binding	6/865	25/18496	0.000847198639405693	0.0121964634314442	0.0101125398665903	10856/51602/2091/7157/3192/2957	6
MF	GO:0017056	structural constituent of nuclear pore	6/865	25/18496	0.000847198639405693	0.0121964634314442	0.0101125398665903	55706/57122/9818/23636/7175/10204	6
MF	GO:0044183	protein folding chaperone	10/865	66/18496	0.000928808326378493	0.0131237176486443	0.0108813607047461	81611/22948/8570/10694/3329/3320/6950/3336/10808/10575	10
MF	GO:0140030	modification-dependent protein binding	19/865	184/18496	0.00103199868567555	0.01431663631219	0.0118704537816461	29128/54892/26147/23310/23468/10038/139886/7515/2956/8089/11335/55023/3622/23512/165918/6597/51105/5886/10951	19
MF	GO:0035064	methylated histone binding	11/865	80/18496	0.00120288987549109	0.0155676949397782	0.0129077528575659	29128/54892/26147/23310/23468/139886/2956/11335/3622/23512/10951	11
MF	GO:0016725	oxidoreductase activity, acting on CH or CH2 groups	4/865	11/18496	0.00120379292457	0.0155676949397782	0.0129077528575659	6241/6240/79001/154807	4
MF	GO:0047429	nucleoside triphosphate diphosphatase activity	4/865	11/18496	0.00120379292457	0.0155676949397782	0.0129077528575659	1854/4521/55270/1660	4
MF	GO:0140666	annealing activity	4/865	11/18496	0.00120379292457	0.0155676949397782	0.0129077528575659	9401/641/7157/5965	4
MF	GO:0004527	exonuclease activity	11/865	81/18496	0.0013343260695453	0.0169681798510511	0.0140689468034513	2237/9156/5810/55775/4361/92667/90459/23404/79033/5073/5393	11
MF	GO:0036002	pre-mRNA binding	9/865	58/18496	0.00139130284362282	0.0174026896669543	0.0144292149959848	3181/7884/90459/3191/5725/3178/11338/6631/3192	9
MF	GO:0005049	nuclear export signal receptor activity	4/865	12/18496	0.00173918734821224	0.0205481447867165	0.0170372284152812	5901/1434/7514/23039	4
MF	GO:0043047	single-stranded telomeric DNA binding	4/865	12/18496	0.00173918734821224	0.0205481447867165	0.0170372284152812	3181/6117/6118/3178	4
MF	GO:0140713	histone chaperone activity	4/865	12/18496	0.00173918734821224	0.0205481447867165	0.0170372284152812	55723/81611/4673/55705	4
MF	GO:0001098	basal transcription machinery binding	9/865	60/18496	0.00177742798941453	0.0205481447867165	0.0170372284152812	10856/51602/2091/7157/123169/1660/3192/2957/51637	9
MF	GO:0001099	basal RNA polymerase II transcription machinery binding	9/865	60/18496	0.00177742798941453	0.0205481447867165	0.0170372284152812	10856/51602/2091/7157/123169/1660/3192/2957/51637	9
MF	GO:0016860	intramolecular oxidoreductase activity	8/865	49/18496	0.00181671222315532	0.020688827257724	0.0171538734660855	7167/10728/10682/10130/4282/5034/10954/79174	8
MF	GO:0140662	ATP-dependent protein folding chaperone	7/865	40/18496	0.00230419354480259	0.0258544069806525	0.0214368470654234	22948/10694/3329/3320/6950/10808/10575	7
MF	GO:0106222	lncRNA binding	5/865	21/18496	0.00240538709014334	0.0265987007214401	0.0220539685915507	2146/5885/23512/4841/3192	5
MF	GO:0098847	sequence-specific single stranded DNA binding	4/865	14/18496	0.00326336718623994	0.0347632251290421	0.0288234783783601	3181/6117/6118/3178	4
MF	GO:1990825	sequence-specific mRNA binding	4/865	14/18496	0.00326336718623994	0.0347632251290421	0.0288234783783601	7298/1719/1660/6429	4
MF	GO:0097718	disordered domain specific binding	6/865	32/18496	0.0032804091864889	0.0347632251290421	0.0288234783783601	6240/2597/7430/7157/5925/3320	6
MF	GO:0017069	snRNA binding	8/865	54/18496	0.00341432872736271	0.0356867509449006	0.0295892078607785	25804/27258/6626/6627/51691/3192/51574/6634	8
MF	GO:1990841	promoter-specific chromatin binding	9/865	66/18496	0.00347035470289237	0.0357821707879308	0.0296683239891652	2146/5933/1786/10155/23512/7157/3066/1660/3192	9
MF	GO:0005521	lamin binding	4/865	15/18496	0.00428698888383173	0.0436129669115148	0.0361611272867772	7112/3930/25777/5501	4
MF	GO:0016895	DNA exonuclease activity, producing 5'-phosphomonoesters	5/865	24/18496	0.0044732981260066	0.0439947576439642	0.0364776841333	2237/9156/5810/4361/92667	5
MF	GO:0140612	DNA damage sensor activity	5/865	24/18496	0.0044732981260066	0.0439947576439642	0.0364776841333	29128/7516/7517/2956/4436	5
MF	GO:0140597	protein carrier chaperone	6/865	34/18496	0.00449749816019556	0.0439947576439642	0.0364776841333	55723/81611/26519/4673/55705/9531	6
