# Supplementary material for: TM4SF1 overexpression in tumor-associated endothelial cells promotes microvascular invasion in hepatocellular carcinoma
Source: Front Oncol. 2025 Mar 7;15:1526177. doi: 10.3389/fonc.2025.1526177 (PMC11925789; doi:10.3389/fonc.2025.1526177)
Supplement: Supplementary file 9 [file DataSheet8.csv]

ONTOLOGY	ID	Description	GeneRatio	BgRatio	pvalue	p.adjust	qvalue	geneID	Count
BP	GO:0050867	positive regulation of cell activation	75/650	396/18870	1.9588299805885e-34	5.05856938292893e-31	3.56550162398213e-31	6688/942/10288/3689/3606/10673/5341/64581/199/1880/353514/5788/5724/7305/695/3117/6850/2268/3118/84868/11027/729230/3109/3553/3119/11006/3113/3122/10326/683/11151/3115/3123/972/54209/81704/952/1326/3108/3111/10859/29108/1075/3120/64115/861/1050/2214/3071/7124/6348/64332/3684/3561/9308/120892/60/140885/604/5777/1445/3479/4615/3635/3127/301/10148/912/4067/8289/1604/8651/8660/7494/8673	75
BP	GO:0007159	leukocyte cell-cell adhesion	77/650	419/18870	2.12099345196182e-34	5.05856938292893e-31	3.56550162398213e-31	942/10288/3689/3606/10673/11314/199/11326/5788/5724/3117/6850/3676/6402/240/3118/84868/6404/10875/729230/3109/3553/3119/11006/3113/3122/10326/11151/3115/3123/960/972/81704/6279/1326/7805/3108/3111/10859/29108/1051/3120/6280/64115/861/5880/3071/7124/10457/64332/3561/9308/3683/55824/60/140885/604/3620/5777/1445/3479/116844/3127/9750/9314/301/5771/83706/10148/3958/912/4067/8289/1604/6093/8651/7494	77
BP	GO:0006909	phagocytosis	59/650	237/18870	4.50457704711438e-34	7.16227750491186e-31	5.04828739946783e-31	3055/2209/4688/3689/64581/11314/199/2358/2207/7097/2219/5058/4689/5788/7305/695/6850/146722/1089/6556/2268/4481/122618/729230/3553/5580/10326/11151/3394/54209/29108/1535/51411/1794/4035/3071/7124/23616/3684/3561/5199/3683/140885/929/1445/1130/4615/8685/301/9936/11031/55647/80208/4067/64422/10461/1265/3385/5359	59
BP	GO:0002696	positive regulation of leukocyte activation	72/650	380/18870	4.39918907455295e-33	5.24603297140439e-30	3.6976341852953e-30	6688/942/10288/3689/3606/10673/64581/199/1880/5788/5724/7305/695/3117/6850/2268/3118/84868/729230/3109/3553/3119/11006/3113/3122/10326/683/11151/3115/3123/972/54209/81704/952/1326/3108/3111/10859/29108/1075/3120/64115/861/1050/2214/3071/7124/6348/64332/3684/3561/9308/120892/60/140885/604/5777/1445/3479/4615/3635/3127/301/10148/912/4067/8289/1604/8651/8660/7494/8673	72
BP	GO:0002274	myeloid leukocyte activation	58/650	241/18870	1.21190455957644e-32	1.15615694983592e-29	8.14910139639397e-30	6688/3689/3606/728/11314/199/2207/7097/11326/84106/5788/5724/7305/695/6850/146722/6556/30817/8832/945/2268/84868/11027/6283/729230/7462/5580/11006/972/54209/29108/1075/1050/2214/1794/5880/7124/3576/712/6348/6622/3684/120892/5777/3937/6813/4615/2896/301/3459/55509/4495/4067/3516/7107/8530/8673/5359	58
BP	GO:0002764	immune response-regulating signaling pathway	79/650	500/18870	1.47902215050657e-30	1.17582260965272e-27	8.28771359424208e-28	3055/2209/2357/10288/4332/26253/728/64581/11314/2358/388325/2207/7097/2219/719/2533/5058/84106/5788/118788/7305/695/1520/6850/146722/945/2268/2359/150372/84868/9473/11027/7100/51311/7462/409/5579/3119/5580/11006/3115/3123/54209/952/7805/10859/29108/1535/2214/3071/7124/9404/64332/3304/5777/4214/929/1445/3937/4615/115362/23643/3303/3635/9958/5771/1512/2885/3958/3988/4067/834/55577/4814/5515/330/331…	79
BP	GO:1903037	regulation of leukocyte cell-cell adhesion	68/650	382/18870	1.49120964953347e-29	1.0161528611821e-26	7.1622911588119e-27	942/10288/3689/3606/10673/11314/199/11326/5788/5724/3117/6850/3676/240/3118/84868/10875/729230/3109/3553/3119/11006/3113/3122/10326/11151/3115/3123/960/972/81704/1326/7805/3108/3111/10859/29108/1051/3120/64115/861/3071/7124/10457/64332/3561/9308/55824/60/140885/604/3620/5777/1445/3479/3127/9750/9314/301/5771/10148/3958/912/4067/8289/1604/8651/7494	68
BP	GO:0022407	regulation of cell-cell adhesion	77/650	493/18870	1.90228327311518e-29	1.13423640159493e-26	7.99459575569723e-27	6688/942/10288/3689/3606/10673/11314/199/11326/10653/5788/5724/3117/6850/3676/84034/240/3118/84868/10875/729230/3109/3553/3119/5580/11006/3113/3122/10326/11151/3115/3123/960/972/81704/1326/7805/3108/3111/10859/29108/1051/3120/64115/861/3071/7124/10457/64332/3561/3557/9308/55824/60/140885/604/3620/5777/5329/1445/3479/3127/10370/9750/9314/301/5771/83706/10148/3958/4155/912/4067/8289/1604/8651/7494	77
BP	GO:0002263	cell activation involved in immune response	60/650	305/18870	1.35518156780696e-28	7.18246230937687e-26	5.06251453517593e-26	6688/942/3689/3606/26253/11314/1880/2207/3936/84106/5788/5724/54518/7305/695/6850/6556/30817/8832/2268/84868/11027/10875/729230/7462/3109/3122/11151/3394/3123/972/54209/55619/139818/5734/10859/29108/64218/2214/1794/4035/5880/3071/7124/6348/64332/3684/3683/604/5777/911/6813/4615/2896/301/3958/4067/7494/8673/4683	60
BP	GO:0001819	positive regulation of cytokine production	76/650	499/18870	2.45665891468538e-28	1.17182630230492e-25	8.25954586684747e-26	942/1536/10288/3606/26253/728/64581/199/1436/388325/2207/3082/7097/2219/719/353514/5788/5724/7305/695/6850/6556/8832/2268/150372/84868/11027/7100/729230/51311/3553/3113/3394/3115/54502/972/54209/3162/7805/5734/10859/29108/1051/1535/861/2214/63940/7124/6348/9308/120892/3304/10855/3620/1545/929/6653/4615/23765/115362/23643/3303/301/3459/10148/4155/6772/834/3603/1604/10159/11213/7494/10010/5743/3320	76
BP	GO:0002366	leukocyte activation involved in immune response	59/650	301/18870	4.82320882190156e-28	2.09151873458822e-25	1.47419416049317e-25	6688/942/3689/3606/26253/11314/1880/2207/3936/84106/5788/5724/54518/7305/695/6850/6556/30817/8832/2268/84868/11027/10875/729230/7462/3109/3122/11151/3394/3123/972/54209/55619/139818/5734/10859/29108/64218/2214/1794/5880/3071/7124/6348/64332/3684/3683/604/5777/911/6813/4615/2896/301/3958/4067/7494/8673/4683	59
BP	GO:1903039	positive regulation of leukocyte cell-cell adhesion	56/650	275/18870	1.5184908983874e-27	6.03600132108992e-25	4.2544385346047e-25	942/10288/3689/3606/10673/199/5788/5724/3117/6850/3676/240/3118/84868/729230/3109/3553/3119/11006/3113/3122/10326/11151/3115/3123/960/972/81704/1326/3108/3111/10859/29108/3120/64115/861/3071/7124/64332/3561/9308/60/140885/604/5777/1445/3479/3127/301/10148/912/4067/8289/1604/8651/7494	56
BP	GO:0051251	positive regulation of lymphocyte activation	61/650	330/18870	1.6626968376566e-27	6.10081839663231e-25	4.30012445301635e-25	6688/942/10288/3606/10673/64581/199/1880/5788/7305/695/3117/6850/3118/84868/729230/3109/3553/3119/11006/3113/3122/10326/683/11151/3115/3123/972/81704/952/1326/3108/3111/10859/29108/3120/64115/861/2214/3071/64332/3561/9308/60/140885/604/5777/1445/3479/4615/3635/3127/301/10148/912/4067/8289/1604/8651/8660/7494	61
BP	GO:0031349	positive regulation of defense response	73/650	480/18870	3.4066705802273e-27	1.16070133340601e-24	8.18113220544811e-25	3055/6688/2209/4332/3606/26253/64581/11314/2358/388325/7097/2219/7941/3957/353514/5058/118788/7305/695/1520/6850/146722/84034/84868/11027/6283/7100/729230/51311/409/3553/54502/54209/6279/5734/29108/1075/1051/6280/1535/1050/63940/7124/6348/6622/64332/120892/3304/3620/929/241/4615/23765/115362/23643/3303/2896/9958/283131/912/4067/834/55577/3603/4814/5515/330/3312/11213/8673/5743/5359/3320	73
BP	GO:0002757	immune response-activating signaling pathway	72/650	473/18870	7.47170546922113e-27	2.37600233921232e-24	1.67471068552227e-24	3055/2357/4332/26253/728/64581/11314/2358/388325/2207/7097/2219/719/2533/5058/84106/5788/118788/7305/695/1520/6850/146722/2268/2359/150372/84868/9473/11027/7100/51311/7462/409/5579/3119/5580/11006/3115/3123/54209/952/7805/29108/1535/3071/7124/9404/64332/3304/5777/929/1445/3937/4615/115362/23643/3303/3635/9958/5771/2885/3958/3988/4067/834/55577/4814/5515/330/3312/11213/5359	72
BP	GO:0050727	regulation of inflammatory response	68/650	425/18870	1.07607182398859e-26	3.20803912526599e-24	2.26116671435498e-24	3055/2209/3606/313/89790/2358/3082/7097/7941/3957/353514/56833/5788/118788/695/6850/2268/240/6283/729230/3553/5580/683/3123/54209/6279/5734/29108/1075/1051/6280/3587/1050/63940/7124/6348/6622/64332/8870/120892/140885/604/3620/5777/241/3479/4615/23765/2876/2896/9314/301/5771/283131/7114/4067/834/348/3603/7133/79651/2950/4814/330/8530/5045/8673/5743	68
BP	GO:0022409	positive regulation of cell-cell adhesion	59/650	322/18870	2.02598379325511e-26	5.68467217283933e-24	4.006806337868e-24	942/10288/3689/3606/10673/199/5788/5724/3117/6850/3676/84034/240/3118/84868/729230/3109/3553/3119/11006/3113/3122/10326/11151/3115/3123/960/972/81704/1326/3108/3111/10859/29108/3120/64115/861/3071/7124/64332/3561/9308/60/140885/604/5777/5329/1445/3479/3127/10370/301/10148/912/4067/8289/1604/8651/7494	59
BP	GO:0050863	regulation of T cell activation	63/650	381/18870	1.37353684581122e-25	3.63987264139974e-23	2.56554192135734e-23	942/10288/3606/10673/11314/199/11326/5788/3117/6850/3118/84868/10875/729230/3109/3553/3119/11006/3113/3122/10326/11151/3115/3123/972/81704/1326/7805/3108/3111/10859/29108/1051/3120/64115/861/5880/3071/10457/64332/3561/9308/55824/60/140885/604/3620/5777/1445/3479/3127/9750/301/5771/10148/3958/912/4067/8289/7133/1604/8651/7494	63
BP	GO:0002768	immune response-regulating cell surface receptor signaling pathway	60/650	346/18870	1.56765435961512e-25	3.93563752387586e-23	2.7740099859339e-23	3055/2209/2357/10288/4332/26253/728/64581/11314/2358/388325/2207/7097/2219/719/2533/5058/84106/5788/118788/7305/695/6850/2268/2359/150372/9473/11027/7100/7462/5579/3119/5580/11006/3115/3123/54209/952/7805/10859/1535/2214/3071/9404/64332/5777/4214/929/1445/3937/4615/23643/3635/5771/2885/3958/3988/4067/4814/5359	60
BP	GO:0070661	leukocyte proliferation	60/650	350/18870	2.94011805914424e-25	7.01218157105902e-23	4.94249320047722e-23	942/10288/4332/3606/10673/1438/7940/11314/199/1436/1880/11326/5788/7305/695/6850/6556/84868/729230/3109/3553/5580/11006/3113/683/11151/3115/3123/972/54209/81704/952/2322/10859/29108/1051/64115/2214/1794/5880/3071/10457/64332/604/3620/5777/3479/4615/3635/301/10148/3958/3988/912/4067/1265/7133/2950/1604/8660	60
BP	GO:0070663	regulation of leukocyte proliferation	52/650	267/18870	1.10276149334017e-24	2.5048439634441e-22	1.76552391465088e-22	942/10288/4332/3606/10673/1438/7940/11314/199/1436/1880/11326/5788/7305/695/6850/84868/729230/3109/3553/11006/3113/683/11151/3115/3123/972/952/10859/29108/1051/64115/2214/5880/3071/10457/604/3620/5777/3479/4615/3635/301/10148/3958/912/4067/1265/7133/2950/1604/8660	52
BP	GO:0050900	leukocyte migration	63/650	396/18870	1.20997332531338e-24	2.62344216442947e-22	1.84911712968945e-22	3055/6688/3689/120425/728/11314/199/1436/1880/2358/1441/2207/7941/719/56833/5724/6850/30817/1230/3676/6402/240/6404/6283/729230/3553/6349/683/11151/972/54209/81704/6279/3162/7852/5734/29108/6280/63940/5880/3071/7124/3576/6348/3683/6362/140885/1130/4354/79890/4615/23765/9750/301/3958/6351/4067/1265/3603/4814/58191/6093/5641	63
BP	GO:0050870	positive regulation of T cell activation	50/650	251/18870	3.07923771794455e-24	6.38607126721543e-22	4.50118319044159e-22	942/10288/3606/10673/199/5788/3117/6850/3118/84868/729230/3109/3553/3119/11006/3113/3122/10326/11151/3115/3123/972/81704/1326/3108/3111/10859/29108/3120/64115/861/3071/64332/3561/9308/60/140885/604/5777/1445/3479/3127/301/10148/912/4067/8289/1604/8651/7494	50
BP	GO:0046651	lymphocyte proliferation	55/650	307/18870	3.43707799436937e-24	6.83119251380913e-22	4.81492417281394e-22	942/10288/4332/3606/10673/7940/11314/199/1880/11326/5788/7305/695/6850/6556/84868/729230/3109/3553/5580/11006/3113/683/11151/3115/3123/972/81704/952/2322/10859/29108/1051/64115/2214/1794/5880/3071/10457/64332/604/3620/5777/3479/4615/3635/301/10148/3958/3988/912/4067/7133/1604/8660	55
BP	GO:0032943	mononuclear cell proliferation	55/650	314/18870	1.07383169226291e-23	2.04887086883762e-21	1.44413407372115e-21	942/10288/4332/3606/10673/7940/11314/199/1880/11326/5788/7305/695/6850/6556/84868/729230/3109/3553/5580/11006/3113/683/11151/3115/3123/972/81704/952/2322/10859/29108/1051/64115/2214/1794/5880/3071/10457/64332/604/3620/5777/3479/4615/3635/301/10148/3958/3988/912/4067/7133/1604/8660	55
BP	GO:0050670	regulation of lymphocyte proliferation	48/650	238/18870	1.482090931476e-23	2.71906682428481e-21	1.91651758507463e-21	942/10288/4332/3606/10673/7940/11314/199/1880/11326/5788/7305/695/6850/84868/729230/3109/3553/11006/3113/683/11151/3115/3123/972/952/10859/29108/1051/64115/2214/5880/3071/10457/604/3620/5777/3479/4615/3635/301/10148/3958/912/4067/7133/1604/8660	48
BP	GO:0006935	chemotaxis	67/650	468/18870	1.75531901720861e-23	3.10106359706855e-21	2.18576566899193e-21	6688/2357/3689/120425/728/199/1436/1880/2358/1441/2207/3082/7941/719/4046/56833/5724/6850/30817/1230/240/2359/6283/729230/409/3553/5580/6349/683/11151/6275/972/54209/6279/7852/1890/64218/6280/51411/63940/1794/5880/3071/3576/10457/6348/6362/5329/1130/4354/79890/5291/23765/9750/301/5771/391/3958/6351/7114/4067/3603/4814/58191/5641/112616/57175	67
BP	GO:0042330	taxis	67/650	470/18870	2.24210468906095e-23	3.81958548815025e-21	2.69221141987243e-21	6688/2357/3689/120425/728/199/1436/1880/2358/1441/2207/3082/7941/719/4046/56833/5724/6850/30817/1230/240/2359/6283/729230/409/3553/5580/6349/683/11151/6275/972/54209/6279/7852/1890/64218/6280/51411/63940/1794/5880/3071/3576/10457/6348/6362/5329/1130/4354/79890/5291/23765/9750/301/5771/391/3958/6351/7114/4067/3603/4814/58191/5641/112616/57175	67
BP	GO:0032944	regulation of mononuclear cell proliferation	48/650	242/18870	3.17634842329817e-23	5.22454551004562e-21	3.68248887986002e-21	942/10288/4332/3606/10673/7940/11314/199/1880/11326/5788/7305/695/6850/84868/729230/3109/3553/11006/3113/683/11151/3115/3123/972/952/10859/29108/1051/64115/2214/5880/3071/10457/604/3620/5777/3479/4615/3635/301/10148/3958/912/4067/7133/1604/8660	48
BP	GO:0002429	immune response-activating cell surface receptor signaling pathway	54/650	318/18870	1.27874881305641e-22	2.0332106127597e-20	1.43309603821129e-20	3055/2357/4332/728/64581/11314/2358/388325/2207/7097/2219/719/2533/5058/84106/5788/118788/7305/695/6850/2268/2359/150372/9473/11027/7100/7462/5579/3119/5580/11006/3115/3123/54209/952/7805/1535/3071/9404/64332/5777/929/1445/3937/4615/23643/3635/5771/2885/3958/3988/4067/4814/5359	54
BP	GO:0050866	negative regulation of cell activation	45/650	223/18870	3.67160805240904e-22	5.64953884193262e-20	3.98204282492172e-20	6688/942/10288/4332/7940/11314/64092/11326/5788/7305/695/146722/8832/945/2268/84868/10875/729230/5580/11006/3123/972/54209/7805/10859/1051/64115/861/3071/10457/55824/604/3620/5777/3635/2896/9750/301/5771/3958/4067/10461/348/8651/8530	45
BP	GO:1903131	mononuclear cell differentiation	66/650	481/18870	4.15606079185871e-22	6.1951281178644e-20	4.36659808197261e-20	6688/942/10288/3606/10673/26253/1436/1880/2207/56833/5788/695/6850/3676/9935/150372/10875/729230/3553/11006/3122/3394/3123/972/54209/55619/139818/2322/5734/3111/10859/1051/64218/64115/861/1794/3071/2353/64332/3561/9308/60/604/5777/678/10320/55365/3635/28959/4783/51341/301/5771/55509/4495/3988/912/4067/8289/10461/1316/3516/8651/112616/7494/292	66
BP	GO:0002697	regulation of immune effector process	59/650	389/18870	4.71274678461237e-22	6.81206126139424e-20	4.80143962681081e-20	6688/2209/942/3689/3606/64581/11314/388325/2219/11326/56833/7454/84106/5788/5724/7305/695/6850/30817/8832/2268/84868/10875/729230/3109/409/3553/11006/3122/3123/972/54209/7805/10859/29108/5880/3071/7124/64332/3684/5199/604/5777/911/6813/4615/9516/2896/301/3958/912/4067/7133/1604/8417/11213/7494/8673/922	59
BP	GO:0030595	leukocyte chemotaxis	46/650	240/18870	1.17896476999515e-21	1.65401822143438e-19	1.16582460537601e-19	6688/3689/120425/728/199/1436/1880/2358/1441/2207/7941/719/56833/6850/30817/1230/240/6283/729230/3553/6349/683/11151/972/6279/7852/6280/63940/5880/3071/3576/6348/6362/1130/4354/79890/23765/9750/301/3958/6351/4067/3603/4814/58191/5641	46
BP	GO:0050764	regulation of phagocytosis	31/650	100/18870	1.5781650196634e-21	2.15081346965555e-19	1.51598769106915e-19	3055/2209/64581/11314/2358/2207/7097/2219/5788/695/6850/146722/6556/2268/3553/10326/54209/29108/1535/1794/3071/7124/3561/5199/140885/1445/11031/64422/10461/1265/5359	31
BP	GO:0060326	cell chemotaxis	53/650	325/18870	2.21658912990239e-21	2.93698059712066e-19	2.07011277219539e-19	6688/3689/120425/728/199/1436/1880/2358/1441/2207/3082/7941/719/56833/6850/30817/1230/240/6283/729230/409/3553/5580/6349/683/11151/972/6279/7852/6280/51411/63940/5880/3071/3576/6348/6362/1130/4354/79890/23765/9750/301/391/3958/6351/7114/4067/3603/4814/58191/5641/57175	53
BP	GO:0002695	negative regulation of leukocyte activation	42/650	202/18870	2.7747672952421e-21	3.57719999954185e-19	2.52136749388429e-19	6688/942/10288/4332/7940/11314/64092/11326/5788/7305/695/146722/8832/945/2268/84868/10875/729230/11006/3123/972/7805/10859/1051/64115/861/3071/10457/55824/604/3620/5777/3635/2896/9750/301/5771/3958/4067/10461/8651/8530	42
BP	GO:1902105	regulation of leukocyte differentiation	52/650	321/18870	7.31826862720335e-21	9.18635298730525e-19	6.47494459703255e-19	6688/942/10288/3606/11025/2124/56833/5788/7305/695/6850/1230/9935/150372/10875/729230/11006/3122/3123/972/54209/3059/3111/10859/1051/64115/861/3071/7124/714/6348/2353/64332/3561/9308/60/604/5777/678/4286/55365/3635/28959/10221/301/5771/4067/9770/8289/7107/8651/7494	52
BP	GO:1903706	regulation of hemopoiesis	59/650	417/18870	1.6192629008976e-20	1.98048308648245e-18	1.3959313644985e-18	6688/942/10288/3606/11025/1441/2124/56833/5788/7305/695/6850/1230/9935/150372/10875/729230/11006/3122/3123/972/54209/3059/3111/10859/1051/64115/861/1050/3071/7124/714/6348/2353/64332/3561/9308/3304/60/604/5777/678/4286/55365/3303/3635/28959/10221/301/5771/4067/6772/9770/8289/91/9646/7107/8651/7494	59
BP	GO:0045785	positive regulation of cell adhesion	63/650	482/18870	4.99348100282581e-20	5.95472609586978e-18	4.19715219026991e-18	942/10288/3689/3606/10673/199/5788/5724/54518/3117/6850/3676/84034/240/3118/84868/729230/3109/3553/3119/11006/3113/3122/10326/11151/3115/3123/960/972/81704/1326/3108/3111/10859/29108/3120/64115/861/3071/7124/64332/3561/9308/60/140885/604/5777/5329/1445/3479/3127/10370/301/10148/912/4067/80005/6789/8289/1604/6093/8651/7494	63
BP	GO:0002275	myeloid cell activation involved in immune response	29/650	98/18870	1.36430940033924e-19	1.58725752185809e-17	1.11876873547716e-17	6688/3689/11314/2207/84106/5724/7305/695/6850/30817/8832/2268/84868/11027/729230/7462/54209/29108/1794/5880/7124/6348/3684/5777/6813/4615/2896/4067/8673	29
BP	GO:0002495	antigen processing and presentation of peptide antigen via MHC class II	19/650	35/18870	3.00810396886305e-19	3.4163466503516e-17	2.40799099662871e-17	2207/3117/1520/3118/3109/3119/3113/3122/3115/3123/972/54209/3108/3111/29108/3120/3127/1509/5641	19
BP	GO:0097529	myeloid leukocyte migration	43/650	242/18870	5.28390783333226e-19	5.86145124767323e-17	4.13140798522968e-17	6688/3689/120425/728/11314/199/1436/2358/1441/2207/7941/719/56833/6850/30817/1230/6283/729230/3553/6349/683/972/54209/6279/5734/6280/5880/3071/3576/6348/6362/140885/4354/79890/4615/23765/9750/301/3958/6351/4067/1265/5641	43
BP	GO:0030100	regulation of endocytosis	47/650	291/18870	6.62956048117184e-19	7.18704624890674e-17	5.06574549685714e-17	3055/2209/64581/11314/2358/2207/7097/2219/5788/695/6850/146722/6556/2268/409/3553/10326/54209/10859/29108/1535/1794/4035/3071/7124/6622/3561/5199/120892/60/140885/929/1445/79890/5291/3958/11031/5538/64422/10461/1265/348/5770/6093/6386/9094/5359	47
BP	GO:0002504	antigen processing and presentation of peptide or polysaccharide antigen via MHC class II	19/650	37/18870	1.22750226342844e-18	1.30115239923415e-16	9.17109293424665e-17	2207/3117/1520/3118/3109/3119/3113/3122/3115/3123/972/54209/3108/3111/29108/3120/3127/1509/5641	19
BP	GO:0050729	positive regulation of inflammatory response	34/650	152/18870	1.63855927879496e-18	1.6991147304026e-16	1.19761060331147e-16	2209/3606/7097/7941/3957/353514/695/6283/729230/3553/54209/6279/5734/29108/1075/1051/6280/1050/63940/7124/6348/6622/64332/120892/3620/241/23765/2896/283131/834/3603/4814/8673/5743	34
BP	GO:0019882	antigen processing and presentation	30/650	116/18870	2.19862289884394e-18	2.23136834627353e-16	1.57276630210695e-16	2209/10288/2207/7454/3117/1520/6556/3118/10875/3109/3119/3113/3122/3115/3123/972/54209/968/3108/3111/29108/3120/911/57705/3127/1512/10981/912/1509/5641	30
BP	GO:0002443	leukocyte mediated immunity	59/650	466/18870	3.83077957169764e-18	3.80683719937453e-16	2.68322586666716e-16	6688/2209/3689/3606/64581/11314/388325/2207/7454/84106/5788/5724/7305/695/6850/30817/8832/2268/84868/729230/51311/7462/409/3553/5580/11006/3122/11151/3123/972/54209/10859/1075/2214/5880/3071/7124/714/712/6348/64332/3684/713/57823/604/5777/1130/911/6813/4615/3635/1512/912/4067/7133/1604/8417/8673/4683	59
BP	GO:0045088	regulation of innate immune response	56/650	425/18870	4.55422767314446e-18	4.43340122467328e-16	3.12485567948945e-16	3055/6688/4332/26253/64581/11314/2358/388325/7097/2219/11326/56833/5058/118788/7305/695/1520/6850/146722/2268/84868/11027/7100/51311/409/54502/54209/10859/29108/1535/7124/25939/64332/3304/5777/929/4615/115362/23643/3303/2896/9958/5771/912/4067/834/348/5770/55577/4814/5515/330/3312/11213/5359/3320	56
BP	GO:0030098	lymphocyte differentiation	56/650	429/18870	7.02683487953594e-18	6.70360047507729e-16	4.72499170636585e-16	6688/942/10288/3606/10673/26253/1880/2207/56833/5788/695/6850/3676/9935/150372/10875/729230/3553/11006/3122/3394/3123/972/55619/139818/2322/5734/3111/64218/64115/861/1794/3071/64332/3561/9308/60/604/5777/678/10320/3635/4783/51341/301/5771/3988/912/8289/10461/1316/3516/8651/112616/7494/292	56
BP	GO:0030099	myeloid cell differentiation	56/650	430/18870	7.824629429423e-18	7.31832987810739e-16	5.15827995822024e-16	6688/11025/1436/1880/1441/29887/7351/7097/2124/7305/126014/1230/9935/11006/25946/3394/3123/972/54209/3059/10859/1051/861/1050/3071/7124/714/6348/2353/3304/604/5777/4286/10320/4615/54790/3303/3635/10370/51341/10221/55027/5771/55509/4495/3988/4067/6772/9770/91/9646/3516/7107/8651/292/9991	56
BP	GO:0019886	antigen processing and presentation of exogenous peptide antigen via MHC class II	17/650	31/18870	1.86456201506601e-17	1.71037707920479e-15	1.20554880083418e-15	2207/3117/1520/3118/3109/3119/3113/3122/3115/3123/972/3108/3111/3120/3127/1509/5641	17
BP	GO:0070665	positive regulation of leukocyte proliferation	34/650	166/18870	2.99552018369694e-17	2.69596816532725e-15	1.90023663688739e-15	942/10288/3606/10673/1438/199/1436/1880/5788/695/6850/84868/729230/3109/3553/3113/683/11151/3115/972/952/29108/2214/5880/3071/604/3479/4615/301/10148/912/4067/1604/8660	34
BP	GO:0032635	interleukin-6 production	35/650	177/18870	3.2778155217869e-17	2.842760007077e-15	2.00370196681098e-15	10288/64581/199/388325/3082/7097/353514/5724/7305/695/6850/8832/84868/11027/51311/409/3553/11006/972/54209/29108/1051/1535/3071/7124/140885/5777/1445/4615/23765/3635/4155/3603/11213/7494	35
BP	GO:0032675	regulation of interleukin-6 production	35/650	177/18870	3.2778155217869e-17	2.842760007077e-15	2.00370196681098e-15	10288/64581/199/388325/3082/7097/353514/5724/7305/695/6850/8832/84868/11027/51311/409/3553/11006/972/54209/29108/1051/1535/3071/7124/140885/5777/1445/4615/23765/3635/4155/3603/11213/7494	35
BP	GO:0002699	positive regulation of immune effector process	43/650	270/18870	3.67220624950516e-17	3.12793282323922e-15	2.20470427836832e-15	6688/2209/942/3689/3606/64581/11314/388325/2219/5788/5724/7305/695/6850/30817/8832/2268/729230/3109/3553/3122/3123/972/54209/7805/10859/29108/5880/7124/64332/3684/5199/5777/911/6813/4615/301/912/4067/1604/8417/7494/8673	43
BP	GO:0019884	antigen processing and presentation of exogenous antigen	20/650	49/18870	4.60420011187662e-17	3.78655767821577e-15	2.66893197047803e-15	2209/2207/3117/1520/3118/3109/3119/3113/3122/3115/3123/972/3108/3111/3120/911/3127/912/1509/5641	20
BP	GO:0036230	granulocyte activation	20/650	49/18870	4.60420011187662e-17	3.78655767821577e-15	2.66893197047803e-15	6688/3689/3606/11314/2207/84106/5724/7305/6850/11027/729230/5580/7124/3576/6348/3684/6813/4615/2896/301	20
BP	GO:0051250	negative regulation of lymphocyte activation	34/650	169/18870	5.35687746270504e-17	4.2807128910032e-15	3.01723424337729e-15	942/10288/4332/7940/11314/64092/11326/7305/695/2268/84868/10875/11006/3123/972/7805/10859/1051/64115/861/3071/10457/55824/604/3620/5777/3635/9750/301/5771/3958/4067/10461/8651	34
BP	GO:0042098	T cell proliferation	38/650	213/18870	5.38454451698515e-17	4.2807128910032e-15	3.01723424337729e-15	942/10288/3606/10673/199/11326/5788/6850/6556/84868/729230/3109/3553/11006/3113/11151/3115/3123/81704/10859/29108/1051/64115/1794/5880/3071/10457/604/3620/5777/3479/301/10148/3958/3988/912/7133/1604	38
BP	GO:0071706	tumor necrosis factor superfamily cytokine production	36/650	191/18870	5.81829905710734e-17	4.47633653264548e-15	3.15511836814955e-15	942/1536/64581/7097/353514/5788/5724/7305/695/6850/8832/945/84868/11027/729230/409/11006/54209/10859/29108/1535/64115/2214/10457/6348/120892/140885/5777/929/3479/4615/23643/3459/23405/2950/11213	36
BP	GO:1903555	regulation of tumor necrosis factor superfamily cytokine production	36/650	191/18870	5.81829905710734e-17	4.47633653264548e-15	3.15511836814955e-15	942/1536/64581/7097/353514/5788/5724/7305/695/6850/8832/945/84868/11027/729230/409/11006/54209/10859/29108/1535/64115/2214/10457/6348/120892/140885/5777/929/3479/4615/23643/3459/23405/2950/11213	36
BP	GO:0002833	positive regulation of response to biotic stimulus	50/650	369/18870	9.46786925989673e-17	7.16852958249324e-15	5.0526941380301e-15	3055/6688/9450/4332/26253/64581/11314/2358/388325/7097/2219/5058/118788/7305/695/1520/6850/146722/84034/84868/11027/7100/51311/409/54502/3123/54209/29108/1535/7124/64332/3304/929/4615/115362/23643/3303/2896/9958/912/4067/834/55577/4814/5515/330/3312/11213/5359/3320	50
BP	GO:0042113	B cell activation	43/650	278/18870	1.10878112421747e-16	8.26388431643331e-15	5.82474820847136e-15	6688/942/4332/10673/11314/1880/64092/56833/5788/7305/695/6850/3676/150372/9473/7462/5579/5580/683/3394/972/55619/952/7805/139818/2322/3071/64332/3561/604/5777/678/3635/51341/5771/4067/1316/3516/112616/8660/7494/292/4683	43
BP	GO:0032640	tumor necrosis factor production	35/650	186/18870	1.67520044688556e-16	1.21071305024911e-14	8.53363672623998e-15	1536/64581/7097/353514/5788/5724/7305/695/6850/8832/945/84868/11027/729230/409/11006/54209/10859/29108/1535/64115/2214/10457/6348/120892/140885/5777/929/3479/4615/23643/3459/23405/2950/11213	35
BP	GO:0032680	regulation of tumor necrosis factor production	35/650	186/18870	1.67520044688556e-16	1.21071305024911e-14	8.53363672623998e-15	1536/64581/7097/353514/5788/5724/7305/695/6850/8832/945/84868/11027/729230/409/11006/54209/10859/29108/1535/64115/2214/10457/6348/120892/140885/5777/929/3479/4615/23643/3459/23405/2950/11213	35
BP	GO:0032496	response to lipopolysaccharide	48/650	348/18870	1.95396849160174e-16	1.39110891118512e-14	9.8051458950133e-15	3055/6688/942/10288/9450/388325/7097/5724/695/6556/84868/11027/3553/3394/54209/6279/968/5734/10859/29108/1051/6280/3587/7124/3576/6622/2353/64332/140885/3620/929/5732/4615/115362/9516/23643/6648/10221/4067/834/7133/2950/1604/9646/11213/7494/5743/92140	48
BP	GO:0002478	antigen processing and presentation of exogenous peptide antigen	18/650	40/18870	2.066419588121e-16	1.44953256402017e-14	1.02169414310503e-14	2209/2207/3117/1520/3118/3109/3119/3113/3122/3115/3123/972/3108/3111/3120/3127/1509/5641	18
BP	GO:0150076	neuroinflammatory response	24/650	82/18870	2.55870210573178e-16	1.76884189048414e-14	1.24675736471507e-14	3689/3606/728/199/7097/5788/7305/3553/54209/1075/4035/7124/712/9839/6348/6622/3684/120892/3479/2896/3459/7133/8530/5743	24
BP	GO:0002703	regulation of leukocyte mediated immunity	40/650	249/18870	3.50708986982231e-16	2.38983123986463e-14	1.68445790138533e-14	6688/2209/3689/3606/64581/11314/388325/7454/84106/5788/5724/7305/695/6850/30817/8832/2268/84868/729230/409/3553/11006/3122/3123/54209/10859/5880/3071/7124/3684/604/5777/911/6813/912/4067/7133/1604/8417/8673	40
BP	GO:0002237	response to molecule of bacterial origin	49/650	369/18870	4.43509885807658e-16	2.97963683845426e-14	2.10017876244575e-14	3055/6688/942/10288/9450/728/388325/7097/5724/695/6556/84868/11027/3553/3394/54209/6279/968/5734/10859/29108/1051/6280/3587/7124/3576/6622/2353/64332/140885/3620/929/5732/4615/115362/9516/23643/6648/10221/4067/834/7133/2950/1604/9646/11213/7494/5743/92140	49
BP	GO:0042129	regulation of T cell proliferation	34/650	182/18870	5.7371503120633e-16	3.80086208174193e-14	2.67901434162722e-14	942/10288/3606/10673/199/11326/5788/6850/84868/729230/3109/3553/11006/3113/11151/3115/3123/10859/29108/1051/64115/5880/3071/10457/604/3620/5777/3479/301/10148/3958/912/7133/1604	34
BP	GO:0042119	neutrophil activation	18/650	42/18870	6.04375662837762e-16	3.94913960511798e-14	2.78352684513888e-14	6688/3689/3606/11314/2207/84106/5724/7305/6850/11027/5580/7124/3576/3684/6813/4615/2896/301	18
BP	GO:0061900	glial cell activation	20/650	57/18870	1.52163369843597e-15	9.80836856964807e-14	6.91336846771619e-14	3689/728/199/7097/5788/7305/3553/54209/1075/4035/7124/712/9839/6348/6622/3684/120892/2896/3459/8530	20
BP	GO:0002573	myeloid leukocyte differentiation	38/650	235/18870	1.56938126889752e-15	9.98126487018825e-14	7.03523336541571e-14	6688/11025/1436/1880/29887/7351/7097/2124/7305/126014/1230/9935/11006/3123/972/54209/3059/10859/1051/861/1050/7124/714/6348/2353/4286/4615/3635/10370/10221/5771/55509/4495/4067/9770/3516/7107/8651	38
BP	GO:0050766	positive regulation of phagocytosis	22/650	72/18870	1.6460295494193e-15	1.03310012509606e-13	7.28174290975796e-14	2209/64581/2358/2207/2219/5788/695/146722/6556/3553/10326/54209/29108/1535/1794/3071/7124/3561/5199/140885/11031/10461	22
BP	GO:0050671	positive regulation of lymphocyte proliferation	30/650	145/18870	1.68743699360569e-15	1.0453343453895e-13	7.36797506162212e-14	942/10288/3606/10673/199/1880/5788/695/6850/84868/729230/3109/3553/3113/683/11151/3115/972/952/29108/2214/3071/604/3479/4615/301/10148/912/1604/8660	30
BP	GO:0097530	granulocyte migration	31/650	156/18870	1.87121020089031e-15	1.14431700746753e-13	8.065648288318e-14	3689/120425/728/11314/1436/1441/2207/719/56833/6850/30817/6283/3553/6349/683/972/6279/5734/6280/5880/3071/3576/6348/6362/4354/4615/23765/9750/301/3958/6351	31
BP	GO:0002218	activation of innate immune response	41/650	276/18870	2.45498224195565e-15	1.4823120625479e-13	1.04479857172636e-13	3055/4332/26253/64581/11314/388325/7097/2219/5058/118788/7305/695/1520/6850/146722/84868/11027/7100/51311/409/54209/29108/1535/7124/64332/3304/929/4615/115362/23643/3303/9958/4067/834/55577/4814/5515/330/3312/11213/3320	41
BP	GO:0045089	positive regulation of innate immune response	46/650	343/18870	2.49509839671754e-15	1.48770241904284e-13	1.04859793146261e-13	3055/6688/4332/26253/64581/11314/2358/388325/7097/2219/5058/118788/7305/695/1520/6850/146722/84868/11027/7100/51311/409/54502/54209/29108/1535/7124/64332/3304/929/4615/115362/23643/3303/9958/912/4067/834/55577/4814/5515/330/3312/11213/5359/3320	46
BP	GO:0032946	positive regulation of mononuclear cell proliferation	30/650	148/18870	3.03671049342835e-15	1.78828506835225e-13	1.26046176946201e-13	942/10288/3606/10673/199/1880/5788/695/6850/84868/729230/3109/3553/3113/683/11151/3115/972/952/29108/2214/3071/604/3479/4615/301/10148/912/1604/8660	30
BP	GO:0071216	cellular response to biotic stimulus	40/650	265/18870	3.11834265684723e-15	1.81396274062942e-13	1.27856051937998e-13	3055/6688/942/10288/9450/64581/388325/7097/5724/695/6850/84868/11027/3553/3394/54209/968/10859/29108/7124/3576/64332/140885/929/4615/115362/9516/23643/10221/317/4067/834/7133/2950/1604/9646/11213/7494/10628/92140	40
BP	GO:0002399	MHC class II protein complex assembly	12/650	16/18870	4.05344348295245e-15	2.30177683496229e-13	1.62239329380327e-13	3117/3118/3109/3119/3113/3122/3115/3123/3108/3111/3120/3127	12
BP	GO:0002503	peptide antigen assembly with MHC class II protein complex	12/650	16/18870	4.05344348295245e-15	2.30177683496229e-13	1.62239329380327e-13	3117/3118/3109/3119/3113/3122/3115/3123/3108/3111/3120/3127	12
BP	GO:0002685	regulation of leukocyte migration	37/650	230/18870	4.41484708397155e-15	2.44936492467129e-13	1.72641985422048e-13	6688/728/11314/199/1436/2358/7941/719/56833/5724/1230/3676/729230/683/11151/972/54209/81704/3162/5734/29108/63940/5880/3071/7124/3576/6348/4354/79890/4615/9750/301/3958/6351/4067/1265/5641	37
BP	GO:0042116	macrophage activation	26/650	110/18870	4.42245982558271e-15	2.44936492467129e-13	1.72641985422048e-13	3689/728/199/7097/11326/5788/7305/6850/6556/8832/84868/972/54209/1075/1050/2214/7124/712/6348/6622/3684/120892/2896/3459/7107/8530	26
BP	GO:0002758	innate immune response-activating signaling pathway	39/650	255/18870	4.46739514562689e-15	2.44936492467129e-13	1.72641985422048e-13	3055/26253/64581/11314/388325/7097/2219/5058/118788/7305/695/1520/6850/146722/84868/11027/7100/51311/409/54209/29108/1535/7124/64332/3304/929/4615/115362/23643/3303/9958/4067/834/55577/4814/5515/330/3312/11213	39
BP	GO:0045807	positive regulation of endocytosis	30/650	155/18870	1.12822167013151e-14	6.11547428014468e-13	4.31045456267949e-13	2209/64581/2358/2207/2219/5788/695/6850/146722/6556/409/3553/10326/54209/29108/1535/1794/4035/3071/7124/6622/3561/5199/120892/140885/929/11031/5538/10461/348	30
BP	GO:0048002	antigen processing and presentation of peptide antigen	21/650	71/18870	1.50887689845299e-14	8.08690202878736e-13	5.70000332780466e-13	2209/2207/3117/1520/6556/3118/3109/3119/3113/3122/3115/3123/972/54209/3108/3111/29108/3120/3127/1509/5641	21
BP	GO:0050777	negative regulation of immune response	34/650	205/18870	2.30458493445756e-14	1.22143001526251e-12	8.60917459726019e-13	3055/6688/11314/64092/11326/56833/5788/6850/8832/2268/84868/10875/729230/409/11006/3123/54209/10859/3071/25939/604/5777/3635/2876/2896/9958/301/5771/3958/4067/79651/1604/11213/5045	34
BP	GO:0043299	leukocyte degranulation	22/650	81/18870	2.55399881355051e-14	1.33874443303692e-12	9.43605808037055e-13	3055/6688/3689/11314/84106/5724/695/6850/30817/8832/2268/729230/7462/11151/2214/5880/3071/6348/3684/6813/4067/8673	22
BP	GO:0071621	granulocyte chemotaxis	27/650	130/18870	3.99279670314176e-14	2.04126322813648e-12	1.43877187480259e-12	3689/120425/728/1436/1441/2207/719/6850/30817/6283/3553/6349/683/972/6279/6280/5880/3071/3576/6348/6362/4354/23765/9750/301/3958/6351	27
BP	GO:1902107	positive regulation of leukocyte differentiation	32/650	185/18870	4.02261516655826e-14	2.04126322813648e-12	1.43877187480259e-12	6688/942/10288/3606/2124/5788/7305/695/6850/1230/11006/3122/3123/972/54209/3059/64115/861/3071/7124/2353/64332/3561/9308/60/604/3635/10221/301/8289/8651/7494	32
BP	GO:1903708	positive regulation of hemopoiesis	32/650	185/18870	4.02261516655826e-14	2.04126322813648e-12	1.43877187480259e-12	6688/942/10288/3606/2124/5788/7305/695/6850/1230/11006/3122/3123/972/54209/3059/64115/861/3071/7124/2353/64332/3561/9308/60/604/3635/10221/301/8289/8651/7494	32
BP	GO:0002269	leukocyte activation involved in inflammatory response	18/650	52/18870	5.28240556238027e-14	2.65232363500567e-12	1.86947405720139e-12	3689/728/199/7097/5788/7305/54209/1075/7124/712/6348/6622/3684/120892/4615/2896/3459/8530	18
BP	GO:0002396	MHC protein complex assembly	12/650	20/18870	2.47143001357946e-13	1.21533207884268e-11	8.5661936661669e-12	3117/3118/3109/3119/3113/3122/3115/3123/3108/3111/3120/3127	12
BP	GO:0002501	peptide antigen assembly with MHC protein complex	12/650	20/18870	2.47143001357946e-13	1.21533207884268e-11	8.5661936661669e-12	3117/3118/3109/3119/3113/3122/3115/3123/3108/3111/3120/3127	12
BP	GO:0001774	microglial cell activation	17/650	49/18870	2.56041523117984e-13	1.24624292374774e-11	8.7840668618565e-12	3689/728/199/7097/5788/7305/54209/1075/7124/712/6348/6622/3684/120892/2896/3459/8530	17
BP	GO:0050864	regulation of B cell activation	26/650	130/18870	3.03064460910609e-13	1.46021967529657e-11	1.0292268879835e-11	6688/4332/10673/11314/1880/64092/56833/5788/7305/695/6850/150372/9473/683/972/952/7805/3071/3561/604/5777/678/3635/4067/8660/7494	26
BP	GO:0002285	lymphocyte activation involved in immune response	33/650	213/18870	4.08213617814599e-13	1.94717895697564e-11	1.37245715294719e-11	6688/942/3606/26253/1880/2207/3936/5788/54518/6556/84868/10875/3109/3122/11151/3394/3123/972/55619/139818/5734/10859/64218/2214/3071/64332/3683/604/911/301/3958/7494/4683	33
BP	GO:0071222	cellular response to lipopolysaccharide	34/650	226/18870	4.27163613989589e-13	2.01739647399044e-11	1.42194953942965e-11	3055/6688/942/10288/9450/388325/7097/5724/84868/11027/3553/3394/968/10859/29108/7124/3576/64332/140885/929/4615/115362/9516/23643/10221/4067/834/7133/2950/1604/9646/11213/7494/92140	34
BP	GO:0071219	cellular response to molecule of bacterial origin	35/650	239/18870	4.32949870416119e-13	2.02467733518126e-11	1.4270814098133e-11	3055/6688/942/10288/9450/388325/7097/5724/84868/11027/3553/3394/54209/968/10859/29108/7124/3576/64332/140885/929/4615/115362/9516/23643/10221/4067/834/7133/2950/1604/9646/11213/7494/92140	35
BP	GO:0002886	regulation of myeloid leukocyte mediated immunity	18/650	59/18870	6.39727614514276e-13	2.96262205944961e-11	2.08818599975329e-11	6688/2209/3689/11314/84106/5724/7305/695/6850/30817/8832/2268/729230/5880/3684/6813/4067/8673	18
BP	GO:0071674	mononuclear cell migration	32/650	207/18870	9.89188993641481e-13	4.53695336506718e-11	3.1978437709422e-11	6688/120425/728/199/1436/1880/2358/7941/719/56833/1230/3676/240/6283/729230/6349/11151/81704/7852/29108/7124/6348/3683/6362/140885/9750/301/3958/6351/4067/58191/5641	32
BP	GO:0030593	neutrophil chemotaxis	23/650	107/18870	1.4567223345401e-12	6.61768146262501e-11	4.66443221706373e-11	3689/120425/728/1441/2207/719/6850/6283/3553/6349/683/972/6279/6280/5880/3071/3576/6348/6362/4354/9750/3958/6351	23
BP	GO:0002221	pattern recognition receptor signaling pathway	34/650	236/18870	1.51293021932256e-12	6.80818598695152e-11	4.79870816337265e-11	26253/11314/388325/7097/2219/118788/695/1520/146722/84868/11027/7100/51311/409/54209/29108/1535/7124/64332/3304/929/4615/115362/23643/3303/9958/4067/834/55577/4814/5515/330/3312/11213	34
BP	GO:0045730	respiratory burst	15/650	40/18870	1.75943438589868e-12	7.84345983246422e-11	5.52841458786069e-11	3055/1536/4688/64581/56833/654817/4689/6556/54209/1535/5880/1043/2896/3988/1604	15
BP	GO:0043300	regulation of leukocyte degranulation	16/650	47/18870	1.82261408722182e-12	8.00177693055685e-11	5.6400034240756e-11	6688/3689/11314/84106/5724/6850/30817/8832/2268/729230/5880/3071/3684/6813/4067/8673	16
BP	GO:1990266	neutrophil migration	25/650	129/18870	1.82849829230754e-12	8.00177693055685e-11	5.6400034240756e-11	3689/120425/728/1441/2207/719/56833/6850/6283/3553/6349/683/972/6279/6280/5880/3071/3576/6348/6362/4354/4615/9750/3958/6351	25
BP	GO:0031348	negative regulation of defense response	40/650	321/18870	1.91978096992735e-12	8.26226550530309e-11	5.82360719936844e-11	3055/313/89790/2358/3082/11326/56833/5788/6850/2268/240/84868/10875/409/5580/3123/54209/5734/10859/3587/25939/8870/140885/5777/3479/2876/2896/9314/9958/5771/4067/348/7133/79651/2950/5495/3312/11213/8530/5045	40
BP	GO:0045619	regulation of lymphocyte differentiation	32/650	212/18870	1.92266555783783e-12	8.26226550530309e-11	5.82360719936844e-11	6688/942/10288/3606/56833/5788/695/6850/150372/10875/729230/11006/3122/3123/972/3111/64115/861/3071/64332/3561/9308/60/604/5777/678/3635/301/5771/8289/8651/7494	32
BP	GO:0001818	negative regulation of cytokine production	44/650	381/18870	2.07389945377187e-12	8.83258963793912e-11	6.22559666855954e-11	3082/353514/11326/5788/7850/7305/695/6556/8832/945/84868/51311/409/11006/3123/54209/7805/5734/10859/29108/64115/3071/7124/10457/9308/140885/604/3620/5777/1445/3479/3635/9314/5966/301/5552/1992/7114/10461/23405/2950/5495/11213/5045	44
BP	GO:0045637	regulation of myeloid cell differentiation	32/650	213/18870	2.19041396712371e-12	9.24626072847796e-11	6.51717020120459e-11	6688/11025/1441/2124/7305/1230/9935/11006/3123/972/54209/3059/10859/1051/861/3071/7124/714/6348/2353/3304/4286/3303/3635/10221/5771/4067/6772/9770/91/9646/7107	32
BP	GO:0030183	B cell differentiation	27/650	153/18870	2.45385314902452e-12	1.02674381761816e-10	7.23694086609818e-11	6688/10673/1880/56833/5788/695/6850/3676/150372/3394/55619/139818/2322/3071/64332/3561/604/5777/678/3635/51341/5771/1316/3516/112616/7494/292	27
BP	GO:1903557	positive regulation of tumor necrosis factor superfamily cytokine production	23/650	110/18870	2.69164192031243e-12	1.11644625738176e-10	7.86920301462508e-11	942/1536/64581/7097/353514/5788/5724/7305/695/6850/8832/84868/11027/729230/29108/1535/2214/6348/120892/929/4615/23643/3459	23
BP	GO:0032755	positive regulation of interleukin-6 production	22/650	101/18870	3.37083708126463e-12	1.3861114549683e-10	9.76992163117898e-11	10288/64581/199/388325/7097/353514/5724/7305/695/6850/11027/51311/3553/972/29108/1535/7124/4615/23765/4155/3603/7494	22
BP	GO:0050868	negative regulation of T cell activation	25/650	133/18870	3.73388251415831e-12	1.52227517884916e-10	1.07296632930469e-10	942/10288/11314/11326/84868/10875/11006/3123/972/7805/10859/1051/64115/861/3071/10457/55824/604/3620/5777/9750/301/5771/3958/8651	25
BP	GO:0022408	negative regulation of cell-cell adhesion	31/650	205/18870	4.0749958869632e-12	1.6472652865097e-10	1.16106484058523e-10	6688/942/10288/11314/11326/10653/84868/10875/5580/11006/3123/972/7805/10859/1051/64115/861/3071/10457/3557/55824/604/3620/5777/9750/9314/301/5771/3958/4155/8651	31
BP	GO:0002286	T cell activation involved in immune response	24/650	123/18870	4.3642129082576e-12	1.74211303265673e-10	1.22791769310506e-10	942/3606/26253/1880/2207/3936/54518/6556/84868/10875/3109/3122/3123/972/5734/10859/64218/3071/64332/3683/604/911/301/3958	24
BP	GO:0002283	neutrophil activation involved in immune response	11/650	19/18870	4.38267429599177e-12	1.74211303265673e-10	1.22791769310506e-10	6688/3689/2207/84106/5724/7305/6850/11027/3684/6813/4615	11
BP	GO:0002761	regulation of myeloid leukocyte differentiation	24/650	124/18870	5.23921606333811e-12	2.06537691091924e-10	1.45576825631161e-10	11025/2124/7305/1230/9935/11006/3123/972/54209/3059/10859/1051/861/7124/714/6348/2353/4286/3635/10221/5771/4067/9770/7107	24
BP	GO:0002460	adaptive immune response based on somatic recombination of immune receptors built from immunoglobulin superfamily domains	43/650	380/18870	7.3549090490641e-12	2.87564886590457e-10	2.02688347736935e-10	2209/3606/10673/64581/2207/7454/5788/695/6556/84868/729230/51311/3553/5580/11006/3122/3123/972/54209/10859/1075/64218/2214/3071/7124/714/712/64332/713/604/5777/911/4615/23765/3635/301/1512/10148/912/7133/1604/8417/4683	43
BP	GO:0001906	cell killing	32/650	223/18870	7.71970988441588e-12	2.99374115029786e-10	2.11012010019891e-10	6688/2209/3606/64581/4069/5788/7305/6850/84868/6283/409/3122/11151/3123/10859/1075/2214/3071/3684/57823/5777/1130/911/6813/4615/115362/1512/912/4814/1604/8417/922	32
BP	GO:0002687	positive regulation of leukocyte migration	26/650	149/18870	8.17742099655234e-12	3.14566920593183e-10	2.2172056589973e-10	6688/728/199/1436/2358/7941/719/5724/1230/3676/729230/11151/972/54209/81704/29108/63940/5880/3071/7124/3576/6348/9750/3958/6351/5641	26
BP	GO:0002532	production of molecular mediator involved in inflammatory response	22/650	106/18870	9.41315572931297e-12	3.56355181181134e-10	2.51174765241651e-10	64581/56833/7850/695/6850/240/122618/11006/54209/29108/63940/7124/140885/241/4615/23765/115362/2896/3988/4067/8673/23646	22
BP	GO:0032760	positive regulation of tumor necrosis factor production	22/650	106/18870	9.41315572931297e-12	3.56355181181134e-10	2.51174765241651e-10	1536/64581/7097/353514/5788/5724/7305/695/6850/8832/84868/11027/729230/29108/1535/2214/6348/120892/929/4615/23643/3459	22
BP	GO:0070664	negative regulation of leukocyte proliferation	21/650	96/18870	9.61345059193936e-12	3.6107212065788e-10	2.54499471120218e-10	942/10288/4332/7940/11314/11326/7305/695/84868/11006/3123/10859/1051/64115/10457/604/3620/5777/3635/4067/2950	21
BP	GO:1903038	negative regulation of leukocyte cell-cell adhesion	26/650	152/18870	1.30801464689565e-11	4.87439833257207e-10	3.43568978798084e-10	942/10288/11314/11326/84868/10875/11006/3123/972/7805/10859/1051/64115/861/3071/10457/55824/604/3620/5777/9750/9314/301/5771/3958/8651	26
BP	GO:0050728	negative regulation of inflammatory response	30/650	202/18870	1.44985213954723e-11	5.36108116716303e-10	3.77872520090891e-10	3055/313/89790/2358/3082/56833/5788/6850/2268/240/5580/3123/54209/5734/3587/8870/140885/5777/3479/2876/2896/9314/5771/4067/348/7133/79651/2950/8530/5045	30
BP	GO:0045621	positive regulation of lymphocyte differentiation	24/650	130/18870	1.50814789269378e-11	5.53374265242258e-10	3.90042459049712e-10	6688/942/10288/3606/5788/695/6850/11006/3122/3123/972/64115/861/3071/64332/3561/9308/60/604/3635/301/8289/8651/7494	24
BP	GO:0034341	response to type II interferon	25/650	143/18870	1.97921047420017e-11	7.20674348239298e-10	5.07962897114933e-10	3055/199/7097/7454/8942/6556/3113/6349/3394/972/4261/7124/6348/6622/6362/140885/115362/5771/3459/55647/7791/6351/6772/834/58191	25
BP	GO:0002444	myeloid leukocyte mediated immunity	22/650	110/18870	2.04772732305842e-11	7.35821558235721e-10	5.1863931523886e-10	6688/2209/3689/11314/84106/5724/7305/695/6850/30817/8832/2268/729230/7462/2214/5880/6348/3684/6813/4615/4067/8673	22
BP	GO:0048872	homeostasis of number of cells	38/650	316/18870	2.05166178711427e-11	7.35821558235721e-10	5.1863931523886e-10	6688/10673/1880/3957/695/9935/729230/11151/972/55619/3162/139818/2322/3059/3071/64332/3304/604/10320/5291/3303/3635/10370/51341/55027/301/5771/3988/4067/6772/9770/10461/5366/91/5515/292/30061/9991	38
BP	GO:0030217	T cell differentiation	37/650	307/18870	3.55005281036595e-11	1.2637128287646e-09	8.90720241658197e-10	6688/942/10288/3606/26253/1880/2207/5788/6850/9935/10875/729230/3553/11006/3122/3123/972/5734/3111/64218/64115/861/1794/3071/64332/3561/9308/60/604/678/301/5771/3988/912/8289/8651/7494	37
BP	GO:0032102	negative regulation of response to external stimulus	48/650	481/18870	3.96815418589751e-11	1.40208114568379e-09	9.8824830173541e-10	3055/313/89790/199/2358/3082/11326/56833/5788/6850/2268/240/84868/11027/10875/409/5580/3123/54209/5734/10859/64218/3587/7124/25939/8870/140885/5777/5329/3479/79890/2876/2896/9314/10221/9958/5771/4067/348/7133/79651/2950/5495/3312/11213/8530/5045/57175	48
BP	GO:0042554	superoxide anion generation	14/650	41/18870	4.29839809223277e-11	1.50759991911399e-09	1.06262256242968e-09	1536/4688/3689/64581/2358/654817/4689/7305/6850/5580/1535/3684/6648/2950	14
BP	GO:0032642	regulation of chemokine production	21/650	104/18870	4.8480869685672e-11	1.68798356496829e-09	1.18976486958153e-09	3606/64581/199/1436/7097/6850/8832/84868/3553/11006/972/54209/3162/29108/7124/140885/4615/23765/9314/4155/2950	21
BP	GO:0002688	regulation of leukocyte chemotaxis	23/650	126/18870	5.0988104326098e-11	1.76241491040208e-09	1.24222734719723e-09	6688/728/199/1436/2358/7941/719/56833/1230/729230/683/972/63940/5880/3071/3576/6348/4354/79890/9750/6351/4067/5641	23
BP	GO:0032602	chemokine production	21/650	105/18870	5.86749272868823e-11	1.99913859398878e-09	1.40908058461881e-09	3606/64581/199/1436/7097/6850/8832/84868/3553/11006/972/54209/3162/29108/7124/140885/4615/23765/9314/4155/2950	21
BP	GO:0042102	positive regulation of T cell proliferation	21/650	105/18870	5.86749272868823e-11	1.99913859398878e-09	1.40908058461881e-09	942/10288/3606/10673/199/5788/6850/84868/729230/3109/3553/3113/11151/3115/29108/3071/3479/301/10148/912/1604	21
BP	GO:0045055	regulated exocytosis	31/650	227/18870	6.00281631123602e-11	2.03073998614155e-09	1.43135463218274e-09	3055/6688/3689/5341/11314/84106/5724/695/6850/30817/8832/2268/729230/7462/5579/8676/11151/80223/64780/2214/5880/3071/6348/6622/3684/120892/6813/9144/11031/4067/8673	31
BP	GO:0045936	negative regulation of phosphate metabolic process	41/650	376/18870	7.34792018306224e-11	2.46828023050753e-09	1.73975219160125e-09	5341/11314/3082/64092/5997/5788/409/3553/5580/11006/55022/29108/64780/1050/3071/7124/6622/203228/120892/140885/5777/6653/805/5291/10221/5771/3958/4067/9770/348/5770/2950/90007/6093/23645/5515/8651/11213/8660/113791/4249	41
BP	GO:0001909	leukocyte mediated cytotoxicity	24/650	140/18870	7.673116770051e-11	2.5594941953247e-09	1.80404379562333e-09	6688/2209/3606/5788/7305/84868/409/3122/11151/3123/10859/1075/2214/3071/3684/57823/5777/1130/911/6813/4615/1512/912/8417	24
BP	GO:0010563	negative regulation of phosphorus metabolic process	41/650	377/18870	7.98187040476081e-11	2.64399457157702e-09	1.86360336789518e-09	5341/11314/3082/64092/5997/5788/409/3553/5580/11006/55022/29108/64780/1050/3071/7124/6622/203228/120892/140885/5777/6653/805/5291/10221/5771/3958/4067/9770/348/5770/2950/90007/6093/23645/5515/8651/11213/8660/113791/4249	41
BP	GO:0032612	interleukin-1 production	23/650	130/18870	9.86071286233096e-11	3.22161646255608e-09	2.27073661732409e-09	64581/353514/7850/7305/945/84868/11027/51311/409/11006/54209/29108/7124/6348/140885/3479/4615/115362/301/1992/834/3603/2950	23
BP	GO:0032652	regulation of interleukin-1 production	23/650	130/18870	9.86071286233096e-11	3.22161646255608e-09	2.27073661732409e-09	64581/353514/7850/7305/945/84868/11027/51311/409/11006/54209/29108/7124/6348/140885/3479/4615/115362/301/1992/834/3603/2950	23
BP	GO:0050920	regulation of chemotaxis	31/650	232/18870	1.05278149357145e-10	3.41616851995634e-09	2.40786544251143e-09	6688/728/199/1436/1880/2358/7941/719/56833/1230/729230/683/972/54209/7852/64218/63940/5880/3071/3576/6348/4354/79890/9750/5771/6351/7114/4067/3603/5641/57175	31
BP	GO:0050851	antigen receptor-mediated signaling pathway	29/650	205/18870	1.06019565148713e-10	3.41698193080648e-09	2.4084387701635e-09	4332/11314/2533/84106/5788/695/6850/150372/9473/7462/5579/3119/11006/3115/3123/952/7805/3071/9404/64332/5777/1445/3937/3635/5771/2885/3958/3988/4067	29
BP	GO:0050672	negative regulation of lymphocyte proliferation	19/650	88/18870	1.19413005688307e-10	3.82281904116257e-09	2.69449056989369e-09	942/10288/4332/7940/11314/11326/7305/695/84868/11006/3123/10859/1051/64115/10457/3620/5777/3635/4067	19
BP	GO:2001233	regulation of apoptotic signaling pathway	42/650	398/18870	1.21040392823251e-10	3.84908449177939e-09	2.71300361177168e-09	3082/5788/1520/3553/5580/25946/960/972/54209/6279/3162/29108/1075/6280/7124/8870/120892/3304/7046/5329/3479/5291/6648/3303/2876/2907/9958/50486/5771/1512/3958/317/6789/5770/5366/10105/2950/4170/7494/292/5743/467	42
BP	GO:0070371	ERK1 and ERK2 cascade	38/650	336/18870	1.27591710358661e-10	4.03054608219081e-09	2.84090570153756e-09	728/1436/1880/2358/388325/5788/6850/1230/84868/409/3553/6349/3123/960/972/54209/5734/29108/7124/10457/6348/6362/140885/5777/678/1445/3479/8685/5771/1512/6351/4067/348/152007/5770/2950/467/8661	38
BP	GO:0002449	lymphocyte mediated immunity	40/650	368/18870	1.38742510708287e-10	4.35395905314822e-09	3.06886135181627e-09	2209/3606/2207/7454/5788/695/84868/729230/51311/409/3553/5580/11006/3122/11151/3123/972/54209/10859/1075/2214/3071/7124/714/712/64332/713/57823/604/5777/1130/911/4615/3635/1512/912/7133/1604/8417/4683	40
BP	GO:0032945	negative regulation of mononuclear cell proliferation	19/650	89/18870	1.47010912448516e-10	4.58328138810078e-09	3.2304977940183e-09	942/10288/4332/7940/11314/11326/7305/695/84868/11006/3123/10859/1051/64115/10457/3620/5777/3635/4067	19
BP	GO:0002819	regulation of adaptive immune response	29/650	208/18870	1.51288366932299e-10	4.686009806929e-09	3.30290529037432e-09	2209/3606/10673/64581/64092/7454/5788/695/6556/84868/729230/3553/11006/3122/3123/54209/10859/29108/3071/7124/64332/604/5777/911/301/912/7133/1604/8417	29
BP	GO:0007162	negative regulation of cell adhesion	36/650	312/18870	2.25656735307051e-10	6.94440404783635e-09	4.89472062866364e-09	6688/942/10288/11314/7045/11326/10653/5788/84868/10875/5580/11006/3123/972/7805/10859/1051/64115/861/3071/10457/9404/3557/55824/604/3620/5777/1545/9750/9314/301/5771/3958/4155/8651/8763	36
BP	GO:0046635	positive regulation of alpha-beta T cell activation	17/650	72/18870	2.5506109440698e-10	7.79898346359805e-09	5.49706569187514e-09	942/3606/5788/6850/729230/11006/3122/3123/861/3071/64332/3561/9308/301/10148/1604/8651	17
BP	GO:1902563	regulation of neutrophil activation	9/650	15/18870	2.68816789662083e-10	8.16723622094354e-09	5.75662639075221e-09	6688/3689/11314/84106/5724/6850/7124/3684/2896	9
BP	GO:0042742	defense response to bacterium	37/650	330/18870	2.87460643127719e-10	8.67840042860265e-09	6.11691734943327e-09	2209/219972/6039/3606/26253/728/2358/2207/7097/4069/56833/6850/6556/2268/84034/84868/6283/3553/5580/3394/54209/6279/29108/1051/6280/1535/7124/64332/5199/1130/4615/115362/2896/834/55577/3516/57674	37
BP	GO:0032677	regulation of interleukin-8 production	20/650	103/18870	2.93739440127111e-10	8.81218320381332e-09	6.21121331854347e-09	64581/7097/2219/5788/6850/945/11027/7100/51311/3553/972/29108/7124/3304/929/4615/3303/9314/301/7114	20
BP	GO:0032637	interleukin-8 production	20/650	104/18870	3.52134337851263e-10	1.04980049471908e-08	7.3994544414272e-09	64581/7097/2219/5788/6850/945/11027/7100/51311/3553/972/29108/7124/3304/929/4615/3303/9314/301/7114	20
BP	GO:0045582	positive regulation of T cell differentiation	21/650	116/18870	4.14074491568278e-10	1.21921933628437e-08	8.59359276198232e-09	942/10288/3606/5788/6850/11006/3122/3123/972/64115/861/3071/64332/3561/9308/60/604/301/8289/8651/7494	21
BP	GO:0046634	regulation of alpha-beta T cell activation	21/650	116/18870	4.14074491568278e-10	1.21921933628437e-08	8.59359276198232e-09	942/3606/11314/5788/6850/729230/11006/3122/3123/10859/64115/861/3071/64332/3561/9308/604/301/10148/1604/8651	21
BP	GO:0032613	interleukin-10 production	16/650	65/18870	4.41153624354466e-10	1.28311145620171e-08	9.04393245306910e-09	64581/3082/7097/353514/7305/695/6850/11006/54502/3123/54209/10859/29108/64115/9308/3620	16
BP	GO:0032653	regulation of interleukin-10 production	16/650	65/18870	4.41153624354466e-10	1.28311145620171e-08	9.04393245306910e-09	64581/3082/7097/353514/7305/695/6850/11006/54502/3123/54209/10859/29108/64115/9308/3620	16
BP	GO:0045577	regulation of B cell differentiation	12/650	33/18870	4.61250741847652e-10	1.33343396279594e-08	9.39862755637257e-09	6688/56833/695/6850/150372/3071/3561/604/5777/678/3635/7494	12
BP	GO:0072593	reactive oxygen species metabolic process	30/650	234/18870	5.85500204730641e-10	1.68243131118383e-08	1.18585139753308e-08	1536/4688/3689/64581/2358/7351/654817/4689/7305/6850/240/5580/683/55022/1535/5880/7124/6622/3684/8870/120892/1545/6648/2876/2885/847/3988/51167/5366/2950	30
BP	GO:0002822	regulation of adaptive immune response based on somatic recombination of immune receptors built from immunoglobulin superfamily domains	27/650	193/18870	6.03970748938148e-10	1.72511405535028e-08	1.21593606814273e-08	2209/3606/10673/64581/7454/5788/695/6556/84868/729230/3553/11006/3122/3123/54209/10859/3071/7124/64332/604/5777/911/301/912/7133/1604/8417	27
BP	GO:0150077	regulation of neuroinflammatory response	13/650	41/18870	6.18432630717583e-10	1.75590693364457e-08	1.23764023966915e-08	3606/5788/3553/54209/1075/7124/6348/120892/3479/2896/7133/8530/5743	13
BP	GO:0046631	alpha-beta T cell activation	26/650	181/18870	7.0219380000662e-10	1.98193161303644e-08	1.3969523495616e-08	942/3606/11314/1880/5788/6850/729230/11006/3122/3123/5734/10859/64218/64115/861/1794/3071/64332/3561/9308/604/57705/301/10148/1604/8651	26
BP	GO:0070372	regulation of ERK1 and ERK2 cascade	35/650	313/18870	9.43052584650102e-10	2.64609460516529e-08	1.8650835636981e-08	728/1436/1880/2358/388325/5788/6850/1230/84868/409/3553/6349/3123/960/972/54209/29108/7124/10457/6348/6362/140885/5777/1445/3479/8685/5771/6351/4067/348/152007/5770/2950/467/8661	35
BP	GO:0045576	mast cell activation	16/650	69/18870	1.14575277791848e-09	3.1960472226147e-08	2.25271429527338e-08	11314/695/6850/146722/30817/8832/2268/6283/7462/5880/5777/3937/6813/4067/8673/5359	16
BP	GO:0002262	myeloid cell homeostasis	25/650	173/18870	1.31548469240171e-09	3.64817557136986e-08	2.57139419065549e-08	6688/695/9935/729230/3162/3059/3071/3304/604/10320/5291/3303/3635/10370/51341/55027/301/5771/3988/4067/6772/10461/91/292/9991	25
BP	GO:0002437	inflammatory response to antigenic stimulus	17/650	80/18870	1.47663664249234e-09	4.07142010675634e-08	2.86971550722272e-08	3055/2209/695/6850/2268/3123/54209/968/2214/7124/3557/2876/4067/79651/3516/5045/23135	17
BP	GO:0034113	heterotypic cell-cell adhesion	15/650	61/18870	1.57620583455445e-09	4.32097806369238e-08	3.04561490354926e-08	10288/3689/5788/3676/3687/3553/960/7124/3557/140885/9314/4155/912/1824/4814	15
BP	GO:0002698	negative regulation of immune effector process	21/650	125/18870	1.72340949336106e-09	4.67083141098424e-08	3.29220689102585e-08	6688/11314/11326/56833/5788/8832/84868/10875/729230/409/11006/10859/3071/7124/604/5777/2896/301/3958/1604/11213	21
BP	GO:0071675	regulation of mononuclear cell migration	21/650	125/18870	1.72340949336106e-09	4.67083141098424e-08	3.29220689102585e-08	6688/728/199/1436/2358/7941/719/56833/1230/3676/729230/11151/81704/29108/7124/6348/9750/3958/6351/4067/5641	21
BP	GO:0050730	regulation of peptidyl-tyrosine phosphorylation	29/650	231/18870	1.85979724689294e-09	5.01199597044028e-08	3.53267463965271e-08	2209/3689/3606/11314/1436/3082/64092/353514/5788/6850/5580/11006/683/960/972/54209/2322/3059/7124/374/5777/3479/5771/5912/4067/5770/5515/8651/9094	29
BP	GO:0018108	peptidyl-tyrosine phosphorylation	32/650	276/18870	2.0305388788237e-09	5.44138789437586e-08	3.83532890535948e-08	3055/2209/3689/3606/11314/1436/3082/64092/353514/5788/695/6850/2268/5580/11006/683/960/972/54209/2322/3059/7124/374/5777/3479/5771/5912/4067/5770/5515/8651/9094	32
BP	GO:0071276	cellular response to cadmium ion	12/650	37/18870	2.12207908114913e-09	5.65492581959852e-08	3.98583980311104e-08	1536/6556/3162/2353/4493/4495/4490/4494/4499/4501/4502/3725	12
BP	GO:0006801	superoxide metabolic process	16/650	72/18870	2.23926750647043e-09	5.90127403638893e-08	4.15947683376945e-08	1536/4688/3689/64581/2358/654817/4689/7305/6850/5580/683/1535/3684/6648/51167/2950	16
BP	GO:0032722	positive regulation of chemokine production	16/650	72/18870	2.23926750647043e-09	5.90127403638893e-08	4.15947683376945e-08	3606/64581/199/1436/7097/6850/8832/84868/3553/972/3162/29108/7124/4615/23765/4155	16
BP	GO:0018212	peptidyl-tyrosine modification	32/650	278/18870	2.43148032858912e-09	6.37261602602752e-08	4.49169934616173e-08	3055/2209/3689/3606/11314/1436/3082/64092/353514/5788/695/6850/2268/5580/11006/683/960/972/54209/2322/3059/7124/374/5777/3479/5771/5912/4067/5770/5515/8651/9094	32
BP	GO:0032757	positive regulation of interleukin-8 production	15/650	63/18870	2.5601023151128e-09	6.67305357545795e-08	4.70346091140079e-08	64581/7097/2219/6850/11027/7100/51311/3553/972/29108/7124/3304/929/4615/3303	15
BP	GO:0043410	positive regulation of MAPK cascade	44/650	474/18870	2.57602063985725e-09	6.67805350658645e-08	4.70698508221055e-08	6688/728/1436/1880/2358/388325/3082/353514/5058/5788/6850/1230/84868/6283/409/3553/6349/3123/960/972/54209/7805/2322/29108/9046/7124/10457/6348/4616/51347/120892/6362/7046/3479/4615/8685/6351/9770/348/152007/5770/6093/6386/11214	44
BP	GO:0042326	negative regulation of phosphorylation	35/650	327/18870	3.02425309512488e-09	7.79766879121389e-08	5.4961390531032e-08	11314/3082/64092/5997/5788/409/3553/5580/11006/55022/29108/64780/1050/6622/203228/120892/140885/5777/6653/805/5291/10221/5771/4067/9770/348/5770/2950/90007/6093/5515/8651/11213/8660/113791	35
BP	GO:0052547	regulation of peptidase activity	34/650	312/18870	3.21056115929836e-09	8.23353587626515e-08	5.80335729643405e-08	64581/3082/1475/1520/6850/1471/960/6279/7805/29108/6280/64115/4035/7124/6622/5329/6653/2876/2896/9314/5265/1512/4155/1992/317/4067/834/1509/5366/5641/330/8530/5045/10010	34
BP	GO:0030316	osteoclast differentiation	19/650	106/18870	3.35544766747979e-09	8.55908308763561e-08	6.03281725298646e-08	11025/1436/1880/29887/7305/126014/1230/9935/11006/54209/10859/1051/7124/6348/2353/4286/3635/9770/7107	19
BP	GO:0045580	regulation of T cell differentiation	25/650	181/18870	3.42108584535e-09	8.68009546931888e-08	6.11811208849267e-08	942/10288/3606/5788/6850/10875/729230/11006/3122/3123/972/3111/64115/861/3071/64332/3561/9308/60/604/301/5771/8289/8651/7494	25
BP	GO:1903707	negative regulation of hemopoiesis	20/650	118/18870	3.58552847964545e-09	9.04919092481947e-08	6.3782667579992e-08	11025/9935/10875/11006/972/10859/861/1050/714/6348/604/55365/3635/28959/10221/301/5771/4067/7107/8651	20
BP	GO:0030888	regulation of B cell proliferation	15/650	65/18870	4.07794731104127e-09	1.0237794038772e-07	7.2160463775434e-08	4332/10673/11314/1880/5788/7305/695/683/972/952/3071/604/3635/4067/8660	15
BP	GO:0002690	positive regulation of leukocyte chemotaxis	18/650	96/18870	4.10864450447327e-09	1.02582303450557e-07	7.23045078276684e-08	6688/728/199/1436/2358/7941/719/1230/729230/972/63940/5880/3071/3576/6348/9750/6351/5641	18
BP	GO:0007015	actin filament organization	43/650	464/18870	4.12909900681488e-09	1.02582303450557e-07	7.23045078276684e-08	3055/5341/199/3936/57698/5058/7454/8522/822/5580/9050/11151/4542/80774/3059/5734/29108/1955/64780/5880/3071/9839/203228/23616/7046/221692/8477/7456/51734/2885/391/23406/7791/7114/51466/1265/85464/23433/10094/6093/10487/6050/57175	43
BP	GO:0032609	type II interferon production	20/650	119/18870	4.17318140946708e-09	1.02608635686381e-07	7.23230679426905e-08	3606/64581/6556/84868/729230/51311/3553/11006/3113/3394/3115/3123/7805/10859/29108/64115/7124/140885/929/10148	20
BP	GO:0032649	regulation of type II interferon production	20/650	119/18870	4.17318140946708e-09	1.02608635686381e-07	7.23230679426905e-08	3606/64581/6556/84868/729230/51311/3553/11006/3113/3394/3115/3123/7805/10859/29108/64115/7124/140885/929/10148	20
BP	GO:0006887	exocytosis	36/650	349/18870	4.84013865191548e-09	1.18397237793009e-07	8.34515673642e-08	3055/6688/3689/5341/11314/5058/84106/5724/695/6850/30817/8832/1230/2268/729230/7462/5579/8676/11151/80223/64780/2214/5880/3071/6348/6622/3684/120892/6813/7127/301/9144/11031/4067/6386/8673	36
BP	GO:0050921	positive regulation of chemotaxis	22/650	145/18870	5.1134432241857e-09	1.24444511119213e-07	8.77139509025196e-08	6688/728/199/1436/2358/7941/719/1230/729230/972/54209/7852/63940/5880/3071/3576/6348/9750/6351/7114/3603/5641	22
BP	GO:0001776	leukocyte homeostasis	19/650	109/18870	5.44417338429127e-09	1.31820847934362e-07	9.29131166947706e-08	10673/1880/3957/695/729230/11151/972/55619/139818/2322/3071/5291/301/3988/4067/10461/5366/5515/30061	19
BP	GO:0002291	T cell activation via T cell receptor contact with antigen bound to MHC molecule on antigen presenting cell	7/650	10/18870	6.11142003238996e-09	1.47229664416667e-07	1.03773926546802e-07	54518/84868/10875/3109/10859/3683/3958	7
BP	GO:0034612	response to tumor necrosis factor	30/650	259/18870	6.65055355323664e-09	1.59412766075069e-07	1.12361111076635e-07	10673/6850/6349/55022/7805/29108/1050/7124/3576/6348/2353/120892/3304/6362/1545/678/929/427/3303/5771/6351/7114/6772/834/7133/2950/58191/330/10010/5743	30
BP	GO:0031663	lipopolysaccharide-mediated signaling pathway	14/650	58/18870	7.19714716515384e-09	1.71428444856577e-07	1.20830288617876e-07	3055/6688/9450/388325/7097/5724/11027/929/4615/23643/10221/4067/1604/92140	14
BP	GO:0038094	Fc-gamma receptor signaling pathway	11/650	33/18870	7.22371434301297e-09	1.71428444856577e-07	1.20830288617876e-07	3055/2209/26253/2207/5058/5788/6850/2268/5580/2214/4067	11
BP	GO:0032611	interleukin-1 beta production	19/650	111/18870	7.44499376479055e-09	1.74081471853191e-07	1.22700258435196e-07	64581/353514/7305/945/11027/51311/409/11006/54209/29108/7124/6348/140885/3479/4615/115362/1992/834/2950	19
BP	GO:0032651	regulation of interleukin-1 beta production	19/650	111/18870	7.44499376479055e-09	1.74081471853191e-07	1.22700258435196e-07	64581/353514/7305/945/11027/51311/409/11006/54209/29108/7124/6348/140885/3479/4615/115362/1992/834/2950	19
BP	GO:1902106	negative regulation of leukocyte differentiation	19/650	111/18870	7.44499376479055e-09	1.74081471853191e-07	1.22700258435196e-07	11025/9935/10875/11006/972/10859/861/714/6348/604/55365/3635/28959/10221/301/5771/4067/7107/8651	19
BP	GO:0002577	regulation of antigen processing and presentation	9/650	20/18870	7.7259882033278e-09	1.79770554779871e-07	1.26710173665874e-07	10288/7454/6556/10875/972/54209/968/3111/29108	9
BP	GO:0046686	response to cadmium ion	14/650	59/18870	9.1406134897857e-09	2.11654011389698e-07	1.49183032633498e-07	1536/6556/3162/2353/6648/4493/4495/847/4490/4494/4499/4501/4502/3725	14
BP	GO:0045670	regulation of osteoclast differentiation	15/650	69/18870	9.81085662628875e-09	2.26076261388393e-07	1.59348467146536e-07	11025/7305/1230/9935/11006/54209/10859/1051/7124/6348/2353/4286/3635/9770/7107	15
BP	GO:0010720	positive regulation of cell development	41/650	444/18870	1.05894207878139e-08	2.42843928643616e-07	1.71167054637032e-07	6688/942/10288/3606/64581/7097/2124/57698/5788/7305/695/6850/1230/1462/3553/11006/3122/3123/972/54209/7852/3059/64115/861/3071/7124/2353/64332/3561/9308/60/604/3635/10221/301/4067/8289/23405/7133/8651/7494	41
BP	GO:0002220	innate immune response activating cell surface receptor signaling pathway	17/650	91/18870	1.17475107971e-08	2.68113045464913e-07	1.88977836746096e-07	64581/388325/7097/2219/5058/118788/7305/6850/11027/7100/54209/1535/929/4615/23643/4067/4814	17
BP	GO:0033003	regulation of mast cell activation	12/650	43/18870	1.45370630419104e-08	3.30199003380536e-07	2.32738743638405e-07	11314/6850/146722/30817/8832/2268/5880/5777/6813/4067/8673/5359	12
BP	GO:0002548	monocyte chemotaxis	15/650	71/18870	1.48520847483673e-08	3.35755659951243e-07	2.36655318963758e-07	199/2358/7941/56833/1230/6283/729230/6349/6348/6362/301/3958/6351/4067/5641	15
BP	GO:0046638	positive regulation of alpha-beta T cell differentiation	13/650	52/18870	1.57206097249678e-08	3.53713718811774e-07	2.49312946680968e-07	942/3606/6850/11006/3122/3123/861/3071/64332/3561/9308/301/8651	13
BP	GO:0051051	negative regulation of transport	42/650	469/18870	1.6994979866558e-08	3.80591802645454e-07	2.68257799326841e-07	6688/10288/11314/7351/7097/5997/146722/8832/945/729230/3553/5579/11151/55022/972/10859/80223/3071/7124/4946/6622/120892/140885/1445/805/79890/301/3958/64422/1265/348/7133/10105/79651/90007/6386/8660/8673/3638/5743/9094/5359	42
BP	GO:0043030	regulation of macrophage activation	14/650	62/18870	1.81671996935057e-08	4.04941787560851e-07	2.85420736945682e-07	11326/5788/8832/84868/972/54209/1075/1050/6348/6622/120892/2896/7107/8530	14
BP	GO:0032930	positive regulation of superoxide anion generation	8/650	16/18870	1.91410924467023e-08	4.24665167305907e-07	2.99322640268138e-07	3689/64581/2358/7305/6850/5580/3684/2950	8
BP	GO:0061687	detoxification of inorganic compound	9/650	22/18870	2.1506864931433e-08	4.74943267235811e-07	3.34760850833318e-07	6556/4493/4495/847/4490/4494/4499/4501/4502	9
BP	GO:0071677	positive regulation of mononuclear cell migration	15/650	73/18870	2.21524009002799e-08	4.86944480619056e-07	3.43219832527257e-07	6688/199/2358/7941/1230/3676/729230/11151/81704/29108/7124/6348/3958/6351/5641	15
BP	GO:0006959	humoral immune response	29/650	258/18870	2.33552798948389e-08	5.11030665588905e-07	3.60196832371392e-07	6039/1880/2219/4069/11326/5788/6556/1675/240/6283/729230/3553/3119/683/3123/54209/6280/7124/714/3576/712/5199/9308/713/5777/10148/1604/3516/922	29
BP	GO:0002718	regulation of cytokine production involved in immune response	19/650	120/18870	2.79066035099539e-08	6.0506590337491e-07	4.26476993353076e-07	3606/64581/388325/695/6850/729230/3553/11006/972/7805/10859/29108/7124/604/4615/9516/7133/1604/11213	19
BP	GO:0071346	cellular response to type II interferon	19/650	120/18870	2.79066035099539e-08	6.0506590337491e-07	4.26476993353076e-07	3055/199/7097/7454/3113/6349/3394/7124/6348/6362/140885/115362/5771/3459/55647/7791/6351/6772/834	19
BP	GO:0097028	dendritic cell differentiation	12/650	46/18870	3.35451140599403e-08	7.24028027447581e-07	5.10326717349128e-07	6688/10288/3394/54209/2322/10859/1051/55365/28959/55509/4067/3516	12
BP	GO:0002367	cytokine production involved in immune response	19/650	122/18870	3.67688423058936e-08	7.90033233329336e-07	5.56850082148052e-07	3606/64581/388325/695/6850/729230/3553/11006/972/7805/10859/29108/7124/604/4615/9516/7133/1604/11213	19
BP	GO:0043312	neutrophil degranulation	7/650	12/18870	3.7968729440506e-08	8.12156230633245e-07	5.72443341198849e-07	6688/3689/84106/5724/6850/3684/6813	7
BP	GO:0002335	mature B cell differentiation	11/650	38/18870	3.8386414711752e-08	8.17424991852934e-07	5.76156995250639e-07	6688/1880/56833/3394/55619/139818/64332/3561/604/112616/7494	11
BP	GO:0038093	Fc receptor signaling pathway	13/650	56/18870	4.12155974160792e-08	8.7377066522088e-07	6.15871897763542e-07	3055/2209/26253/2207/5058/5788/695/6850/2268/5580/2214/4214/4067	13
BP	GO:0043409	negative regulation of MAPK cascade	23/650	176/18870	4.17036335206919e-08	8.80205008379204e-07	6.20407105100558e-07	11314/5997/5788/3553/5580/11006/54209/284996/51347/140885/5777/6653/1445/1844/5291/5771/4067/348/5770/2950/11213/467/8661	23
BP	GO:0032729	positive regulation of type II interferon production	15/650	77/18870	4.7301348085793e-08	9.89593992847511e-07	6.97509260323281e-07	3606/64581/6556/84868/729230/51311/3553/3113/3394/3115/10859/29108/7124/929/10148	15
BP	GO:0050853	B cell receptor signaling pathway	15/650	77/18870	4.7301348085793e-08	9.89593992847511e-07	6.97509260323281e-07	4332/11314/5788/695/6850/150372/7462/5579/952/3071/9404/64332/5777/2885/4067	15
BP	GO:0097242	amyloid-beta clearance	11/650	39/18870	5.18146075792385e-08	1.0792824373492e-06	7.60725610701391e-07	3689/728/4481/54209/4035/7124/3684/8685/3459/348/6093	11
BP	GO:0007249	canonical NF-kappaB signal transduction	31/650	300/18870	5.49089765424368e-08	1.13876442655402e-06	8.02651126208436e-07	64581/7097/695/6283/51311/409/3553/5579/11006/6275/3123/972/54209/3162/29108/7124/140885/4615/9516/5966/6772/834/2950/5495/6574/23636/6093/330/10010/11214/92140	31
BP	GO:0002861	regulation of inflammatory response to antigenic stimulus	12/650	48/18870	5.63886135205214e-08	1.16438825321596e-06	8.20711923374552e-07	3055/2209/695/6850/2268/3123/54209/7124/2876/4067/79651/5045	12
BP	GO:0071356	cellular response to tumor necrosis factor	27/650	238/18870	5.86934017966385e-08	1.20675658004295e-06	8.50574978849652e-07	10673/6850/6349/55022/7805/29108/1050/7124/3576/6348/2353/120892/3304/6362/1545/678/427/3303/5771/6351/7114/6772/834/7133/2950/330/10010	27
BP	GO:0031400	negative regulation of protein modification process	39/650	437/18870	6.09949685480668e-08	1.24869527885956e-06	8.8013521365496e-07	11314/3082/64092/5997/5788/409/3553/5580/11006/55022/29108/64780/1050/3071/7124/6622/203228/120892/3304/140885/5777/6653/805/5291/3303/10221/5771/3958/4067/9770/348/5770/2950/6093/23645/5515/8651/11213/4249	39
BP	GO:2000379	positive regulation of reactive oxygen species metabolic process	14/650	68/18870	6.36152989661496e-08	1.29677340200228e-06	9.14022784066045e-07	3689/64581/2358/7305/6850/5580/55022/1535/6622/3684/1545/6648/2885/2950	14
BP	GO:0097193	intrinsic apoptotic signaling pathway	32/650	319/18870	6.7242752572619e-08	1.36488480753784e-06	9.62030690781389e-07	597/5580/25946/960/972/54209/6279/29108/1051/6280/7124/8870/120892/1545/5329/5291/6648/3303/2876/2907/9958/5771/317/5770/5366/7133/10105/4170/23645/7494/5743/4683	32
BP	GO:0002431	Fc receptor mediated stimulatory signaling pathway	10/650	32/18870	7.13191896628081e-08	1.42664985311675e-06	1.00556540458014e-06	3055/2207/5058/5788/6850/2268/5580/1445/4067/5359	10
BP	GO:0033006	regulation of mast cell activation involved in immune response	10/650	32/18870	7.13191896628081e-08	1.42664985311675e-06	1.00556540458014e-06	11314/6850/30817/8832/2268/5880/5777/6813/4067/8673	10
BP	GO:1903305	regulation of regulated secretory pathway	19/650	127/18870	7.14058704818641e-08	1.42664985311675e-06	1.00556540458014e-06	6688/3689/11314/84106/5724/6850/30817/8832/2268/729230/5579/64780/5880/3071/3684/120892/6813/4067/8673	19
BP	GO:0008360	regulation of cell shape	20/650	140/18870	7.14820366655983e-08	1.42664985311675e-06	1.00556540458014e-06	3055/3689/7940/1436/23136/2268/221472/11151/64218/752/55843/121512/6348/254065/301/2011/51177/391/23433/10672	20
BP	GO:0006911	phagocytosis, engulfment	12/650	49/18870	7.23579416779749e-08	1.43811409084975e-06	1.0136459022783e-06	2209/3689/11314/199/4481/54209/51411/3071/23616/3684/8685/11031	12
BP	GO:0001933	negative regulation of protein phosphorylation	31/650	304/18870	7.43288988973763e-08	1.46998313535148e-06	1.03610860295986e-06	11314/3082/64092/5997/5788/409/3553/5580/11006/55022/29108/64780/1050/6622/203228/120892/140885/5777/6653/805/5291/10221/5771/4067/9770/348/5770/2950/5515/8651/11213	31
BP	GO:0033674	positive regulation of kinase activity	33/650	337/18870	7.4577760745295e-08	1.46998313535148e-06	1.03610860295986e-06	2209/942/3606/11314/1436/353514/5058/5788/6556/2268/6283/3553/5580/3123/972/54209/2322/7124/6622/51347/120892/805/3479/3937/2011/9770/10461/5770/94056/5515/9094/4683/3320	33
BP	GO:0042060	wound healing	38/650	423/18870	7.60868758895519e-08	1.4935571933875e-06	1.05272463327368e-06	120425/5341/64581/2207/5058/7454/6850/6556/84034/240/2162/5580/960/3162/7852/7124/7046/60/10855/5777/5329/3479/116844/5291/2876/301/83706/5912/5265/4067/10461/1265/348/25978/7494/57175/5359/10672	38
BP	GO:0045639	positive regulation of myeloid cell differentiation	17/650	103/18870	7.99725519429176e-08	1.56339783921195e-06	1.10195138440759e-06	2124/7305/1230/3123/972/54209/3059/861/3071/7124/2353/3304/3303/3635/10221/6772/91	17
BP	GO:0048143	astrocyte activation	9/650	25/18870	8.05017485177338e-08	1.56731975685547e-06	1.10471572401994e-06	728/3553/54209/4035/7124/712/9839/2896/3459	9
BP	GO:0060759	regulation of response to cytokine stimulus	23/650	183/18870	8.66291908053827e-08	1.6797611387873e-06	1.18396934288572e-06	7097/5788/7850/6850/146722/54502/972/54209/7805/7852/29108/25939/3557/3304/5777/3303/9314/5771/834/5770/2950/11213/7444	23
BP	GO:1901653	cellular response to peptide	35/650	374/18870	9.25516914079856e-08	1.78077712682118e-06	1.25516984289239e-06	2358/7351/3676/3553/5579/5580/55022/54209/4035/7124/2353/5791/1545/6653/1445/3479/2203/5771/2885/51094/11031/4067/6772/5770/1509/23433/5315/94056/6093/5641/64397/8651/8660/7494/3638	35
BP	GO:0042100	B cell proliferation	17/650	104/18870	9.25854774531768e-08	1.78077712682118e-06	1.25516984289239e-06	4332/10673/11314/1880/5788/7305/695/5580/683/972/952/3071/64332/604/3635/4067/8660	17
BP	GO:0032928	regulation of superoxide anion generation	8/650	19/18870	1.02543404314426e-07	1.96438569710767e-06	1.38458521826369e-06	3689/64581/2358/7305/6850/5580/3684/2950	8
BP	GO:0002821	positive regulation of adaptive immune response	19/650	130/18870	1.04581131061678e-07	1.99540798065682e-06	1.4064510846779e-06	2209/3606/10673/64581/5788/695/6556/729230/3553/3122/3123/54209/29108/7124/64332/911/912/1604/8417	19
BP	GO:0062207	regulation of pattern recognition receptor signaling pathway	20/650	145/18870	1.29268763994922e-07	2.45662153089951e-06	1.7315346286424e-06	11314/695/146722/11027/409/54209/1535/3304/929/4615/115362/3303/9958/4067/55577/4814/5515/330/3312/11213	20
BP	GO:0043372	positive regulation of CD4-positive, alpha-beta T cell differentiation	10/650	34/18870	1.36202856281954e-07	2.57812549390841e-06	1.81717595223292e-06	942/3606/3122/3123/3071/64332/3561/9308/301/8651	10
BP	GO:0002706	regulation of lymphocyte mediated immunity	23/650	188/18870	1.4262609309791e-07	2.68903740741909e-06	1.89535153465664e-06	2209/3606/7454/5788/695/84868/729230/409/3553/11006/3122/3123/54209/10859/3071/7124/604/5777/911/912/7133/1604/8417	23
BP	GO:0014002	astrocyte development	11/650	43/18870	1.56849729592814e-07	2.9455638195186e-06	2.07616260389328e-06	728/3553/54209/6279/6280/4035/7124/712/9839/2896/3459	11
BP	GO:0050871	positive regulation of B cell activation	15/650	84/18870	1.58857167973152e-07	2.9715634950272e-06	2.09448831581527e-06	6688/10673/1880/5788/695/6850/683/972/952/3071/3561/604/3635/8660/7494	15
BP	GO:2000377	regulation of reactive oxygen species metabolic process	20/650	147/18870	1.62568837548829e-07	3.02911466839028e-06	2.13505290761085e-06	3689/64581/2358/7305/6850/240/5580/683/55022/1535/5880/7124/6622/3684/8870/120892/1545/6648/2885/2950	20
BP	GO:0002224	toll-like receptor signaling pathway	14/650	74/18870	1.94528820639609e-07	3.59652121880208e-06	2.53498593685399e-06	11314/388325/7097/695/1520/146722/7100/51311/409/64332/4615/23643/330/11213	14
BP	GO:0046637	regulation of alpha-beta T cell differentiation	14/650	74/18870	1.94528820639609e-07	3.59652121880208e-06	2.53498593685399e-06	942/3606/6850/11006/3122/3123/861/3071/64332/3561/9308/604/301/8651	14
BP	GO:2000516	positive regulation of CD4-positive, alpha-beta T cell activation	11/650	44/18870	2.02677225197137e-07	3.73270410884303e-06	2.63097361219125e-06	942/3606/3122/3123/3071/64332/3561/9308/301/1604/8651	11
BP	GO:0032615	interleukin-12 production	13/650	64/18870	2.22371223949894e-07	4.0640258170153e-06	2.8645036874207e-06	64581/388325/7097/353514/6850/51311/409/3394/7805/10859/3620/3603/11213	13
BP	GO:0032655	regulation of interleukin-12 production	13/650	64/18870	2.22371223949894e-07	4.0640258170153e-06	2.8645036874207e-06	64581/388325/7097/353514/6850/51311/409/3394/7805/10859/3620/3603/11213	13
BP	GO:0031341	regulation of cell killing	17/650	111/18870	2.45517284338797e-07	4.46991391716055e-06	3.15059142699124e-06	6688/64581/5788/7305/6850/84868/409/3122/3123/10859/3071/3684/911/912/1604/8417/922	17
BP	GO:0002824	positive regulation of adaptive immune response based on somatic recombination of immune receptors built from immunoglobulin superfamily domains	18/650	124/18870	2.50888243637087e-07	4.55033050246732e-06	3.20727256424597e-06	2209/3606/10673/64581/5788/695/6556/729230/3553/3122/3123/54209/7124/64332/911/912/1604/8417	18
BP	GO:0002705	positive regulation of leukocyte mediated immunity	20/650	151/18870	2.53889688928137e-07	4.5873250613152e-06	3.23334795229852e-06	6688/2209/3689/3606/64581/388325/5788/5724/7305/695/3553/3122/3123/54209/7124/3684/911/912/1604/8417	20
BP	GO:0043086	negative regulation of catalytic activity	40/650	480/18870	2.57414396656072e-07	4.63345913980929e-06	3.26586527475469e-06	11314/3082/5997/1475/5788/729230/1471/3553/5580/11006/960/29108/1050/4035/3071/7124/6622/120892/5329/6653/5291/2876/9314/10221/301/5265/3958/1992/4067/348/5770/2950/90007/6093/23645/11213/8530/8660/113791/4249	40
BP	GO:0050765	negative regulation of phagocytosis	8/650	21/18870	2.59691518492597e-07	4.6394327461037e-06	3.27007573453717e-06	11314/7097/146722/140885/1445/64422/1265/5359	8
BP	GO:0097501	stress response to metal ion	8/650	21/18870	2.59691518492597e-07	4.6394327461037e-06	3.27007573453717e-06	6556/4493/4495/4490/4494/4499/4501/4502	8
BP	GO:0008154	actin polymerization or depolymerization	23/650	196/18870	3.04937846954615e-07	5.4274385446773e-06	3.82549679172444e-06	3055/5341/199/7454/8522/822/5580/9050/11151/3059/29108/1955/64780/3071/23616/7456/51734/2885/23406/7114/51466/85464/10094	23
BP	GO:2001234	negative regulation of apoptotic signaling pathway	26/650	243/18870	3.29625582720106e-07	5.84503356719296e-06	4.11983608377233e-06	3082/3553/25946/960/972/3162/7124/8870/120892/3304/7046/5329/3479/5291/6648/3303/2876/2907/3958/5770/10105/2950/4170/7494/292/5743	26
BP	GO:1902622	regulation of neutrophil migration	11/650	46/18870	3.31132634062652e-07	5.85000986844018e-06	4.12334359920511e-06	728/719/56833/683/972/5880/3071/3576/4354/4615/9750	11
BP	GO:0034101	erythrocyte homeostasis	19/650	140/18870	3.43866255264381e-07	6.05255364432139e-06	4.26610533817997e-06	6688/9935/3162/3059/3071/3304/604/10320/3303/3635/10370/51341/55027/5771/4067/6772/91/292/9991	19
BP	GO:0002279	mast cell activation involved in immune response	12/650	56/18870	3.51204236039039e-07	6.13642566266013e-06	4.32522201622784e-06	11314/695/6850/30817/8832/2268/7462/5880/5777/6813/4067/8673	12
BP	GO:0043370	regulation of CD4-positive, alpha-beta T cell differentiation	12/650	56/18870	3.51204236039039e-07	6.13642566266013e-06	4.32522201622784e-06	942/3606/3122/3123/861/3071/64332/3561/9308/604/301/8651	12
BP	GO:0051347	positive regulation of transferase activity	36/650	414/18870	3.72402586059286e-07	6.48306691789341e-06	4.56954998030488e-06	2209/942/3606/11314/1436/353514/5058/5788/6556/2268/6283/3553/5580/3123/972/54209/2322/7124/6622/51347/120892/6653/805/3479/3937/9314/2011/9770/10461/348/5770/94056/5515/9094/4683/3320	36
BP	GO:0032970	regulation of actin filament-based process	34/650	379/18870	3.83038472685997e-07	6.62322023624316e-06	4.66833618769958e-06	3055/5341/1436/5058/7454/822/5580/683/11151/3059/5734/29108/1955/4035/3071/9839/203228/23616/7046/8477/2885/391/23406/7114/51466/1265/85464/1824/23433/10094/6093/6050/11214/57175	34
BP	GO:0032720	negative regulation of tumor necrosis factor production	14/650	78/18870	3.84618869064854e-07	6.62322023624316e-06	4.66833618769958e-06	945/84868/409/11006/54209/10859/64115/10457/140885/5777/3479/23405/2950/11213	14
BP	GO:2000514	regulation of CD4-positive, alpha-beta T cell activation	14/650	78/18870	3.84618869064854e-07	6.62322023624316e-06	4.66833618769958e-06	942/3606/3122/3123/64115/861/3071/64332/3561/9308/604/301/1604/8651	14
BP	GO:0009620	response to fungus	13/650	67/18870	3.90580756262226e-07	6.7016913934202e-06	4.72364610186122e-06	6688/26253/64581/388325/695/6850/6283/6279/6280/4615/23765/9958/23406	13
BP	GO:0071248	cellular response to metal ion	23/650	200/18870	4.38625091623148e-07	7.49907414710544e-06	5.28567644838459e-06	1536/7351/6556/3162/1050/6622/2353/120892/241/4493/2203/4495/4490/4494/10105/4499/4501/5641/10235/30061/4502/5743/3725	23
BP	GO:0002456	T cell mediated immunity	18/650	129/18870	4.58969019513964e-07	7.81886508243431e-06	5.51107912905113e-06	3606/7454/5788/729230/3553/11006/3122/3123/10859/1075/3071/64332/911/1512/912/7133/1604/8417	18
BP	GO:0001959	regulation of cytokine-mediated signaling pathway	21/650	171/18870	4.64770582061776e-07	7.88952198019456e-06	5.56088121035891e-06	5788/7850/6850/146722/54502/972/54209/7805/7852/29108/25939/3557/3304/5777/3303/5771/834/5770/2950/11213/7444	21
BP	GO:0043304	regulation of mast cell degranulation	9/650	30/18870	4.83048301732685e-07	8.13491668454623e-06	5.73384616361926e-06	11314/6850/30817/8832/2268/5880/6813/4067/8673	9
BP	GO:0010273	detoxification of copper ion	7/650	16/18870	4.86048481152133e-07	8.13491668454623e-06	5.73384616361926e-06	4493/4495/4490/4494/4499/4501/4502	7
BP	GO:0045579	positive regulation of B cell differentiation	7/650	16/18870	4.86048481152133e-07	8.13491668454623e-06	5.73384616361926e-06	6688/695/6850/3071/3561/3635/7494	7
BP	GO:1990169	stress response to copper ion	7/650	16/18870	4.86048481152133e-07	8.13491668454623e-06	5.73384616361926e-06	4493/4495/4490/4494/4499/4501/4502	7
BP	GO:0043254	regulation of protein-containing complex assembly	36/650	419/18870	4.97327775228767e-07	8.29459261482944e-06	5.84639276437499e-06	3055/5341/64581/3936/5058/695/6850/822/5580/11151/54209/3059/5734/29108/1955/3071/7124/6622/3304/6653/4615/115362/3303/2885/3958/23406/7114/55729/51466/348/85464/10094/23514/5515/3312/3320	36
BP	GO:0045765	regulation of angiogenesis	32/650	349/18870	5.20452757234164e-07	8.65003363068627e-06	6.09692318579101e-06	1536/728/719/3687/84034/240/729230/3553/5579/3162/7852/64218/861/2752/7124/3576/10457/1545/116844/5291/2896/9314/1512/6772/4814/5315/694/6093/10553/7494/6050/92140	32
BP	GO:0099024	plasma membrane invagination	12/650	58/18870	5.26666253586848e-07	8.72290982503218e-06	6.14828952469442e-06	2209/3689/11314/199/4481/54209/51411/3071/23616/3684/8685/11031	12
BP	GO:1903556	negative regulation of tumor necrosis factor superfamily cytokine production	14/650	80/18870	5.3176051677957e-07	8.77680852954515e-06	6.18627969620815e-06	945/84868/409/11006/54209/10859/64115/10457/140885/5777/3479/23405/2950/11213	14
BP	GO:0050852	T cell receptor signaling pathway	19/650	144/18870	5.36055905250734e-07	8.81719540705518e-06	6.21474613927711e-06	11314/2533/84106/5788/695/9473/3119/11006/3115/3123/7805/64332/5777/1445/3937/3635/5771/3958/3988	19
BP	GO:0070374	positive regulation of ERK1 and ERK2 cascade	24/650	218/18870	5.53868937897365e-07	9.05901735206907e-06	6.3851928550168e-06	728/1436/1880/2358/388325/5788/1230/84868/409/6349/3123/960/972/54209/29108/7124/10457/6348/6362/3479/8685/6351/348/152007	24
BP	GO:0045862	positive regulation of proteolysis	32/650	350/18870	5.5455619849144e-07	9.05901735206907e-06	6.3851928550168e-06	64581/1520/6850/3553/54209/6279/7805/29108/1075/6280/64115/1050/7124/6622/120892/3304/3303/2896/10221/1512/4155/317/4067/834/348/1509/5366/7133/5641/5045/10010/9817	32
BP	GO:0030218	erythrocyte differentiation	18/650	131/18870	5.7923812981138e-07	9.42991767645147e-06	6.64661967529207e-06	6688/9935/3059/3071/3304/604/10320/3303/3635/10370/51341/55027/5771/4067/6772/91/292/9991	18
BP	GO:0045591	positive regulation of regulatory T cell differentiation	8/650	23/18870	5.88618959908583e-07	9.55004230872088e-06	6.73128878606521e-06	10288/11006/3122/3123/64115/3561/604/8651	8
BP	GO:0002534	cytokine production involved in inflammatory response	14/650	81/18870	6.22790623000376e-07	1.00361867287561e-05	7.07394470079375e-06	64581/7850/240/122618/11006/54209/29108/63940/7124/140885/4615/23765/115362/23646	14
BP	GO:1900015	regulation of cytokine production involved in inflammatory response	14/650	81/18870	6.22790623000376e-07	1.00361867287561e-05	7.07394470079375e-06	64581/7850/240/122618/11006/54209/29108/63940/7124/140885/4615/23765/115362/23646	14
BP	GO:0043367	CD4-positive, alpha-beta T cell differentiation	15/650	93/18870	6.29025467642445e-07	1.01025302378938e-05	7.12070651656909e-06	942/3606/1880/3122/3123/5734/64218/861/3071/64332/3561/9308/604/301/8651	15
BP	GO:0090322	regulation of superoxide metabolic process	9/650	31/18870	6.59965135486862e-07	1.05638714640011e-05	7.4458800520842e-06	3689/64581/2358/7305/6850/5580/683/3684/2950	9
BP	GO:0002752	cell surface pattern recognition receptor signaling pathway	13/650	70/18870	6.64560114992228e-07	1.06018453127523e-05	7.4726456866227e-06	388325/7097/2219/118788/11027/7100/54209/1535/929/4615/23643/4067/4814	13
BP	GO:0035710	CD4-positive, alpha-beta T cell activation	17/650	119/18870	6.79710138623914e-07	1.08073912041202e-05	7.61752344829748e-06	942/3606/1880/3122/3123/5734/64218/64115/861/3071/64332/3561/9308/604/301/1604/8651	17
BP	GO:0017157	regulation of exocytosis	22/650	190/18870	6.92463774358733e-07	1.09372589526197e-05	7.70905993482674e-06	6688/3689/11314/84106/5724/6850/30817/8832/2268/729230/5579/64780/5880/3071/6622/3684/120892/6813/301/4067/6386/8673	22
BP	GO:2001242	regulation of intrinsic apoptotic signaling pathway	22/650	190/18870	6.92463774358733e-07	1.09372589526197e-05	7.70905993482674e-06	25946/960/972/54209/6279/29108/6280/120892/5329/5291/6648/3303/2876/2907/9958/5771/5770/5366/10105/4170/7494/5743	22
BP	GO:0032868	response to insulin	27/650	269/18870	7.04745300280433e-07	1.10945052222365e-05	7.81989400415391e-06	7351/7097/3553/5579/5580/55022/2353/5791/6653/2203/5771/2885/847/51094/11031/4067/6772/5770/1509/23433/5315/94056/64397/8651/8660/7494/3638	27
BP	GO:1901342	regulation of vasculature development	32/650	354/18870	7.12798185294548e-07	1.11843662626809e-05	7.88323200772433e-06	1536/728/719/3687/84034/240/729230/3553/5579/3162/7852/64218/861/2752/7124/3576/10457/1545/116844/5291/2896/9314/1512/6772/4814/5315/694/6093/10553/7494/6050/92140	32
BP	GO:0032956	regulation of actin cytoskeleton organization	31/650	337/18870	7.30528778795105e-07	1.14249910650907e-05	8.05283492483715e-06	3055/5341/1436/5058/7454/822/5580/683/11151/3059/5734/29108/1955/4035/3071/203228/23616/7046/8477/2885/391/23406/7114/51466/85464/23433/10094/6093/6050/11214/57175	31
BP	GO:0032869	cellular response to insulin stimulus	23/650	206/18870	7.42286918548605e-07	1.15709431420812e-05	8.15570835171739e-06	7351/3553/5579/5580/55022/5791/6653/2203/5771/2885/51094/11031/6772/5770/1509/23433/5315/94056/64397/8651/8660/7494/3638	23
BP	GO:0002700	regulation of production of molecular mediator of immune response	22/650	191/18870	7.57787647419274e-07	1.17740947172311e-05	8.29889849428137e-06	942/3606/64581/388325/5788/695/6850/729230/3553/11006/972/7805/10859/29108/7124/604/4615/9516/7133/1604/11213/7494	22
BP	GO:0052548	regulation of endopeptidase activity	28/650	288/18870	8.3820773166784e-07	1.29813340261545e-05	9.14981372162366e-06	64581/3082/6850/1471/960/6279/7805/29108/6280/64115/7124/6622/5329/6653/2876/9314/5265/4155/1992/317/4067/834/1509/5366/5641/330/8530/5045	28
BP	GO:0043407	negative regulation of MAP kinase activity	11/650	51/18870	1.01076682556345e-06	1.56030995402513e-05	1.09977490746028e-05	11314/5997/3553/5580/6653/5291/4067/348/5770/2950/11213	11
BP	GO:0006898	receptor-mediated endocytosis	26/650	258/18870	1.04709368626095e-06	1.61117318821443e-05	1.13562554632172e-05	2209/3689/2207/6850/3676/4481/409/11006/10859/4035/3576/6622/3684/929/6653/79890/5291/8685/2885/11031/5538/348/58191/6386/10487/9094	26
BP	GO:0032732	positive regulation of interleukin-1 production	13/650	73/18870	1.09857531227987e-06	1.68495313169614e-05	1.18762888726415e-05	64581/353514/7305/84868/11027/51311/29108/7124/6348/4615/115362/834/3603	13
BP	GO:0002862	negative regulation of inflammatory response to antigenic stimulus	9/650	33/18870	1.18697412808929e-06	1.80419632670756e-05	1.2716767223886e-05	3055/6850/2268/3123/54209/2876/4067/79651/5045	9
BP	GO:0050869	negative regulation of B cell activation	9/650	33/18870	1.18697412808929e-06	1.80419632670756e-05	1.2716767223886e-05	4332/11314/64092/7305/695/7805/604/3635/4067	9
BP	GO:0030851	granulocyte differentiation	10/650	42/18870	1.19145040442952e-06	1.80419632670756e-05	1.2716767223886e-05	6688/2124/3059/861/1050/714/3635/10370/10221/4067	10
BP	GO:0140467	integrated stress response signaling	10/650	42/18870	1.19145040442952e-06	1.80419632670756e-05	1.2716767223886e-05	9935/1051/1050/1052/2353/5771/55509/5770/23645/3725	10
BP	GO:0007264	small GTPase mediated signal transduction	39/650	491/18870	1.21285062210515e-06	1.83079033779796e-05	1.29042134810254e-05	199/57698/7454/221472/257106/81704/55619/139818/9046/1794/5880/55843/121512/64333/23616/604/4650/8477/3479/5291/2203/9750/5912/28988/2885/153020/391/3988/80005/348/23433/397/23636/6093/10235/6386/11214/22898/10672	39
BP	GO:0046632	alpha-beta T cell differentiation	17/650	124/18870	1.22682485541659e-06	1.84604244805587e-05	1.30117170453282e-05	942/3606/1880/6850/11006/3122/3123/5734/64218/861/3071/64332/3561/9308/604/301/8651	17
BP	GO:0150078	positive regulation of neuroinflammatory response	7/650	18/18870	1.27298008180336e-06	1.90947012270505e-05	1.34587831224096e-05	3606/3553/54209/1075/7124/6348/120892	7
BP	GO:0045123	cellular extravasation	13/650	74/18870	1.29124095803928e-06	1.93078977111202e-05	1.36090533574573e-05	120425/5724/3676/6402/6404/729230/683/5734/7124/3683/140885/9750/6093	13
BP	GO:0032623	interleukin-2 production	12/650	63/18870	1.34641431891372e-06	1.98917921529514e-05	1.40206077759079e-05	942/64581/11326/5788/84868/729230/3553/11006/7805/861/9308/301	12
BP	GO:0032663	regulation of interleukin-2 production	12/650	63/18870	1.34641431891372e-06	1.98917921529514e-05	1.40206077759079e-05	942/64581/11326/5788/84868/729230/3553/11006/7805/861/9308/301	12
BP	GO:0140895	cell surface toll-like receptor signaling pathway	12/650	63/18870	1.34641431891372e-06	1.98917921529514e-05	1.40206077759079e-05	388325/7097/118788/11027/7100/54209/1535/929/4615/23643/4067/4814	12
BP	GO:0071241	cellular response to inorganic substance	24/650	229/18870	1.35114059906839e-06	1.98917921529514e-05	1.40206077759079e-05	1536/7351/6556/3162/1050/6622/2353/120892/241/4493/2203/4495/4490/4494/10105/4499/4501/23514/5641/10235/30061/4502/5743/3725	24
BP	GO:0097191	extrinsic apoptotic signaling pathway	24/650	229/18870	1.35114059906839e-06	1.98917921529514e-05	1.40206077759079e-05	6688/597/3082/5788/3553/3162/29108/7124/64332/3304/7046/3479/3303/2876/50486/3958/6789/5366/7133/91/282991/2950/4170/467	24
BP	GO:0002709	regulation of T cell mediated immunity	15/650	99/18870	1.43260966803058e-06	2.10263018969412e-05	1.48202600151893e-05	3606/7454/5788/729230/3553/11006/3122/3123/10859/3071/911/912/7133/1604/8417	15
BP	GO:0045806	negative regulation of endocytosis	13/650	75/18870	1.51340348415974e-06	2.21439712252821e-05	1.56080423907207e-05	11314/7097/146722/10859/140885/1445/79890/3958/64422/1265/6386/9094/5359	13
BP	GO:0002762	negative regulation of myeloid leukocyte differentiation	11/650	53/18870	1.51954159259743e-06	2.21657902039441e-05	1.56234213640952e-05	11025/9935/11006/10859/714/6348/3635/10221/5771/4067/7107	11
BP	GO:0090022	regulation of neutrophil chemotaxis	9/650	34/18870	1.56525178593993e-06	2.26963332408467e-05	1.59973713717895e-05	728/719/683/972/5880/3071/3576/4354/9750	9
BP	GO:0048771	tissue remodeling	21/650	184/18870	1.56542843527014e-06	2.26963332408467e-05	1.59973713717895e-05	3606/1436/29887/6850/729230/7421/1471/952/861/5880/10457/1445/4286/3635/3988/80005/1200/9770/6093/3516/7107	21
BP	GO:0030225	macrophage differentiation	12/650	64/18870	1.60580887928999e-06	2.32112374370099e-05	1.63602984384441e-05	6688/1436/7351/7097/3123/3059/1050/714/4615/10221/5771/8651	12
BP	GO:0045766	positive regulation of angiogenesis	21/650	185/18870	1.70996851249257e-06	2.45130487518985e-05	1.72778721645291e-05	1536/728/719/3687/84034/3553/5579/3162/7852/861/3576/1545/116844/2896/9314/1512/4814/5315/694/7494/92140	21
BP	GO:1904018	positive regulation of vasculature development	21/650	185/18870	1.70996851249257e-06	2.45130487518985e-05	1.72778721645291e-05	1536/728/719/3687/84034/3553/5579/3162/7852/861/3576/1545/116844/2896/9314/1512/4814/5315/694/7494/92140	21
BP	GO:0071280	cellular response to copper ion	8/650	26/18870	1.7112883090948e-06	2.45130487518985e-05	1.72778721645291e-05	6622/4493/4495/4490/4494/4499/4501/4502	8
BP	GO:0010952	positive regulation of peptidase activity	20/650	170/18870	1.71920963332406e-06	2.45527842842987e-05	1.73058795109897e-05	64581/1520/6850/6279/7805/29108/6280/64115/7124/6622/2896/1512/4155/317/4067/834/1509/5366/5641/10010	20
BP	GO:0043122	regulation of canonical NF-kappaB signal transduction	26/650	265/18870	1.73567128343557e-06	2.4713886632799e-05	1.74194315138828e-05	64581/6283/409/3553/5579/11006/6275/3123/972/54209/3162/29108/7124/4615/9516/5966/6772/834/2950/5495/6574/23636/330/10010/11214/92140	26
BP	GO:0045860	positive regulation of protein kinase activity	27/650	282/18870	1.765083343048e-06	2.50578796021993e-05	1.76618928499227e-05	2209/942/3606/11314/1436/353514/5058/5788/6556/6283/3553/5580/2322/7124/6622/51347/120892/805/3479/3937/2011/9770/5770/94056/5515/9094/3320	27
BP	GO:0043303	mast cell degranulation	11/650	54/18870	1.84948265605002e-06	2.61781372978e-05	1.84514996202523e-05	11314/695/6850/30817/8832/2268/7462/5880/6813/4067/8673	11
BP	GO:0051897	positive regulation of phosphatidylinositol 3-kinase/protein kinase B signal transduction	20/650	171/18870	1.88536050104093e-06	2.66070106211989e-05	1.87537883535494e-05	3606/1436/3082/118788/2268/409/10870/54209/2322/3059/7124/6348/7046/10855/5777/3479/5291/2876/92140/3320	20
BP	GO:0010324	membrane invagination	12/650	65/18870	1.9084135717573e-06	2.68528989300363e-05	1.89271012209061e-05	2209/3689/11314/199/4481/54209/51411/3071/23616/3684/8685/11031	12
BP	GO:0043405	regulation of MAP kinase activity	18/650	142/18870	1.91920967652025e-06	2.69253828147106e-05	1.8978191042742e-05	11314/5997/5058/6283/3553/5580/2322/7124/51347/120892/6653/5291/10221/4067/348/5770/2950/11213	18
BP	GO:1902903	regulation of supramolecular fiber organization	33/650	389/18870	1.96706941672688e-06	2.75158977061208e-05	1.93944118444996e-05	3055/5341/5058/7454/822/5580/11151/54209/3059/5734/29108/1955/3071/6622/203228/23616/3304/7046/8477/3303/2876/2885/23406/7114/51466/348/85464/10094/6093/3312/6050/11214/57175	33
BP	GO:0006470	protein dephosphorylation	22/650	203/18870	2.12492676157387e-06	2.9637136411425e-05	2.08895539441888e-05	10288/11314/27071/5788/945/5580/3071/7124/5791/5777/805/1844/8897/5771/3958/5770/85464/5495/6093/23645/5515/4249	22
BP	GO:0050854	regulation of antigen receptor-mediated signaling pathway	12/650	66/18870	2.26030212003885e-06	3.14333560133683e-05	2.21556083210192e-05	11314/5788/150372/5579/11006/7805/9404/5777/5771/3958/3988/4067	12
BP	GO:0030890	positive regulation of B cell proliferation	10/650	45/18870	2.35314077141802e-06	3.26293066269302e-05	2.29985667806278e-05	10673/1880/5788/695/683/972/952/3071/604/8660	10
BP	GO:0010721	negative regulation of cell development	27/650	287/18870	2.46990506469935e-06	3.41491221988866e-05	2.40697994710899e-05	11025/9935/10875/3553/11006/972/54209/10859/64218/861/1050/7124/714/6348/604/6653/3479/55365/3635/28959/10221/301/5771/4067/23405/7107/8651	27
BP	GO:0006882	intracellular zinc ion homeostasis	9/650	36/18870	2.6414264968731e-06	3.64150415898401e-05	2.56669188652652e-05	6279/6280/4493/4495/4490/4494/4499/4501/4502	9
BP	GO:0010038	response to metal ion	31/650	359/18870	2.78308607516194e-06	3.82574080072694e-05	2.69654995421424e-05	1536/7351/6556/6279/3162/1050/6622/2353/120892/929/241/805/6648/4493/2203/4495/847/4490/4494/10105/4499/4501/5641/10235/5515/30061/10628/4502/5743/3725/5359	31
BP	GO:1903978	regulation of microglial cell activation	7/650	20/18870	2.91957008472196e-06	4.00182451267924e-05	2.82066147931094e-05	5788/54209/1075/6348/120892/2896/8530	7
BP	GO:0090594	inflammatory response to wounding	8/650	28/18870	3.20300389808902e-06	4.37774458277496e-05	3.08562643658462e-05	89790/240/729230/3162/7124/64332/5777/2896	8
BP	GO:0002448	mast cell mediated immunity	11/650	57/18870	3.24570087209408e-06	4.42342661711108e-05	3.11782513848677e-05	11314/695/6850/30817/8832/2268/7462/5880/6813/4067/8673	11
BP	GO:0009615	response to virus	35/650	436/18870	3.38045287927693e-06	4.59394878465839e-05	3.23801664309807e-05	6039/7097/200315/5788/2268/3687/10875/51311/3553/54209/7852/10859/29108/7124/25939/10577/1130/4615/23765/115362/57705/3459/55509/6351/6772/834/5366/5495/3312/11213/8673/10010/5359/56915/3320	35
BP	GO:0009636	response to toxic substance	25/650	258/18870	3.42404263628699e-06	4.63996686792299e-05	3.27045220702771e-05	7097/6556/6280/7124/6348/2353/1545/241/6648/2876/4493/4495/847/4155/4490/6351/4067/4494/348/2950/4499/4501/23135/4502/5743	25
BP	GO:2000106	regulation of leukocyte apoptotic process	14/650	93/18870	3.46284331149368e-06	4.67925286000704e-05	3.29814269775185e-05	695/972/81704/3059/10859/84941/604/3620/5291/301/3958/4067/10461/8660	14
BP	GO:0038061	non-canonical NF-kappaB signal transduction	18/650	148/18870	3.49840356803517e-06	4.71395057048807e-05	3.32259916631113e-05	6688/942/3606/7097/84868/3553/54209/7805/29108/7124/9516/5966/51094/7114/9770/23405/5495/330	18
BP	GO:0071375	cellular response to peptide hormone stimulus	28/650	310/18870	3.56837892625539e-06	4.79469506429246e-05	3.37951142786056e-05	7351/3553/5579/5580/55022/2353/5791/1545/6653/1445/2203/5771/2885/51094/11031/4067/6772/5770/1509/23433/5315/94056/6093/64397/8651/8660/7494/3638	28
BP	GO:0043666	regulation of phosphoprotein phosphatase activity	10/650	47/18870	3.58935949313135e-06	4.80933842197656e-05	3.38983270877041e-05	11314/5788/945/3071/7124/805/3958/6093/23645/4249	10
BP	GO:0002704	negative regulation of leukocyte mediated immunity	12/650	69/18870	3.68316630944104e-06	4.90745902123849e-05	3.45899241174793e-05	6688/11314/5788/8832/84868/729230/409/11006/10859/3071/604/5777	12
BP	GO:0032715	negative regulation of interleukin-6 production	12/650	69/18870	3.68316630944104e-06	4.90745902123849e-05	3.45899241174793e-05	3082/8832/84868/409/11006/3071/7124/140885/5777/1445/3635/11213	12
BP	GO:0061756	leukocyte adhesion to vascular endothelial cell	11/650	58/18870	3.88207067642557e-06	5.15807162299442e-05	3.63563516801151e-05	3689/5724/3676/6402/240/6404/729230/7124/116844/9314/6093	11
BP	GO:2000116	regulation of cysteine-type endopeptidase activity	21/650	195/18870	3.98740289552303e-06	5.28330883656802e-05	3.72390785038028e-05	64581/3082/6850/1471/960/6279/7805/29108/6280/7124/6622/5329/2876/9314/317/834/1509/5366/5641/330/8530	21
BP	GO:0071887	leukocyte apoptotic process	16/650	121/18870	4.0675379947291e-06	5.37455851381103e-05	3.78822462608682e-05	695/972/81704/3059/10859/84941/64332/604/3620/5291/301/3958/3988/4067/10461/8660	16
BP	GO:0002888	positive regulation of myeloid leukocyte mediated immunity	7/650	21/18870	4.24950936783664e-06	5.5994916255748e-05	3.94676735122717e-05	6688/2209/3689/5724/7305/695/3684	7
BP	GO:0090025	regulation of monocyte chemotaxis	8/650	29/18870	4.29034265554533e-06	5.63772299365048e-05	3.97371449668314e-05	199/2358/7941/56833/1230/729230/4067/5641	8
BP	GO:0042088	T-helper 1 type immune response	10/650	48/18870	4.39530368944621e-06	5.7439996160708e-05	4.04862292259299e-05	3606/6556/84868/729230/3553/3123/64218/64332/301/10148	10
BP	GO:0043277	apoptotic cell clearance	10/650	48/18870	4.39530368944621e-06	5.7439996160708e-05	4.04862292259299e-05	2219/7305/146722/729230/54209/4035/8685/301/80208/10461	10
BP	GO:0007040	lysosome organization	15/650	109/18870	4.91581199820249e-06	6.3892161393531e-05	4.50339983429192e-05	11151/7805/120892/2896/3988/2055/5538/55647/80208/3257/1200/533/25978/8804/10159	15
BP	GO:0080171	lytic vacuole organization	15/650	109/18870	4.91581199820249e-06	6.3892161393531e-05	4.50339983429192e-05	11151/7805/120892/2896/3988/2055/5538/55647/80208/3257/1200/533/25978/8804/10159	15
BP	GO:0032479	regulation of type I interferon production	16/650	123/18870	5.04934670129725e-06	6.52720427240863e-05	4.6006599241031e-05	7097/7305/6850/84868/51311/3394/10859/29108/140885/929/4615/5966/6772/5495/10010/3320	16
BP	GO:0032606	type I interferon production	16/650	123/18870	5.04934670129725e-06	6.52720427240863e-05	4.6006599241031e-05	7097/7305/6850/84868/51311/3394/10859/29108/140885/929/4615/5966/6772/5495/10010/3320	16
BP	GO:0031334	positive regulation of protein-containing complex assembly	21/650	198/18870	5.07770323911429e-06	6.54612012177708e-05	4.61399264458921e-05	3055/5341/64581/3936/5058/695/6850/29108/3071/7124/6622/3304/4615/115362/3303/2885/3958/51466/23514/5515/3320	21
BP	GO:0045926	negative regulation of growth	24/650	247/18870	5.10538798635797e-06	6.55713874928199e-05	4.62175905664938e-05	5997/55840/64218/3304/604/3303/4493/2203/10370/734/64061/4495/51094/4490/5538/6789/4494/91/4499/694/4501/5641/5515/4502	24
BP	GO:0030041	actin filament polymerization	19/650	167/18870	5.113743427113e-06	6.55713874928199e-05	4.62175905664938e-05	3055/199/7454/8522/822/5580/9050/11151/3059/29108/1955/3071/51734/2885/23406/7114/51466/85464/10094	19
BP	GO:0062197	cellular response to chemical stress	28/650	317/18870	5.47149655603512e-06	6.99706127943365e-05	4.93183575560214e-05	199/3082/695/240/5580/3162/29108/6622/2353/120892/3304/140885/1545/6648/3303/2876/2203/92241/9958/301/847/834/10105/23135/5743/3725/9817/7444	28
BP	GO:0002763	positive regulation of myeloid leukocyte differentiation	11/650	60/18870	5.48893998332916e-06	7.00059992526206e-05	4.93432994842481e-05	2124/7305/1230/3123/972/54209/3059/861/7124/2353/10221	11
BP	GO:0008637	apoptotic mitochondrial changes	15/650	110/18870	5.51401873001772e-06	7.01383182458254e-05	4.94365637155834e-05	597/3082/29108/8870/5329/3479/6648/3303/2876/64422/5366/10105/282991/4170/292	15
BP	GO:0002292	T cell differentiation involved in immune response	13/650	84/18870	5.63074424137184e-06	7.14325798705948e-05	5.03488160888624e-05	942/3606/26253/1880/2207/10875/3122/3123/5734/64218/64332/604/301	13
BP	GO:0042130	negative regulation of T cell proliferation	12/650	72/18870	5.84185922054859e-06	7.39142400053496e-05	5.20979990239626e-05	942/10288/11326/84868/11006/3123/10859/1051/64115/10457/3620/5777	12
BP	GO:0002468	dendritic cell antigen processing and presentation	6/650	15/18870	6.26244145378433e-06	7.90260469168022e-05	5.5701024793615e-05	6556/10875/3122/3123/972/968	6
BP	GO:0061515	myeloid cell development	13/650	85/18870	6.44100561621836e-06	8.10648991803736e-05	5.71380973148214e-05	7097/2124/7305/25946/10859/1051/3071/604/5777/10370/51341/55027/9991	13
BP	GO:0043434	response to peptide hormone	34/650	430/18870	6.45832825756908e-06	8.10690152331697e-05	5.71409984894062e-05	1536/7351/7097/3553/5579/5580/55022/374/2353/5791/1545/6653/1445/2203/301/5771/2885/847/51094/11031/4067/6772/5770/1509/23433/5315/94056/6093/64397/8651/8660/7494/3638/5743	34
BP	GO:0010921	regulation of phosphatase activity	11/650	61/18870	6.49056700460938e-06	8.12598546246371e-05	5.72755104647668e-05	5341/11314/5788/945/3071/7124/805/3958/6093/23645/4249	11
BP	GO:0070555	response to interleukin-1	17/650	140/18870	6.6415420369595e-06	8.29323442834995e-05	5.84543545495967e-05	7850/3553/6349/952/29108/3576/6348/6622/3557/6362/140885/4615/301/6351/11213/10010/7444	17
BP	GO:0051346	negative regulation of hydrolase activity	22/650	218/18870	6.84357454681782e-06	8.52319858702898e-05	6.00752428268136e-05	3082/5997/1475/1471/960/4035/3071/7124/6622/120892/5329/6653/2876/9314/301/5265/3958/1992/6093/23645/8530/4249	22
BP	GO:0032731	positive regulation of interleukin-1 beta production	11/650	62/18870	7.64789087811626e-06	9.50011445016004e-05	6.69609744098228e-05	64581/353514/7305/11027/51311/29108/7124/6348/4615/115362/834	11
BP	GO:1901222	regulation of non-canonical NF-kappaB signal transduction	15/650	113/18870	7.71687763265061e-06	9.56091072928401e-05	6.73894932568314e-05	6688/942/3606/7097/84868/3553/54209/7805/29108/7124/9516/51094/7114/9770/5495	15
BP	GO:0097696	receptor signaling pathway via STAT	20/650	188/18870	8.1032621577727e-06	0.000100136167079212	7.0580363599471e-05	3606/1438/11314/1436/5788/729230/2322/3059/3587/7124/1545/3479/5771/51094/4067/6772/9646/5515/8651/4249	20
BP	GO:0000302	response to reactive oxygen species	21/650	205/18870	8.74404071630125e-06	0.000107775385573015	7.59648199316366e-05	7351/3082/695/5580/3162/374/2353/120892/140885/1545/6648/2876/301/847/6772/348/10105/2950/10628/23135/3725	21
BP	GO:2001236	regulation of extrinsic apoptotic signaling pathway	18/650	158/18870	8.84791486025834e-06	0.000108774623410908	7.66691265970297e-05	3082/5788/3553/3162/29108/7124/3304/7046/3479/3303/2876/50486/3958/6789/5366/2950/4170/467	18
BP	GO:0110053	regulation of actin filament organization	25/650	273/18870	9.27791255716658e-06	0.000113767719531323	8.01884797932352e-05	3055/5341/5058/7454/822/5580/11151/3059/5734/29108/1955/3071/203228/23616/7046/8477/2885/23406/7114/51466/85464/10094/6093/6050/57175	25
BP	GO:0007259	receptor signaling pathway via JAK-STAT	19/650	174/18870	9.32080050271041e-06	0.000114000559994689	8.03525959666857e-05	3606/1438/11314/1436/5788/729230/2322/3059/3587/7124/1545/3479/5771/51094/4067/6772/9646/5515/8651	19
BP	GO:0033627	cell adhesion mediated by integrin	13/650	88/18870	9.52263599460493e-06	0.000116171288220628	8.18826204516574e-05	3689/6850/3676/3687/84034/3071/9404/3684/3683/5777/1545/83706/4067	13
BP	GO:0002313	mature B cell differentiation involved in immune response	8/650	32/18870	9.59537618715249e-06	0.00011676006227734	8.22976142367483e-05	6688/1880/3394/55619/139818/64332/604/7494	8
BP	GO:0030852	regulation of granulocyte differentiation	6/650	16/18870	9.72827723736367e-06	0.000118076036697773	8.32251707409658e-05	2124/3059/861/714/3635/10221	6
BP	GO:0032733	positive regulation of interleukin-10 production	9/650	42/18870	1.0400291469917e-05	0.000125640053839612	8.85566218611326e-05	64581/3082/7097/353514/6850/54502/54209/29108/9308	9
BP	GO:0031343	positive regulation of cell killing	12/650	76/18870	1.04041554018128e-05	0.000125640053839612	8.85566218611326e-05	6688/64581/5788/7305/6850/3122/3123/3684/911/912/8417/922	12
BP	GO:0062208	positive regulation of pattern recognition receptor signaling pathway	11/650	64/18870	1.05115738973496e-05	0.000126616685581711	8.92449947584654e-05	695/1535/3304/929/4615/115362/3303/9958/55577/4814/5515	11
BP	GO:2001235	positive regulation of apoptotic signaling pathway	17/650	145/18870	1.06618554305912e-05	0.000128103401521209	9.0292897375867e-05	5788/1520/5580/6279/29108/1075/6280/7124/7046/50486/5771/1512/317/6789/5366/4170/467	17
BP	GO:0071622	regulation of granulocyte chemotaxis	10/650	53/18870	1.12203243910152e-05	0.000134474742073222	9.47836977119878e-05	728/1436/719/683/972/5880/3071/3576/4354/9750	10
BP	GO:0071294	cellular response to zinc ion	7/650	24/18870	1.15575195457414e-05	0.000138168842689691	9.73874618891918e-05	4493/4495/4490/4494/4499/4501/4502	7
BP	GO:0002753	cytosolic pattern recognition receptor signaling pathway	17/650	146/18870	1.16880398900819e-05	0.000139379875689227	9.82410510761095e-05	388325/118788/695/84868/51311/54209/29108/7124/3304/4615/115362/3303/9958/55577/5515/330/3312	17
BP	GO:0035304	regulation of protein dephosphorylation	12/650	77/18870	1.19442346702839e-05	0.000142079798945772	0.0001001440754348	10288/11314/5788/945/5580/3071/7124/805/3958/6093/23645/4249	12
BP	GO:0033673	negative regulation of kinase activity	20/650	193/18870	1.20004524592222e-05	0.000142393428434054	0.000100365135257281	11314/5997/5788/3553/5580/11006/29108/1050/6622/6653/5291/10221/4067/348/5770/2950/90007/11213/8660/113791	20
BP	GO:0036336	dendritic cell migration	8/650	33/18870	1.22860648460527e-05	0.0001454206682771	0.00010249886670574	6688/1880/56833/1230/240/729230/81704/7852	8
BP	GO:0019722	calcium-mediated signaling	21/650	210/18870	1.26787249006449e-05	0.000149696826178406	0.000105512890392548	5341/64581/2358/5788/695/6850/1230/729230/7462/683/54209/7852/2214/7124/3576/6348/120892/805/3479/6351/481	21
BP	GO:0051090	regulation of DNA-binding transcription factor activity	32/650	406/18870	1.28402327264033e-05	0.000151229407666528	0.000106593121060772	3055/6688/3606/64581/7097/695/6850/150372/84868/6283/409/3553/5579/6279/3162/3059/29108/6280/7124/120892/3304/1545/4615/3303/51341/9314/10221/7114/11213/5927/92140/9817	32
BP	GO:1901136	carbohydrate derivative catabolic process	19/650	178/18870	1.29325307530257e-05	0.000151941309586041	0.000107094900765268	313/200315/695/1471/5580/960/1890/51816/2760/25939/10855/2517/4668/4126/55577/5973/80896/4245/57134	19
BP	GO:0030889	negative regulation of B cell proliferation	6/650	17/18870	1.4597299069739e-05	0.000171078910473354	0.000120583921450269	4332/11314/7305/695/3635/4067	6
BP	GO:0010631	epithelial cell migration	30/650	372/18870	1.53999081364674e-05	0.000180043043654287	0.000126902235778836	6283/11151/3162/64218/6280/2752/7124/9839/23616/9404/7046/1545/116844/5291/2876/2896/9314/301/1512/51094/7114/80005/51466/348/152007/6093/5641/8660/5743/57175	30
BP	GO:0090023	positive regulation of neutrophil chemotaxis	7/650	25/18870	1.55770952450072e-05	0.00018087441405403	0.000127488222109361	728/719/972/5880/3071/3576/9750	7
BP	GO:0007035	vacuolar acidification	8/650	34/18870	1.55847765568566e-05	0.00018087441405403	0.000127488222109361	6556/526/2896/5538/533/8804/10159/9114	8
BP	GO:0032743	positive regulation of interleukin-2 production	8/650	34/18870	1.55847765568566e-05	0.00018087441405403	0.000127488222109361	942/64581/5788/729230/3553/861/9308/301	8
BP	GO:0051452	intracellular pH reduction	10/650	55/18870	1.58188172275612e-05	0.000183145044115211	0.000129088661790574	56833/6556/526/2896/5538/55647/533/8804/10159/9114	10
BP	GO:0022604	regulation of cell morphogenesis	23/650	247/18870	1.6024714681816e-05	0.000185079634460684	0.000130452245937863	3055/3689/7940/1436/23136/2268/221472/11151/960/7852/64218/752/55843/121512/6348/254065/301/2011/51177/391/23433/57175/10672	23
BP	GO:0035303	regulation of dephosphorylation	14/650	106/18870	1.63553734385822e-05	0.000188442346140186	0.000132822432654034	10288/5341/11314/5788/945/5580/3071/7124/805/8897/3958/6093/23645/4249	14
BP	GO:0006956	complement activation	11/650	67/18870	1.65427229704294e-05	0.000190141659202285	0.000134020183050226	2219/11326/1675/3553/54209/714/712/5199/713/1604/922	11
BP	GO:0051092	positive regulation of NF-kappaB transcription factor activity	17/650	150/18870	1.6732337585723e-05	0.000191858774720911	0.000135230481398784	3606/64581/7097/695/6283/3553/5579/6279/29108/6280/7124/3304/4615/3303/51341/11213/92140	17
BP	GO:0090132	epithelium migration	30/650	375/18870	1.79599906334403e-05	0.000205441619476044	0.000144804266270878	6283/11151/3162/64218/6280/2752/7124/9839/23616/9404/7046/1545/116844/5291/2876/2896/9314/301/1512/51094/7114/80005/51466/348/152007/6093/5641/8660/5743/57175	30
BP	GO:0016311	dephosphorylation	26/650	302/18870	1.84399325250783e-05	0.000210426981207234	0.000148318167930245	10288/5341/11314/27071/5788/945/5580/3071/7124/5791/5777/805/8073/1844/3635/8897/2203/5771/3958/5770/85464/5495/6093/23645/5515/4249	26
BP	GO:0002765	immune response-inhibiting signal transduction	5/650	11/18870	1.8565804019134e-05	0.00021135772117248	0.000148974194289949	10288/945/11006/10859/4067	5
BP	GO:0001836	release of cytochrome c from mitochondria	10/650	56/18870	1.86701850019663e-05	0.000212039958236617	0.000149455064902958	597/3082/29108/5329/3479/6648/2876/5366/10105/4170	10
BP	GO:0046777	protein autophosphorylation	20/650	199/18870	1.88525217203285e-05	0.000213602205714886	0.000150556205462506	3055/1436/5058/5788/2268/9262/2322/10457/51347/120892/805/2011/5912/4067/6789/9770/91/10553/4683/7444	20
BP	GO:0071900	regulation of protein serine/threonine kinase activity	25/650	285/18870	1.93985168980577e-05	0.000219267596217382	0.000154549421233216	11314/5997/5058/6283/3553/5580/2322/29108/1050/7124/6622/51347/120892/60/6653/805/5291/10221/4067/348/5770/2950/94056/5515/11213	25
BP	GO:0002446	neutrophil mediated immunity	8/650	35/18870	1.95971285334824e-05	0.000220988896228631	0.000155762668995751	6688/3689/84106/5724/6850/3684/6813/4615	8
BP	GO:0044403	biological process involved in symbiotic interaction	27/650	322/18870	2.05176334639412e-05	0.000230823376469338	0.000162694442114767	942/1436/2219/6404/3123/972/7852/4261/3576/6348/3304/1508/4615/3303/2876/290/8819/6351/348/1604/25978/3312/5045/8673/1105/3725/5359	27
BP	GO:0050731	positive regulation of peptidyl-tyrosine phosphorylation	18/650	168/18870	2.06426653033812e-05	0.0002310774603285	0.000162873531565536	2209/3606/1436/3082/353514/5788/6850/960/972/54209/2322/3059/7124/374/3479/4067/5770/9094	18
BP	GO:0002433	immune response-regulating cell surface receptor signaling pathway involved in phagocytosis	7/650	26/18870	2.06855504319223e-05	0.0002310774603285	0.000162873531565536	3055/5058/5788/6850/2268/5580/4067	7
BP	GO:0038096	Fc-gamma receptor signaling pathway involved in phagocytosis	7/650	26/18870	2.06855504319223e-05	0.0002310774603285	0.000162873531565536	3055/5058/5788/6850/2268/5580/4067	7
BP	GO:0051924	regulation of calcium ion transport	23/650	251/18870	2.07440511671031e-05	0.000231189542212808	0.000162952531794706	10288/353514/8832/1230/945/11027/11151/7852/10859/1535/6348/6622/5777/805/81671/3958/80208/6351/4067/481/3603/5743/2631	23
BP	GO:0150079	negative regulation of neuroinflammatory response	6/650	18/18870	2.12594585637069e-05	0.000236381392421636	0.000166611975591903	5788/54209/3479/2896/7133/8530	6
BP	GO:0046626	regulation of insulin receptor signaling pathway	11/650	69/18870	2.20586932842937e-05	0.000244697597595537	0.000172473601836068	3553/5579/5580/55022/5791/6653/5771/51094/5770/1509/8651	11
BP	GO:0045646	regulation of erythrocyte differentiation	9/650	46/18870	2.27240535906158e-05	0.000251493586142082	0.000177263712708333	6688/9935/3071/3304/3303/3635/4067/6772/91	9
BP	GO:0090130	tissue migration	30/650	380/18870	2.31007594232428e-05	0.000255070885298306	0.000179785150092197	6283/11151/3162/64218/6280/2752/7124/9839/23616/9404/7046/1545/116844/5291/2876/2896/9314/301/1512/51094/7114/80005/51466/348/152007/6093/5641/8660/5743/57175	30
BP	GO:0008064	regulation of actin polymerization or depolymerization	17/650	154/18870	2.36327992982648e-05	0.000260342846773032	0.000183501059824135	3055/5341/7454/822/5580/11151/3059/29108/1955/3071/23616/2885/23406/7114/51466/85464/10094	17
BP	GO:0045589	regulation of regulatory T cell differentiation	8/650	36/18870	2.44416148296565e-05	0.000268632494786778	0.000189343967416743	10288/11006/3122/3123/64115/3561/604/8651	8
BP	GO:0001910	regulation of leukocyte mediated cytotoxicity	13/650	96/18870	2.48823758979969e-05	0.000272848121915966	0.000192315326359835	6688/5788/7305/84868/409/3122/3123/10859/3071/3684/911/912/8417	13
BP	GO:0008286	insulin receptor signaling pathway	15/650	125/18870	2.64117729708599e-05	0.000288954488694958	0.00020366780026298	3553/5579/5580/55022/5791/6653/5771/2885/51094/5770/1509/23433/64397/8651/8660	15
BP	GO:0001783	B cell apoptotic process	7/650	27/18870	2.7099936481283e-05	0.000295804798662975	0.000208496199256216	695/972/84941/64332/604/4067/8660	7
BP	GO:0007229	integrin-mediated signaling pathway	14/650	111/18870	2.7771904190189e-05	0.000301072688607277	0.000212209239194889	3055/3689/5341/2533/84106/6850/3676/2268/3687/683/3684/3683/83706/7791	14
BP	GO:0033209	tumor necrosis factor-mediated signaling pathway	14/650	111/18870	2.7771904190189e-05	0.000301072688607277	0.000212209239194889	10673/6850/7805/29108/7124/3304/3303/5771/7114/6772/834/7133/2950/330	14
BP	GO:0071347	cellular response to interleukin-1	14/650	111/18870	2.7771904190189e-05	0.000301072688607277	0.000212209239194889	7850/3553/6349/29108/3576/6348/3557/6362/140885/4615/6351/11213/10010/7444	14
BP	GO:0051048	negative regulation of secretion	18/650	172/18870	2.83866132244531e-05	0.000307038877733881	0.000216414471032112	6688/11314/7351/8832/729230/3553/972/10859/80223/3071/7124/6622/301/348/7133/79651/90007/8673	18
BP	GO:0016064	immunoglobulin mediated immune response	20/650	205/18870	2.90299871549377e-05	0.000313287417939034	0.00022081871629643	2209/2207/5788/695/51311/5580/972/54209/2214/7124/714/712/64332/713/604/5777/4615/3635/1604/4683	20
BP	GO:1900076	regulation of cellular response to insulin stimulus	11/650	71/18870	2.90980540321386e-05	0.000313313132580815	0.000220836841104077	3553/5579/5580/55022/5791/6653/5771/51094/5770/1509/8651	11
BP	GO:0002281	macrophage activation involved in immune response	6/650	19/18870	3.01688695267999e-05	0.000322658088885282	0.00022742357627708	7305/6850/84868/54209/7124/2896	6
BP	GO:0002523	leukocyte migration involved in inflammatory response	6/650	19/18870	3.01688695267999e-05	0.000322658088885282	0.00022742357627708	56833/240/6279/6280/7124/4814	6
BP	GO:0071800	podosome assembly	6/650	19/18870	3.01688695267999e-05	0.000322658088885282	0.00022742357627708	3055/3936/51411/7124/28988/80005	6
BP	GO:0046688	response to copper ion	8/650	37/18870	3.02504642128335e-05	0.000322806967103391	0.000227528512176593	6622/4493/4495/4490/4494/4499/4501/4502	8
BP	GO:0030832	regulation of actin filament length	17/650	157/18870	3.03622586640912e-05	0.000323276727294006	0.000227859619767639	3055/5341/7454/822/5580/11151/3059/29108/1955/3071/23616/2885/23406/7114/51466/85464/10094	17
BP	GO:0001913	T cell mediated cytotoxicity	10/650	60/18870	3.49273841556428e-05	0.000370050486334067	0.000260827817135829	5788/3122/3123/10859/1075/3071/911/1512/912/8417	10
BP	GO:0010922	positive regulation of phosphatase activity	7/650	28/18870	3.5065580675681e-05	0.000370050486334067	0.000260827817135829	5341/11314/5788/945/805/6093/23645	7
BP	GO:0031664	regulation of lipopolysaccharide-mediated signaling pathway	7/650	28/18870	3.5065580675681e-05	0.000370050486334067	0.000260827817135829	9450/388325/11027/929/23643/10221/1604	7
BP	GO:0071624	positive regulation of granulocyte chemotaxis	7/650	28/18870	3.5065580675681e-05	0.000370050486334067	0.000260827817135829	728/719/972/5880/3071/3576/9750	7
BP	GO:0019724	B cell mediated immunity	20/650	208/18870	3.5767861838431e-05	0.000376628478960962	0.000265464274920294	2209/2207/5788/695/51311/5580/972/54209/2214/7124/714/712/64332/713/604/5777/4615/3635/1604/4683	20
BP	GO:0032418	lysosome localization	12/650	86/18870	3.74818113152287e-05	0.000392941186755255	0.000276962187023344	11314/695/6850/30817/8832/2268/7462/5880/6813/4067/282991/8673	12
BP	GO:1990849	vacuolar localization	12/650	86/18870	3.74818113152287e-05	0.000392941186755255	0.000276962187023344	11314/695/6850/30817/8832/2268/7462/5880/6813/4067/282991/8673	12
BP	GO:2001243	negative regulation of intrinsic apoptotic signaling pathway	14/650	114/18870	3.75661642891342e-05	0.000392961850129759	0.000276976751476211	25946/960/972/120892/5329/5291/6648/3303/2876/2907/5770/10105/7494/5743	14
BP	GO:0072678	T cell migration	11/650	73/18870	3.79963929206609e-05	0.000396592547552631	0.000279535826301027	199/1880/3676/729230/11151/81704/29108/6348/3683/9750/58191	11
BP	GO:0050732	negative regulation of peptidyl-tyrosine phosphorylation	9/650	49/18870	3.86465358987105e-05	0.000401657799341711	0.000283106037978026	11314/64092/5788/5580/11006/5777/5771/5515/8651	9
BP	GO:0071901	negative regulation of protein serine/threonine kinase activity	13/650	100/18870	3.86500901253345e-05	0.000401657799341711	0.000283106037978026	11314/5997/3553/5580/29108/1050/6653/5291/4067/348/5770/2950/11213	13
BP	GO:0046456	icosanoid biosynthetic process	10/650	61/18870	4.05032306558454e-05	0.000420000891800831	0.000296035054267209	6850/6916/240/3553/972/29108/241/301/834/5743	10
BP	GO:0032515	negative regulation of phosphoprotein phosphatase activity	6/650	20/18870	4.18471407162619e-05	0.000432058141161405	0.000304533532576305	3071/7124/3958/6093/23645/4249	6
BP	GO:1900221	regulation of amyloid-beta clearance	6/650	20/18870	4.18471407162619e-05	0.000432058141161405	0.000304533532576305	54209/4035/7124/3459/348/6093	6
BP	GO:0042542	response to hydrogen peroxide	13/650	101/18870	4.29864082086828e-05	0.000442862132085134	0.000312148659357811	5580/3162/374/140885/1545/6648/2876/301/847/6772/10105/10628/23135	13
BP	GO:0016032	viral process	32/650	432/18870	4.35800174638387e-05	0.000448010093324377	0.000315777168283804	942/1436/2219/200315/6404/3123/972/7852/4261/7124/3576/6348/26986/3304/1508/3303/290/6351/6772/348/1604/25978/3312/5045/8673/4245/1105/8661/3725/5359/1656/4249	32
BP	GO:0036037	CD8-positive, alpha-beta T cell activation	7/650	29/18870	4.48577018639062e-05	0.000460153199765231	0.000324336162429692	11006/10859/64115/861/3071/57705/8651	7
BP	GO:0055094	response to lipoprotein particle	8/650	39/18870	4.53639201979848e-05	0.00046434742348581	0.000327292435311415	3689/2207/6850/54209/968/4615/348/10628	8
BP	GO:0030865	cortical cytoskeleton organization	9/650	50/18870	4.57058604640431e-05	0.000465848193191209	0.000328350243639572	5341/3936/23136/752/3071/7124/391/23433/6093	9
BP	GO:0061082	myeloid leukocyte cytokine production	9/650	50/18870	4.57058604640431e-05	0.000465848193191209	0.000328350243639572	6850/972/7805/10859/29108/604/4615/9516/11213	9
BP	GO:0002430	complement receptor mediated signaling pathway	5/650	13/18870	4.88288804797126e-05	0.000493461355695401	0.000347813211980826	2357/728/2358/719/2359	5
BP	GO:0043301	negative regulation of leukocyte degranulation	5/650	13/18870	4.88288804797126e-05	0.000493461355695401	0.000347813211980826	6688/11314/8832/729230/3071	5
BP	GO:0070486	leukocyte aggregation	5/650	13/18870	4.88288804797126e-05	0.000493461355695401	0.000347813211980826	3553/960/6279/6280/5880	5
BP	GO:2001198	regulation of dendritic cell differentiation	5/650	13/18870	4.88288804797126e-05	0.000493461355695401	0.000347813211980826	10288/10859/1051/55365/28959	5
BP	GO:0043281	regulation of cysteine-type endopeptidase activity involved in apoptotic process	17/650	163/18870	4.91048413888532e-05	0.000495201043181458	0.000349039420042277	64581/3082/6850/960/6279/7805/29108/6280/7124/6622/5329/2876/9314/317/834/1509/5366	17
BP	GO:0045444	fat cell differentiation	22/650	248/18870	5.10192027890688e-05	0.000512340204850228	0.000361119853093154	5997/9935/240/25946/1051/1050/7124/1052/678/116844/6648/2876/51341/9314/6789/25836/94056/8651/1389/7494/3638/5743	22
BP	GO:0051896	regulation of phosphatidylinositol 3-kinase/protein kinase B signal transduction	22/650	248/18870	5.10192027890688e-05	0.000512340204850228	0.000361119853093154	3606/1436/3082/118788/2268/409/10870/54209/2322/3059/7124/6348/7046/10855/5777/3479/5291/2876/5515/113791/92140/3320	22
BP	GO:0007599	hemostasis	21/650	231/18870	5.26923125033435e-05	0.000528030106388547	0.000372178784024058	5341/2207/7454/6850/84034/2162/5580/25946/60/10855/5777/5329/5291/83706/5912/5265/4067/10461/348/5359/10672	21
BP	GO:0046849	bone remodeling	12/650	89/18870	5.29743785886845e-05	0.000529743785886845	0.000373386660514748	1436/29887/6850/952/5880/1445/4286/3635/80005/1200/9770/7107	12
BP	GO:0010043	response to zinc ion	9/650	51/18870	5.38235835849116e-05	0.000537109819456127	0.000378578564127302	6279/6648/4493/4495/4490/4494/4499/4501/4502	9
BP	GO:0001667	ameboidal-type cell migration	35/650	497/18870	5.46185901516182e-05	0.000543905375831354	0.000383368370386262	3676/6283/11151/3162/64218/6280/2752/7124/9839/23616/9404/7046/1545/116844/5291/2876/2896/9314/301/1512/51094/7114/80005/51466/348/152007/397/91/6093/5641/8660/10487/5743/57175/10672	35
BP	GO:0030168	platelet activation	15/650	133/18870	5.49038642911989e-05	0.000545607151393789	0.000384567856460722	5341/2207/6850/84034/5580/60/5777/5291/83706/5912/4067/10461/348/5359/10672	15
BP	GO:0007265	Ras protein signal transduction	27/650	341/18870	5.57062744875526e-05	0.000552430206456603	0.000389377045001079	199/57698/7454/9046/23616/604/4650/8477/3479/5291/2203/9750/5912/28988/2885/153020/391/80005/348/397/23636/6093/10235/6386/11214/22898/10672	27
BP	GO:0002902	regulation of B cell apoptotic process	6/650	21/18870	5.6886193255632e-05	0.000560634590556539	0.000395159854846648	695/972/84941/604/4067/8660	6
BP	GO:0090026	positive regulation of monocyte chemotaxis	6/650	21/18870	5.6886193255632e-05	0.000560634590556539	0.000395159854846648	199/2358/7941/1230/729230/5641	6
BP	GO:2001185	regulation of CD8-positive, alpha-beta T cell activation	6/650	21/18870	5.6886193255632e-05	0.000560634590556539	0.000395159854846648	11006/10859/64115/861/3071/8651	6
BP	GO:0061572	actin filament bundle organization	17/650	165/18870	5.73092429170547e-05	0.00056363935817392	0.000397277746884586	5341/199/3936/57698/5058/7454/80774/5734/64780/9839/7046/221692/8477/7791/51466/6093/57175	17
BP	GO:0051258	protein polymerization	24/650	286/18870	5.7649480827339e-05	0.000565818978490549	0.000398814038905178	3055/199/5058/7454/8522/822/5580/9050/11151/3059/29108/1955/3071/6622/3304/3303/51734/2885/23406/7114/51466/85464/10094/3320	24
BP	GO:0006979	response to oxidative stress	30/650	400/18870	5.98733006333771e-05	0.000586438694088724	0.000413347719059778	199/7351/3082/695/240/5580/952/3162/6622/374/2353/120892/3304/140885/1545/6648/3303/2876/301/847/6772/348/10105/2950/10628/23135/5743/3725/9817/7444	30
BP	GO:0002832	negative regulation of response to biotic stimulus	16/650	150/18870	6.1940621702876e-05	0.000605444191644915	0.00042674362752154	11326/56833/84868/11027/10875/409/54209/10859/25939/2896/10221/9958/5771/5495/3312/11213	16
BP	GO:0002260	lymphocyte homeostasis	11/650	77/18870	6.29930019717077e-05	0.000613237791264263	0.000432236898443795	10673/3957/11151/972/55619/139818/3071/4067/5366/5515/30061	11
BP	GO:0006968	cellular defense response	9/650	52/18870	6.3123638471856e-05	0.000613237791264263	0.000432236898443795	10288/4332/4688/728/4046/7305/729230/23643/922	9
BP	GO:0035306	positive regulation of dephosphorylation	9/650	52/18870	6.3123638471856e-05	0.000613237791264263	0.000432236898443795	10288/5341/11314/5788/945/5580/805/6093/23645	9
BP	GO:0045066	regulatory T cell differentiation	8/650	41/18870	6.63018910887485e-05	0.000641501055767404	0.000452158087194326	10288/11006/3122/3123/64115/3561/604/8651	8
BP	GO:0046627	negative regulation of insulin receptor signaling pathway	8/650	41/18870	6.63018910887485e-05	0.000641501055767404	0.000452158087194326	3553/5579/5580/55022/5791/5771/5770/8651	8
BP	GO:0040013	negative regulation of locomotion	31/650	423/18870	6.97189428004929e-05	0.000673197079267917	0.000474498835083687	11314/199/56833/7454/10653/84034/972/3162/5734/64218/4035/7124/9839/1545/4286/79890/753/10370/9750/9314/10221/5771/5912/51094/8819/51466/1265/348/397/57175/10672	31
BP	GO:0070059	intrinsic apoptotic signaling pathway in response to endoplasmic reticulum stress	10/650	65/18870	7.1051833876036e-05	0.000683699764433469	0.000481901588348339	1051/120892/3303/2907/5771/317/5770/5366/23645/7494	10
BP	GO:0002702	positive regulation of production of molecular mediator of immune response	15/650	136/18870	7.10933088383649e-05	0.000683699764433469	0.000481901588348339	942/3606/64581/388325/5788/695/6850/3553/972/7805/10859/29108/4615/1604/7494	15
BP	GO:0071496	cellular response to external stimulus	27/650	346/18870	7.13422761762176e-05	0.000684713596298909	0.000482616181524598	7351/5788/3676/7100/51311/7421/3553/2350/968/5734/2752/2353/120892/4214/4615/8897/4067/834/1265/1824/5366/80315/10746/3312/7494/5743/467	27
BP	GO:0043491	phosphatidylinositol 3-kinase/protein kinase B signal transduction	24/650	290/18870	7.17435983202913e-05	0.000687182658610019	0.000484356484960918	3606/1436/3082/118788/2268/409/10870/54209/2322/3059/2214/7124/6348/7046/10855/5777/3479/5291/2876/10461/5515/113791/92140/3320	24
BP	GO:1903531	negative regulation of secretion by cell	16/650	152/18870	7.2670013495761e-05	0.000694661251252065	0.000489627725145999	6688/11314/7351/8832/729230/3553/10859/80223/3071/6622/301/348/7133/79651/90007/8673	16
BP	GO:0032621	interleukin-18 production	5/650	14/18870	7.38059388174927e-05	0.000701303442548686	0.000494309432969326	7097/8832/7124/115362/834	5
BP	GO:0032661	regulation of interleukin-18 production	5/650	14/18870	7.38059388174927e-05	0.000701303442548686	0.000494309432969326	7097/8832/7124/115362/834	5
BP	GO:0098883	synapse pruning	5/650	14/18870	7.38059388174927e-05	0.000701303442548686	0.000494309432969326	54209/714/712/3684/713	5
BP	GO:0034599	cellular response to oxidative stress	22/650	255/18870	7.72446103222212e-05	0.000732518471644125	0.000516311154900438	199/3082/695/240/5580/3162/6622/2353/120892/3304/140885/1545/6648/3303/2876/301/847/10105/23135/3725/9817/7444	22
BP	GO:0019932	second-messenger-mediated signaling	25/650	310/18870	7.75996425395196e-05	0.000734425188320453	0.000517655092462877	2357/5341/64581/2358/5788/695/6850/1230/729230/7462/683/54209/7852/2214/7124/3576/6348/120892/805/3479/6351/481/348/5515/10487	25
BP	GO:0002526	acute inflammatory response	13/650	107/18870	7.90161945852783e-05	0.000744599892420424	0.000524826670283755	2209/9332/695/3553/1051/2214/7124/241/5265/3988/2950/5743/5359	13
BP	GO:0030866	cortical actin cytoskeleton organization	8/650	42/18870	7.94552086461207e-05	0.000744599892420424	0.000524826670283755	5341/3936/23136/752/3071/7124/23433/6093	8
BP	GO:0071402	cellular response to lipoprotein particle stimulus	8/650	42/18870	7.94552086461207e-05	0.000744599892420424	0.000524826670283755	3689/2207/6850/54209/968/4615/348/10628	8
BP	GO:1900077	negative regulation of cellular response to insulin stimulus	8/650	42/18870	7.94552086461207e-05	0.000744599892420424	0.000524826670283755	3553/5579/5580/55022/5791/5771/5770/8651	8
BP	GO:2000403	positive regulation of lymphocyte migration	8/650	42/18870	7.94552086461207e-05	0.000744599892420424	0.000524826670283755	199/3676/729230/11151/81704/29108/6348/6351	8
BP	GO:0021782	glial cell development	14/650	122/18870	7.98311445993545e-05	0.00074665599948808	0.00052627590474786	728/7097/3553/54209/6279/6280/4035/7124/712/9839/2896/3459/4067/23405	14
BP	GO:0034605	cellular response to heat	10/650	66/18870	8.11923715326377e-05	0.000757901393758673	0.000534202151972901	22797/3162/3304/51278/3303/3337/4067/3310/5743/3320	10
BP	GO:2000146	negative regulation of cell motility	29/650	388/18870	8.40609317680696e-05	0.000783145790104867	0.000551995510006608	11314/199/56833/7454/10653/84034/972/3162/5734/4035/7124/9839/1545/4286/79890/753/10370/9750/9314/10221/5912/51094/8819/51466/1265/348/397/57175/10672	29
BP	GO:0032271	regulation of protein polymerization	19/650	204/18870	8.55963423821506e-05	0.000795895815132278	0.000560982286998233	3055/5058/822/5580/11151/3059/29108/1955/3071/6622/3304/3303/2885/23406/7114/51466/85464/10094/3320	19
BP	GO:0051235	maintenance of location	27/650	350/18870	8.65770384140538e-05	0.000803448391507853	0.000566305674164423	5788/4481/3553/11151/2512/54209/2495/6279/6280/1535/7124/6348/6622/2760/5777/6653/10577/805/5771/3988/5552/7114/4067/348/3638/9817/57674	27
BP	GO:0060055	angiogenesis involved in wound healing	7/650	32/18870	8.84246031799402e-05	0.000817413482884331	0.000576148883224661	240/7852/7124/10855/5291/2876/7494	7
BP	GO:0072677	eosinophil migration	7/650	32/18870	8.84246031799402e-05	0.000817413482884331	0.000576148883224661	11314/6349/5734/6348/6362/3958/6351	7
BP	GO:0007584	response to nutrient	16/650	155/18870	9.18220386704632e-05	0.000847178190441218	0.000597128354908805	1536/8942/7421/5579/2350/2180/64332/1545/6648/2876/847/3988/317/6772/7494/5743	16
BP	GO:0060760	positive regulation of response to cytokine stimulus	10/650	67/18870	9.25344151400427e-05	0.000852102625903482	0.000600599313060956	7097/146722/54502/972/54209/7805/7852/3304/3303/834	10
BP	GO:0032735	positive regulation of interleukin-12 production	8/650	43/18870	9.47009851342257e-05	0.00087037321597352	0.000613477226485584	64581/388325/7097/6850/3394/7805/3620/3603	8
BP	GO:0002440	production of molecular mediator of immune response	25/650	314/18870	9.52310175625719e-05	0.000872927135584931	0.000615277341069904	942/3606/64581/388325/5788/695/6850/729230/3553/11006/972/7805/10859/29108/7124/25939/64332/604/4615/9516/7133/1604/11213/7494/4683	25
BP	GO:0072676	lymphocyte migration	14/650	124/18870	9.53448716225889e-05	0.000872927135584931	0.000615277341069904	199/1880/3676/729230/6349/11151/81704/29108/6348/3683/6362/9750/6351/58191	14
BP	GO:0010950	positive regulation of endopeptidase activity	16/650	156/18870	9.91215723454898e-05	0.000905766092122579	0.000638423678305091	64581/6850/6279/7805/29108/6280/64115/7124/6622/4155/317/4067/834/1509/5366/5641	16
BP	GO:0034142	toll-like receptor 4 signaling pathway	9/650	55/18870	9.95138011205913e-05	0.0009058794491321	0.00063850357729845	388325/118788/11027/54209/929/4615/23643/4067/4814	9
BP	GO:1902991	regulation of amyloid precursor protein catabolic process	9/650	55/18870	9.95138011205913e-05	0.0009058794491321	0.00063850357729845	7124/54103/6653/3479/3459/4067/348/6093/10313	9
BP	GO:0051607	defense response to virus	26/650	334/18870	0.000100500621890965	0.000913119936037914	0.000643606990114774	6039/7097/200315/5788/3687/10875/51311/3553/54209/10859/29108/7124/25939/1130/4615/115362/6772/834/5366/5495/3312/8673/10010/5359/56915/3320	26
BP	GO:0002720	positive regulation of cytokine production involved in immune response	11/650	81/18870	0.000100935665312674	0.000913701766960363	0.000644017090074236	3606/64581/388325/6850/3553/972/7805/10859/29108/4615/1604	11
BP	GO:0045638	negative regulation of myeloid cell differentiation	12/650	95/18870	0.000101112246869781	0.000913701766960363	0.000644017090074236	11025/9935/11006/10859/714/6348/3635/10221/5771/4067/9646/7107	12
BP	GO:0007596	blood coagulation	20/650	224/18870	0.000101139315084921	0.000913701766960363	0.000644017090074236	5341/2207/7454/6850/84034/2162/5580/60/10855/5777/5329/5291/83706/5912/5265/4067/10461/348/5359/10672	20
BP	GO:0006690	icosanoid metabolic process	14/650	125/18870	0.000104039136317401	0.000938122268873354	0.00066122973116661	7097/6850/6916/240/3553/972/29108/1545/241/2876/301/834/2950/5743	14
BP	GO:0140546	defense response to symbiont	26/650	335/18870	0.000105502381547866	0.000949521433930791	0.000669264362788248	6039/7097/200315/5788/3687/10875/51311/3553/54209/10859/29108/7124/25939/1130/4615/115362/6772/834/5366/5495/3312/8673/10010/5359/56915/3320	26
BP	GO:0051348	negative regulation of transferase activity	20/650	225/18870	0.000107512128618456	0.000964559340924596	0.000679863739360732	11314/5997/5788/3553/5580/11006/29108/1050/6622/6653/5291/10221/4067/348/5770/2950/90007/11213/8660/113791	20
BP	GO:0032688	negative regulation of interferon-beta production	5/650	15/18870	0.000107577687499347	0.000964559340924596	0.000679863739360732	10859/29108/140885/5966/5495	5
BP	GO:0045671	negative regulation of osteoclast differentiation	7/650	33/18870	0.00010892344042368	0.000971149179104582	0.000684508546410689	11025/9935/11006/10859/6348/3635/7107	7
BP	GO:0050858	negative regulation of antigen receptor-mediated signaling pathway	7/650	33/18870	0.00010892344042368	0.000971149179104582	0.000684508546410689	11314/11006/7805/9404/5777/5771/3958	7
BP	GO:1902235	regulation of endoplasmic reticulum stress-induced intrinsic apoptotic signaling pathway	7/650	33/18870	0.00010892344042368	0.000971149179104582	0.000684508546410689	120892/3303/2907/5771/5770/5366/7494	7
BP	GO:0034109	homotypic cell-cell adhesion	12/650	96/18870	0.000112002228437179	0.000996736249338324	0.000702543436033677	5341/6850/84034/5580/60/5777/5329/5291/83706/5912/4067/1824	12
BP	GO:0070227	lymphocyte apoptotic process	11/650	82/18870	0.000113007086430104	0.00100380596326182	0.000707526480560133	695/972/81704/84941/64332/604/3620/3958/3988/4067/8660	11
BP	GO:0031529	ruffle organization	9/650	56/18870	0.000114994493568839	0.00101766926590605	0.000717297944456345	5341/199/1436/29887/23616/391/51466/51225/57175	9
BP	GO:0050832	defense response to fungus	9/650	56/18870	0.000114994493568839	0.00101766926590605	0.000717297944456345	6688/26253/64581/6283/6279/6280/23765/9958/23406	9
BP	GO:0098754	detoxification	16/650	158/18870	0.000115258454531943	0.0010181163483655	0.000717613067787577	6556/6280/241/6648/2876/4493/4495/847/4490/4494/348/2950/4499/4501/4502/5743	16
BP	GO:0042063	gliogenesis	26/650	338/18870	0.000121870243321786	0.0010745306111736	0.00075737631514697	728/1436/1880/7097/729230/1462/3553/54209/6279/7852/6280/4035/7124/712/9839/6348/374/1445/4615/2896/301/3459/4067/23405/7133/79143	26
BP	GO:0050848	regulation of calcium-mediated signaling	11/650	83/18870	0.000126287509360033	0.00111142328348221	0.000783379889096803	5341/64581/6850/683/54209/7124/6348/120892/805/3479/6351	11
BP	GO:0010923	negative regulation of phosphatase activity	6/650	24/18870	0.00012918628294382	0.0011286054389048	0.000795490626031543	3071/7124/3958/6093/23645/4249	6
BP	GO:0032693	negative regulation of interleukin-10 production	6/650	24/18870	0.00012918628294382	0.0011286054389048	0.000795490626031543	7305/695/11006/10859/64115/3620	6
BP	GO:0034114	regulation of heterotypic cell-cell adhesion	6/650	24/18870	0.00012918628294382	0.0011286054389048	0.000795490626031543	3553/960/7124/3557/9314/4155	6
BP	GO:0051043	regulation of membrane protein ectodomain proteolysis	6/650	24/18870	0.00012918628294382	0.0011286054389048	0.000795490626031543	3553/7124/348/7133/6093/5045	6
BP	GO:1905521	regulation of macrophage migration	8/650	45/18870	0.00013249390782397	0.00115243852111843	0.000812289227949302	728/1436/719/56833/729230/54209/6348/1265	8
BP	GO:0002828	regulation of type 2 immune response	7/650	34/18870	0.000133122353278041	0.00115243852111843	0.000812289227949302	942/3606/729230/972/604/3620/301	7
BP	GO:0050901	leukocyte tethering or rolling	7/650	34/18870	0.000133122353278041	0.00115243852111843	0.000812289227949302	5724/3676/6402/6404/729230/7124/6093	7
BP	GO:0071353	cellular response to interleukin-4	7/650	34/18870	0.000133122353278041	0.00115243852111843	0.000812289227949302	146722/11151/3561/4783/5771/7494/9817	7
BP	GO:1902624	positive regulation of neutrophil migration	7/650	34/18870	0.000133122353278041	0.00115243852111843	0.000812289227949302	728/719/972/5880/3071/3576/9750	7
BP	GO:0050817	coagulation	20/650	229/18870	0.000136698439831721	0.00118125282245889	0.000832598811637142	5341/2207/7454/6850/84034/2162/5580/60/10855/5777/5329/5291/83706/5912/5265/4067/10461/348/5359/10672	20
BP	GO:0051017	actin filament bundle assembly	16/650	161/18870	0.000143763045813452	0.00124005375864406	0.000874044291097682	5341/199/3936/5058/7454/80774/5734/64780/9839/7046/221692/8477/7791/51466/6093/57175	16
BP	GO:0006576	biogenic amine metabolic process	12/650	99/18870	0.000150915870021129	0.00129240341113247	0.000910942622786516	3689/8942/6303/4946/6622/3684/3620/27163/3176/217/6817/6611	12
BP	GO:1990868	response to chemokine	12/650	99/18870	0.000150915870021129	0.00129240341113247	0.000910942622786516	1230/729230/6349/54209/81704/7852/3576/6348/6362/9750/6351/4067	12
BP	GO:1990869	cellular response to chemokine	12/650	99/18870	0.000150915870021129	0.00129240341113247	0.000910942622786516	1230/729230/6349/54209/81704/7852/3576/6348/6362/9750/6351/4067	12
BP	GO:2001237	negative regulation of extrinsic apoptotic signaling pathway	12/650	99/18870	0.000150915870021129	0.00129240341113247	0.000910942622786516	3082/3553/3162/7124/3304/7046/3479/3303/2876/3958/2950/4170	12
BP	GO:0002679	respiratory burst involved in defense response	5/650	16/18870	0.000152054692163885	0.00129749710486893	0.000914532881595799	3055/56833/54209/2896/3988	5
BP	GO:0051044	positive regulation of membrane protein ectodomain proteolysis	5/650	16/18870	0.000152054692163885	0.00129749710486893	0.000914532881595799	3553/7124/348/7133/5045	5
BP	GO:0043123	positive regulation of canonical NF-kappaB signal transduction	18/650	196/18870	0.000155738626804714	0.00132655937474729	0.000935017244387698	64581/6283/3553/5579/6275/3123/972/3162/7124/4615/9516/5966/834/6574/23636/330/11214/92140	18
BP	GO:0034103	regulation of tissue remodeling	11/650	85/18870	0.000156867565853062	0.00133312098051032	0.000939642151991603	3606/1436/6850/1471/952/861/10457/1445/3635/6093/7107	11
BP	GO:0006469	negative regulation of protein kinase activity	17/650	179/18870	0.00015706792265132	0.00133312098051032	0.000939642151991603	11314/5997/5788/3553/5580/11006/29108/1050/6622/6653/5291/10221/4067/348/5770/2950/11213	17
BP	GO:0032633	interleukin-4 production	7/650	35/18870	0.00016150365946418	0.00136590860929812	0.000962752311176917	942/2207/6850/84868/3123/1051/9308	7
BP	GO:0032673	regulation of interleukin-4 production	7/650	35/18870	0.00016150365946418	0.00136590860929812	0.000962752311176917	942/2207/6850/84868/3123/1051/9308	7
BP	GO:0007033	vacuole organization	20/650	232/18870	0.000162968849335614	0.0013758609050104	0.000969767125808942	11151/7805/203228/120892/81671/8897/2896/3988/2055/5538/55647/80208/3257/1200/64422/1509/533/25978/8804/10159	20
BP	GO:0043302	positive regulation of leukocyte degranulation	6/650	25/18870	0.000165062868532919	0.00138862413210233	0.000978763208194826	3689/5724/6850/2268/3684/8673	6
BP	GO:0046641	positive regulation of alpha-beta T cell proliferation	6/650	25/18870	0.000165062868532919	0.00138862413210233	0.000978763208194826	3606/5788/6850/729230/10148/1604	6
BP	GO:0044409	entry into host	16/650	163/18870	0.000166018003696515	0.0013942004887894	0.000982693669026446	942/2219/6404/3123/972/7852/4261/3576/3304/1508/3303/290/1604/5045/8673/5359	16
BP	GO:0070527	platelet aggregation	10/650	72/18870	0.000171474683149348	0.0014331798810224	0.00101016805472482	5341/6850/84034/5580/60/5777/5291/83706/5912/4067	10
BP	GO:0071260	cellular response to mechanical stimulus	10/650	72/18870	0.000171474683149348	0.0014331798810224	0.00101016805472482	7100/51311/3553/5734/4214/4615/834/1265/10746/5743	10
BP	GO:0062013	positive regulation of small molecule metabolic process	15/650	147/18870	0.000171560945925323	0.0014331798810224	0.00101016805472482	5724/3553/55022/972/54209/7124/6622/3479/301/5771/7114/348/5366/8660/5743	15
BP	GO:0043087	regulation of GTPase activity	24/650	307/18870	0.000172316069507641	0.00143697141879624	0.00101284049688518	221472/6001/6349/81704/55803/55619/139818/55843/121512/64333/6348/203228/23616/5996/55357/120892/6362/8477/9750/153020/391/6351/10235/7107	24
BP	GO:2000107	negative regulation of leukocyte apoptotic process	9/650	59/18870	0.000174006045260931	0.00144853199981613	0.00102098890155858	972/81704/3059/10859/84941/604/3620/10461/8660	9
BP	GO:0002920	regulation of humoral immune response	8/650	47/18870	0.000181931021794053	0.00150923647644805	0.00106377607983561	11326/5788/3553/54209/7124/5777/1604/922	8
BP	GO:0046633	alpha-beta T cell proliferation	8/650	47/18870	0.000181931021794053	0.00150923647644805	0.00106377607983561	3606/5788/6850/729230/64115/1794/10148/1604	8
BP	GO:0042093	T-helper cell differentiation	10/650	73/18870	0.000192661713344377	0.00159547981363312	0.00112456416743776	942/3606/1880/3122/3123/5734/64218/64332/604/301	10
BP	GO:0048708	astrocyte differentiation	11/650	87/18870	0.0001935172891645	0.00159978764179318	0.00112760051371233	728/3553/54209/6279/6280/4035/7124/712/9839/2896/3459	11
BP	GO:0045920	negative regulation of exocytosis	7/650	36/18870	0.000194587601272513	0.00160307920219325	0.0011299205498853	6688/11314/8832/729230/3071/6622/301	7
BP	GO:0070670	response to interleukin-4	7/650	36/18870	0.000194587601272513	0.00160307920219325	0.0011299205498853	146722/11151/3561/4783/5771/7494/9817	7
BP	GO:0001961	positive regulation of cytokine-mediated signaling pathway	9/650	60/18870	0.000198549338397158	0.00163008665086824	0.00114895658454665	146722/54502/972/54209/7805/7852/3304/3303/834	9
BP	GO:0070228	regulation of lymphocyte apoptotic process	9/650	60/18870	0.000198549338397158	0.00163008665086824	0.00114895658454665	695/972/81704/84941/604/3620/3958/4067/8660	9
BP	GO:0002407	dendritic cell chemotaxis	6/650	26/18870	0.000208376063963217	0.00170197572791874	0.00119962715987476	6688/1880/56833/1230/729230/7852	6
BP	GO:0098581	detection of external biotic stimulus	6/650	26/18870	0.000208376063963217	0.00170197572791874	0.00119962715987476	64581/7097/3123/54209/23643/912	6
BP	GO:1904996	positive regulation of leukocyte adhesion to vascular endothelial cell	6/650	26/18870	0.000208376063963217	0.00170197572791874	0.00119962715987476	3689/5724/3676/240/729230/7124	6
BP	GO:0034134	toll-like receptor 2 signaling pathway	5/650	17/18870	0.000209328605953112	0.00170392056381629	0.00120099796553663	7097/118788/54209/1535/4067	5
BP	GO:0036005	response to macrophage colony-stimulating factor	5/650	17/18870	0.000209328605953112	0.00170392056381629	0.00120099796553663	1436/7097/54209/7124/5771	5
BP	GO:0031295	T cell costimulation	8/650	48/18870	0.000211810928212566	0.00171826212172438	0.00121110652472419	942/10288/10673/11006/1326/5777/1445/4067	8
BP	GO:1902003	regulation of amyloid-beta formation	8/650	48/18870	0.000211810928212566	0.00171826212172438	0.00121110652472419	7124/54103/6653/3479/3459/348/6093/10313	8
BP	GO:0007041	lysosomal transport	14/650	134/18870	0.00021861834143102	0.0017704745137962	0.00124790810924971	7805/5660/4035/203228/120892/6653/1130/3303/2896/3988/25978/8031/3312/22898	14
BP	GO:1905517	macrophage migration	9/650	61/18870	0.000225903472429309	0.00182637214150475	0.0012873072095258	728/1436/719/56833/729230/54209/6348/3958/1265	9
BP	GO:0010934	macrophage cytokine production	7/650	37/18870	0.000232932933253106	0.00187367637709497	0.00132064931003891	972/7805/10859/29108/4615/9516/11213	7
BP	GO:0010935	regulation of macrophage cytokine production	7/650	37/18870	0.000232932933253106	0.00187367637709497	0.00132064931003891	972/7805/10859/29108/4615/9516/11213	7
BP	GO:0044546	NLRP3 inflammasome complex assembly	7/650	37/18870	0.000232932933253106	0.00187367637709497	0.00132064931003891	695/54209/29108/4615/115362/5515/3312	7
BP	GO:0009308	amine metabolic process	13/650	119/18870	0.000233804707999657	0.00187752265514876	0.00132336033555007	3689/8942/9056/6303/4946/6622/3684/3620/27163/3176/217/6817/6611	13
BP	GO:0051453	regulation of intracellular pH	11/650	89/18870	0.000237173241006634	0.00190137203294394	0.0013401704233086	56833/6556/526/120892/2896/5538/55647/533/8804/10159/9114	11
BP	GO:0002294	CD4-positive, alpha-beta T cell differentiation involved in immune response	10/650	75/18870	0.000241676281794939	0.00193422124859372	0.0013633239916161	942/3606/1880/3122/3123/5734/64218/64332/604/301	10
BP	GO:0030336	negative regulation of cell migration	27/650	373/18870	0.000245461170082224	0.0019612224142248	0.00138235559771246	11314/199/56833/84034/972/3162/5734/4035/7124/9839/1545/4286/79890/753/10370/9750/9314/10221/5912/51094/8819/51466/1265/348/397/57175/10672	27
BP	GO:0031666	positive regulation of lipopolysaccharide-mediated signaling pathway	4/650	10/18870	0.000248164695483826	0.00197290932909642	0.00139059304802691	9450/388325/929/23643	4
BP	GO:0060368	regulation of Fc receptor mediated stimulatory signaling pathway	4/650	10/18870	0.000248164695483826	0.00197290932909642	0.00139059304802691	5788/1445/4067/5359	4
BP	GO:1903980	positive regulation of microglial cell activation	4/650	10/18870	0.000248164695483826	0.00197290932909642	0.00139059304802691	54209/1075/6348/120892	4
BP	GO:0030833	regulation of actin filament polymerization	14/650	136/18870	0.00025532423937274	0.00202645028587017	0.00142833106323939	3055/822/5580/11151/3059/29108/1955/3071/2885/23406/7114/51466/85464/10094	14
BP	GO:0150146	cell junction disassembly	6/650	27/18870	0.00026016924324377	0.00206147390410761	0.0014530172458832	54209/714/712/3684/713/7046	6
BP	GO:0002287	alpha-beta T cell activation involved in immune response	10/650	76/18870	0.000269854457683771	0.00213113536945627	0.001502117702757	942/3606/1880/3122/3123/5734/64218/64332/604/301	10
BP	GO:0002293	alpha-beta T cell differentiation involved in immune response	10/650	76/18870	0.000269854457683771	0.00213113536945627	0.001502117702757	942/3606/1880/3122/3123/5734/64218/64332/604/301	10
BP	GO:0010466	negative regulation of peptidase activity	14/650	137/18870	0.000275581724928483	0.00217276831059317	0.00153146242613584	3082/1475/1471/960/4035/7124/6622/5329/6653/2876/9314/5265/1992/8530	14
BP	GO:0045429	positive regulation of nitric oxide biosynthetic process	7/650	38/18870	0.000277137356139662	0.00217425195524044	0.00153250816397175	64581/3553/7124/6648/9314/5743/3320	7
BP	GO:0046466	membrane lipid catabolic process	7/650	38/18870	0.000277137356139662	0.00217425195524044	0.00153250816397175	5580/2760/1545/427/2517/4668/5538	7
BP	GO:0071404	cellular response to low-density lipoprotein particle stimulus	7/650	38/18870	0.000277137356139662	0.00217425195524044	0.00153250816397175	3689/2207/6850/54209/968/4615/10628	7
BP	GO:0032604	granulocyte macrophage colony-stimulating factor production	5/650	18/18870	0.000281662893410577	0.00220251147798107	0.00155242671536391	3606/6850/8832/11027/3553	5
BP	GO:0032645	regulation of granulocyte macrophage colony-stimulating factor production	5/650	18/18870	0.000281662893410577	0.00220251147798107	0.00155242671536391	3606/6850/8832/11027/3553	5
BP	GO:0044000	movement in host	17/650	188/18870	0.000282475147869126	0.00220524788107321	0.00155435545231112	942/2219/6404/3123/972/7852/4261/3576/3304/1508/3303/290/1604/25978/5045/8673/5359	17
BP	GO:0001914	regulation of T cell mediated cytotoxicity	8/650	50/18870	0.000283674005533737	0.00220738173963446	0.00155585948943892	5788/3122/3123/10859/3071/911/912/8417	8
BP	GO:0031294	lymphocyte costimulation	8/650	50/18870	0.000283674005533737	0.00220738173963446	0.00155585948943892	942/10288/10673/11006/1326/5777/1445/4067	8
BP	GO:0002675	positive regulation of acute inflammatory response	6/650	28/18870	0.000321561151216885	0.00249405966065779	0.00175792266493236	2209/695/3553/7124/241/5743	6
BP	GO:0035308	negative regulation of protein dephosphorylation	6/650	28/18870	0.000321561151216885	0.00249405966065779	0.00175792266493236	3071/7124/3958/6093/23645/4249	6
BP	GO:0045581	negative regulation of T cell differentiation	8/650	51/18870	0.000326436874733519	0.00252776605921897	0.001781680413361	10875/11006/972/861/604/301/5771/8651	8
BP	GO:0140632	canonical inflammasome complex assembly	7/650	39/18870	0.000327837795251904	0.00253039851675013	0.00178353588491668	695/54209/29108/4615/115362/5515/3312	7
BP	GO:1904407	positive regulation of nitric oxide metabolic process	7/650	39/18870	0.000327837795251904	0.00253039851675013	0.00178353588491668	64581/3553/7124/6648/9314/5743/3320	7
BP	GO:0046718	viral entry into host cell	15/650	156/18870	0.000329067277820881	0.00253578500033215	0.001787332514854	942/2219/6404/3123/972/7852/4261/3304/1508/3303/290/1604/5045/8673/5359	15
BP	GO:0042509	regulation of tyrosine phosphorylation of STAT protein	10/650	78/18870	0.000334499909861882	0.0025693471337217	0.00181098857886067	3606/1436/2322/3059/7124/3479/5771/4067/5515/8651	10
BP	GO:0046209	nitric oxide metabolic process	10/650	78/18870	0.000334499909861882	0.0025693471337217	0.00181098857886067	64581/7097/3553/7124/140885/1545/6648/9314/5743/3320	10
BP	GO:1903076	regulation of protein localization to plasma membrane	12/650	108/18870	0.000343866937379545	0.00263705030755696	0.00185870874596423	55022/54209/4035/7124/60/1445/391/3958/23433/51225/8417/8673	12
BP	GO:0030641	regulation of cellular pH	11/650	93/18870	0.000349757149145299	0.00267362436125493	0.00188448774353928	56833/6556/526/120892/2896/5538/55647/533/8804/10159/9114	11
BP	GO:0039531	regulation of viral-induced cytoplasmic pattern recognition receptor signaling pathway	11/650	93/18870	0.000349757149145299	0.00267362436125493	0.00188448774353928	695/54209/3304/4615/115362/3303/9958/55577/5515/330/3312	11
BP	GO:0045453	bone resorption	9/650	65/18870	0.000368544518169939	0.00280823858094346	0.00197936975119352	1436/29887/6850/952/5880/1445/3635/1200/7107	9
BP	GO:2000117	negative regulation of cysteine-type endopeptidase activity	9/650	65/18870	0.000368544518169939	0.00280823858094346	0.00197936975119352	3082/1471/960/7124/6622/5329/2876/9314/8530	9
BP	GO:2001057	reactive nitrogen species metabolic process	10/650	79/18870	0.000371375236102998	0.00281265084938619	0.00198247971156118	64581/7097/3553/7124/140885/1545/6648/9314/5743/3320	10
BP	GO:0002544	chronic inflammatory response	5/650	19/18870	0.00037148218765478	0.00281265084938619	0.00198247971156118	6279/6280/7124/64332/3620	5
BP	GO:0032516	positive regulation of phosphoprotein phosphatase activity	5/650	19/18870	0.00037148218765478	0.00281265084938619	0.00198247971156118	11314/5788/945/805/23645	5
BP	GO:0032695	negative regulation of interleukin-12 production	5/650	19/18870	0.00037148218765478	0.00281265084938619	0.00198247971156118	353514/51311/409/10859/11213	5
BP	GO:0033002	muscle cell proliferation	20/650	247/18870	0.00037246038594795	0.00281558802055741	0.00198454995865836	3606/199/3082/5724/3162/861/7124/2353/7046/3479/4615/6648/10370/10221/6772/348/3516/5743/3725/10672	20
BP	GO:0032692	negative regulation of interleukin-1 production	8/650	52/18870	0.000374312008599276	0.00282510803958631	0.00199126008571967	7850/945/409/11006/54209/3479/1992/2950	8
BP	GO:0002604	regulation of dendritic cell antigen processing and presentation	4/650	11/18870	0.000379364062035078	0.00284523046526309	0.00200544325412122	6556/10875/972/968	4
BP	GO:0002887	negative regulation of myeloid leukocyte mediated immunity	4/650	11/18870	0.000379364062035078	0.00284523046526309	0.00200544325412122	6688/11314/8832/729230	4
BP	GO:0046643	regulation of gamma-delta T cell activation	4/650	11/18870	0.000379364062035078	0.00284523046526309	0.00200544325412122	5788/6850/10859/3071	4
BP	GO:2000644	regulation of receptor catabolic process	4/650	11/18870	0.000379364062035078	0.00284523046526309	0.00200544325412122	7805/348/5770/5045	4
BP	GO:0009595	detection of biotic stimulus	7/650	40/18870	0.000385710522647518	0.00288828758717215	0.00203579180258807	64581/7097/5058/3123/54209/23643/912	7
BP	GO:0001773	myeloid dendritic cell activation	6/650	29/18870	0.00039374465974375	0.00294382762849167	0.00207493886028962	6688/84868/29108/1794/55509/3516	6
BP	GO:0014812	muscle cell migration	12/650	110/18870	0.000407532152636364	0.00304214142108835	0.00214423473440499	199/4035/1545/6653/3479/10221/301/51177/80005/6093/57175/10672	12
BP	GO:0043124	negative regulation of canonical NF-kappaB signal transduction	8/650	53/18870	0.000427746992271513	0.00318805180177362	0.00224707877190002	409/11006/54209/29108/6772/2950/5495/10010	8
BP	GO:0043280	positive regulation of cysteine-type endopeptidase activity involved in apoptotic process	12/650	111/18870	0.000442924600590971	0.00329602237881269	0.00232318117134012	64581/6850/6279/7805/29108/6280/7124/6622/317/834/1509/5366	12
BP	GO:1904994	regulation of leukocyte adhesion to vascular endothelial cell	7/650	41/18870	0.000451471123262559	0.00335438825227789	0.00236431999950912	3689/5724/3676/240/729230/7124/9314	7
BP	GO:0002507	tolerance induction	6/650	30/18870	0.000477985092477409	0.00350013682888041	0.00246704999038818	10288/84868/11006/3620/4067/11213	6
BP	GO:0010575	positive regulation of vascular endothelial growth factor production	6/650	30/18870	0.000477985092477409	0.00350013682888041	0.00246704999038818	728/719/3553/10855/1545/5743	6
BP	GO:0035751	regulation of lysosomal lumen pH	6/650	30/18870	0.000477985092477409	0.00350013682888041	0.00246704999038818	120892/2896/5538/533/8804/10159	6
BP	GO:0043032	positive regulation of macrophage activation	6/650	30/18870	0.000477985092477409	0.00350013682888041	0.00246704999038818	84868/54209/1075/1050/6348/120892	6
BP	GO:0090382	phagosome maturation	6/650	30/18870	0.000477985092477409	0.00350013682888041	0.00246704999038818	56833/11151/11031/55647/80208/10981	6
BP	GO:0031623	receptor internalization	13/650	128/18870	0.000478202655864054	0.00350013682888041	0.00246704999038818	3689/2207/6850/409/11006/10859/4035/3576/6622/79890/2885/11031/6386	13
BP	GO:0002643	regulation of tolerance induction	5/650	20/18870	0.000481360536634286	0.00350013682888041	0.00246704999038818	10288/84868/11006/3620/11213	5
BP	GO:0002755	MyD88-dependent toll-like receptor signaling pathway	5/650	20/18870	0.000481360536634286	0.00350013682888041	0.00246704999038818	11314/695/146722/4615/11213	5
BP	GO:0042953	lipoprotein transport	5/650	20/18870	0.000481360536634286	0.00350013682888041	0.00246704999038818	4481/5579/4035/81671/9094	5
BP	GO:0051767	nitric-oxide synthase biosynthetic process	5/650	20/18870	0.000481360536634286	0.00350013682888041	0.00246704999038818	7097/120892/6772/2950/10135	5
BP	GO:0051769	regulation of nitric-oxide synthase biosynthetic process	5/650	20/18870	0.000481360536634286	0.00350013682888041	0.00246704999038818	7097/120892/6772/2950/10135	5
BP	GO:0072567	chemokine (C-X-C motif) ligand 2 production	5/650	20/18870	0.000481360536634286	0.00350013682888041	0.00246704999038818	972/7124/4615/9314/4155	5
BP	GO:1902236	negative regulation of endoplasmic reticulum stress-induced intrinsic apoptotic signaling pathway	5/650	20/18870	0.000481360536634286	0.00350013682888041	0.00246704999038818	120892/3303/2907/5770/7494	5
BP	GO:2000341	regulation of chemokine (C-X-C motif) ligand 2 production	5/650	20/18870	0.000481360536634286	0.00350013682888041	0.00246704999038818	972/7124/4615/9314/4155	5
BP	GO:0032535	regulation of cellular component size	26/650	370/18870	0.000498894461907476	0.00362211047686249	0.0025530223685532	3055/5341/57698/7454/822/5580/11151/3059/29108/64218/1955/3071/23616/79890/2885/23406/2055/56996/7114/51466/348/85464/10094/282991/23645/3320	26
BP	GO:0007260	tyrosine phosphorylation of STAT protein	10/650	82/18870	0.000502870502066822	0.00364542901954216	0.00256945830043422	3606/1436/2322/3059/7124/3479/5771/4067/5515/8651	10
BP	GO:0002708	positive regulation of lymphocyte mediated immunity	13/650	129/18870	0.000515424991592076	0.00372511698468819	0.0026256258742346	2209/3606/5788/695/3553/3122/3123/54209/7124/911/912/1604/8417	13
BP	GO:2001056	positive regulation of cysteine-type endopeptidase activity	13/650	129/18870	0.000515424991592076	0.00372511698468819	0.0026256258742346	64581/6850/6279/7805/29108/6280/7124/6622/317/834/1509/5366/5641	13
BP	GO:0031667	response to nutrient levels	32/650	495/18870	0.000516474688472658	0.00372705637521117	0.00262699284175758	1536/7351/8942/7421/5579/2350/968/2752/2180/7124/9839/2353/64332/120892/1545/6653/6648/2876/8897/2203/847/3988/317/6772/348/1824/5366/80315/3312/7494/5743/467	32
BP	GO:0042987	amyloid precursor protein catabolic process	9/650	68/18870	0.000518486380535849	0.0037359215032568	0.00263324137292336	7124/54103/6653/3479/3459/4067/348/6093/10313	9
BP	GO:0016052	carbohydrate catabolic process	15/650	163/18870	0.000525749279693347	0.00375975421990011	0.00265003971717112	7351/2710/2760/8870/5836/3479/4668/2203/51341/4126/5226/3988/83440/5315/5515	15
BP	GO:0035307	positive regulation of protein dephosphorylation	7/650	42/18870	0.000525874306185845	0.00375975421990011	0.00265003971717112	10288/11314/5788/945/5580/805/23645	7
BP	GO:0042092	type 2 immune response	7/650	42/18870	0.000525874306185845	0.00375975421990011	0.00265003971717112	942/3606/729230/972/604/3620/301	7
BP	GO:0050850	positive regulation of calcium-mediated signaling	7/650	42/18870	0.000525874306185845	0.00375975421990011	0.00265003971717112	64581/6850/54209/7124/6348/3479/6351	7
BP	GO:0141084	inflammasome-mediated signaling pathway	7/650	42/18870	0.000525874306185845	0.00375975421990011	0.00265003971717112	695/54209/29108/4615/115362/5515/3312	7
BP	GO:0045861	negative regulation of proteolysis	19/650	235/18870	0.000526523232472384	0.00375975421990011	0.00265003971717112	3082/1475/7850/1471/960/1522/4035/7124/6622/120892/5329/6653/2876/9314/5265/1992/2055/6093/8530	19
BP	GO:0097305	response to alcohol	20/650	254/18870	0.000532785637067533	0.00379878548402411	0.00267755066445394	1536/5997/5788/6916/5579/6279/5734/7124/6348/2353/7046/1545/929/5732/4615/6648/2203/847/3988/23514	20
BP	GO:0002455	humoral immune response mediated by circulating immunoglobulin	8/650	55/18870	0.000553204188057933	0.00390043507906919	0.00274919775847887	5788/54209/7124/714/712/713/5777/1604	8
BP	GO:0002645	positive regulation of tolerance induction	4/650	12/18870	0.000553583762794516	0.00390043507906919	0.00274919775847887	10288/11006/3620/11213	4
BP	GO:0043380	regulation of memory T cell differentiation	4/650	12/18870	0.000553583762794516	0.00390043507906919	0.00274919775847887	10875/3122/3123/604	4
BP	GO:0045628	regulation of T-helper 2 cell differentiation	4/650	12/18870	0.000553583762794516	0.00390043507906919	0.00274919775847887	942/3606/604/301	4
BP	GO:0048012	hepatocyte growth factor receptor signaling pathway	4/650	12/18870	0.000553583762794516	0.00390043507906919	0.00274919775847887	3082/5058/5771/5770	4
BP	GO:0051238	sequestering of metal ion	4/650	12/18870	0.000553583762794516	0.00390043507906919	0.00274919775847887	2512/2495/6279/6280	4
BP	GO:0090084	negative regulation of inclusion body assembly	4/650	12/18870	0.000553583762794516	0.00390043507906919	0.00274919775847887	3304/6653/3303/3337	4
BP	GO:0106014	regulation of inflammatory response to wounding	4/650	12/18870	0.000553583762794516	0.00390043507906919	0.00274919775847887	89790/240/5777/2896	4
BP	GO:0001562	response to protozoan	6/650	31/18870	0.000575618144325923	0.00402746243040715	0.00283873220847853	64581/6556/3394/8870/1130/4615	6
BP	GO:0002825	regulation of T-helper 1 type immune response	6/650	31/18870	0.000575618144325923	0.00402746243040715	0.00283873220847853	3606/6556/84868/729230/3553/301	6
BP	GO:1900017	positive regulation of cytokine production involved in inflammatory response	6/650	31/18870	0.000575618144325923	0.00402746243040715	0.00283873220847853	64581/63940/7124/4615/23765/115362	6
BP	GO:0001912	positive regulation of leukocyte mediated cytotoxicity	9/650	69/18870	0.000578367246295366	0.00402746243040715	0.00283873220847853	6688/5788/7305/3122/3123/3684/911/912/8417	9
BP	GO:0002711	positive regulation of T cell mediated immunity	9/650	69/18870	0.000578367246295366	0.00402746243040715	0.00283873220847853	3606/5788/3553/3122/3123/911/912/1604/8417	9
BP	GO:0050918	positive chemotaxis	9/650	69/18870	0.000578367246295366	0.00402746243040715	0.00283873220847853	2358/3082/11151/6275/3576/10457/6348/3958/3603	9
BP	GO:1901224	positive regulation of non-canonical NF-kappaB signal transduction	9/650	69/18870	0.000578367246295366	0.00402746243040715	0.00283873220847853	942/3606/7097/84868/3553/54209/7805/29108/7124	9
BP	GO:2000401	regulation of lymphocyte migration	9/650	69/18870	0.000578367246295366	0.00402746243040715	0.00283873220847853	199/3676/729230/11151/81704/29108/6348/9750/6351	9
BP	GO:0045622	regulation of T-helper cell differentiation	7/650	43/18870	0.000609713563056994	0.00422629412387355	0.00297887750891584	942/3606/3122/3123/64332/604/301	7
BP	GO:1904646	cellular response to amyloid-beta	7/650	43/18870	0.000609713563056994	0.00422629412387355	0.00297887750891584	2358/3676/54209/4035/7124/3479/5641	7
BP	GO:0001780	neutrophil homeostasis	5/650	21/18870	0.000614008768940119	0.00422629412387355	0.00297887750891584	695/729230/5291/301/10461	5
BP	GO:0010288	response to lead ion	5/650	21/18870	0.000614008768940119	0.00422629412387355	0.00297887750891584	7351/847/5515/5743/5359	5
BP	GO:0034104	negative regulation of tissue remodeling	5/650	21/18870	0.000614008768940119	0.00422629412387355	0.00297887750891584	1471/952/1445/3635/7107	5
BP	GO:0044872	lipoprotein localization	5/650	21/18870	0.000614008768940119	0.00422629412387355	0.00297887750891584	4481/5579/4035/81671/9094	5
BP	GO:0071605	monocyte chemotactic protein-1 production	5/650	21/18870	0.000614008768940119	0.00422629412387355	0.00297887750891584	64581/6850/8832/3553/2950	5
BP	GO:0071637	regulation of monocyte chemotactic protein-1 production	5/650	21/18870	0.000614008768940119	0.00422629412387355	0.00297887750891584	64581/6850/8832/3553/2950	5
BP	GO:0034205	amyloid-beta formation	8/650	56/18870	0.000626239137139451	0.00429189753470572	0.00302511767093679	7124/54103/6653/3479/3459/348/6093/10313	8
BP	GO:0061097	regulation of protein tyrosine kinase activity	8/650	56/18870	0.000626239137139451	0.00429189753470572	0.00302511767093679	2209/1436/353514/5788/11006/5912/5770/9094	8
BP	GO:0070542	response to fatty acid	8/650	56/18870	0.000626239137139451	0.00429189753470572	0.00302511767093679	7351/7097/5724/6916/55022/2180/847/5743	8
BP	GO:0062012	regulation of small molecule metabolic process	24/650	337/18870	0.000670584834771192	0.00458922476593771	0.00323468694745781	5341/5724/3553/55022/9056/972/54209/7124/6622/8870/3479/2203/51341/301/5771/51094/7114/348/5366/90007/5515/8660/3638/5743	24
BP	GO:0051085	chaperone cofactor-dependent protein refolding	6/650	32/18870	0.00068804742305192	0.00469525923885215	0.00330942469577266	972/3304/3303/3337/3310/3312	6
BP	GO:0070498	interleukin-1-mediated signaling pathway	6/650	32/18870	0.00068804742305192	0.00469525923885215	0.00330942469577266	7850/3553/3557/4615/11213/7444	6
BP	GO:0032691	negative regulation of interleukin-1 beta production	7/650	44/18870	0.00070382067635838	0.00477912545480391	0.00336853728404363	945/409/11006/54209/3479/1992/2950	7
BP	GO:0046640	regulation of alpha-beta T cell proliferation	7/650	44/18870	0.00070382067635838	0.00477912545480391	0.00336853728404363	3606/5788/6850/729230/64115/10148/1604	7
BP	GO:1903573	negative regulation of response to endoplasmic reticulum stress	7/650	44/18870	0.00070382067635838	0.00477912545480391	0.00336853728404363	240/120892/3303/2907/5770/23645/7494	7
BP	GO:0001894	tissue homeostasis	21/650	279/18870	0.000705346817648208	0.00477912545480391	0.00336853728404363	1436/29887/4069/6850/729230/11151/952/3587/5880/9839/64332/60/1445/3635/3988/4155/2055/1200/7107/5743/128338	21
BP	GO:0060249	anatomical structure homeostasis	21/650	279/18870	0.000705346817648208	0.00477912545480391	0.00336853728404363	1436/29887/4069/6850/729230/11151/952/3587/5880/9839/64332/60/1445/3635/3988/4155/2055/1200/7107/5743/128338	21
BP	GO:0008625	extrinsic apoptotic signaling pathway via death domain receptors	10/650	86/18870	0.000736130977675456	0.00497357615228318	0.00350559466631192	6688/3082/3162/7124/2876/3958/6789/5366/282991/467	10
BP	GO:0033273	response to vitamin	10/650	86/18870	0.000736130977675456	0.00497357615228318	0.00350559466631192	8942/7421/5579/2350/64332/6648/2876/847/3988/5743	10
BP	GO:0007034	vacuolar transport	15/650	169/18870	0.000766974452204845	0.00517463668602138	0.00364731095115354	7805/5660/4035/203228/120892/6653/1130/3303/2896/3988/25978/8031/3312/9114/22898	15
BP	GO:0050830	defense response to Gram-positive bacterium	12/650	118/18870	0.00077077104936056	0.00517527879921508	0.00364776354070241	219972/6039/3606/728/7097/4069/2268/84868/3553/29108/7124/4615	12
BP	GO:0007042	lysosomal lumen acidification	5/650	22/18870	0.000772261186259189	0.00517527879921508	0.00364776354070241	2896/5538/533/8804/10159	5
BP	GO:0030449	regulation of complement activation	5/650	22/18870	0.000772261186259189	0.00517527879921508	0.00364776354070241	11326/3553/54209/1604/922	5
BP	GO:0002357	defense response to tumor cell	4/650	13/18870	0.000777919266045537	0.00517527879921508	0.00364776354070241	6688/7805/9314/51225	4
BP	GO:0031392	regulation of prostaglandin biosynthetic process	4/650	13/18870	0.000777919266045537	0.00517527879921508	0.00364776354070241	3553/972/301/5743	4
BP	GO:0032494	response to peptidoglycan	4/650	13/18870	0.000777919266045537	0.00517527879921508	0.00364776354070241	728/54209/4615/11213	4
BP	GO:0033004	negative regulation of mast cell activation	4/650	13/18870	0.000777919266045537	0.00517527879921508	0.00364776354070241	11314/146722/8832/5777	4
BP	GO:0035589	G protein-coupled purinergic nucleotide receptor signaling pathway	4/650	13/18870	0.000777919266045537	0.00517527879921508	0.00364776354070241	53829/5724/9934/2857	4
BP	GO:0036006	cellular response to macrophage colony-stimulating factor stimulus	4/650	13/18870	0.000777919266045537	0.00517527879921508	0.00364776354070241	1436/7097/54209/5771	4
BP	GO:0043379	memory T cell differentiation	4/650	13/18870	0.000777919266045537	0.00517527879921508	0.00364776354070241	10875/3122/3123/604	4
BP	GO:0019058	viral life cycle	23/650	321/18870	0.000792524959628245	0.00526510314404837	0.00371107567959627	942/2219/200315/6404/3123/972/7852/4261/7124/3576/26986/3304/1508/3303/290/348/1604/25978/3312/5045/8673/5359/1656	23
BP	GO:0002707	negative regulation of lymphocyte mediated immunity	8/650	58/18870	0.000795630160749188	0.00527104981496337	0.00371526715414168	5788/84868/409/11006/10859/3071/604/5777	8
BP	GO:0045428	regulation of nitric oxide biosynthetic process	8/650	58/18870	0.000795630160749188	0.00527104981496337	0.00371526715414168	64581/3553/7124/140885/6648/9314/5743/3320	8
BP	GO:0002347	response to tumor cell	7/650	45/18870	0.000809065081088405	0.00532309025764372	0.00375194754119255	6688/84868/3123/7805/9314/51225/10628	7
BP	GO:0031641	regulation of myelination	7/650	45/18870	0.000809065081088405	0.00532309025764372	0.00375194754119255	3687/1890/1075/7124/23405/7133/8530	7
BP	GO:0032480	negative regulation of type I interferon production	7/650	45/18870	0.000809065081088405	0.00532309025764372	0.00375194754119255	7305/84868/10859/29108/140885/5966/5495	7
BP	GO:0050856	regulation of T cell receptor signaling pathway	7/650	45/18870	0.000809065081088405	0.00532309025764372	0.00375194754119255	11314/11006/7805/5777/5771/3958/3988	7
BP	GO:0090199	regulation of release of cytochrome c from mitochondria	7/650	45/18870	0.000809065081088405	0.00532309025764372	0.00375194754119255	3082/29108/5329/3479/2876/5366/10105	7
BP	GO:0043618	regulation of transcription from RNA polymerase II promoter in response to stress	6/650	33/18870	0.000816741641413749	0.00535881379579585	0.00377712705809819	3162/1051/10370/3516/467/3725	6
BP	GO:0045648	positive regulation of erythrocyte differentiation	6/650	33/18870	0.000816741641413749	0.00535881379579585	0.00377712705809819	3071/3304/3303/3635/6772/91	6
BP	GO:0019216	regulation of lipid metabolic process	24/650	342/18870	0.000823776420369346	0.0053975460510464	0.00380442725080927	2268/3553/5580/972/54209/2322/5660/7124/6622/6653/10577/427/8897/114294/301/51094/348/79143/1389/8660/3638/113791/5743/57674	24
BP	GO:0051091	positive regulation of DNA-binding transcription factor activity	19/650	244/18870	0.000830800503236965	0.00543610205821718	0.0038316032161416	3606/64581/7097/695/150372/6283/3553/5579/6279/3059/29108/6280/7124/3304/4615/3303/51341/11213/92140	19
BP	GO:0006885	regulation of pH	11/650	103/18870	0.000839882855013017	0.0054804941428346	0.00386289270489103	56833/6556/526/120892/2896/5538/55647/533/8804/10159/9114	11
BP	GO:0009408	response to heat	11/650	103/18870	0.000839882855013017	0.0054804941428346	0.00386289270489103	22797/3162/3304/51278/3479/3303/3337/4067/3310/5743/3320	11
BP	GO:0006809	nitric oxide biosynthetic process	9/650	73/18870	0.000877202036797333	0.00570839524628005	0.00402352740077645	64581/3553/7124/140885/1545/6648/9314/5743/3320	9
BP	GO:0043112	receptor metabolic process	9/650	73/18870	0.000877202036797333	0.00570839524628005	0.00402352740077645	7805/6622/6653/5771/348/5770/1509/5641/5045	9
BP	GO:0043542	endothelial cell migration	21/650	284/18870	0.00088542457802718	0.00575405345666165	0.00405570931051028	6283/3162/64218/6280/2752/7124/9839/23616/9404/7046/1545/5291/2876/2896/9314/301/7114/348/5641/5743/57175	21
BP	GO:0031638	zymogen activation	8/650	59/18870	0.000893139825923816	0.0057805657661555	0.00407439634935467	64115/861/1522/5329/1512/5641/5045/922	8
BP	GO:0032608	interferon-beta production	8/650	59/18870	0.000893139825923816	0.0057805657661555	0.00407439634935467	7097/51311/10859/29108/140885/5966/5495/3320	8
BP	GO:0032648	regulation of interferon-beta production	8/650	59/18870	0.000893139825923816	0.0057805657661555	0.00407439634935467	7097/51311/10859/29108/140885/5966/5495/3320	8
BP	GO:1904375	regulation of protein localization to cell periphery	13/650	137/18870	0.000911427183808437	0.00589093179778624	0.0041521871702812	55022/54209/4035/7124/6622/60/1445/391/3958/23433/51225/8417/8673	13
BP	GO:0050878	regulation of body fluid levels	25/650	365/18870	0.000916129329943138	0.00591331110125679	0.00416796108516257	5341/2207/7454/6850/84034/2162/7421/5580/25946/1535/60/10855/5777/5329/5291/83706/5912/5265/4067/10461/348/7494/8673/5359/10672	25
BP	GO:0002223	stimulatory C-type lectin receptor signaling pathway	5/650	23/18870	0.000959061767971658	0.00614882343175377	0.00433396050778364	64581/5058/7305/6850/4067	5
BP	GO:0050855	regulation of B cell receptor signaling pathway	5/650	23/18870	0.000959061767971658	0.00614882343175377	0.00433396050778364	11314/150372/5579/9404/4067	5
BP	GO:0061042	vascular wound healing	5/650	23/18870	0.000959061767971658	0.00614882343175377	0.00433396050778364	240/7852/7124/10855/7494	5
BP	GO:1990840	response to lectin	5/650	23/18870	0.000959061767971658	0.00614882343175377	0.00433396050778364	64581/5058/7305/6850/4067	5
BP	GO:1990858	cellular response to lectin	5/650	23/18870	0.000959061767971658	0.00614882343175377	0.00433396050778364	64581/5058/7305/6850/4067	5
BP	GO:0001782	B cell homeostasis	6/650	34/18870	0.000963231488871401	0.00615075529038364	0.00433532216649793	10673/972/55619/139818/3071/4067	6
BP	GO:0051450	myoblast proliferation	6/650	34/18870	0.000963231488871401	0.00615075529038364	0.00433532216649793	3082/2268/2353/3479/2876/378938	6
BP	GO:1900225	regulation of NLRP3 inflammasome complex assembly	6/650	34/18870	0.000963231488871401	0.00615075529038364	0.00433532216649793	695/54209/4615/115362/5515/3312	6
BP	GO:1903034	regulation of response to wounding	15/650	173/18870	0.000975321959165801	0.00621963334922577	0.00438387044409734	64581/89790/84034/240/5580/7852/7124/10855/5777/5329/2896/9314/301/348/7494	15
BP	GO:0010803	regulation of tumor necrosis factor-mediated signaling pathway	8/650	60/18870	0.000999999900927918	0.00634602673114966	0.0044729580446413	6850/7805/29108/3304/3303/5771/834/2950	8
BP	GO:0045620	negative regulation of lymphocyte differentiation	8/650	60/18870	0.000999999900927918	0.00634602673114966	0.0044729580446413	10875/11006/972/861/604/301/5771/8651	8
BP	GO:0080164	regulation of nitric oxide metabolic process	8/650	60/18870	0.000999999900927918	0.00634602673114966	0.0044729580446413	64581/3553/7124/140885/6648/9314/5743/3320	8
BP	GO:0045732	positive regulation of protein catabolic process	17/650	210/18870	0.00100046375300305	0.00634602673114966	0.0044729580446413	3553/54209/1050/4035/7124/4946/8870/120892/3304/6653/3303/10221/348/7133/5045/9817/3320	17
BP	GO:0002312	B cell activation involved in immune response	10/650	90/18870	0.00105199523734669	0.00664142329485983	0.00468116650199322	6688/1880/5788/3394/55619/139818/64332/604/7494/4683	10
BP	GO:0051701	biological process involved in interaction with host	17/650	211/18870	0.00105426031953423	0.00664142329485983	0.00468116650199322	942/2219/6404/3123/972/7852/4261/3576/3304/1508/3303/290/1604/25978/5045/8673/5359	17
BP	GO:0046636	negative regulation of alpha-beta T cell activation	7/650	47/18870	0.00105662694483553	0.00664142329485983	0.00468116650199322	11314/10859/64115/861/604/301/8651	7
BP	GO:0045059	positive thymic T cell selection	4/650	14/18870	0.00105956459693676	0.00664142329485983	0.00468116650199322	5788/972/1794/5771	4
BP	GO:0061043	regulation of vascular wound healing	4/650	14/18870	0.00105956459693676	0.00664142329485983	0.00468116650199322	240/7852/7124/7494	4
BP	GO:0090715	immunological memory formation process	4/650	14/18870	0.00105956459693676	0.00664142329485983	0.00468116650199322	10875/3122/3123/604	4
BP	GO:0140052	cellular response to oxidised low-density lipoprotein particle stimulus	4/650	14/18870	0.00105956459693676	0.00664142329485983	0.00468116650199322	54209/968/4615/10628	4
BP	GO:1900426	positive regulation of defense response to bacterium	4/650	14/18870	0.00105956459693676	0.00664142329485983	0.00468116650199322	84034/84868/1535/2896	4
BP	GO:1903265	positive regulation of tumor necrosis factor-mediated signaling pathway	4/650	14/18870	0.00105956459693676	0.00664142329485983	0.00468116650199322	7805/3304/3303/834	4
BP	GO:0006641	triglyceride metabolic process	11/650	106/18870	0.00106707115058502	0.00667969735996136	0.00470814374218616	55911/2710/2180/84803/6653/2876/847/3988/348/79143/3638	11
BP	GO:0016049	cell growth	31/650	497/18870	0.00112311754081665	0.00702132459986292	0.00494893760828913	5997/57698/3676/6279/952/7852/55840/64218/6280/203228/3304/7046/604/3479/3303/2203/214/734/64061/51094/5538/80208/348/91/58191/694/10235/5515/6386/10591/3320	31
BP	GO:0035305	negative regulation of dephosphorylation	6/650	35/18870	0.00112910621219703	0.00703111831877266	0.00495584065103385	3071/7124/3958/6093/23645/4249	6
BP	GO:0061081	positive regulation of myeloid leukocyte cytokine production involved in immune response	6/650	35/18870	0.00112910621219703	0.00703111831877266	0.00495584065103385	6850/972/7805/10859/29108/4615	6
BP	GO:2000406	positive regulation of T cell migration	6/650	35/18870	0.00112910621219703	0.00703111831877266	0.00495584065103385	199/3676/729230/11151/81704/29108	6
BP	GO:0045824	negative regulation of innate immune response	10/650	91/18870	0.00114620793409388	0.00711902584066118	0.0050178017290239	11326/56833/84868/409/10859/25939/2896/9958/5771/11213	10
BP	GO:0070098	chemokine-mediated signaling pathway	10/650	91/18870	0.00114620793409388	0.00711902584066118	0.0050178017290239	1230/729230/6349/54209/7852/3576/6348/6362/6351/4067	10
BP	GO:0048545	response to steroid hormone	23/650	330/18870	0.00114801245077142	0.00712096149568226	0.00501916606360127	1536/7097/5058/5788/5724/952/2322/7124/374/2353/3557/3304/1545/678/5732/3303/51341/301/8289/8031/3312/10628/5743	23
BP	GO:0072659	protein localization to plasma membrane	21/650	290/18870	0.00115264291423169	0.00714039831283787	0.00503286598503899	2533/23136/84106/55022/54209/4035/7124/60/6653/1445/391/3958/11031/90196/481/23433/79651/51225/6093/8417/8673	21
BP	GO:0009612	response to mechanical stimulus	17/650	213/18870	0.00116925910914967	0.00723393767917498	0.00509879663406927	7100/6507/51311/3553/7852/5734/7124/2353/4214/4615/10370/6772/834/1265/10746/10628/5743	17
BP	GO:0042267	natural killer cell mediated cytotoxicity	9/650	76/18870	0.00117509910775305	0.0072563782367187	0.00511461372350867	3606/84868/409/11151/10859/2214/57823/5777/1130	9
BP	GO:0046628	positive regulation of insulin receptor signaling pathway	5/650	24/18870	0.0011774500535053	0.0072563782367187	0.00511461372350867	6653/5771/51094/5770/1509	5
BP	GO:0060907	positive regulation of macrophage cytokine production	5/650	24/18870	0.0011774500535053	0.0072563782367187	0.00511461372350867	972/7805/10859/29108/4615	5
BP	GO:0006953	acute-phase response	7/650	48/18870	0.00120086382572237	0.00739112315960738	0.00520958785651241	9332/3553/1051/7124/5265/5743/5359	7
BP	GO:0010001	glial cell differentiation	19/650	252/18870	0.00121751909494183	0.00748397691091818	0.00527503525399375	728/7097/1462/3553/54209/6279/7852/6280/4035/7124/712/9839/1445/4615/2896/3459/4067/23405/7133	19
BP	GO:0070373	negative regulation of ERK1 and ERK2 cascade	9/650	77/18870	0.0012908245232442	0.00792436676431767	0.00558544134287337	5788/140885/1445/5771/4067/5770/2950/467/8661	9
BP	GO:0071559	response to transforming growth factor beta	21/650	293/18870	0.0013103982760342	0.0080341899443228	0.0056628495381589	6688/409/9839/2353/9404/64332/7046/678/753/116844/3303/10370/51341/9958/8819/317/7791/6093/6386/5045/3725	21
BP	GO:0003158	endothelium development	13/650	143/18870	0.00135365881870287	0.00828551200995984	0.00583999235569055	3687/3553/7852/7124/10855/4615/2876/3988/694/6093/3516/30061/23135	13
BP	GO:0002673	regulation of acute inflammatory response	7/650	49/18870	0.00136007461295567	0.00828551200995984	0.00583999235569055	2209/695/3553/7124/241/2950/5743	7
BP	GO:0010543	regulation of platelet activation	7/650	49/18870	0.00136007461295567	0.00828551200995984	0.00583999235569055	5341/2207/6850/84034/5580/4067/348	7
BP	GO:0033628	regulation of cell adhesion mediated by integrin	7/650	49/18870	0.00136007461295567	0.00828551200995984	0.00583999235569055	6850/3071/9404/5777/1545/83706/4067	7
BP	GO:2000404	regulation of T cell migration	7/650	49/18870	0.00136007461295567	0.00828551200995984	0.00583999235569055	199/3676/729230/11151/81704/29108/9750	7
BP	GO:0010573	vascular endothelial growth factor production	8/650	63/18870	0.00138313679492994	0.00841525830588752	0.00593144323711899	728/719/729230/3553/7124/10855/1545/5743	8
BP	GO:0001771	immunological synapse formation	4/650	15/18870	0.00140574165491399	0.00844507266239262	0.00595245770355998	84868/81704/1794/3958	4
BP	GO:0032725	positive regulation of granulocyte macrophage colony-stimulating factor production	4/650	15/18870	0.00140574165491399	0.00844507266239262	0.00595245770355998	3606/6850/11027/3553	4
BP	GO:0042159	lipoprotein catabolic process	4/650	15/18870	0.00140574165491399	0.00844507266239262	0.00595245770355998	3988/5538/348/1509	4
BP	GO:0043374	CD8-positive, alpha-beta T cell differentiation	4/650	15/18870	0.00140574165491399	0.00844507266239262	0.00595245770355998	11006/861/3071/8651	4
BP	GO:0046348	amino sugar catabolic process	4/650	15/18870	0.00140574165491399	0.00844507266239262	0.00595245770355998	55577/5973/80896/4245	4
BP	GO:0060099	regulation of phagocytosis, engulfment	4/650	15/18870	0.00140574165491399	0.00844507266239262	0.00595245770355998	11314/54209/3071/11031	4
BP	GO:0070424	regulation of nucleotide-binding oligomerization domain containing signaling pathway	4/650	15/18870	0.00140574165491399	0.00844507266239262	0.00595245770355998	3304/3303/55577/330	4
BP	GO:0071639	positive regulation of monocyte chemotactic protein-1 production	4/650	15/18870	0.00140574165491399	0.00844507266239262	0.00595245770355998	64581/6850/8832/3553	4
BP	GO:1905153	regulation of membrane invagination	4/650	15/18870	0.00140574165491399	0.00844507266239262	0.00595245770355998	11314/54209/3071/11031	4
BP	GO:2001279	regulation of unsaturated fatty acid biosynthetic process	4/650	15/18870	0.00140574165491399	0.00844507266239262	0.00595245770355998	3553/972/301/5743	4
BP	GO:0051056	regulation of small GTPase mediated signal transduction	21/650	295/18870	0.00142553788273634	0.00854031098035024	0.00601958584822656	221472/257106/81704/1794/55843/121512/64333/23616/604/4650/8477/3479/5291/2203/9750/348/397/23636/11214/22898/10672	21
BP	GO:0038095	Fc-epsilon receptor signaling pathway	5/650	25/18870	0.00143054684974839	0.00854031098035024	0.00601958584822656	2207/695/6850/4214/4067	5
BP	GO:0046629	gamma-delta T cell activation	5/650	25/18870	0.00143054684974839	0.00854031098035024	0.00601958584822656	120425/5788/6850/10859/3071	5
BP	GO:0050860	negative regulation of T cell receptor signaling pathway	5/650	25/18870	0.00143054684974839	0.00854031098035024	0.00601958584822656	11006/7805/5777/5771/3958	5
BP	GO:1903306	negative regulation of regulated secretory pathway	5/650	25/18870	0.00143054684974839	0.00854031098035024	0.00601958584822656	6688/11314/8832/729230/3071	5
BP	GO:0010959	regulation of metal ion transport	26/650	398/18870	0.00144297376291562	0.00860373106138439	0.0060642871036217	10288/353514/8832/1230/945/11027/11151/54209/7852/10859/1535/6348/6622/5777/1318/805/81671/2745/3958/80208/6351/4067/481/3603/5743/2631	26
BP	GO:0019915	lipid storage	10/650	94/18870	0.00147095320428717	0.00874868676365314	0.00616645824188638	4481/3553/54209/7124/2760/10577/5771/3988/348/57674	10
BP	GO:0032411	positive regulation of transporter activity	10/650	94/18870	0.00147095320428717	0.00874868676365314	0.00616645824188638	1520/729230/5580/54209/805/81671/2745/7114/481/2631	10
BP	GO:0051651	maintenance of location in cell	18/650	237/18870	0.0014921675737778	0.00886185777160711	0.00624622613318175	5788/11151/2512/2495/6279/6280/1535/6348/6622/2760/5777/6653/805/5552/7114/4067/348/3638	18
BP	GO:0002520	immune system development	16/650	199/18870	0.00149369678162937	0.00886185777160711	0.00624622613318175	10288/5788/9935/84868/11006/25939/64332/7046/604/3620/10370/3988/4067/11213/30061/4683	16
BP	GO:0051084	'de novo' post-translational protein folding	6/650	37/18870	0.00152563774105203	0.00901771006792837	0.00635607766897567	972/3304/3303/3337/3310/3312	6
BP	GO:0070269	pyroptosis	6/650	37/18870	0.00152563774105203	0.00901771006792837	0.00635607766897567	54209/29108/9839/115362/834/4814	6
BP	GO:0141085	regulation of inflammasome-mediated signaling pathway	6/650	37/18870	0.00152563774105203	0.00901771006792837	0.00635607766897567	695/54209/4615/115362/5515/3312	6
BP	GO:0002820	negative regulation of adaptive immune response	8/650	64/18870	0.00153396301943114	0.00905240233837802	0.00638053030316218	64092/5788/84868/11006/10859/3071/604/5777	8
BP	GO:1902041	regulation of extrinsic apoptotic signaling pathway via death domain receptors	7/650	50/18870	0.00153530261881506	0.00905240233837802	0.00638053030316218	3082/3162/2876/3958/6789/5366/467	7
BP	GO:0002228	natural killer cell mediated immunity	9/650	79/18870	0.00154981516660434	0.00912668931444779	0.00643289102291653	3606/84868/409/11151/10859/2214/57823/5777/1130	9
BP	GO:0031098	stress-activated protein kinase signaling cascade	18/650	238/18870	0.00156394050002243	0.00919851564131565	0.00648351736916301	6688/388325/3082/3553/54209/5734/29108/7124/4616/51347/120892/140885/4615/10221/4067/9770/2950/6386	18
BP	GO:0010951	negative regulation of endopeptidase activity	12/650	128/18870	0.00157165252453886	0.00923249081533299	0.00650746456232452	3082/1471/960/7124/6622/5329/6653/2876/9314/5265/1992/8530	12
BP	GO:0045598	regulation of fat cell differentiation	13/650	146/18870	0.00163423601589743	0.00958832201209193	0.00675827000035785	240/25946/1051/1050/7124/678/6648/6789/94056/1389/7494/3638/5743	13
BP	GO:0050435	amyloid-beta metabolic process	8/650	65/18870	0.00169753052838008	0.00994744547957371	0.00701139597523081	7124/54103/6653/3479/3459/348/6093/10313	8
BP	GO:0001659	temperature homeostasis	15/650	183/18870	0.00171414442909787	0.0100265510308898	0.00706715303821294	3606/7351/6850/729230/3553/7852/1051/2180/7124/2876/50486/51094/3516/23135/5743	15
BP	GO:0001911	negative regulation of leukocyte mediated cytotoxicity	5/650	26/18870	0.00172153989398296	0.0100265510308898	0.00706715303821294	5788/84868/409/10859/3071	5
BP	GO:0031954	positive regulation of protein autophosphorylation	5/650	26/18870	0.00172153989398296	0.0100265510308898	0.00706715303821294	10457/805/5912/9770/4683	5
BP	GO:1900078	positive regulation of cellular response to insulin stimulus	5/650	26/18870	0.00172153989398296	0.0100265510308898	0.00706715303821294	6653/5771/51094/5770/1509	5
BP	GO:1905523	positive regulation of macrophage migration	5/650	26/18870	0.00172153989398296	0.0100265510308898	0.00706715303821294	728/1436/719/54209/6348	5
BP	GO:0002369	T cell cytokine production	6/650	38/18870	0.0017597315632231	0.0102240189483242	0.00720633708947316	3606/729230/3553/11006/7133/1604	6
BP	GO:0002724	regulation of T cell cytokine production	6/650	38/18870	0.0017597315632231	0.0102240189483242	0.00720633708947316	3606/729230/3553/11006/7133/1604	6
BP	GO:0002903	negative regulation of B cell apoptotic process	4/650	16/18870	0.00182363730916403	0.0105567353940685	0.00744085023693142	972/84941/604/8660	4
BP	GO:0045779	negative regulation of bone resorption	4/650	16/18870	0.00182363730916403	0.0105567353940685	0.00744085023693142	952/1445/3635/7107	4
BP	GO:0051770	positive regulation of nitric-oxide synthase biosynthetic process	4/650	16/18870	0.00182363730916403	0.0105567353940685	0.00744085023693142	7097/120892/6772/10135	4
BP	GO:0005996	monosaccharide metabolic process	19/650	261/18870	0.00182667472215691	0.0105615011208345	0.00744420933023178	7124/29940/3479/2517/2203/5771/51094/5226/3988/282969/5366/83440/90007/5315/5209/8660/4190/467/10993	19
BP	GO:0051170	import into nucleus	14/650	166/18870	0.00184698010675835	0.0106659747085198	0.00751784689816002	6850/5580/3059/120892/51307/55027/80208/6789/23636/3840/10553/10628/5743/3320	14
BP	GO:0051098	regulation of binding	19/650	262/18870	0.00190801687870864	0.0110051275833618	0.00775689672321697	3676/409/5580/4035/120892/60/5329/6653/3479/51341/9750/2011/7114/6789/348/6093/9802/5515/3725	19
BP	GO:0010823	negative regulation of mitochondrion organization	7/650	52/18870	0.00193813708285149	0.0111518864718958	0.00786033882626838	3082/8870/3479/3303/2876/10105/292	7
BP	GO:0043154	negative regulation of cysteine-type endopeptidase activity involved in apoptotic process	7/650	52/18870	0.00193813708285149	0.0111518864718958	0.00786033882626838	3082/960/7124/6622/5329/2876/9314	7
BP	GO:0007565	female pregnancy	15/650	186/18870	0.00201070063202092	0.0115398346944759	0.00813378175309636	7351/5997/84868/7421/3553/952/2353/3620/1508/81671/10370/397/91/26528/5743	15
BP	GO:1905897	regulation of response to endoplasmic reticulum stress	9/650	82/18870	0.002014900349902	0.0115398346944759	0.00813378175309636	240/120892/3303/2907/5771/5770/5366/23645/7494	9
BP	GO:0048661	positive regulation of smooth muscle cell proliferation	10/650	98/18870	0.00201627538073481	0.0115398346944759	0.00813378175309636	3606/199/5724/3162/7124/3479/4615/6772/5743/3725	10
BP	GO:0032438	melanosome organization	6/650	39/18870	0.00202007588467241	0.0115398346944759	0.00813378175309636	9839/1130/3257/10981/348/282991	6
BP	GO:0043620	regulation of DNA-templated transcription in response to stress	6/650	39/18870	0.00202007588467241	0.0115398346944759	0.00813378175309636	3162/1051/10370/3516/467/3725	6
BP	GO:0070229	negative regulation of lymphocyte apoptotic process	6/650	39/18870	0.00202007588467241	0.0115398346944759	0.00813378175309636	972/81704/84941/604/3620/8660	6
BP	GO:0032753	positive regulation of interleukin-4 production	5/650	27/18870	0.00205366958733278	0.0116897421617868	0.00823944311260005	942/2207/6850/84868/1051	5
BP	GO:0042026	protein refolding	5/650	27/18870	0.00205366958733278	0.0116897421617868	0.00823944311260005	3304/3303/3310/3312/3320	5
BP	GO:0045672	positive regulation of osteoclast differentiation	5/650	27/18870	0.00205366958733278	0.0116897421617868	0.00823944311260005	7305/1230/54209/7124/2353	5
BP	GO:0016050	vesicle organization	24/650	366/18870	0.00205636384236878	0.0116911269703207	0.00824041918640722	29887/8676/11151/25946/526/9839/6622/1130/301/5552/55647/80208/3257/10981/348/282991/533/25978/8417/10159/6386/8673/3638/9114	24
BP	GO:1990845	adaptive thermogenesis	14/650	168/18870	0.00206602472333365	0.0117320689646447	0.00826927690016001	3606/7351/6850/729230/7852/1051/2180/6653/50486/51094/3988/3516/292/23135	14
BP	GO:0044703	multi-organism reproductive process	16/650	206/18870	0.00212901885173414	0.0120754101340926	0.00851127881899849	7351/5997/5724/84868/7421/3553/952/2353/3620/1508/81671/10370/397/91/26528/5743	16
BP	GO:0016485	protein processing	18/650	245/18870	0.00215281370934736	0.0121958686384642	0.00859618325747651	7941/7850/1520/9935/64115/861/1522/120892/5329/1512/5552/834/5641/10159/8530/5045/1368/922	18
BP	GO:1904645	response to amyloid-beta	7/650	53/18870	0.00216797905315714	0.0122526778241227	0.00863622486378637	2358/3676/54209/4035/7124/3479/5641	7
BP	GO:2001238	positive regulation of extrinsic apoptotic signaling pathway	7/650	53/18870	0.00216797905315714	0.0122526778241227	0.00863622486378637	5788/29108/7124/50486/6789/5366/467	7
BP	GO:0030101	natural killer cell activation	10/650	99/18870	0.00217533712604311	0.0122719666030111	0.00864982044135879	3606/5788/7305/2268/84868/11151/2214/57823/4783/10461	10
BP	GO:0002244	hematopoietic progenitor cell differentiation	12/650	133/18870	0.00217653747298687	0.0122719666030111	0.00864982044135879	6688/5341/5788/122618/54502/2322/115761/1052/5777/10370/3988/4067	12
BP	GO:0001916	positive regulation of T cell mediated cytotoxicity	6/650	40/18870	0.00230849330150034	0.0129394982939561	0.00912032606220804	5788/3122/3123/911/912/8417	6
BP	GO:0032570	response to progesterone	6/650	40/18870	0.00230849330150034	0.0129394982939561	0.00912032606220804	7097/952/2353/1545/5732/10628	6
BP	GO:0048753	pigment granule organization	6/650	40/18870	0.00230849330150034	0.0129394982939561	0.00912032606220804	9839/1130/3257/10981/348/282991	6
BP	GO:0048821	erythrocyte development	6/650	40/18870	0.00230849330150034	0.0129394982939561	0.00912032606220804	3071/604/10370/51341/55027/9991	6
BP	GO:0071354	cellular response to interleukin-6	6/650	40/18870	0.00230849330150034	0.0129394982939561	0.00912032606220804	6688/6404/55022/1050/5771/9646	6
BP	GO:0019377	glycolipid catabolic process	4/650	17/18870	0.00232034767938277	0.0129602557736017	0.00913495684450706	5580/2760/2517/4668	4
BP	GO:0031643	positive regulation of myelination	4/650	17/18870	0.00232034767938277	0.0129602557736017	0.00913495684450706	3687/23405/7133/8530	4
BP	GO:0090083	regulation of inclusion body assembly	4/650	17/18870	0.00232034767938277	0.0129602557736017	0.00913495684450706	3304/6653/3303/3337	4
BP	GO:0010821	regulation of mitochondrion organization	13/650	152/18870	0.00234061250444211	0.0130581539721507	0.00920395978970527	3082/55022/54209/29108/8870/120892/5329/3479/3303/2876/5366/10105/292	13
BP	GO:0071560	cellular response to transforming growth factor beta stimulus	20/650	287/18870	0.00234789727209492	0.0130730497820568	0.00921445901001644	6688/409/9839/2353/9404/64332/7046/678/753/116844/3303/10370/51341/9958/8819/317/7791/6386/5045/3725	20
BP	GO:0070302	regulation of stress-activated protein kinase signaling cascade	15/650	189/18870	0.00234876387069658	0.0130730497820568	0.00921445901001644	6688/388325/3082/3553/54209/29108/7124/4616/51347/140885/4615/4067/9770/2950/6386	15
BP	GO:0009410	response to xenobiotic stimulus	27/650	434/18870	0.00236835352830184	0.0131667206643354	0.00928048235725198	1536/6283/6507/3553/5579/952/284996/7852/2180/3071/7124/6622/2353/64332/1545/6648/2876/2203/6817/847/3988/4067/6772/2950/10628/5743/3320	27
BP	GO:0042743	hydrogen peroxide metabolic process	7/650	54/18870	0.00241830593313071	0.0134253744962847	0.00946279292533012	1536/1535/5880/6622/6648/2876/847	7
BP	GO:0032703	negative regulation of interleukin-2 production	5/650	28/18870	0.00243021489953188	0.0134253744962847	0.00946279292533012	11326/5788/84868/11006/7805	5
BP	GO:0032801	receptor catabolic process	5/650	28/18870	0.00243021489953188	0.0134253744962847	0.00946279292533012	7805/348/5770/5641/5045	5
BP	GO:0042832	defense response to protozoan	5/650	28/18870	0.00243021489953188	0.0134253744962847	0.00946279292533012	64581/6556/3394/1130/4615	5
BP	GO:0048245	eosinophil chemotaxis	5/650	28/18870	0.00243021489953188	0.0134253744962847	0.00946279292533012	6349/6348/6362/3958/6351	5
BP	GO:0009266	response to temperature stimulus	14/650	171/18870	0.00243458049041641	0.0134253744962847	0.00946279292533012	7351/22797/3162/7852/3304/51278/3479/3303/3988/3337/4067/3310/5743/3320	14
BP	GO:0048660	regulation of smooth muscle cell proliferation	14/650	171/18870	0.00243458049041641	0.0134253744962847	0.00946279292533012	3606/199/5724/3162/7124/3479/4615/6648/10221/6772/348/5743/3725/10672	14
BP	GO:0006638	neutral lipid metabolic process	12/650	135/18870	0.00246644273702813	0.0135853716577646	0.0095755659439259	55911/2710/2180/6622/84803/6653/2876/847/3988/348/79143/3638	12
BP	GO:0120162	positive regulation of cold-induced thermogenesis	10/650	101/18870	0.00252372398960853	0.0138848482473272	0.00978665018249213	3606/7351/6850/729230/7852/1051/2180/50486/51094/23135	10
BP	GO:0007179	transforming growth factor beta receptor signaling pathway	17/650	229/18870	0.00253331333818322	0.013921549104993	0.0098125185570667	6688/409/9839/2353/9404/7046/753/116844/3303/10370/51341/9958/8819/7791/6386/5045/3725	17
BP	GO:0051928	positive regulation of calcium ion transport	11/650	118/18870	0.00253799369570335	0.0139312197105926	0.00981933482414937	353514/1230/11027/6348/6622/805/81671/3958/6351/481/2631	11
BP	GO:0050673	epithelial cell proliferation	29/650	480/18870	0.00255917918324038	0.0140313617288007	0.00988991931188114	120425/728/3082/695/3676/240/7421/3162/55840/1051/7124/9839/374/64332/7046/3479/116844/5291/2876/2896/283131/3988/1992/6772/6789/348/3516/8660/7494	29
BP	GO:0032414	positive regulation of ion transmembrane transporter activity	9/650	85/18870	0.00258506896065804	0.014157036673179	0.00997850052612459	1520/729230/54209/805/81671/2745/7114/481/2631	9
BP	GO:0034614	cellular response to reactive oxygen species	13/650	154/18870	0.00262541918445489	0.0143036833472487	0.0100818635354987	3082/695/5580/2353/120892/140885/1545/6648/301/847/10105/23135/3725	13
BP	GO:0002691	regulation of cellular extravasation	6/650	41/18870	0.00262683996062681	0.0143036833472487	0.0100818635354987	5724/3676/729230/683/5734/9750	6
BP	GO:0006458	'de novo' protein folding	6/650	41/18870	0.00262683996062681	0.0143036833472487	0.0100818635354987	972/3304/3303/3337/3310/3312	6
BP	GO:0031952	regulation of protein autophosphorylation	6/650	41/18870	0.00262683996062681	0.0143036833472487	0.0100818635354987	5788/10457/805/5912/9770/4683	6
BP	GO:0048246	macrophage chemotaxis	6/650	41/18870	0.00262683996062681	0.0143036833472487	0.0100818635354987	728/1436/719/56833/6348/3958	6
BP	GO:0009743	response to carbohydrate	17/650	230/18870	0.00265061357080981	0.0144002582377708	0.0101499337551451	64581/7351/3553/5579/3123/54209/2752/7124/6648/2876/2203/847/4067/8660/7494/10628/5743	17
BP	GO:0051403	stress-activated MAPK cascade	17/650	230/18870	0.00265061357080981	0.0144002582377708	0.0101499337551451	6688/388325/3082/3553/54209/5734/29108/7124/4616/51347/120892/140885/4615/10221/9770/2950/6386	17
BP	GO:0002686	negative regulation of leukocyte migration	7/650	55/18870	0.00269029993762049	0.0145992385693399	0.010290183822238	11314/56833/3162/5734/79890/9750/1265	7
BP	GO:0007204	positive regulation of cytosolic calcium ion concentration	14/650	173/18870	0.00270916476439575	0.0146849044615542	0.0103505649012919	2357/728/2358/719/1230/2359/729230/952/7852/5734/1043/5732/1604/10672	14
BP	GO:0008630	intrinsic apoptotic signaling pathway in response to DNA damage	10/650	102/18870	0.00271394179950881	0.0146941003219717	0.0103570465471428	597/25946/960/972/29108/7124/8870/6648/7133/4170	10
BP	GO:0030522	intracellular receptor signaling pathway	23/650	353/18870	0.00273243292013516	0.0147643896383225	0.0104065895409472	388325/5058/118788/695/84868/51311/7421/54209/29108/7124/3304/4615/115362/3303/10370/51341/9958/8289/55577/5515/330/8031/3312	23
BP	GO:0046847	filopodium assembly	8/650	70/18870	0.0027331144760249	0.0147643896383225	0.0104065895409472	221472/5580/139818/121512/23616/7046/9750/23433	8
BP	GO:0001558	regulation of cell growth	26/650	417/18870	0.00274264390917444	0.0147991079714503	0.0104310605452526	5997/57698/6279/952/7852/55840/64218/6280/3304/7046/604/3479/3303/2203/734/64061/51094/5538/348/91/58191/694/10235/5515/6386/10591	26
BP	GO:0007266	Rho protein signal transduction	12/650	137/18870	0.00278705567923905	0.01502175772878	0.0105879938620155	57698/7454/604/4650/8477/9750/391/348/397/6093/11214/10672	12
BP	GO:0006910	phagocytosis, recognition	5/650	29/18870	0.00285447953282108	0.0153159363009635	0.0107953438255053	2209/64581/2219/54209/5199	5
BP	GO:0031342	negative regulation of cell killing	5/650	29/18870	0.00285447953282108	0.0153159363009635	0.0107953438255053	5788/84868/409/10859/3071	5
BP	GO:0032770	positive regulation of monooxygenase activity	5/650	29/18870	0.00285447953282108	0.0153159363009635	0.0107953438255053	7421/3553/7124/5291/348	5
BP	GO:1902430	negative regulation of amyloid-beta formation	5/650	29/18870	0.00285447953282108	0.0153159363009635	0.0107953438255053	6653/3479/348/6093/10313	5
BP	GO:0002827	positive regulation of T-helper 1 type immune response	4/650	18/18870	0.00290282904680341	0.0154536769567548	0.0108924294824837	3606/6556/729230/3553	4
BP	GO:0002830	positive regulation of type 2 immune response	4/650	18/18870	0.00290282904680341	0.0154536769567548	0.0108924294824837	942/3606/972/3620	4
BP	GO:0002923	regulation of humoral immune response mediated by circulating immunoglobulin	4/650	18/18870	0.00290282904680341	0.0154536769567548	0.0108924294824837	5788/54209/7124/5777	4
BP	GO:0046851	negative regulation of bone remodeling	4/650	18/18870	0.00290282904680341	0.0154536769567548	0.0108924294824837	952/1445/3635/7107	4
BP	GO:0060263	regulation of respiratory burst	4/650	18/18870	0.00290282904680341	0.0154536769567548	0.0108924294824837	64581/56833/5880/2896	4
BP	GO:0072673	lamellipodium morphogenesis	4/650	18/18870	0.00290282904680341	0.0154536769567548	0.0108924294824837	960/4650/51177/57175	4
BP	GO:0090713	immunological memory process	4/650	18/18870	0.00290282904680341	0.0154536769567548	0.0108924294824837	10875/3122/3123/604	4
BP	GO:0046394	carboxylic acid biosynthetic process	22/650	334/18870	0.00293178375966162	0.0155904219995384	0.010988813387736	8942/6850/6916/240/6507/3553/972/29108/10170/2752/3620/29940/241/301/5092/401494/834/2950/7494/3638/5743/10993	22
BP	GO:0006163	purine nucleotide metabolic process	28/650	463/18870	0.00296847329483918	0.0157679483478651	0.0111139417462388	8942/55022/54209/952/526/2180/6622/25939/120892/3304/3620/7086/4354/3303/6817/5226/3988/5538/7114/481/23433/79717/4723/3312/6888/4190/10135/10591	28
BP	GO:0016601	Rac protein signal transduction	6/650	42/18870	0.00297700090303365	0.0157781047860783	0.0111211004494614	199/23616/5291/28988/391/80005	6
BP	GO:0045124	regulation of bone resorption	6/650	42/18870	0.00297700090303365	0.0157781047860783	0.0111211004494614	1436/6850/952/1445/3635/7107	6
BP	GO:0045600	positive regulation of fat cell differentiation	8/650	71/18870	0.00298936518307051	0.0158085054581445	0.0111425281768318	25946/1051/1050/6789/94056/1389/7494/5743	8
BP	GO:1902475	L-alpha-amino acid transmembrane transport	8/650	71/18870	0.00298936518307051	0.0158085054581445	0.0111425281768318	7351/5997/6556/6507/9056/7124/145389/2055	8
BP	GO:0048659	smooth muscle cell proliferation	14/650	175/18870	0.00300871137015984	0.0158931929520071	0.0112022196378044	3606/199/5724/3162/7124/3479/4615/6648/10221/6772/348/5743/3725/10672	14
BP	GO:0019318	hexose metabolic process	17/650	233/18870	0.00302997220668827	0.0159772454284497	0.0112614635106407	7124/3479/2517/2203/5771/51094/3988/282969/5366/83440/90007/5315/5209/8660/4190/467/10993	17
BP	GO:0032088	negative regulation of NF-kappaB transcription factor activity	9/650	87/18870	0.0030313222458589	0.0159772454284497	0.0112614635106407	6688/84868/409/29108/120892/1545/9314/7114/11213	9
BP	GO:0045471	response to ethanol	11/650	121/18870	0.00308839315968644	0.0162600831917266	0.0114608199744841	1536/5997/6916/5579/6279/7124/2353/929/4615/6648/847	11
BP	GO:0043270	positive regulation of monoatomic ion transport	16/650	214/18870	0.00311651238493147	0.0163900375701468	0.011552417521582	353514/1520/1230/11027/729230/54209/6348/6622/805/81671/2745/3958/6351/7114/481/2631	16
BP	GO:0032481	positive regulation of type I interferon production	8/650	72/18870	0.00326393499914758	0.017132761827441	0.0120759221619434	7097/6850/51311/929/4615/6772/10010/3320	8
BP	GO:0016053	organic acid biosynthetic process	22/650	337/18870	0.00326492253692744	0.017132761827441	0.0120759221619434	8942/6850/6916/240/6507/3553/972/29108/10170/2752/3620/29940/241/301/5092/401494/834/2950/7494/3638/5743/10993	22
BP	GO:0060142	regulation of syncytium formation by plasma membrane fusion	5/650	30/18870	0.00332977842088982	0.0174203417869801	0.0122786211337558	963/7305/54209/9750/51177	5
BP	GO:0061098	positive regulation of protein tyrosine kinase activity	5/650	30/18870	0.00332977842088982	0.0174203417869801	0.0122786211337558	2209/1436/353514/5770/9094	5
BP	GO:0071902	positive regulation of protein serine/threonine kinase activity	12/650	140/18870	0.00333068170015217	0.0174203417869801	0.0122786211337558	5058/6283/3553/2322/7124/6622/51347/120892/805/5770/94056/5515	12
BP	GO:0006816	calcium ion transport	27/650	445/18870	0.00334046747106392	0.0174523875541894	0.0123012083963546	10288/353514/5788/8832/1230/945/11027/7421/5579/11151/7852/10859/1535/6348/6622/5777/805/81671/3958/80208/6351/4067/481/3603/55013/5743/2631	27
BP	GO:1901223	negative regulation of non-canonical NF-kappaB signal transduction	6/650	43/18870	0.00336088533654337	0.0175398501699255	0.0123628558849701	6688/9516/51094/7114/9770/5495	6
BP	GO:0044706	multi-multicellular organism process	16/650	216/18870	0.00341509689090432	0.0178032919886487	0.0125485412361788	7351/5997/5724/84868/7421/3553/952/2353/3620/1508/81671/10370/397/91/26528/5743	16
BP	GO:0006096	glycolytic process	9/650	89/18870	0.00353621208667726	0.0183944729045262	0.0129652314811998	7351/8870/3479/2203/51341/3988/83440/5315/5515	9
BP	GO:0014910	regulation of smooth muscle cell migration	9/650	89/18870	0.00353621208667726	0.0183944729045262	0.0129652314811998	199/4035/1545/6653/3479/10221/80005/57175/10672	9
BP	GO:0043031	negative regulation of macrophage activation	4/650	19/18870	0.0035778548759097	0.0185503997370536	0.0130751355533817	11326/5788/2896/8530	4
BP	GO:0045064	T-helper 2 cell differentiation	4/650	19/18870	0.0035778548759097	0.0185503997370536	0.0130751355533817	942/3606/604/301	4
BP	GO:0098543	detection of other organism	4/650	19/18870	0.0035778548759097	0.0185503997370536	0.0130751355533817	64581/7097/3123/912	4
BP	GO:0051402	neuron apoptotic process	19/650	278/18870	0.00368721278327208	0.0190966394964254	0.0134601492996983	7351/11151/54209/1051/7124/6348/6622/6648/2876/2896/2055/317/5538/80208/348/80315/4170/6093/5641	19
BP	GO:0045446	endothelial cell differentiation	11/650	124/18870	0.00373087955011145	0.0192809268191025	0.0135900430895318	3553/7852/7124/10855/4615/2876/3988/694/6093/3516/23135	11
BP	GO:0070304	positive regulation of stress-activated protein kinase signaling cascade	11/650	124/18870	0.00373087955011145	0.0192809268191025	0.0135900430895318	6688/388325/3553/29108/7124/4616/51347/4615/4067/9770/6386	11
BP	GO:0043393	regulation of protein binding	12/650	142/18870	0.00373847091319672	0.0192992491947493	0.0136029575037028	3676/409/5580/4035/120892/60/6653/2011/6789/348/6093/5515	12
BP	GO:0072521	purine-containing compound metabolic process	29/650	493/18870	0.00374453775585368	0.0193096703734293	0.0136103028076207	8942/55022/54209/952/51816/526/2180/6622/25939/120892/3304/3620/7086/4354/3303/6817/5226/3988/5538/7114/481/23433/79717/4723/3312/6888/4190/10135/10591	29
BP	GO:0006509	membrane protein ectodomain proteolysis	6/650	44/18870	0.00378042186183574	0.0193899056784478	0.0136668561705754	3553/7124/348/7133/6093/5045	6
BP	GO:0032689	negative regulation of type II interferon production	6/650	44/18870	0.00378042186183574	0.0193899056784478	0.0136668561705754	84868/11006/3123/7805/10859/64115	6
BP	GO:0070741	response to interleukin-6	6/650	44/18870	0.00378042186183574	0.0193899056784478	0.0136668561705754	6688/6404/55022/1050/5771/9646	6
BP	GO:0097178	ruffle assembly	6/650	44/18870	0.00378042186183574	0.0193899056784478	0.0136668561705754	199/29887/23616/391/51466/51225	6
BP	GO:1903307	positive regulation of regulated secretory pathway	6/650	44/18870	0.00378042186183574	0.0193899056784478	0.0136668561705754	3689/5724/6850/2268/3684/8673	6
BP	GO:0140888	interferon-mediated signaling pathway	10/650	107/18870	0.00384396691676963	0.0196946532685189	0.0138816556415424	3055/54502/25939/5777/4615/5771/3459/6772/5770/10010	10
BP	GO:0006606	protein import into nucleus	13/650	161/18870	0.00385384246789028	0.0197103377678638	0.0138927107647704	6850/5580/3059/120892/51307/55027/80208/6789/23636/3840/10628/5743/3320	13
BP	GO:0034121	regulation of toll-like receptor signaling pathway	5/650	31/18870	0.00385942462792134	0.0197103377678638	0.0138927107647704	11314/146722/409/330/11213	5
BP	GO:0034143	regulation of toll-like receptor 4 signaling pathway	5/650	31/18870	0.00385942462792134	0.0197103377678638	0.0138927107647704	11027/54209/929/4067/4814	5
BP	GO:0002823	negative regulation of adaptive immune response based on somatic recombination of immune receptors built from immunoglobulin superfamily domains	7/650	59/18870	0.00401933713681363	0.0203959980240436	0.0143759941937097	5788/84868/11006/10859/3071/604/5777	7
BP	GO:0010517	regulation of phospholipase activity	7/650	59/18870	0.00401933713681363	0.0203959980240436	0.0143759941937097	942/728/5997/4035/6622/301/10672	7
BP	GO:0010574	regulation of vascular endothelial growth factor production	7/650	59/18870	0.00401933713681363	0.0203959980240436	0.0143759941937097	728/719/729230/3553/10855/1545/5743	7
BP	GO:0014009	glial cell proliferation	7/650	59/18870	0.00401933713681363	0.0203959980240436	0.0143759941937097	1436/3553/54209/7124/374/4067/23405	7
BP	GO:0033619	membrane protein proteolysis	7/650	59/18870	0.00401933713681363	0.0203959980240436	0.0143759941937097	3553/7124/1512/348/7133/6093/5045	7
BP	GO:0060135	maternal process involved in female pregnancy	7/650	59/18870	0.00401933713681363	0.0203959980240436	0.0143759941937097	5997/84868/7421/1508/10370/26528/5743	7
BP	GO:0070482	response to oxygen levels	22/650	343/18870	0.00402709531001671	0.0204129490227219	0.01438794200123	1536/7351/7097/54209/952/3162/7852/7124/9839/2353/5291/6648/10370/847/51167/317/5366/80315/378938/3516/9114/5743	22
BP	GO:0001915	negative regulation of T cell mediated cytotoxicity	3/650	10/18870	0.00407261609139824	0.0204129490227219	0.01438794200123	5788/10859/3071	3
BP	GO:0002361	CD4-positive, CD25-positive, alpha-beta regulatory T cell differentiation	3/650	10/18870	0.00407261609139824	0.0204129490227219	0.01438794200123	3122/3123/3561	3
BP	GO:0035696	monocyte extravasation	3/650	10/18870	0.00407261609139824	0.0204129490227219	0.01438794200123	120425/729230/140885	3
BP	GO:0035771	interleukin-4-mediated signaling pathway	3/650	10/18870	0.00407261609139824	0.0204129490227219	0.01438794200123	146722/3561/5771	3
BP	GO:0070391	response to lipoteichoic acid	3/650	10/18870	0.00407261609139824	0.0204129490227219	0.01438794200123	7097/54209/929	3
BP	GO:0070432	regulation of nucleotide-binding oligomerization domain containing 2 signaling pathway	3/650	10/18870	0.00407261609139824	0.0204129490227219	0.01438794200123	3304/3303/55577	3
BP	GO:0071223	cellular response to lipoteichoic acid	3/650	10/18870	0.00407261609139824	0.0204129490227219	0.01438794200123	7097/54209/929	3
BP	GO:1901856	negative regulation of cellular respiration	3/650	10/18870	0.00407261609139824	0.0204129490227219	0.01438794200123	7124/6622/10105	3
BP	GO:1905245	regulation of aspartic-type peptidase activity	3/650	10/18870	0.00407261609139824	0.0204129490227219	0.01438794200123	6653/2896/4067	3
BP	GO:2000659	regulation of interleukin-1-mediated signaling pathway	3/650	10/18870	0.00407261609139824	0.0204129490227219	0.01438794200123	7850/3557/7444	3
BP	GO:1905475	regulation of protein localization to membrane	14/650	181/18870	0.00407403091606525	0.0204129490227219	0.01438794200123	3689/55022/54209/4035/7124/3684/60/1445/391/3958/23433/51225/8417/8673	14
BP	GO:0032273	positive regulation of protein polymerization	9/650	91/18870	0.00410484903742026	0.0205242451871013	0.0144663884205234	3055/5058/29108/3071/3304/3303/2885/51466/3320	9
BP	GO:0097006	regulation of plasma lipoprotein particle levels	9/650	91/18870	0.00410484903742026	0.0205242451871013	0.0144663884205234	7941/4481/54209/3162/1445/3988/348/5045/5360	9
BP	GO:0022411	cellular component disassembly	29/650	497/18870	0.00419181765987235	0.0209371416100431	0.0147574159334608	5341/3936/1520/822/1471/5579/54209/64780/4035/7124/714/712/23616/3684/713/7046/81671/2011/317/64422/8289/23405/3159/25978/3312/11213/5045/8673/292	29
BP	GO:0140894	endolysosomal toll-like receptor signaling pathway	6/650	45/18870	0.00423755367425839	0.0211434424960382	0.0149028258484709	388325/118788/84868/51311/7124/4615	6
BP	GO:0007254	JNK cascade	13/650	163/18870	0.00427944625737686	0.0213301553267373	0.0150344292427671	3553/5734/29108/7124/4616/51347/120892/140885/4615/10221/9770/2950/6386	13
BP	GO:0034122	negative regulation of toll-like receptor signaling pathway	4/650	20/18870	0.00435197846072856	0.0215789368582902	0.0152097813804213	11314/146722/409/11213	4
BP	GO:0045342	MHC class II biosynthetic process	4/650	20/18870	0.00435197846072856	0.0215789368582902	0.0152097813804213	6688/6556/4261/7494	4
BP	GO:0090201	negative regulation of release of cytochrome c from mitochondria	4/650	20/18870	0.00435197846072856	0.0215789368582902	0.0152097813804213	3082/3479/2876/10105	4
BP	GO:1900227	positive regulation of NLRP3 inflammasome complex assembly	4/650	20/18870	0.00435197846072856	0.0215789368582902	0.0152097813804213	695/4615/115362/5515	4
BP	GO:1900424	regulation of defense response to bacterium	4/650	20/18870	0.00435197846072856	0.0215789368582902	0.0152097813804213	84034/84868/1535/2896	4
BP	GO:0001516	prostaglandin biosynthetic process	5/650	32/18870	0.00444671670289715	0.0219573899304549	0.0154765317086777	6916/3553/972/301/5743	5
BP	GO:0019883	antigen processing and presentation of endogenous antigen	5/650	32/18870	0.00444671670289715	0.0219573899304549	0.0154765317086777	3122/3123/972/911/912	5
BP	GO:0046457	prostanoid biosynthetic process	5/650	32/18870	0.00444671670289715	0.0219573899304549	0.0154765317086777	6916/3553/972/301/5743	5
BP	GO:1902992	negative regulation of amyloid precursor protein catabolic process	5/650	32/18870	0.00444671670289715	0.0219573899304549	0.0154765317086777	6653/3479/348/6093/10313	5
BP	GO:0030038	contractile actin filament bundle assembly	10/650	110/18870	0.00468281244027824	0.0230516154180879	0.016247789836781	5058/7454/5734/9839/7046/221692/8477/7791/51466/6093	10
BP	GO:0043149	stress fiber assembly	10/650	110/18870	0.00468281244027824	0.0230516154180879	0.016247789836781	5058/7454/5734/9839/7046/221692/8477/7791/51466/6093	10
BP	GO:0045445	myoblast differentiation	10/650	110/18870	0.00468281244027824	0.0230516154180879	0.016247789836781	3606/7124/60/3479/2876/9750/8289/694/3516/4154	10
BP	GO:0032768	regulation of monooxygenase activity	6/650	46/18870	0.00473423376280361	0.0232807165449208	0.0164092703617957	7421/3553/7124/6622/5291/348	6
BP	GO:0009895	negative regulation of catabolic process	22/650	349/18870	0.00493239372475621	0.0242301936839208	0.0170785035035735	3082/6556/1471/3553/54502/54209/3162/3587/7124/6622/26986/8870/120892/6653/4615/2203/4170/6093/5515/11213/5045/4904	22
BP	GO:0060761	negative regulation of response to cytokine stimulus	9/650	94/18870	0.00508890658582938	0.0249733378749034	0.0176023041316212	5788/7850/54209/25939/3557/9314/5771/2950/11213	9
BP	GO:2000765	regulation of cytoplasmic translation	5/650	33/18870	0.0050949265353049	0.0249771835286787	0.0176050147171135	25946/26986/80315/5315/4904	5
BP	GO:0032872	regulation of stress-activated MAPK cascade	14/650	186/18870	0.00517958326787637	0.0253661316096204	0.0178791623879792	6688/388325/3082/3553/54209/29108/7124/4616/51347/140885/4615/9770/2950/6386	14
BP	GO:0010829	negative regulation of glucose transmembrane transport	4/650	21/18870	0.00523150074114937	0.0255417180504427	0.0180029234145678	3553/5579/55022/7124	4
BP	GO:0141087	positive regulation of inflammasome-mediated signaling pathway	4/650	21/18870	0.00523150074114937	0.0255417180504427	0.0180029234145678	695/4615/115362/5515	4
BP	GO:1903975	regulation of glial cell migration	4/650	21/18870	0.00523150074114937	0.0255417180504427	0.0180029234145678	1880/729230/54209/6348	4
BP	GO:0009144	purine nucleoside triphosphate metabolic process	13/650	167/18870	0.00524431333801851	0.0255780926608878	0.0180285618357885	55022/54209/526/25939/120892/3304/3303/3988/7114/481/23433/4723/3312	13
BP	GO:0051353	positive regulation of oxidoreductase activity	6/650	47/18870	0.0052724201264087	0.0256889111368432	0.0181066715593241	7421/3553/7124/6622/5291/348	6
BP	GO:0010827	regulation of glucose transmembrane transport	8/650	78/18870	0.00534527560761928	0.0259907896517268	0.0183194487802307	3553/5579/55022/7124/3479/23433/1389/8660	8
BP	GO:0045921	positive regulation of exocytosis	8/650	78/18870	0.00534527560761928	0.0259907896517268	0.0183194487802307	3689/5724/6850/2268/6622/3684/6386/8673	8
BP	GO:0001660	fever generation	3/650	11/18870	0.00545758560240942	0.0262161967003957	0.0184783255568937	3553/7124/5743	3
BP	GO:0001821	histamine secretion	3/650	11/18870	0.00545758560240942	0.0262161967003957	0.0184783255568937	695/4067/8673	3
BP	GO:0019372	lipoxygenase pathway	3/650	11/18870	0.00545758560240942	0.0262161967003957	0.0184783255568937	240/241/2876	3
BP	GO:0030223	neutrophil differentiation	3/650	11/18870	0.00545758560240942	0.0262161967003957	0.0184783255568937	2124/3635/10221	3
BP	GO:0034115	negative regulation of heterotypic cell-cell adhesion	3/650	11/18870	0.00545758560240942	0.0262161967003957	0.0184783255568937	3557/9314/4155	3
BP	GO:0042167	heme catabolic process	3/650	11/18870	0.00545758560240942	0.0262161967003957	0.0184783255568937	3162/645/644	3
BP	GO:0046149	pigment catabolic process	3/650	11/18870	0.00545758560240942	0.0262161967003957	0.0184783255568937	3162/645/644	3
BP	GO:0051593	response to folic acid	3/650	11/18870	0.00545758560240942	0.0262161967003957	0.0184783255568937	2350/64332/2876	3
BP	GO:0070587	regulation of cell-cell adhesion involved in gastrulation	3/650	11/18870	0.00545758560240942	0.0262161967003957	0.0184783255568937	3557/9314/4155	3
BP	GO:1903897	regulation of PERK-mediated unfolded protein response	3/650	11/18870	0.00545758560240942	0.0262161967003957	0.0184783255568937	5771/5770/23645	3
BP	GO:2000343	positive regulation of chemokine (C-X-C motif) ligand 2 production	3/650	11/18870	0.00545758560240942	0.0262161967003957	0.0184783255568937	972/7124/4155	3
BP	GO:2001171	positive regulation of ATP biosynthetic process	3/650	11/18870	0.00545758560240942	0.0262161967003957	0.0184783255568937	55022/54209/7114	3
BP	GO:0031960	response to corticosteroid	12/650	149/18870	0.00549243409693103	0.0263570529601217	0.0185776072282089	1536/5788/5724/2322/7124/374/2353/3557/1545/678/301/5743	12
BP	GO:0051047	positive regulation of secretion	20/650	310/18870	0.00557027075357282	0.0267037100447662	0.0188219463495494	3689/7097/5724/6850/945/2268/3553/5579/3123/54209/6279/952/1535/6622/3684/3479/6386/8660/7494/8673	20
BP	GO:1990778	protein localization to cell periphery	22/650	353/18870	0.00562506258284118	0.0269393057431249	0.0189880045334968	2533/23136/84106/55022/54209/4035/7124/6622/60/6653/1445/391/3958/11031/90196/481/23433/79651/51225/6093/8417/8673	22
BP	GO:0007163	establishment or maintenance of cell polarity	16/650	228/18870	0.00574122900878157	0.0274680665716029	0.0193606983625068	64098/57698/10653/81704/1794/3071/23616/60/9750/2011/391/6351/23433/6093/10487/3320	16
BP	GO:0031330	negative regulation of cellular catabolic process	15/650	208/18870	0.00575392282998374	0.0275012143276778	0.0193840623552031	3082/6556/54502/54209/3162/3587/6622/26986/120892/6653/4615/4170/6093/5045/4904	15
BP	GO:0019362	pyridine nucleotide metabolic process	8/650	79/18870	0.00577293312209984	0.0275368909924162	0.0194092088336704	8942/952/3620/7086/5226/6888/4190/10135	8
BP	GO:0046496	nicotinamide nucleotide metabolic process	8/650	79/18870	0.00577293312209984	0.0275368909924162	0.0194092088336704	8942/952/3620/7086/5226/6888/4190/10135	8
BP	GO:0000768	syncytium formation by plasma membrane fusion	7/650	63/18870	0.00579462793675582	0.027585204848628	0.0194432625590903	963/7305/54209/1794/9750/51177/80005	7
BP	GO:0140253	cell-cell fusion	7/650	63/18870	0.00579462793675582	0.027585204848628	0.0194432625590903	963/7305/54209/1794/9750/51177/80005	7
BP	GO:0034110	regulation of homotypic cell-cell adhesion	5/650	34/18870	0.00580728775020723	0.0276044369120066	0.0194568181610833	6850/84034/5580/5329/4067	5
BP	GO:0042886	amide transport	22/650	354/18870	0.00581024206701355	0.0276044369120066	0.0194568181610833	7351/240/6507/3553/5579/3123/972/2350/6279/952/5660/7124/6622/366/3557/145389/301/51167/2055/90007/8660/5360	22
BP	GO:0014909	smooth muscle cell migration	9/650	96/18870	0.00584029469802908	0.0276920533892631	0.0195185740980484	199/4035/1545/6653/3479/10221/80005/57175/10672	9
BP	GO:0042982	amyloid precursor protein metabolic process	9/650	96/18870	0.00584029469802908	0.0276920533892631	0.0195185740980484	7124/54103/6653/3479/3459/4067/348/6093/10313	9
BP	GO:0030308	negative regulation of cell growth	14/650	189/18870	0.00595130732599332	0.0281904031231263	0.0198698328534184	5997/55840/64218/3304/604/3303/2203/734/64061/51094/5538/91/694/5515	14
BP	GO:0001890	placenta development	12/650	151/18870	0.00609817282122233	0.0288574249575699	0.0203399791050377	10653/6768/7421/1051/1050/1508/10370/2885/6789/3516/26528/5743	12
BP	GO:0045624	positive regulation of T-helper cell differentiation	4/650	22/18870	0.00622244286445829	0.0294163057120575	0.020733902779281	942/3606/64332/301	4
BP	GO:0050688	regulation of defense response to virus	9/650	97/18870	0.00624668275410747	0.0295016601357353	0.0207940643216459	10875/3553/54209/10859/29108/6772/5495/3312/3320	9
BP	GO:0002712	regulation of B cell mediated immunity	7/650	64/18870	0.00631786748800623	0.029723175219117	0.0209501978704314	2209/5788/695/54209/7124/604/5777	7
BP	GO:0002889	regulation of immunoglobulin mediated immune response	7/650	64/18870	0.00631786748800623	0.029723175219117	0.0209501978704314	2209/5788/695/54209/7124/604/5777	7
BP	GO:0048247	lymphocyte chemotaxis	7/650	64/18870	0.00631786748800623	0.029723175219117	0.0209501978704314	1880/729230/6349/6348/6362/6351/58191	7
BP	GO:0061041	regulation of wound healing	11/650	133/18870	0.00631851146167394	0.029723175219117	0.0209501978704314	64581/84034/240/5580/7852/7124/10855/5329/301/348/7494	11
BP	GO:0046850	regulation of bone remodeling	6/650	49/18870	0.00648114029351387	0.0304581666995676	0.0214682521104312	1436/6850/952/1445/3635/7107	6
BP	GO:0001893	maternal placenta development	5/650	35/18870	0.00658698467320893	0.0308038400894182	0.0217118978805256	7421/1508/10370/26528/5743	5
BP	GO:0002719	negative regulation of cytokine production involved in immune response	5/650	35/18870	0.00658698467320893	0.0308038400894182	0.0217118978805256	11006/10859/7124/604/11213	5
BP	GO:0030224	monocyte differentiation	5/650	35/18870	0.00658698467320893	0.0308038400894182	0.0217118978805256	1436/3123/972/3635/4495	5
BP	GO:1901099	negative regulation of signal transduction in absence of ligand	5/650	35/18870	0.00658698467320893	0.0308038400894182	0.0217118978805256	3553/7124/3304/3303/4170	5
BP	GO:2001240	negative regulation of extrinsic apoptotic signaling pathway in absence of ligand	5/650	35/18870	0.00658698467320893	0.0308038400894182	0.0217118978805256	3553/7124/3304/3303/4170	5
BP	GO:0036293	response to decreased oxygen levels	20/650	315/18870	0.00661538187057079	0.030906338415889	0.0217841431976938	1536/7351/7097/54209/952/3162/7852/7124/9839/2353/5291/6648/10370/847/317/5366/80315/378938/3516/5743	20
BP	GO:0006639	acylglycerol metabolic process	11/650	134/18870	0.00667629921249601	0.0311604180465812	0.0219632296680526	55911/2710/2180/84803/6653/2876/847/3988/348/79143/3638	11
BP	GO:0006970	response to osmotic stress	8/650	81/18870	0.00670582905664894	0.0312676486805625	0.0220388105231638	29108/7124/2203/92241/9958/834/5743/3320	8
BP	GO:0043523	regulation of neuron apoptotic process	16/650	232/18870	0.0067546125971902	0.0314643575083958	0.0221774595347713	7351/11151/54209/1051/7124/6348/6622/6648/2896/2055/5538/348/80315/4170/6093/5641	16
BP	GO:0010632	regulation of epithelial cell migration	19/650	295/18870	0.00690696220480591	0.0321426436262675	0.0226555453475226	3162/64218/2752/7124/23616/5291/2896/9314/301/1512/51094/7114/80005/51466/348/152007/5641/8660/5743	19
BP	GO:0006054	N-acetylneuraminate metabolic process	3/650	12/18870	0.00709225288228106	0.0326860350226866	0.0230385514426704	55577/5973/80896	3
BP	GO:0031650	regulation of heat generation	3/650	12/18870	0.00709225288228106	0.0326860350226866	0.0230385514426704	3553/7124/5743	3
BP	GO:0034135	regulation of toll-like receptor 2 signaling pathway	3/650	12/18870	0.00709225288228106	0.0326860350226866	0.0230385514426704	54209/1535/4067	3
BP	GO:0034154	toll-like receptor 7 signaling pathway	3/650	12/18870	0.00709225288228106	0.0326860350226866	0.0230385514426704	388325/118788/84868	3
BP	GO:0042117	monocyte activation	3/650	12/18870	0.00709225288228106	0.0326860350226866	0.0230385514426704	945/11006/4495	3
BP	GO:0042532	negative regulation of tyrosine phosphorylation of STAT protein	3/650	12/18870	0.00709225288228106	0.0326860350226866	0.0230385514426704	5771/5515/8651	3
BP	GO:0045060	negative thymic T cell selection	3/650	12/18870	0.00709225288228106	0.0326860350226866	0.0230385514426704	5788/972/1794	3
BP	GO:0070586	cell-cell adhesion involved in gastrulation	3/650	12/18870	0.00709225288228106	0.0326860350226866	0.0230385514426704	3557/9314/4155	3
BP	GO:0071635	negative regulation of transforming growth factor beta production	3/650	12/18870	0.00709225288228106	0.0326860350226866	0.0230385514426704	7305/10859/5045	3
BP	GO:1903580	positive regulation of ATP metabolic process	3/650	12/18870	0.00709225288228106	0.0326860350226866	0.0230385514426704	55022/54209/7114	3
BP	GO:0008037	cell recognition	12/650	154/18870	0.00710464910126276	0.0327115600511809	0.0230565426025536	2209/64581/2219/84868/1462/54209/81704/2350/7852/1794/5199/3958	12
BP	GO:0006006	glucose metabolic process	14/650	193/18870	0.00712087986164579	0.0327546740019773	0.0230869312065134	7124/3479/2203/5771/51094/3988/5366/83440/90007/5315/8660/4190/467/10993	14
BP	GO:0006693	prostaglandin metabolic process	6/650	50/18870	0.00715557270370007	0.0328825450834772	0.0231770603545462	6916/3553/972/301/2950/5743	6
BP	GO:0060337	type I interferon-mediated signaling pathway	8/650	82/18870	0.00721295648440537	0.0330825023371285	0.0233179989991809	54502/25939/5777/4615/5771/6772/5770/10010	8
BP	GO:0140029	exocytic process	8/650	82/18870	0.00721295648440537	0.0330825023371285	0.0233179989991809	5341/695/6850/8676/6622/6813/4067/8673	8
BP	GO:0045061	thymic T cell selection	4/650	23/18870	0.00733052309529758	0.0335571930562087	0.0236525818429947	5788/972/1794/5771	4
BP	GO:0061760	antifungal innate immune response	4/650	23/18870	0.00733052309529758	0.0335571930562087	0.0236525818429947	6688/26253/64581/9958	4
BP	GO:0006516	glycoprotein catabolic process	5/650	36/18870	0.00743714188914878	0.0340126239800956	0.0239735895382159	695/1471/10855/4126/57134	5
BP	GO:0042531	positive regulation of tyrosine phosphorylation of STAT protein	7/650	66/18870	0.00746882308774668	0.0341247951422909	0.0240526526943566	3606/1436/2322/3059/7124/3479/4067	7
BP	GO:0006090	pyruvate metabolic process	10/650	118/18870	0.0076321305840899	0.0348375721398171	0.0245550491922268	7351/8870/3479/2203/51341/3988/83440/5315/5515/10993	10
BP	GO:0031214	biomineral tissue development	13/650	175/18870	0.00769422663290763	0.0350539264937625	0.0247075452325008	29887/1230/2268/240/166929/7421/1051/6348/3479/5552/6574/6093/5743	13
BP	GO:1902905	positive regulation of supramolecular fiber organization	13/650	175/18870	0.00769422663290763	0.0350539264937625	0.0247075452325008	3055/5341/5058/29108/3071/3304/7046/8477/3303/2876/2885/51466/348	13
BP	GO:0071357	cellular response to type I interferon	8/650	83/18870	0.00774846951608062	0.0352673660226189	0.0248579867761767	54502/25939/5777/4615/5771/6772/5770/10010	8
BP	GO:0006692	prostanoid metabolic process	6/650	51/18870	0.00787929944165877	0.0357945317492498	0.0252295563074267	6916/3553/972/301/2950/5743	6
BP	GO:1905710	positive regulation of membrane permeability	6/650	51/18870	0.00787929944165877	0.0357945317492498	0.0252295563074267	7805/8870/3303/10105/282991/292	6
BP	GO:0042176	regulation of protein catabolic process	22/650	364/18870	0.00795394187287629	0.0360992414211417	0.0254443290519975	1471/3553/54209/1050/4035/7124/4946/6622/8870/120892/3304/6653/3303/2876/10221/348/7133/6093/11213/5045/9817/3320	22
BP	GO:1904892	regulation of receptor signaling pathway via STAT	10/650	119/18870	0.0080835320117172	0.0366525168211892	0.0258343018265207	11314/5788/3587/7124/1545/5771/51094/5515/8651/4249	10
BP	GO:0006949	syncytium formation	7/650	67/18870	0.00809916701873197	0.036653725502231	0.0258351537579446	963/7305/54209/1794/9750/51177/80005	7
BP	GO:0070301	cellular response to hydrogen peroxide	7/650	67/18870	0.00809916701873197	0.036653725502231	0.0258351537579446	5580/140885/1545/301/847/10105/23135	7
BP	GO:0033135	regulation of peptidyl-serine phosphorylation	11/650	138/18870	0.00826866612012878	0.0373853435004875	0.026350830219697	3082/5058/960/3059/7124/6622/6789/9770/1389/5743/3320	11
BP	GO:0046677	response to antibiotic	5/650	37/18870	0.00836081441228888	0.0377661787373276	0.0266192596021239	6507/4261/51167/23135/3320	5
BP	GO:0034764	positive regulation of transmembrane transport	15/650	217/18870	0.00838651146051122	0.0378464140649371	0.0266758129810017	1520/729230/54209/2180/6622/805/81671/3479/2745/7114/481/23433/1389/8660/2631	15
BP	GO:0007006	mitochondrial membrane organization	10/650	120/18870	0.0085551986958869	0.0383802883895106	0.0270521110263924	6622/8870/3303/84303/2055/5366/10105/282991/292/3320	10
BP	GO:0002922	positive regulation of humoral immune response	4/650	24/18870	0.00856113770365604	0.0383802883895106	0.0270521110263924	5788/3553/54209/7124	4
BP	GO:0045723	positive regulation of fatty acid biosynthetic process	4/650	24/18870	0.00856113770365604	0.0383802883895106	0.0270521110263924	3553/972/301/5743	4
BP	GO:0046426	negative regulation of receptor signaling pathway via JAK-STAT	4/650	24/18870	0.00856113770365604	0.0383802883895106	0.0270521110263924	5771/51094/5515/8651	4
BP	GO:0060143	positive regulation of syncytium formation by plasma membrane fusion	4/650	24/18870	0.00856113770365604	0.0383802883895106	0.0270521110263924	963/7305/54209/9750	4
BP	GO:0070841	inclusion body assembly	4/650	24/18870	0.00856113770365604	0.0383802883895106	0.0270521110263924	3304/6653/3303/3337	4
BP	GO:2000114	regulation of establishment of cell polarity	4/650	24/18870	0.00856113770365604	0.0383802883895106	0.0270521110263924	57698/81704/9750/6093	4
BP	GO:0048284	organelle fusion	12/650	158/18870	0.00864490418025198	0.0387194299904244	0.02729115290509	597/8676/11151/55022/6622/301/55647/80208/4170/25978/8417/8673	12
BP	GO:0071470	cellular response to osmotic stress	6/650	52/18870	0.00865423366237276	0.0387248541927937	0.0272949761208834	29108/2203/92241/9958/834/5743	6
BP	GO:0050679	positive regulation of epithelial cell proliferation	15/650	218/18870	0.00873008122164078	0.0389910930966541	0.0274826329804067	120425/728/695/3676/3162/7124/374/7046/3479/116844/2896/283131/3516/8660/7494	15
BP	GO:1903828	negative regulation of protein localization	15/650	218/18870	0.00873008122164078	0.0389910930966541	0.0274826329804067	6688/7351/3553/11006/55022/80223/120892/1445/9750/348/23433/79651/51225/90007/3638	15
BP	GO:0006919	activation of cysteine-type endopeptidase activity involved in apoptotic process	7/650	68/18870	0.00876783609901337	0.0391230853061682	0.0275756668802606	6279/7805/29108/6280/7124/6622/317	7
BP	GO:0001837	epithelial to mesenchymal transition	13/650	178/18870	0.00881706050423943	0.0392544484004704	0.0276682573521136	3082/3553/6275/7046/3479/753/116844/51094/152007/6093/3516/5515/6386	13
BP	GO:0043547	positive regulation of GTPase activity	16/650	239/18870	0.008871294064088	0.0392544484004704	0.0276682573521136	6001/6349/81704/55619/139818/6348/203228/23616/5996/55357/6362/8477/153020/391/6351/10235	16
BP	GO:0072524	pyridine-containing compound metabolic process	8/650	85/18870	0.00890846379200794	0.0392544484004704	0.0276682573521136	8942/952/3620/7086/5226/6888/4190/10135	8
BP	GO:0002664	regulation of T cell tolerance induction	3/650	13/18870	0.00898655296715172	0.0392544484004704	0.0276682573521136	10288/11006/3620	3
BP	GO:0002863	positive regulation of inflammatory response to antigenic stimulus	3/650	13/18870	0.00898655296715172	0.0392544484004704	0.0276682573521136	2209/695/7124	3
BP	GO:0006596	polyamine biosynthetic process	3/650	13/18870	0.00898655296715172	0.0392544484004704	0.0276682573521136	6303/4946/6611	3
BP	GO:0006787	porphyrin-containing compound catabolic process	3/650	13/18870	0.00898655296715172	0.0392544484004704	0.0276682573521136	3162/645/644	3
BP	GO:0010642	negative regulation of platelet-derived growth factor receptor signaling pathway	3/650	13/18870	0.00898655296715172	0.0392544484004704	0.0276682573521136	4035/6622/5771	3
BP	GO:0032490	detection of molecule of bacterial origin	3/650	13/18870	0.00898655296715172	0.0392544484004704	0.0276682573521136	7097/54209/23643	3
BP	GO:0033015	tetrapyrrole catabolic process	3/650	13/18870	0.00898655296715172	0.0392544484004704	0.0276682573521136	3162/645/644	3
BP	GO:0042492	gamma-delta T cell differentiation	3/650	13/18870	0.00898655296715172	0.0392544484004704	0.0276682573521136	5788/6850/3071	3
BP	GO:0043383	negative T cell selection	3/650	13/18870	0.00898655296715172	0.0392544484004704	0.0276682573521136	5788/972/1794	3
BP	GO:0045986	negative regulation of smooth muscle contraction	3/650	13/18870	0.00898655296715172	0.0392544484004704	0.0276682573521136	5997/80005/5743	3
BP	GO:0051451	myoblast migration	3/650	13/18870	0.00898655296715172	0.0392544484004704	0.0276682573521136	301/51177/6093	3
BP	GO:0060100	positive regulation of phagocytosis, engulfment	3/650	13/18870	0.00898655296715172	0.0392544484004704	0.0276682573521136	54209/3071/11031	3
BP	GO:0060670	branching involved in labyrinthine layer morphogenesis	3/650	13/18870	0.00898655296715172	0.0392544484004704	0.0276682573521136	10653/6768/2885	3
BP	GO:0071801	regulation of podosome assembly	3/650	13/18870	0.00898655296715172	0.0392544484004704	0.0276682573521136	3055/3936/7124	3
BP	GO:0098761	cellular response to interleukin-7	3/650	13/18870	0.00898655296715172	0.0392544484004704	0.0276682573521136	4046/695/3561	3
BP	GO:1900103	positive regulation of endoplasmic reticulum unfolded protein response	3/650	13/18870	0.00898655296715172	0.0392544484004704	0.0276682573521136	5771/5770/7494	3
BP	GO:1902947	regulation of tau-protein kinase activity	3/650	13/18870	0.00898655296715172	0.0392544484004704	0.0276682573521136	728/6653/3320	3
BP	GO:1903238	positive regulation of leukocyte tethering or rolling	3/650	13/18870	0.00898655296715172	0.0392544484004704	0.0276682573521136	5724/3676/729230	3
BP	GO:1903977	positive regulation of glial cell migration	3/650	13/18870	0.00898655296715172	0.0392544484004704	0.0276682573521136	729230/54209/6348	3
BP	GO:1905155	positive regulation of membrane invagination	3/650	13/18870	0.00898655296715172	0.0392544484004704	0.0276682573521136	54209/3071/11031	3
BP	GO:0051702	biological process involved in interaction with symbiont	10/650	121/18870	0.00904770369914821	0.039485404066731	0.0278310450378768	1436/6348/4615/2876/8819/6351/348/3312/1105/3725	10
BP	GO:0031647	regulation of protein stability	20/650	325/18870	0.00918670801658148	0.0400553905293361	0.0282327965024163	7305/5580/284996/29108/6622/120892/64747/3304/3479/3303/2896/1512/55729/6789/481/9770/9802/1389/3312/3320	20
BP	GO:0014912	negative regulation of smooth muscle cell migration	5/650	38/18870	0.00936097848032914	0.0407407548824544	0.0287158713658964	199/4035/10221/57175/10672	5
BP	GO:0042401	biogenic amine biosynthetic process	5/650	38/18870	0.00936097848032914	0.0407407548824544	0.0287158713658964	6303/4946/6622/217/6611	5
BP	GO:0045058	T cell selection	6/650	53/18870	0.00948226616567688	0.0411559687081699	0.0290085322859748	5788/6850/972/1794/5771/912	6
BP	GO:1902743	regulation of lamellipodium organization	6/650	53/18870	0.00948226616567688	0.0411559687081699	0.0290085322859748	7454/960/5880/51225/57175/3320	6
BP	GO:1904894	positive regulation of receptor signaling pathway via STAT	6/650	53/18870	0.00948226616567688	0.0411559687081699	0.0290085322859748	11314/3587/7124/1545/51094/4249	6
BP	GO:0032874	positive regulation of stress-activated MAPK cascade	10/650	122/18870	0.00956162232032756	0.0414626713345113	0.0292247097522739	6688/388325/3553/29108/7124/4616/51347/4615/9770/6386	10
BP	GO:0033138	positive regulation of peptidyl-serine phosphorylation	9/650	104/18870	0.00973101637659423	0.042158899288242	0.0297154417580592	5058/960/3059/7124/6622/6789/1389/5743/3320	9
BP	GO:0010878	cholesterol storage	4/650	25/18870	0.00991934548535273	0.0427418951807882	0.0301263628395537	4481/54209/10577/3988	4
BP	GO:0045649	regulation of macrophage differentiation	4/650	25/18870	0.00991934548535273	0.0427418951807882	0.0301263628395537	3059/714/10221/5771	4
BP	GO:0046697	decidualization	4/650	25/18870	0.00991934548535273	0.0427418951807882	0.0301263628395537	7421/1508/10370/5743	4
BP	GO:0060586	multicellular organismal-level iron ion homeostasis	4/650	25/18870	0.00991934548535273	0.0427418951807882	0.0301263628395537	6556/3162/6648/30061	4
BP	GO:0072576	liver morphogenesis	4/650	25/18870	0.00991934548535273	0.0427418951807882	0.0301263628395537	1051/7124/3988/7494	4
BP	GO:1902993	positive regulation of amyloid precursor protein catabolic process	4/650	25/18870	0.00991934548535273	0.0427418951807882	0.0301263628395537	7124/54103/3459/4067	4
BP	GO:0009205	purine ribonucleoside triphosphate metabolic process	12/650	161/18870	0.00996212174563709	0.0428874735800442	0.0302289728819731	55022/54209/526/120892/3304/3303/3988/7114/481/23433/4723/3312	12
BP	GO:0030282	bone mineralization	10/650	123/18870	0.0100975316061618	0.0434312225080177	0.0306122309810457	29887/1230/2268/240/166929/7421/6348/3479/5552/5743	10
BP	GO:0033077	T cell differentiation in thymus	8/650	87/18870	0.0101934373106532	0.0437648028549196	0.0308473530439398	5788/9935/3553/972/1794/3561/678/5771	8
BP	GO:0051851	modulation by host of symbiont process	8/650	87/18870	0.0101934373106532	0.0437648028549196	0.0308473530439398	1436/6348/8819/6351/348/3312/1105/3725	8
BP	GO:0006066	alcohol metabolic process	22/650	373/18870	0.0103976815465589	0.0446015656268758	0.0314371401549688	5341/55911/5724/10170/2710/1050/6622/27163/1545/10577/3479/427/217/6817/847/5092/3988/2055/348/51635/3638/3421	22
BP	GO:0009309	amine biosynthetic process	5/650	39/18870	0.0104405229796904	0.0447049323277589	0.031509997540519	6303/4946/6622/217/6611	5
BP	GO:0140448	signaling receptor ligand precursor processing	5/650	39/18870	0.0104405229796904	0.0447049323277589	0.031509997540519	7941/1522/834/10159/5045	5
BP	GO:0031331	positive regulation of cellular catabolic process	23/650	396/18870	0.0106072226781931	0.0453779840134358	0.0319843938958212	3553/5580/3162/7805/7124/6622/203228/26986/120892/678/3479/5291/283131/348/5770/7133/6093/8660/5045/292/4904/92140/56915	23
BP	GO:0051222	positive regulation of protein transport	19/650	308/18870	0.0106728349973761	0.045617762488785	0.0321534002844928	3689/7097/945/3553/5579/5580/3123/54209/952/3059/5880/7124/4946/3684/6653/3479/8660/5743/3320	19
BP	GO:0001892	embryonic placenta development	8/650	88/18870	0.0108851688199458	0.0464005855863641	0.0327051683466506	10653/6768/1051/1050/10370/2885/6789/3516	8
BP	GO:0043406	positive regulation of MAP kinase activity	8/650	88/18870	0.0108851688199458	0.0464005855863641	0.0327051683466506	5058/6283/3553/2322/7124/51347/120892/5770	8
BP	GO:0046330	positive regulation of JNK cascade	8/650	88/18870	0.0108851688199458	0.0464005855863641	0.0327051683466506	3553/29108/7124/4616/51347/4615/9770/6386	8
BP	GO:0043524	negative regulation of neuron apoptotic process	12/650	163/18870	0.0109232332515835	0.0465212701875476	0.0327902321480806	7351/11151/1051/6622/6648/2896/2055/5538/348/80315/6093/5641	12
BP	GO:0046425	regulation of receptor signaling pathway via JAK-STAT	9/650	106/18870	0.0109538601843898	0.0465957854910533	0.0328427538030286	11314/5788/3587/7124/1545/5771/51094/5515/8651	9
BP	GO:0046578	regulation of Ras protein signal transduction	13/650	183/18870	0.0109700350327993	0.0465957854910533	0.0328427538030286	23616/604/4650/8477/3479/5291/2203/9750/348/397/23636/11214/22898	13
BP	GO:1905952	regulation of lipid localization	13/650	183/18870	0.0109700350327993	0.0465957854910533	0.0328427538030286	6850/4481/3553/5580/54209/2180/4035/7124/5771/348/8660/5045/5360	13
BP	GO:0060420	regulation of heart growth	7/650	71/18870	0.0110167959333553	0.0467527727776734	0.0329534053297779	10409/5997/861/7046/3479/10370/3516	7
BP	GO:0002524	hypersensitivity	3/650	14/18870	0.0111484588863012	0.0468117507813881	0.0329949756142014	2209/695/2214	3
BP	GO:0032908	regulation of transforming growth factor beta1 production	3/650	14/18870	0.0111484588863012	0.0468117507813881	0.0329949756142014	7305/10159/5045	3
BP	GO:0034116	positive regulation of heterotypic cell-cell adhesion	3/650	14/18870	0.0111484588863012	0.0468117507813881	0.0329949756142014	3553/960/7124	3
BP	GO:0035791	platelet-derived growth factor receptor-beta signaling pathway	3/650	14/18870	0.0111484588863012	0.0468117507813881	0.0329949756142014	4035/5771/5770	3
BP	GO:0043922	negative regulation by host of viral transcription	3/650	14/18870	0.0111484588863012	0.0468117507813881	0.0329949756142014	6348/6351/3725	3
BP	GO:0046598	positive regulation of viral entry into host cell	3/650	14/18870	0.0111484588863012	0.0468117507813881	0.0329949756142014	3123/972/5045	3
BP	GO:0051608	histamine transport	3/650	14/18870	0.0111484588863012	0.0468117507813881	0.0329949756142014	695/4067/8673	3
BP	GO:0070341	fat cell proliferation	3/650	14/18870	0.0111484588863012	0.0468117507813881	0.0329949756142014	55022/54209/3988	3
BP	GO:0075294	positive regulation by symbiont of entry into host	3/650	14/18870	0.0111484588863012	0.0468117507813881	0.0329949756142014	3123/972/5045	3
BP	GO:0098760	response to interleukin-7	3/650	14/18870	0.0111484588863012	0.0468117507813881	0.0329949756142014	4046/695/3561	3
BP	GO:1901029	negative regulation of mitochondrial outer membrane permeabilization involved in apoptotic signaling pathway	3/650	14/18870	0.0111484588863012	0.0468117507813881	0.0329949756142014	8870/3303/292	3
BP	GO:1902043	positive regulation of extrinsic apoptotic signaling pathway via death domain receptors	3/650	14/18870	0.0111484588863012	0.0468117507813881	0.0329949756142014	6789/5366/467	3
BP	GO:0034381	plasma lipoprotein particle clearance	6/650	55/18870	0.0113050523690869	0.0474275284085705	0.0334290027004246	4481/54209/3162/1445/3988/348	6
BP	GO:0006929	substrate-dependent cell migration	4/650	26/18870	0.0114098555928745	0.0476993962997471	0.033620627117156	57698/5788/6789/6386	4
BP	GO:0060333	type II interferon-mediated signaling pathway	4/650	26/18870	0.0114098555928745	0.0476993962997471	0.033620627117156	3055/5771/3459/6772	4
BP	GO:0070102	interleukin-6-mediated signaling pathway	4/650	26/18870	0.0114098555928745	0.0476993962997471	0.033620627117156	6688/1050/5771/9646	4
BP	GO:1903421	regulation of synaptic vesicle recycling	4/650	26/18870	0.0114098555928745	0.0476993962997471	0.033620627117156	6622/120892/60/6093	4
BP	GO:0009141	nucleoside triphosphate metabolic process	13/650	184/18870	0.0114458305691928	0.0478078912566107	0.0336970991225013	55022/54209/526/25939/120892/3304/3303/3988/7114/481/23433/4723/3312	13
BP	GO:0001960	negative regulation of cytokine-mediated signaling pathway	8/650	89/18870	0.0116109917071822	0.0484129636741774	0.0341235807073426	5788/7850/54209/25939/3557/5771/2950/11213	8
BP	GO:0034340	response to type I interferon	8/650	89/18870	0.0116109917071822	0.0484129636741774	0.0341235807073426	54502/25939/5777/4615/5771/6772/5770/10010	8
BP	GO:0042552	myelination	11/650	145/18870	0.0117470711534842	0.0488163282034335	0.0344078897234396	7097/23136/3687/7852/1890/1075/7124/4155/23405/7133/8530	11
BP	GO:0045834	positive regulation of lipid metabolic process	11/650	145/18870	0.0117470711534842	0.0488163282034335	0.0344078897234396	2268/3553/5580/972/2322/7124/301/348/1389/8660/5743	11
BP	GO:0061008	hepaticobiliary system development	11/650	145/18870	0.0117470711534842	0.0488163282034335	0.0344078897234396	7351/3082/1051/1050/7124/6648/10370/301/3988/25836/7494	11
BP	GO:0010506	regulation of autophagy	21/650	355/18870	0.0117486676682477	0.0488163282034335	0.0344078897234396	3082/54209/3162/29108/5660/526/3587/6622/203228/120892/5291/8897/4170/533/6093/7107/292/9114/128338/92140/9817	21
BP	GO:0014015	positive regulation of gliogenesis	7/650	72/18870	0.0118517194185777	0.0491588709796656	0.0346493288997136	7097/3553/7852/7124/4067/23405/7133	7
BP	GO:0014823	response to activity	7/650	72/18870	0.0118517194185777	0.0491588709796656	0.0346493288997136	7852/7124/2353/6648/847/23135/7384	7
CC	GO:0034774	secretory granule lumen	56/668	322/19886	1.89177063196608e-24	5.42877332939333e-22	4.2889997742299e-22	4332/3082/2219/4069/126014/1675/2268/8635/240/6283/2162/5580/2512/6279/29108/1075/51816/6280/1522/51411/1794/64333/25801/2760/5199/5836/10855/5777/10577/3479/2517/116844/2896/83706/5265/28988/1512/847/23406/5552/1992/317/7114/1265/1509/2950/5315/6093/8804/3310/6386/3312/10487/29952/55313/3320	56
CC	GO:0060205	cytoplasmic vesicle lumen	56/668	325/19886	3.04484861916377e-24	5.42877332939333e-22	4.2889997742299e-22	4332/3082/2219/4069/126014/1675/2268/8635/240/6283/2162/5580/2512/6279/29108/1075/51816/6280/1522/51411/1794/64333/25801/2760/5199/5836/10855/5777/10577/3479/2517/116844/2896/83706/5265/28988/1512/847/23406/5552/1992/317/7114/1265/1509/2950/5315/6093/8804/3310/6386/3312/10487/29952/55313/3320	56
CC	GO:0031983	vesicle lumen	56/668	326/19886	3.5637461680919e-24	5.42877332939333e-22	4.2889997742299e-22	4332/3082/2219/4069/126014/1675/2268/8635/240/6283/2162/5580/2512/6279/29108/1075/51816/6280/1522/51411/1794/64333/25801/2760/5199/5836/10855/5777/10577/3479/2517/116844/2896/83706/5265/28988/1512/847/23406/5552/1992/317/7114/1265/1509/2950/5315/6093/8804/3310/6386/3312/10487/29952/55313/3320	56
CC	GO:0101002	ficolin-1-rich granule	42/668	185/19886	3.03552872130276e-23	3.46809156408841e-21	2.7399640826496e-21	2357/10288/4332/3689/11314/2358/2207/2219/1520/6556/1675/3687/240/10875/1471/2495/1522/51411/3071/5836/3304/140885/1508/427/116844/3303/5265/28988/1512/847/3958/23406/317/1509/2950/5315/1604/51646/3310/10159/3312/3320	42
CC	GO:0070820	tertiary granule	39/668	164/19886	1.87666863017736e-22	1.71527512798211e-20	1.35515229505439e-20	2357/1536/10288/3689/3903/11314/2358/2207/4069/963/5724/1520/126014/6556/945/3687/1471/160364/2495/1535/3071/3684/5199/140885/5777/427/6813/116844/5912/28988/1512/3958/1265/1509/1604/51646/8417/10159/8673	39
CC	GO:0030667	secretory granule membrane	50/668	314/19886	3.31090228980638e-20	2.52180391073586e-18	1.99234997439226e-18	2357/1536/10288/3689/11010/11025/3903/2212/728/11314/2358/2207/7097/719/963/5788/5724/7305/6556/945/3687/6402/150372/160364/10326/683/960/968/5660/1535/3071/6622/3684/3683/140885/27180/929/5329/976/5912/4126/290/391/3958/11031/7133/1604/10159/8673/25798	50
CC	GO:0005775	vacuolar lumen	35/668	176/19886	1.28750454325766e-17	8.4055653752679e-16	6.64081290732901e-16	4332/4069/1520/8635/1462/5580/972/2512/29108/1075/5660/51816/25801/2760/10855/27163/1508/10577/427/2517/2896/4126/3988/5538/1200/1509/5641/8804/6386/3312/10487/29952/55313/23646/3320	35
CC	GO:0030139	endocytic vesicle	48/668	348/19886	7.6790873521571e-17	4.17016222543356e-15	3.29463467309389e-15	2209/219972/1536/4688/26253/388325/1441/7097/9332/7454/4689/3117/1520/6850/6556/4481/3118/122618/409/3119/3113/3122/11151/3115/3123/972/3059/3120/752/1535/80223/4035/5880/374/79890/8685/3127/11031/55647/7791/10981/4067/348/533/8417/8673/9114/3320	48
CC	GO:1904813	ficolin-1-rich granule lumen	29/668	124/19886	8.21257331048186e-17	4.17016222543356e-15	3.29463467309389e-15	4332/2219/1520/1675/240/10875/1471/2495/1522/51411/5836/3304/1508/427/116844/3303/5265/28988/1512/847/23406/317/1509/2950/5315/51646/3310/3312/3320	29
CC	GO:0042613	MHC class II protein complex	13/668	17/19886	1.30088916426679e-16	5.94506348069922e-15	4.69689456151061e-15	3117/3118/3109/3119/3113/3122/3115/3123/972/3108/3111/3120/3127	13
CC	GO:0005765	lysosomal membrane	51/668	441/19886	1.2565856486476e-14	4.78549701193296e-13	3.7807796270713e-13	2357/11010/1441/719/3117/6556/150372/3118/51311/3109/3119/3113/3122/3115/3123/972/968/7805/3108/3111/5660/3120/526/4035/64747/283537/10855/1318/4286/9516/2896/3127/4126/290/80208/912/4067/1509/282991/533/25978/8417/10159/7107/3312/8673/25798/9114/8763/128338/23646	51
CC	GO:0098852	lytic vacuole membrane	51/668	441/19886	1.2565856486476e-14	4.78549701193296e-13	3.7807796270713e-13	2357/11010/1441/719/3117/6556/150372/3118/51311/3109/3119/3113/3122/3115/3123/972/968/7805/3108/3111/5660/3120/526/4035/64747/283537/10855/1318/4286/9516/2896/3127/4126/290/80208/912/4067/1509/282991/533/25978/8417/10159/7107/3312/8673/25798/9114/8763/128338/23646	51
CC	GO:0005766	primary lysosome	29/668	155/19886	4.26550946040538e-14	1.34950445401181e-12	1.06617534890257e-12	2357/4332/11010/4069/719/8635/150372/5580/2512/968/29108/1075/5660/51816/25801/2760/10577/6813/2517/2896/4126/8417/8804/6386/8673/25798/10487/29952/55313	29
CC	GO:0042582	azurophil granule	29/668	155/19886	4.26550946040538e-14	1.34950445401181e-12	1.06617534890257e-12	2357/4332/11010/4069/719/8635/150372/5580/2512/968/29108/1075/5660/51816/25801/2760/10577/6813/2517/2896/4126/8417/8804/6386/8673/25798/10487/29952/55313	29
CC	GO:0030666	endocytic vesicle membrane	33/668	202/19886	4.42944569150484e-14	1.34950445401181e-12	1.06617534890257e-12	2209/1536/26253/1441/7097/9332/3117/6556/4481/3118/3119/3113/3122/11151/3115/3123/972/3120/1535/80223/4035/5880/374/8685/3127/11031/55647/10981/4067/348/533/8673/9114	33
CC	GO:0005774	vacuolar membrane	52/668	484/19886	1.33907754913712e-13	3.82474024972291e-12	3.02173420627654e-12	2357/11010/1441/719/3117/6556/150372/3118/51311/3109/3119/3113/3122/3115/3123/972/968/7805/3108/3111/5660/3120/526/4035/64747/283537/10855/1318/81671/4286/9516/2896/3127/4126/290/80208/912/4067/1509/282991/533/25978/8417/10159/7107/3312/8673/25798/9114/8763/128338/23646	52
CC	GO:0042611	MHC protein complex	13/668	25/19886	2.21714585929743e-13	5.96020975117016e-12	4.70886086525709e-12	3117/3118/3109/3119/3113/3122/3115/3123/972/3108/3111/3120/3127	13
CC	GO:0009897	external side of plasma membrane	45/668	387/19886	3.95567357958583e-13	1.00430156992818e-11	7.93447975320432e-12	2209/942/3689/1438/26253/1441/2207/2219/9332/10462/5788/8832/1230/945/3676/3687/6402/6768/729230/51311/3123/972/2350/7852/10859/2214/7124/2675/3684/3561/9308/3683/57823/1508/929/5329/911/214/283316/9936/290/10148/912/3597/10159	45
CC	GO:0070821	tertiary granule membrane	19/668	73/19886	2.25514414654883e-12	5.42421513143588e-11	4.28539857211219e-11	1536/10288/3689/3903/11314/2358/2207/963/5724/6556/945/3687/160364/1535/3684/140885/5912/10159/8673	19
CC	GO:0042581	specific granule	27/668	160/19886	4.1870106195667e-12	9.5673192657099e-11	7.55865601321777e-11	1536/3689/3903/2358/4069/719/963/126014/945/160364/683/1535/1522/1794/3684/5199/3683/10855/5777/5329/6813/116844/5912/1265/1509/7133/8673	27
CC	GO:0043202	lysosomal lumen	21/668	98/19886	9.25447487960015e-12	2.01395000951299e-10	1.59112024245757e-10	1520/8635/1462/972/5660/2760/10855/27163/1508/10577/427/2517/4126/3988/5538/1200/1509/5641/3312/23646/3320	21
CC	GO:0005884	actin filament	22/668	118/19886	5.46283383679054e-11	1.13477957427876e-09	8.96532060296247e-10	3055/199/3936/5058/7454/8522/9050/11151/64780/5880/92521/60/4650/92241/7456/301/2011/23406/23433/10094/57175/9817	22
CC	GO:0045335	phagocytic vesicle	24/668	142/19886	6.33169113320714e-11	1.25807949907637e-09	9.93945106951967e-10	219972/1536/4688/26253/388325/7097/7454/4689/1520/6850/6556/122618/11151/752/1535/80223/5880/11031/55647/7791/10981/533/8673/9114	24
CC	GO:0045121	membrane raft	34/668	286/19886	1.71809778102476e-10	3.27154452470131e-09	2.58468218812058e-09	3055/3689/7097/5788/695/150372/6404/962/7462/51338/54209/7124/3684/120892/55824/7046/10855/79180/929/3937/3635/5912/5538/4067/1200/1509/23433/7133/1604/5515/6386/5045/5743/5359	34
CC	GO:0098857	membrane microdomain	34/668	287/19886	1.88829148255924e-10	3.45179683011828e-09	2.7270904358645e-09	3055/3689/7097/5788/695/150372/6404/962/7462/51338/54209/7124/3684/120892/55824/7046/10855/79180/929/3937/3635/5912/5538/4067/1200/1509/23433/7133/1604/5515/6386/5045/5743/5359	34
CC	GO:0035578	azurophil granule lumen	18/668	91/19886	1.12984326307158e-09	1.98591681239889e-08	1.56897262847592e-08	4332/4069/8635/5580/2512/29108/1075/51816/25801/2760/10577/2517/2896/8804/6386/10487/29952/55313	18
CC	GO:0005770	late endosome	34/668	315/19886	2.22575696087951e-09	3.76729974489605e-08	2.9763533628915e-08	3117/1520/6556/3118/3109/3119/3113/3122/3115/3123/972/968/284996/7852/3108/3111/5660/3120/120892/1318/6653/9516/2896/3127/1512/153020/348/25978/8417/5641/3312/8530/8673/23646	34
CC	GO:1904724	tertiary granule lumen	14/668	55/19886	2.47799061302578e-09	4.04443467911707e-08	3.19530368521745e-08	4069/1520/126014/1471/2495/5199/5777/427/116844/28988/1512/1265/1509/51646	14
CC	GO:0098553	lumenal side of endoplasmic reticulum membrane	10/668	29/19886	1.92270546051459e-08	3.02991860501781e-07	2.39378574575863e-07	3117/3118/3119/3113/3122/3115/3123/972/3120/3127	10
CC	GO:0030665	clathrin-coated vesicle membrane	20/668	136/19886	2.91024588388975e-08	4.39294773389119e-07	3.47064625757153e-07	2209/3117/3118/3119/3113/3122/3115/3123/972/3120/526/374/3127/28988/348/533/10159/3312/8673/9114	20
CC	GO:0098576	lumenal side of membrane	11/668	38/19886	2.97989890045135e-08	4.39294773389119e-07	3.47064625757153e-07	3117/3118/3119/3113/3122/3115/3123/972/3120/3127/3312	11
CC	GO:0035579	specific granule membrane	16/668	91/19886	5.5007571683566e-08	7.85576883105927e-07	6.20644641034972e-07	1536/3689/3903/2358/719/963/945/160364/683/1535/3684/3683/5329/5912/7133/8673	16
CC	GO:0101003	ficolin-1-rich granule membrane	13/668	61/19886	9.18203468459552e-08	1.27157268207883e-06	1.00460538973406e-06	2357/10288/3689/11314/2358/2207/6556/3687/3071/140885/3958/1604/10159	13
CC	GO:0031252	cell leading edge	37/668	423/19886	1.21076924281747e-07	1.62741630578701e-06	1.28573947457087e-06	5341/199/388325/64092/3936/57698/23136/5058/54518/30817/2268/822/221472/11151/960/81704/7852/526/5880/121512/23616/26986/60/4650/83442/9750/7456/51177/28988/51466/10094/51225/6093/10235/10159/6050/57175	37
CC	GO:0030669	clathrin-coated endocytic vesicle membrane	14/668	74/19886	1.43948003873757e-07	1.87954965058019e-06	1.48493730311875e-06	2209/3117/3118/3119/3113/3122/3115/3123/972/3120/374/3127/348/8673	14
CC	GO:0030055	cell-substrate junction	37/668	431/19886	1.93925265827632e-07	2.461773513423e-06	1.94492298768649e-06	3055/3689/10673/64098/3936/5058/5788/54518/3676/960/4035/5880/26986/9404/3304/60/5329/3303/214/976/301/83706/847/391/7791/51466/1265/85464/3603/10094/3159/6386/3312/26136/10487/57175/10672	37
CC	GO:0001891	phagocytic cup	9/668	28/19886	2.01042309309603e-07	2.48314419876996e-06	1.96180688743083e-06	26253/199/3936/11151/51411/7124/23616/301/11031	9
CC	GO:0005925	focal adhesion	36/668	421/19886	3.12302219482042e-07	3.75584511324456e-06	2.96730363662993e-06	3055/3689/10673/64098/3936/5058/5788/54518/3676/960/4035/5880/26986/9404/3304/60/5329/3303/214/976/301/847/391/7791/51466/1265/85464/3603/10094/3159/6386/3312/26136/10487/57175/10672	36
CC	GO:0030670	phagocytic vesicle membrane	14/668	80/19886	3.95336403094633e-07	4.63253169780121e-06	3.65992945375058e-06	1536/26253/7097/6556/11151/1535/80223/5880/11031/55647/10981/533/8673/9114	14
CC	GO:0030027	lamellipodium	22/668	201/19886	1.20380248080957e-06	1.37534433432494e-05	1.0865901339939e-05	199/57698/5058/54518/822/221472/11151/960/81704/5880/121512/23616/26986/60/4650/28988/51466/10094/51225/6093/6050/57175	22
CC	GO:0031902	late endosome membrane	20/668	175/19886	1.86376835776949e-06	2.04966882986012e-05	1.61933987940117e-05	3117/6556/3118/3109/3119/3113/3122/3115/3123/968/3108/3111/3120/1318/6653/9516/3127/25978/8673/23646	20
CC	GO:0001772	immunological synapse	10/668	45/19886	1.8837219005279e-06	2.04966882986012e-05	1.61933987940117e-05	388325/963/951/84868/3122/11151/3123/214/3958/8417	10
CC	GO:0045334	clathrin-coated endocytic vesicle	14/668	92/19886	2.2784284118688e-06	2.42149252145126e-05	1.91309900923133e-05	2209/3117/3118/3119/3113/3122/3115/3123/972/3120/374/3127/348/8673	14
CC	GO:0030134	COPII-coated ER to Golgi transport vesicle	14/668	94/19886	2.96267552427327e-06	3.07714253316565e-05	2.43109498762137e-05	3117/3118/3119/3113/3122/3115/3123/972/1075/3120/1522/374/3127/5265	14
CC	GO:0012507	ER to Golgi transport vesicle membrane	11/668	64/19886	8.32504177182818e-06	8.45454242161217e-05	6.67950719938495e-05	3117/3118/3119/3113/3122/3115/3123/972/3120/374/3127	11
CC	GO:0030136	clathrin-coated vesicle	21/668	212/19886	1.01328472854366e-05	0.000100667634987925	7.95324169085757e-05	2209/3117/3118/3119/3113/3122/3115/3123/972/3120/526/374/3127/28988/348/533/10159/3312/5045/8673/9114	21
CC	GO:0032588	trans-Golgi network membrane	14/668	105/19886	1.11055586296637e-05	0.000107983836037368	8.53125780509439e-05	3117/3118/122618/3119/3113/3122/3115/3123/972/3120/3127/11031/90196/10066	14
CC	GO:0001726	ruffle	19/668	182/19886	1.2605308727893e-05	0.000120013043513482	9.48162476681429e-05	5341/199/388325/64092/3936/5058/30817/2268/822/221472/526/121512/4650/83442/7456/51177/28988/6093/10235	19
CC	GO:0090543	Flemming body	8/668	34/19886	1.30146048912888e-05	0.000121381110924878	9.58970886726547e-05	822/9262/10659/203228/11064/9960/3603/23636	8
CC	GO:0030662	coated vesicle membrane	20/668	203/19886	1.77337005583875e-05	0.000162086023103662	0.000128055985084777	2209/3117/3118/3119/3113/3122/3115/3123/972/3120/526/374/3127/28988/348/533/10159/3312/8673/9114	20
CC	GO:0005767	secondary lysosome	6/668	18/19886	1.84572675754941e-05	0.000162210986192323	0.000128154712113248	4688/4689/2512/2495/120892/8031	6
CC	GO:0043020	NADPH oxidase complex	6/668	18/19886	1.84572675754941e-05	0.000162210986192323	0.000128154712113248	1536/4688/654817/4689/1535/5880	6
CC	GO:0005802	trans-Golgi network	23/668	259/19886	2.32738037154639e-05	0.000200681665999378	0.000158548454307927	7045/58475/3117/3118/122618/3119/3113/3122/3115/3123/972/3120/64231/54103/120892/6653/2896/3127/11031/90196/10981/10066/5045	23
CC	GO:0035580	specific granule lumen	10/668	62/19886	3.79695270345086e-05	0.000321334701014267	0.000253870326955876	4069/126014/1522/1794/5199/10855/5777/116844/1265/1509	10
CC	GO:0098636	protein complex involved in cell adhesion	9/668	57/19886	0.000109720164196152	0.000911674818866207	0.000720268254914452	3689/3957/3676/3687/84034/3684/3683/5329/4067	9
CC	GO:0005769	early endosome	30/668	427/19886	0.000124763172728382	0.00101064355110308	0.000798458454516542	2209/122618/84868/221472/3122/11151/9595/7852/4035/10457/6653/79890/8073/753/57705/9516/92241/301/28988/153020/9910/11031/1992/10981/348/5770/8417/8673/9114/23646	30
CC	GO:0035577	azurophil granule membrane	9/668	58/19886	0.000126054009656183	0.00101064355110308	0.000798458454516542	2357/11010/719/150372/968/5660/4126/8673/25798	9
CC	GO:0062023	collagen-containing extracellular matrix	30/668	429/19886	0.000135444251974691	0.00106720729573162	0.000843146613925936	2219/7045/1520/84034/10875/2162/1462/6275/6279/1075/5660/6280/1955/1522/714/712/5199/713/1508/8685/301/5265/1512/3958/1992/348/1509/5315/5359/3320	30
CC	GO:0030135	coated vesicle	24/668	311/19886	0.00014503537065846	0.00112340956594773	0.00088754919064856	2209/3117/3118/3119/3113/3122/3115/3123/972/1075/3120/526/1522/374/3127/5265/28988/348/533/10159/3312/5045/8673/9114	24
CC	GO:0031904	endosome lumen	7/668	38/19886	0.000238055345825158	0.00181318821736828	0.00143250848452683	1520/1508/5771/1512/5770/1509/5641	7
CC	GO:0031256	leading edge membrane	16/668	179/19886	0.00036645791505625	0.00274543060951977	0.00216902614088514	5341/199/388325/3936/23136/5058/30817/2268/221472/960/81704/83442/9750/51177/10235/10159	16
CC	GO:0042470	melanosome	12/668	112/19886	0.000385229259060897	0.00279444081572746	0.00220774663087532	822/526/10457/1508/10981/1200/348/1509/6386/3312/10672/3320	12
CC	GO:0048770	pigment granule	12/668	112/19886	0.000385229259060897	0.00279444081572746	0.00220774663087532	822/526/10457/1508/10981/1200/348/1509/6386/3312/10672/3320	12
CC	GO:0034362	low-density lipoprotein particle	4/668	12/19886	0.000503533104049565	0.00344096572445298	0.0027185333260103	7941/55911/4481/348	4
CC	GO:0044754	autolysosome	4/668	12/19886	0.000503533104049565	0.00344096572445298	0.0027185333260103	2512/2495/120892/8031	4
CC	GO:0002102	podosome	6/668	31/19886	0.000504474187173631	0.00344096572445298	0.0027185333260103	3936/51411/9404/83706/28988/80005	6
CC	GO:0008305	integrin complex	6/668	31/19886	0.000504474187173631	0.00344096572445298	0.0027185333260103	3689/3676/3687/3684/3683/4067	6
CC	GO:0098562	cytoplasmic side of membrane	17/668	211/19886	0.00080440793417285	0.0054060944987793	0.00427108237494253	3055/5997/5788/6850/2268/11006/2760/5996/5199/120892/4615/9516/4067/5770/282991/94056/10672	17
CC	GO:0030658	transport vesicle membrane	18/668	236/19886	0.00107981942222922	0.00715184747766312	0.00565031368153507	3117/3118/3119/3113/3122/3115/3123/972/3120/526/6622/374/120892/6653/3127/9144/10159/9114	18
CC	GO:0030133	transport vesicle	27/668	431/19886	0.00151765373489376	0.00990811081209209	0.00782789821155727	3055/3117/3118/3119/3113/3122/8676/3115/3123/972/7805/3120/526/6622/374/120892/6653/3479/3127/9144/5538/1604/8417/10159/5045/9114/30061	27
CC	GO:0031093	platelet alpha granule lumen	8/668	67/19886	0.0017677528264406	0.0113783526997655	0.00898946211221832	3082/1675/2162/3479/83706/5265/5552/7114	8
CC	GO:0032587	ruffle membrane	10/668	100/19886	0.0019558652079611	0.012414311111642	0.00980792056038971	5341/199/3936/5058/30817/2268/221472/83442/51177/10235	10
CC	GO:0036019	endolysosome	5/668	29/19886	0.00256160757286758	0.016036365216445	0.0126695226747452	1520/51311/5580/1508/5641	5
CC	GO:0098791	Golgi apparatus subcompartment	24/668	382/19886	0.00260497827926516	0.0160875009949213	0.0127099224720903	7045/58475/3117/3118/122618/3119/3113/3122/3115/3123/972/55454/3120/64231/54103/120892/6653/2896/3127/11031/90196/10981/10066/5045	24
CC	GO:0031091	platelet alpha granule	9/668	91/19886	0.00348703871578375	0.021247689241509	0.0167867267300186	3082/1675/2162/6622/3479/83706/5265/5552/7114	9
CC	GO:0000220	vacuolar proton-transporting V-type ATPase, V0 domain	3/668	10/19886	0.00379443959558856	0.0228165644103154	0.0180262158072974	533/10159/9114	3
CC	GO:1904090	peptidase inhibitor complex	3/668	11/19886	0.00508804344275877	0.0301978682252046	0.0238578113583904	1475/1508/834	3
CC	GO:0005793	endoplasmic reticulum-Golgi intermediate compartment	11/668	134/19886	0.0055720526700097	0.0326465137204415	0.0257923625615834	9262/1075/1522/374/81671/5771/290/5265/2055/1604/4245	11
CC	GO:0009898	cytoplasmic side of plasma membrane	13/668	173/19886	0.00573445014669244	0.0331111690824844	0.0261594633082855	3055/5997/5788/6850/2268/11006/2760/5996/4615/9516/4067/94056/10672	13
CC	GO:0033116	endoplasmic reticulum-Golgi intermediate compartment membrane	8/668	81/19886	0.00579626592253556	0.0331111690824844	0.0261594633082855	1075/1522/374/81671/5265/2055/1604/4245	8
CC	GO:0033179	proton-transporting V-type ATPase, V0 domain	3/668	12/19886	0.00661621355566185	0.0369248838959657	0.0291724868739289	533/10159/9114	3
CC	GO:0034358	plasma lipoprotein particle	5/668	36/19886	0.00670626994171806	0.0369248838959657	0.0291724868739289	7941/55911/4481/348/5360	5
CC	GO:1990777	lipoprotein particle	5/668	36/19886	0.00670626994171806	0.0369248838959657	0.0291724868739289	7941/55911/4481/348/5360	5
CC	GO:0005771	multivesicular body	7/668	68/19886	0.00769536882092843	0.0418664708471939	0.033076585282938	972/120892/6653/1512/348/25978/8530	7
CC	GO:0001931	uropod	3/668	13/19886	0.00838865713211882	0.0440645552802104	0.0348131808386782	388325/6404/683	3
CC	GO:0044194	cytolytic granule	3/668	13/19886	0.00838865713211882	0.0440645552802104	0.0348131808386782	6813/5552/1992	3
CC	GO:0099523	presynaptic cytosol	3/668	13/19886	0.00838865713211882	0.0440645552802104	0.0348131808386782	5579/120892/3312	3
CC	GO:0016471	vacuolar proton-transporting V-type ATPase complex	4/668	25/19886	0.00910156082193069	0.0472660601775264	0.0373425282526582	526/533/10159/9114	4
CC	GO:0030496	midbody	14/668	204/19886	0.00922764017389896	0.0473759389108432	0.0374293378933991	822/9262/10659/64780/203228/11064/5291/153020/9960/3603/23636/51646/25978/9817	14
CC	GO:0072562	blood microparticle	11/668	144/19886	0.0094084811960085	0.0473759389108432	0.0374293378933991	2162/714/713/3304/60/3303/348/3310/6386/3312/922	11
CC	GO:0032994	protein-lipid complex	5/668	39/19886	0.00943372087721386	0.0473759389108432	0.0374293378933991	7941/55911/4481/348/5360	5
CC	GO:0016234	inclusion body	7/668	71/19886	0.00968960009301406	0.0481320352446459	0.0380266914405472	2268/6622/3304/3303/2876/4683/9817	7
MF	GO:0140375	immune receptor activity	38/659	147/18496	1.95817979042869e-22	1.54696203443867e-19	1.27796996849031e-19	2209/2357/10288/1438/728/2358/1441/2207/719/353514/7850/3117/1230/2359/3118/11027/729230/3119/11006/3113/3122/3123/960/972/7852/2322/3111/10859/3120/3587/2214/2675/3561/23765/3459/1512/10148/3597	38
MF	GO:0023026	MHC class II protein complex binding	17/659	27/18496	1.18805254946826e-18	4.69280757039964e-16	3.87680305615959e-16	3117/3118/3109/3119/3113/3122/3115/3123/972/3108/3111/3120/3127/481/5315/3312/3320	17
MF	GO:0023023	MHC protein complex binding	19/659	37/18496	2.29307365869042e-18	6.03842730121812e-16	4.9884409417125e-16	10288/3117/3118/3109/3119/3113/3122/3115/3123/972/3108/3111/10859/3120/3127/481/5315/3312/3320	19
MF	GO:0032395	MHC class II receptor activity	8/659	10/18496	1.05242662240373e-10	2.07854257924737e-08	1.71711712076399e-08	3117/3118/3119/3113/3122/3123/3111/3120	8
MF	GO:0033218	amide binding	42/659	405/18496	5.77786950554858e-10	9.12903381876675e-08	7.54164019671604e-08	10288/3689/2358/7097/3117/146722/4481/3118/6507/1471/3109/3119/3113/3122/3115/3123/972/54209/2350/3108/3111/5660/3120/4035/712/3684/54103/2289/6653/911/8685/3127/290/2055/912/1200/348/10105/3840/5045/30061/5360	42
MF	GO:0042277	peptide binding	35/659	325/18496	6.07958517061705e-09	8.00478714131245e-07	6.61288211540802e-07	10288/3689/2358/7097/3117/4481/3118/1471/3109/3119/3113/3122/3115/3123/972/54209/3108/3111/3120/4035/712/3684/54103/6653/911/8685/3127/290/912/1200/348/10105/3840/5045/30061	35
MF	GO:0042605	peptide antigen binding	12/659	47/18496	6.30542413386097e-08	7.11612152250023e-06	5.87874129773504e-06	3117/3118/3109/3119/3113/3122/3115/3123/3108/3111/3120/3127	12
MF	GO:0038187	pattern recognition receptor activity	10/659	34/18496	1.86153633861251e-07	1.83826713437985e-05	1.51862174992073e-05	26253/64581/7097/2219/5724/7100/51311/929/23643/8685	10
MF	GO:0004896	cytokine receptor activity	16/659	96/18496	2.62958721213251e-07	2.26979260293036e-05	1.87511181054873e-05	1438/1441/7850/1230/729230/960/972/7852/2322/3587/2675/3561/23765/3459/10148/3597	16
MF	GO:0001540	amyloid-beta binding	15/659	85/18496	2.87315519358273e-07	2.26979260293036e-05	1.87511181054873e-05	10288/3689/2358/7097/4481/1471/972/54209/4035/712/3684/54103/6653/8685/348	15
MF	GO:0003779	actin binding	38/659	438/18496	4.31094289001977e-07	3.09604080283238e-05	2.55768860460503e-05	64098/199/3936/57698/4046/23136/7454/8522/822/9050/11151/6275/4542/80774/7136/7852/3059/752/64780/121512/6622/120892/221692/4650/92241/7456/51734/28988/23406/7114/51466/1265/85464/10094/51225/10487/57175/170954	38
MF	GO:0035325	Toll-like receptor binding	6/659	13/18496	2.77030687225226e-06	0.000182378535756607	0.000150665812350561	7097/6850/6279/6280/4615/23643	6
MF	GO:0043394	proteoglycan binding	9/659	36/18496	3.47933204297429e-06	0.000211436331842284	0.000174670920376037	5788/1520/51816/4035/10457/10855/1508/348/6386	9
MF	GO:0051861	glycolipid binding	8/659	29/18496	5.49968445493518e-06	0.000310339337099914	0.000256376267824046	26253/6402/54209/5660/911/5538/4067/1200	8
MF	GO:0017124	SH3 domain binding	16/659	122/18496	6.92909558675671e-06	0.000364932367569187	0.000301476439564152	7454/3059/1535/64780/23616/140885/5777/3635/2876/7456/2885/4067/51466/51225/64397/5359	16
MF	GO:0032393	MHC class I receptor activity	6/659	15/18496	7.60047188959766e-06	0.000375273299548885	0.000310019248128326	10288/353514/11027/11006/10859/1512	6
MF	GO:0032396	inhibitory MHC class I receptor activity	5/659	10/18496	1.22804278667589e-05	0.000504158035965237	0.000416492981077211	10288/353514/11027/11006/10859	5
MF	GO:0050786	RAGE receptor binding	5/659	10/18496	1.22804278667589e-05	0.000504158035965237	0.000416492981077211	2357/6283/6275/6279/6280	5
MF	GO:0030695	GTPase regulator activity	37/659	486/18496	1.27634945813984e-05	0.000504158035965237	0.000416492981077211	64407/5997/7454/221472/6001/257106/64744/81704/55803/55619/139818/63940/1794/55843/3071/121512/64333/203228/23616/5996/116984/55357/120892/140885/4650/79890/2885/153020/9910/3257/80005/397/10235/11214/3725/22898/10672	37
MF	GO:0060589	nucleoside-triphosphatase regulator activity	37/659	486/18496	1.27634945813984e-05	0.000504158035965237	0.000416492981077211	64407/5997/7454/221472/6001/257106/64744/81704/55803/55619/139818/63940/1794/55843/3071/121512/64333/203228/23616/5996/116984/55357/120892/140885/4650/79890/2885/153020/9910/3257/80005/397/10235/11214/3725/22898/10672	37
MF	GO:0019955	cytokine binding	17/659	145/18496	1.64414813014932e-05	0.000618512868008555	0.00051096332866796	1438/1436/1441/7850/1230/3676/729230/972/7852/3587/3561/3557/7046/3459/10148/7133/3597	17
MF	GO:0004875	complement receptor activity	5/659	12/18496	3.63641685323975e-05	0.00130580423366336	0.00107874566938213	2357/728/2358/719/2359	5
MF	GO:0005126	cytokine receptor binding	24/659	273/18496	4.65542136405349e-05	0.00156321789658307	0.0012913991950453	3606/10673/6850/146722/7100/729230/3553/6349/29108/7124/3576/6348/3557/6362/7046/116844/4615/9958/10148/2885/6351/6772/58191/6386	24
MF	GO:0019902	phosphatase binding	19/659	189/18496	4.74901639468273e-05	0.00156321789658307	0.0012913991950453	10288/89790/1436/6850/945/11006/10859/1075/140885/1445/8897/2885/3958/6772/5770/23645/8660/170954/3320	19
MF	GO:0051015	actin filament binding	20/659	208/18496	5.70568602812789e-05	0.00180299678488841	0.00148948435260602	199/3936/57698/8522/822/9050/11151/4542/80774/3059/752/64780/4650/92241/28988/23406/1265/10094/51225/57175	20
MF	GO:0003823	antigen binding	18/659	178/18496	6.90583846485075e-05	0.00209831245662773	0.00173344933125808	2219/3117/3676/3118/11027/3109/3119/3113/3122/3115/3123/3108/3111/3120/140885/911/3127/912	18
MF	GO:0038024	cargo receptor activity	10/659	64/18496	8.20526967150678e-05	0.00236780941888677	0.00195608506290446	3689/9332/55911/4481/2350/4035/3684/6653/8685/58191	10
MF	GO:0042169	SH2 domain binding	8/659	41/18496	8.39223591504172e-05	0.00236780941888677	0.00195608506290446	89790/6850/7462/10859/55824/5777/23636/9646	8
MF	GO:0033691	sialic acid binding	6/659	22/18496	9.15199177608187e-05	0.00249312879417403	0.00205961339425436	89790/2219/945/6402/27036/27180	6
MF	GO:0043028	cysteine-type endopeptidase regulator activity involved in apoptotic process	8/659	42/18496	0.000100466015058357	0.00264560506320341	0.0021855764679362	1520/29108/25816/6622/1512/317/834/330	8
MF	GO:0048156	tau protein binding	8/659	43/18496	0.000119618071379745	0.00304833149645155	0.00251827518694199	6622/60/2011/348/6093/5641/5515/3320	8
MF	GO:0005178	integrin binding	16/659	154/18496	0.000125384741970988	0.00309543581740876	0.00255718881651356	3689/120425/7045/3936/6850/3676/3687/3553/10457/3684/3683/3479/5771/83706/4067/3385	16
MF	GO:0051020	GTPase binding	25/659	313/18496	0.000152682576728533	0.00350652270605854	0.00289679424084783	4688/3936/5058/7454/221472/55619/139818/752/1955/80223/64780/1794/121512/203228/120892/4650/6653/79890/9910/80005/397/6093/4904/11214/3320	25
MF	GO:0016505	peptidase activator activity involved in apoptotic process	6/659	24/18496	0.000155352271787404	0.00350652270605854	0.00289679424084783	1520/29108/1075/1512/317/834	6
MF	GO:0019865	immunoglobulin binding	6/659	24/18496	0.000155352271787404	0.00350652270605854	0.00289679424084783	2209/2212/2207/11027/2214/3958	6
MF	GO:0019903	protein phosphatase binding	15/659	142/18496	0.000168077524164588	0.00368836789138956	0.00304701944391942	10288/1436/945/11006/10859/140885/1445/8897/2885/3958/6772/5770/23645/8660/3320	15
MF	GO:0050664	oxidoreductase activity, acting on NAD(P)H, oxygen as acceptor	5/659	16/18496	0.000178089365560545	0.00380244861602244	0.00314126334701387	1536/4688/1535/64780/51167	5
MF	GO:0030246	carbohydrate binding	22/659	273/18496	0.000329442190439878	0.00684892974861853	0.00565800991891204	26253/64581/89790/2219/3957/10462/945/6402/971/1462/160364/3122/3123/27036/5836/27180/2203/9936/4126/3958/282969/6888	22
MF	GO:0046625	sphingolipid binding	6/659	28/18496	0.00038512853808812	0.00780132166896448	0.00644479604897799	146722/6402/5660/2055/4067/5360	6
MF	GO:0019864	IgG binding	4/659	11/18496	0.000431369854872171	0.00851955463372538	0.00703813973738806	2209/2212/2207/2214	4
MF	GO:1990782	protein tyrosine kinase binding	13/659	123/18496	0.000446570049510025	0.00860464241738829	0.00710843211030079	1089/3687/54209/9046/140885/1445/5771/2885/5770/9802/8660/8661/3320	13
MF	GO:0016504	peptidase activator activity	8/659	52/18496	0.000468389140980181	0.00881017669938911	0.00727822725332612	1520/29108/1075/64115/1512/317/834/10010	8
MF	GO:0031267	small GTPase binding	22/659	281/18496	0.000489378687347975	0.00899091076755582	0.00742753454481626	4688/5058/7454/221472/55619/139818/752/1955/80223/64780/1794/121512/203228/120892/4650/6653/79890/9910/80005/397/6093/11214	22
MF	GO:0008656	cysteine-type endopeptidase activator activity involved in apoptotic process	5/659	21/18496	0.000715595907743731	0.0128481992526715	0.0106141019808879	1520/29108/1512/317/834	5
MF	GO:0005096	GTPase activator activity	21/659	272/18496	0.000779805230316545	0.0136899140433349	0.0113094559718423	64407/5997/6001/257106/64744/55803/1794/55843/3071/64333/23616/5996/116984/55357/120892/4650/79890/9910/80005/397/3725	21
MF	GO:0045028	G protein-coupled purinergic nucleotide receptor activity	4/659	13/18496	0.000882878194029645	0.0151624733322483	0.0125259606475602	53829/5724/9934/2857	4
MF	GO:0004715	non-membrane spanning protein tyrosine kinase activity	7/659	45/18496	0.000985538839336323	0.0165654400654403	0.0136849738048941	3055/695/6850/2268/5580/1445/4067	7
MF	GO:0001784	phosphotyrosine residue binding	7/659	47/18496	0.00128448730794131	0.0211405202765341	0.0174645204149915	3055/6503/64092/6850/2268/5777/2885	7
MF	GO:0061134	peptidase regulator activity	18/659	228/18496	0.00140261226163755	0.0226135446264013	0.0186814092849684	1475/10653/1520/1471/29108/1075/64115/115362/5265/1512/1992/317/834/6093/8530/5973/5045/10010	18
MF	GO:0043548	phosphatidylinositol 3-kinase binding	5/659	25/18496	0.00166071342007234	0.0262392720371429	0.0216766804304179	118788/10870/11151/8660/113791	5
MF	GO:0031406	carboxylic acid binding	16/659	195/18496	0.00170528467420652	0.0264151939730029	0.0218220123427872	89790/2219/945/6402/6507/7421/2350/6279/5660/6280/27036/5836/27180/241/2950/5045	16
MF	GO:0004725	protein tyrosine phosphatase activity	10/659	96/18496	0.0022086677581932	0.0335547601725506	0.0277201216615341	5788/5791/5777/8073/1844/8897/5771/5770/85464/5515	10
MF	GO:0044183	protein folding chaperone	8/659	66/18496	0.00231221776579059	0.0344651327353692	0.0284721949312844	972/3304/3303/7456/3337/3310/3312/3320	8
MF	GO:0001530	lipopolysaccharide binding	6/659	39/18496	0.00239292719458218	0.035007638587406	0.0289203676538197	7097/5724/54209/929/23643/4814	6
MF	GO:0005149	interleukin-1 receptor binding	4/659	17/18496	0.00262347982131789	0.0363605098042304	0.0300379961074255	7100/3553/3557/4615	4
MF	GO:0016854	racemase and epimerase activity	4/659	17/18496	0.00262347982131789	0.0363605098042304	0.0300379961074255	10170/29940/282969/5973	4
MF	GO:0030169	low-density lipoprotein particle binding	4/659	17/18496	0.00262347982131789	0.0363605098042304	0.0300379961074255	4481/54209/6653/5360	4
MF	GO:0004857	enzyme inhibitor activity	25/659	386/18496	0.00308615961966737	0.0417099575107362	0.0344572600355182	5997/1475/10653/1471/11006/4946/6622/51347/120892/221692/115362/10221/301/5265/3958/1992/6093/8651/8530/5973/5045/5927/6050/10628/4249	25
MF	GO:0043177	organic acid binding	16/659	207/18496	0.00311504745966258	0.0417099575107362	0.0344572600355182	89790/2219/945/6402/6507/7421/2350/6279/5660/6280/27036/5836/27180/241/2950/5045	16
MF	GO:0030228	lipoprotein particle receptor activity	4/659	18/18496	0.00327897804758569	0.0431732109598782	0.0356660770088268	55911/4035/6653/58191	4
MF	GO:0044389	ubiquitin-like protein ligase binding	22/659	327/18496	0.00339445440015934	0.0439609668217358	0.0363168546695219	409/7805/7852/1051/3304/7046/3303/10221/7321/4067/6772/7133/91/9802/3310/3312/292/10010/10628/7384/3725/3320	22
MF	GO:0004197	cysteine-type endopeptidase activity	9/659	86/18496	0.00350124334138486	0.0446126167692587	0.036855193067209	1520/1075/1522/1508/9958/1512/834/1509/5641	9
MF	GO:0004713	protein tyrosine kinase activity	12/659	138/18496	0.00387696137129631	0.0478562419269388	0.0395348034572979	3055/1436/695/6850/2268/5580/2322/1445/4067/10461/1119/5315	12
MF	GO:0070851	growth factor receptor binding	12/659	138/18496	0.00387696137129631	0.0478562419269388	0.0395348034572979	6503/146722/7100/3553/29108/374/3557/4615/2885/4067/6386/5359	12
MF	GO:0097001	ceramide binding	4/659	19/18496	0.00403769294444278	0.0490734988632276	0.0405403987944052	146722/5660/2055/5360	4
MF	GO:0071813	lipoprotein particle binding	5/659	31/18496	0.00445441576228356	0.0491430952115846	0.040597893445946	4481/54209/6653/348/5360	5
MF	GO:0071814	protein-lipid complex binding	5/659	31/18496	0.00445441576228356	0.0491430952115846	0.040597893445946	4481/54209/6653/348/5360	5
MF	GO:0005522	profilin binding	3/659	10/18496	0.00447886437371404	0.0491430952115846	0.040597893445946	7456/51466/23433	3
MF	GO:0016175	superoxide-generating NAD(P)H oxidase activity	3/659	10/18496	0.00447886437371404	0.0491430952115846	0.040597893445946	1536/4688/1535	3
MF	GO:0016176	superoxide-generating NADPH oxidase activator activity	3/659	10/18496	0.00447886437371404	0.0491430952115846	0.040597893445946	4688/654817/4689	3
MF	GO:0043208	glycosphingolipid binding	3/659	10/18496	0.00447886437371404	0.0491430952115846	0.040597893445946	6402/5660/4067	3
MF	GO:0071723	lipopeptide binding	3/659	10/18496	0.00447886437371404	0.0491430952115846	0.040597893445946	7097/911/912	3
