# Supplementary material for: TM4SF1 overexpression in tumor-associated endothelial cells promotes microvascular invasion in hepatocellular carcinoma
Source: Front Oncol. 2025 Mar 7;15:1526177. doi: 10.3389/fonc.2025.1526177 (PMC11925789; doi:10.3389/fonc.2025.1526177)
Supplement: Supplementary file 10 [file DataSheet9.csv]

	p_val	avg_log2FC	pct.1	pct.2	p_val_adj
MT1G	5.62328461091536e-223	-3.84837815047498	0.05	0.879	1.62839075762887e-218
MT1M	3.02779627448962e-135	-1.95683972653494	0.038	0.634	8.76789245166703e-131
UBC	8.79827037907128e-125	1.64764447190403	0.977	0.857	2.54780313637146e-120
MTATP6P1	1.44342706850748e-117	-1.35101267459627	0.986	0.99	4.17987610498397e-113
MT1E	1.78395848653957e-116	-1.80877607515369	0.209	0.739	5.1659869853213e-112
MT1B	3.21378598042053e-112	-1.52789308144155	0	0.502	9.30648144210178e-108
VIM	1.68477438064762e-95	1.60668302396927	0.919	0.512	4.87876965147936e-91
CLEC1B	1.17964666399694e-94	-2.86262312363785	0.148	0.626	3.41602080960233e-90
TTR	1.51446184831052e-92	-1.61506250353151	0.386	0.787	4.3855786203376e-88
PRCP	9.03069312813087e-92	-1.38036122387501	0.745	0.936	2.61510811604414e-87
MT1X	3.90516063986957e-81	-1.59334195554828	0.18	0.62	1.13085641809343e-76
CLEC4G	5.32602839201624e-80	-2.10062337253306	0.135	0.594	1.54231130176006e-75
FCN3	6.70455321658852e-78	-1.70929271548536	0.491	0.829	1.9415045204597e-73
S100A6	2.49660644067082e-77	1.39906585319541	0.885	0.528	7.22967293089456e-73
RPL23	1.43885621916006e-76	0.939327161459009	0.991	0.98	4.16663983944369e-72
MT2A	7.66245230060291e-76	-1.44161333699761	0.791	0.924	2.21889293720859e-71
MT-ND4L	2.72596862617453e-75	-0.839097848773934	0.948	0.984	7.8938599476762e-71
GAPDH	4.03824909028733e-75	0.82382941582778	0.995	0.987	1.1693961715654e-70
VWF	6.39348984839231e-75	1.80485172673276	0.752	0.326	1.85142679029744e-70
CRHBP	8.27962925613069e-75	-1.61212186751335	0.353	0.78	2.39761503999032e-70
CLEC4M	4.05637239673217e-74	-1.6268067801195	0.072	0.491	1.1746443186457e-69
IGHG4	5.16814013662633e-73	-0.659906084834244	0.636	0.178	1.49659002076425e-68
RPS12	8.58432497995526e-73	0.964428293677138	0.987	0.952	2.48584882769544e-68
APOE	6.74700079254762e-72	-1.42033155160638	0.445	0.775	1.95379648950594e-67
OIT3	1.23043282254839e-71	-1.83700104279422	0.425	0.759	3.56308736753563e-67
RPS15A	1.69001092410786e-71	1.0822381936831	0.914	0.689	4.89393363403155e-67
MS4A6A	9.89038499492569e-69	-1.83518674529411	0.209	0.615	2.86405768683058e-64
PECAM1	1.21004373348141e-66	0.914351230322917	0.975	0.85	3.50404464341546e-62
COTL1	1.56082137251425e-65	-1.17677301965779	0.517	0.806	4.51982653052676e-61
CCL23	3.74907756640765e-65	-1.56767303204229	0.091	0.467	1.08565788168033e-60
STC1	2.90493622108851e-62	1.78825206066863	0.658	0.242	8.4121143090281e-58
TXNIP	1.87882107533842e-61	1.16489895449433	0.907	0.625	5.44069006996499e-57
NPL	1.94302764549989e-61	-1.34413901255026	0.072	0.425	5.62661945583858e-57
LYVE1	2.02225921518011e-61	-1.87916882304121	0.426	0.723	5.85605823531857e-57
RPL12	2.38009728162455e-61	0.902570347429996	0.979	0.94	6.89228570812837e-57
RPLP2	1.95989637740012e-60	0.633566827572643	1	1	5.67546792967528e-56
RPL26	5.19681684200847e-60	0.975886395110461	0.883	0.615	1.50489422110881e-55
ID1	1.49247071497201e-59	-1.0291656212988	0.52	0.869	4.32189669641595e-55
RPL9	1.73988750507706e-59	0.709759050853071	0.987	0.969	5.03836623720216e-55
RPS28	2.38651798997991e-59	0.623669197791962	0.996	0.977	6.91087879538383e-55
IFITM2	3.29283827867658e-59	0.824934431652746	0.996	0.99	9.53540108739165e-55
TPT1	7.12068247755991e-59	0.974269710950312	0.996	0.997	2.0620072318518e-54
HLA-DRB6	7.3983191775265e-59	1.09765335290558	0.776	0.388	2.14240526742812e-54
TMSB10	1.07566323457696e-58	0.664025810416963	1	1	3.11490559468796e-54
HP	1.34345835397616e-58	-1.11563665571516	0.396	0.718	3.89038670144417e-54
TMEM37	1.65583418773557e-58	-1.21993068950307	0.217	0.588	4.79496464084468e-54
CD14	6.48022063931147e-57	-2.03040691087187	0.294	0.645	1.87654229273182e-52
PPIA	6.77702292535173e-57	0.709848199727802	0.986	0.947	1.96249029872336e-52
SNHG5	1.54957549895257e-56	1.11688476590249	0.628	0.239	4.48726072986685e-52
MT1F	1.89168090902499e-56	-0.927885179067706	0.047	0.372	5.47792957635458e-52
MT1H	2.13922261457748e-56	-0.896035217460825	0.003	0.283	6.19476084729347e-52
IGKC	2.98007260824382e-56	0.347953786319256	0.72	0.483	8.62969425895245e-52
RPL28	4.3717365563465e-56	0.807459456688788	0.98	0.93	1.26596747198682e-51
IGHA1	3.45850110123867e-55	-1.10511645401882	0.087	0.419	1.00151274889669e-50
DEPP1	7.11504399899652e-55	2.00086530958262	0.62	0.239	2.06037444122941e-50
AL365357.1	1.02916263171012e-54	-0.683426996654031	0.003	0.276	2.98024914890617e-50
SPARCL1	1.40691499985581e-54	1.44300078675874	0.689	0.282	4.07414445658246e-50
RPS16	9.22366149561999e-54	0.730443480615123	0.99	0.969	2.67098789590164e-49
IER2	1.46921513899835e-53	-1.09195650228275	0.456	0.775	4.25455319951144e-49
MT-ND5	1.59817791021854e-53	-0.516361549359189	0.997	0.999	4.62800359241084e-49
MT-ATP6	3.88276093300536e-53	0.50964893201178	1	1	1.12436991097969e-48
RPS9	4.34645776679278e-53	0.748175325376232	0.985	0.943	1.25864724010785e-48
RPS10	6.49438019072471e-53	0.85821548256473	0.591	0.203	1.88064261563006e-48
RPL19	1.06704115240299e-52	0.650722768725252	0.994	0.99	3.08993776912859e-48
MT1A	6.98866610658373e-52	-0.916388369445555	0.038	0.331	2.02377793114452e-47
B2M	9.75242644858602e-52	-0.379034855292232	1	1	2.82410765098154e-47
INHBB	1.30975266600951e-51	1.41523827369639	0.489	0.126	3.79278177023035e-47
IGHG3	2.28140574179314e-51	-1.22206063334715	0.586	0.201	6.60649474708457e-47
HLA-E	2.37241452445514e-51	-0.571627213219935	0.999	1	6.87003797991719e-47
RPS20	1.01491527970302e-50	0.679576764429771	0.987	0.952	2.93899166696399e-46
ANXA1	1.11154319219256e-50	0.90574154654777	0.672	0.26	3.2188067759512e-46
CD36	5.47927505831282e-49	-1.50842695186722	0.594	0.793	1.58668847138623e-44
RPS11	7.343746513661e-49	0.703825893636612	0.975	0.942	2.12660211542595e-44
BST2	2.38398197046987e-47	-0.90654685217056	0.794	0.902	6.90353499008666e-43
EHD3	1.60410310125107e-46	-1.02972022691009	0.166	0.498	4.64516176060286e-42
TAGLN2	2.33709822231569e-46	0.812793993234106	0.921	0.768	6.76776903218177e-42
RPL30	3.13931797533812e-46	0.591603608126078	0.996	0.975	9.09083699298414e-42
CEBPB	4.2269120273545e-46	-0.996128231429419	0.339	0.648	1.22402918488131e-41
RBP7	4.51174743770662e-46	1.22636732676017	0.667	0.264	1.30651182301108e-41
TSPAN7	5.16316704215397e-46	-0.915992080922189	0.734	0.873	1.49514991206695e-41
CALR	5.25710994645616e-46	-0.959887000584644	0.904	0.936	1.52235389829478e-41
RPL10	7.04048541209454e-46	0.622929471079039	0.997	0.987	2.03878376563434e-41
RPLP1	1.88232824870048e-45	0.474932866495731	1	1	5.45084614258686e-41
RPL13	3.40453806366121e-45	0.517297468495322	1	0.999	9.85886132475012e-41
FCGR2B	9.08568525105326e-45	-1.50033499344256	0.163	0.488	2.631032735e-40
RPS24	1.97815287937255e-44	0.607661344851442	0.974	0.942	5.72833510808704e-40
RPL38	3.43774292404506e-44	0.579566863819461	0.98	0.926	9.95501595944968e-40
RPS27A	3.63911928978744e-44	0.636559301245151	0.994	0.984	1.05381616393665e-39
HLA-DRB1	3.71693334907646e-44	-0.932624217938816	0.686	0.892	1.07634955922556e-39
FEZ1	5.67045462542528e-44	-1.21597587119989	0.313	0.587	1.64205025043065e-39
RPS3	6.61532618329332e-44	0.679237864297144	0.994	0.994	1.91566615615808e-39
SGK1	1.74426962478967e-43	-0.958460794516162	0.511	0.794	5.05105597946591e-39
SNX2	1.03800902132353e-42	-0.92940303839616	0.482	0.715	3.00586652394867e-38
FCGRT	1.61616681263971e-42	-0.742682324165536	0.887	0.94	4.68009585604208e-38
LGMN	2.14202634763083e-42	-1.25544306964971	0.382	0.631	6.20287989746935e-38
MT-RNR1	6.82175549251879e-42	-0.568689179995348	1	1	1.97544395552359e-37
ACP5	7.22617527610626e-42	-1.22946546889885	0.266	0.599	2.09255583645485e-37
FN1	1.18750153414888e-41	1.48159374232669	0.547	0.201	3.43876694258833e-37
GJA1	1.55745028081724e-41	1.05824386080133	0.523	0.18	4.51006452319056e-37
FCN2	2.80019492274142e-41	-1.24017945439378	0.166	0.483	8.10880445727461e-37
WARS	5.07035441333519e-41	-0.921743603499979	0.58	0.777	1.4682732310136e-36
RHOB	5.86241866325727e-41	0.888481898655385	0.849	0.667	1.69763919650604e-36
BRI3	8.6826355516296e-41	-0.773235486710767	0.619	0.818	2.5143176030409e-36
RPS23	3.6435955991224e-40	0.5728054185425	0.991	0.98	1.05511241359387e-35
HSPB1	4.08788900695998e-40	0.819693916383041	0.965	0.914	1.18377089863547e-35
CTSL	5.87229411652626e-40	-1.36232573957693	0.715	0.81	1.70049893026367e-35
DNASE1L3	9.34865202758458e-40	-0.950526369613495	0.793	0.899	2.70718265414794e-35
STAB2	1.33642735351225e-39	-0.834739666251951	0.163	0.485	3.87002633030079e-35
SELENOP	2.97310204414227e-39	-0.974212224724331	0.85	0.896	8.60950889942719e-35
MPZL2	4.81553905373306e-39	0.878186666645477	0.439	0.12	1.39448379918002e-34
CRIP2	4.86939947949304e-39	0.732356736303797	0.914	0.742	1.41008070127159e-34
RELN	5.91085435003954e-39	-0.892976981616099	0.095	0.381	1.71166520268445e-34
RPL7A	1.24092439139314e-38	0.635834474385256	0.984	0.953	3.59346885259627e-34
OLFM1	1.60404404904333e-38	-0.987394344064219	0.115	0.394	4.64499075721967e-34
SOCS3	1.80504329656475e-38	-0.880983125363313	0.286	0.572	5.2270443781922e-34
RPL41	2.2674028514633e-38	0.575883868374508	0.951	0.863	6.56594517726742e-34
CPM	4.88282963143459e-38	-0.908874033762317	0.148	0.428	1.41396980467083e-33
DUSP5	5.67832138520512e-38	-0.724502725235312	0.304	0.619	1.6443283067277e-33
RPL8	6.41822113760124e-38	0.525561185382371	0.987	0.982	1.85858847702657e-33
HNRNPA2B1	8.04307934426115e-38	-0.607166730610698	0.952	0.99	2.32911491651114e-33
MGLL	1.15391126680097e-37	0.922750388167511	0.43	0.121	3.34149624640224e-33
ST6GAL1	7.32146519691637e-37	-0.852862360914707	0.485	0.707	2.12014989172304e-32
DLL4	1.5098203764141e-36	0.82650696101491	0.511	0.191	4.37213784601996e-32
PXDN	2.61373509412785e-36	-0.83469281322335	0.306	0.59	7.56885408557543e-32
IL6ST	3.02761242209801e-36	-0.873918277694828	0.881	0.923	8.76736005191141e-32
MRC1	1.10431551671357e-35	-1.06119190646534	0.586	0.746	3.19787687329915e-31
CXCL16	2.00969238057499e-35	-0.93165823141795	0.411	0.654	5.81966719566906e-31
AP002004.1	2.29439639794166e-35	1.07138359859685	0.445	0.161	6.64411308915945e-31
IL13RA2	2.69436653182514e-35	-0.912134929043519	0.087	0.346	7.80234660285924e-31
RPS21	4.61899591479516e-35	0.535698683912144	0.976	0.917	1.33756883700638e-30
RPS6	5.26255650659921e-35	0.522807791614381	0.999	0.996	1.523931113181e-30
AL450405.1	1.28146631450848e-34	0.827517446939876	0.251	0.026	3.71087015355367e-30
FAU	1.56163660326918e-34	0.535151139392338	0.981	0.953	4.52218727574689e-30
S100A10	1.67793285488397e-34	0.760043248628254	0.952	0.904	4.858957961173e-30
APOH	2.46867968976143e-34	0.734261953893809	0.721	0.403	7.14880264561116e-30
NUPR1	2.48180045864905e-34	-0.900471113277956	0.182	0.457	7.18679776815591e-30
RPL27	3.02166733028311e-34	0.537665457328534	0.976	0.945	8.75014425503384e-30
HSPA5	5.72855741542229e-34	-0.969336736623725	0.854	0.909	1.65887565635799e-29
S100A4	6.14694055566084e-34	0.806003611401845	0.511	0.18	1.78003104610827e-29
RPL13P12	9.59251181675928e-34	0.631151943237429	0.596	0.28	2.77779957189715e-29
PDIA6	9.68315008208226e-34	-0.666686942914831	0.887	0.933	2.80404660076938e-29
HSP90B1	1.34893811813405e-33	-0.728220836552256	0.985	0.978	3.90625500249258e-29
RPL24	1.86973144928174e-33	0.545531130488457	0.98	0.966	5.41436833083005e-29
PALMD	2.29241778512281e-33	0.654280778920513	0.596	0.253	6.63838342215864e-29
A2M	2.70111285001022e-33	1.01285954092147	0.989	0.991	7.82188259105959e-29
CDC42EP3	3.43863784990587e-33	0.779111438682614	0.812	0.591	9.95760748575743e-29
RPS3A	4.42037538106609e-33	0.475433269109198	0.991	0.99	1.28005230284912e-28
FGL1	5.84928089986805e-33	0.519371693858604	0.267	0.035	1.69383476298379e-28
S100A11	7.6020941608884e-33	0.605321542051989	0.963	0.896	2.20141442711006e-28
RDX	8.87958125276746e-33	-0.618724150504913	0.817	0.892	2.5713491391764e-28
CD4	1.06079380197681e-32	-0.963279173709549	0.369	0.597	3.07184669176446e-28
ID3	1.71316123467177e-32	-0.608954402168849	0.759	0.915	4.96097230336251e-28
MARCKSL1	2.48462864542798e-32	-0.787901320269218	0.685	0.804	7.19498763143035e-28
NAMPT	2.61673206897388e-32	-0.787073427558152	0.487	0.673	7.57753272533457e-28
RPL35A	3.43696549787593e-32	0.456340313107211	0.99	0.98	9.95276468874911e-28
IFITM3	4.26225661555377e-32	0.557155908964168	1	1	1.23426427073206e-27
NKG7	6.61597012726758e-32	0.985218370332547	0.333	0.074	1.91585262945415e-27
IGHG1	7.62531958293315e-32	-0.980542965387397	0.521	0.203	2.20814004482578e-27
LRRFIP1	1.23796723602457e-31	0.721404620965719	0.753	0.453	3.58490552207996e-27
SEMA6A	3.39616959375848e-31	-0.749495419938311	0.266	0.524	9.83462790960582e-27
AHNAK	4.34801255499105e-31	0.687905813639469	0.745	0.432	1.25909747567431e-26
PPDPF	6.63155330533458e-31	0.71724243468707	0.846	0.677	1.92036520615879e-26
HBB	8.09720147685523e-31	-3.05733044564946	0.016	0.196	2.34478760366774e-26
MAP7D3	1.30023789065008e-30	-0.787657401403071	0.178	0.428	3.76522888374449e-26
SLC7A8	1.36631989919817e-30	-0.590283988542283	0.047	0.258	3.95658916409806e-26
MYOF	1.58486008882202e-30	0.525165343532788	0.286	0.054	4.58943784521082e-26
PRSS23	1.59783443866929e-30	0.7472122090178	0.788	0.514	4.62700896749853e-26
AQP1	1.68280348635018e-30	0.771798458949017	0.555	0.244	4.87306233577286e-26
RBP4	2.57288368870283e-30	0.290412685588832	0.777	0.401	7.45055658574565e-26
PIEZO2	5.84961766215637e-30	-0.788138833867589	0.299	0.549	1.69393228260724e-25
TF	6.61865760764918e-30	-0.845115583454103	0.259	0.499	1.91663087002305e-25
CD34	9.06132422299995e-30	0.588168175916044	0.868	0.585	2.62397826849633e-25
CD59	1.07630108687786e-29	0.658297115772881	0.931	0.847	3.1167526873809e-25
CAVIN3	1.64850927440955e-29	0.713244193384345	0.411	0.14	4.77375315683518e-25
VEGFC	1.76461921762137e-29	0.715775277959389	0.325	0.079	5.10998433038796e-25
FAM102A	2.51323255062446e-29	-0.609818245538188	0.058	0.267	7.27781882009831e-25
HLA-A	2.54906480616806e-29	0.469992258973352	0.985	0.966	7.38158186570148e-25
GPR182	2.60420988278149e-29	-0.726199549491495	0.15	0.401	7.54127097855862e-25
TCIM	6.81683881156229e-29	-0.724468584008556	0.823	0.902	1.97402018305221e-24
PDIA3	1.02921800178053e-28	-0.54592900148365	0.966	0.977	2.98040948955607e-24
RPL5	1.11059741520643e-28	-0.429736568661774	0.99	0.991	3.21606799495479e-24
RAB20	1.72351317095375e-28	-0.711644755980954	0.203	0.45	4.99094944044786e-24
CNST	1.92931075084002e-28	-0.758512598689899	0.424	0.623	5.58689807228254e-24
GNLY	2.29366841330211e-28	0.966422543384322	0.216	0.023	6.64200499124025e-24
PLIN2	2.33878043389744e-28	-0.745366408953544	0.74	0.853	6.77264038048021e-24
ME2	2.96458072596995e-28	-0.928515278598128	0.251	0.476	8.58483286626378e-24
LRRC32	3.19276671809911e-28	0.665258811046875	0.498	0.216	9.2456138622714e-24
ERRFI1	3.495721199643e-28	-0.694649577690833	0.136	0.371	1.01229094499262e-23
ECSCR	3.91085735821291e-28	0.662711766149666	0.774	0.58	1.1325060737913e-23
UBA52	5.02404911866938e-28	0.527387280622325	0.97	0.908	1.45486414378428e-23
IRF2BP2	5.07008931955989e-28	0.649164199532434	0.696	0.416	1.46819646515815e-23
HEG1	5.51717229277507e-28	0.746812084778966	0.59	0.307	1.5976627525418e-23
JAG1	5.86716752502197e-28	1.24197562525312	0.438	0.174	1.69901437189586e-23
PTPRM	6.42456671779734e-28	0.705361917330822	0.56	0.277	1.86042603013975e-23
NOSTRIN	1.73245474668663e-27	-0.63551049977373	0.66	0.844	5.01684245545515e-23
NID1	1.82116419543093e-27	-0.629293272677701	0.619	0.775	5.2737272771289e-23
MYL9	2.51788755124813e-27	0.590219908585869	0.38	0.126	7.29129877090434e-23
RPS25	2.80102604138545e-27	0.472744646184127	0.982	0.959	8.11121121064398e-23
JAM2	3.55138174965914e-27	0.827916524140834	0.556	0.293	1.0284091270663e-22
RPL27A	4.08265003816882e-27	0.429131192324417	0.996	0.996	1.18225379805293e-22
THBS1	4.22784753728839e-27	0.879780364768774	0.334	0.099	1.22430008984797e-22
HECW2	4.27150419405805e-27	-0.718624090270279	0.3	0.533	1.23694218451533e-22
ADAMTS4	5.49560682906928e-27	-0.890373984903164	0.329	0.559	1.59141782556188e-22
JAK1	9.53500724728473e-27	-0.573830948158971	0.855	0.899	2.76114739866871e-22
GPX1	1.23638479386358e-26	-0.528316847141939	0.861	0.927	3.58032308607014e-22
C9orf16	1.27573164073675e-26	0.774089006301345	0.632	0.372	3.69426368524547e-22
PPIC	1.73107364802376e-26	0.507987321993866	0.407	0.15	5.0128430699472e-22
RACK1	1.96552292233999e-26	0.493471871048418	0.967	0.943	5.69176127851215e-22
C11orf96	2.61696109492678e-26	-0.614900985753476	0.395	0.645	7.57819593868898e-22
FABP5	2.7719586134072e-26	1.1613834613758	0.409	0.165	8.02703775270458e-22
CFP	2.80087942826617e-26	-0.724357990844985	0.12	0.342	8.11078664837318e-22
TSC22D1	2.93299902847567e-26	0.717758789021129	0.904	0.796	8.49337858665983e-22
CDKN1B	2.95450130139092e-26	0.682658553004635	0.726	0.486	8.55564486856784e-22
MT-TW	3.89117628857044e-26	-0.641280708364484	0.12	0.328	1.12680682964423e-21
RPLP0	6.712364069614e-26	0.478266974509005	0.984	0.964	1.94376638727882e-21
PLVAP	7.59337448521246e-26	1.05205139045181	0.811	0.66	2.19888938342782e-21
CRTAP	1.04404760828284e-25	-0.623965313990915	0.458	0.638	3.02335306406545e-21
SH3BGRL3	1.22284610652914e-25	0.6029143748482	0.947	0.905	3.5411177552871e-21
KCNN3	1.26285915493021e-25	0.586595817859893	0.356	0.112	3.65698754084691e-21
RPL23AP2	1.42812237693911e-25	0.325407226987242	0.264	0.054	4.13555677914027e-21
P2RX4	2.7669801185377e-25	-0.673619691301811	0.105	0.304	8.01262102726148e-21
FTH1	4.18108146833325e-25	-0.369417126658295	0.997	1	1.21075757159994e-20
FKBP5	4.29125809233957e-25	-0.774182181863591	0.574	0.692	1.24266251837969e-20
MT-CO1	5.69198225723158e-25	-0.264918312336372	1	1	1.64828422204912e-20
IL7R	5.98122469403538e-25	0.644020073904477	0.228	0.038	1.73204304689876e-20
FKBP1A	6.30846960965264e-25	0.442865051453673	0.963	0.939	1.82680662956321e-20
CAVIN1	6.43046145679102e-25	0.660461928351418	0.776	0.584	1.86213302865754e-20
SRGN	8.79494822225487e-25	0.824147160208859	0.968	0.912	2.54684110620057e-20
ABCG2	1.60050063636108e-24	0.743467828441021	0.373	0.137	4.63472974277441e-20
TFF3	2.33247755596229e-24	1.08166781141482	0.407	0.169	6.75438850655559e-20
YBX1	2.33869982306437e-24	-0.525231200693863	0.849	0.877	6.7724069476298e-20
NFKBIA	2.37132110386026e-24	-0.496342228747845	0.913	0.95	6.86687165255855e-20
CDV3	2.39260784314272e-24	-0.671778806698669	0.313	0.518	6.9285137921727e-20
MAFF	2.90191268327673e-24	0.561035754587145	0.521	0.247	8.40335874823276e-20
NIFK	3.95915081621043e-24	-0.648809237230289	0.265	0.483	1.14649089335822e-19
ART4	6.03139839306832e-24	-0.658727807001002	0.091	0.283	1.74657234666472e-19
ABLIM1	7.24843334247236e-24	0.470758513236726	0.324	0.101	2.09900132731315e-19
GAS5	7.774560040135e-24	-0.572322920488715	0.549	0.726	2.25135709642229e-19
ANGPT2	9.78723074608863e-24	0.940183304886948	0.366	0.136	2.83418627945235e-19
HPD	9.90507674873765e-24	0.393610749270604	0.231	0.044	2.86831212489945e-19
CNN3	1.41046510058156e-23	-0.534764880214858	0.907	0.955	4.08442483826408e-19
MYH9	1.58750988061924e-23	0.577630703931377	0.753	0.524	4.59711111229719e-19
MRO	1.5938746367735e-23	-0.57038590182328	0.055	0.235	4.6155421731687e-19
KIAA1586	2.12170239947322e-23	-0.694004210359609	0.155	0.358	6.14402580839456e-19
FABP4	2.20445400280048e-23	0.69591713343335	0.32	0.101	6.38365790130964e-19
GATA4	2.30308733238947e-23	-0.53759836751256	0.112	0.321	6.66928029713343e-19
PIP4K2A	3.26495177930419e-23	-0.636580484830266	0.248	0.451	9.45464736250908e-19
MT-CO2	4.26968807879684e-23	-0.296200179552074	1	1	1.23641627385799e-18
SNX6	4.32514420072826e-23	-0.636133378909822	0.689	0.772	1.25247525764689e-18
LGALS3	4.59585861175584e-23	0.542622526466539	0.47	0.215	1.33086873679226e-18
LAMA4	1.80459737563612e-22	0.731658459216355	0.697	0.466	5.22575308036707e-18
FAM43A	1.96056898756948e-22	-0.667575175627916	0.159	0.358	5.67741567420371e-18
GPX4	2.15115648790129e-22	0.543262821347772	0.847	0.712	6.22931895766456e-18
ENO2	2.61086209404914e-22	0.377920208567795	0.144	0.006	7.56053445194749e-18
CD52	2.88601012730001e-22	0.884471039927505	0.411	0.162	8.35730812663538e-18
HLA-B	3.65469983972208e-22	0.332519482086288	1	0.999	1.05832797958672e-17
RPS8	4.65088988364832e-22	0.438963244012033	0.99	0.981	1.34680469250688e-17
CYP2E1	7.25079950882917e-22	0.490085471727877	0.272	0.076	2.09968652176675e-17
RPL35	7.95597197648636e-22	0.41897888889545	0.981	0.94	2.30389036495092e-17
TMTC1	1.4622498740794e-21	0.356099161072751	0.192	0.031	4.23438318535912e-17
H1FX	1.70521923550107e-21	-0.737816033383995	0.533	0.679	4.93797386216399e-17
F11R	1.76894405554771e-21	0.480145897746799	0.377	0.15	5.12250819605505e-17
JUND	1.86104833134718e-21	0.553243706875556	0.561	0.298	5.38922375791516e-17
SPESP1	1.97790317564126e-21	0.365312144926053	0.149	0.01	5.72761201602197e-17
ARPC1B	2.23513971075841e-21	0.341596273962903	0.299	0.091	6.47251757441421e-17
PSMA2	4.84647532837165e-21	0.402409700572581	0.356	0.131	1.40344232558986e-16
MSRB3	5.64172822179119e-21	0.312825057295734	0.213	0.042	1.63373165846629e-16
RPSA	5.94865935555365e-21	0.623643278976056	0.815	0.714	1.72261277618122e-16
UGCG	6.48044303255705e-21	-0.73179353692236	0.346	0.536	1.87660669336787e-16
C1orf115	6.52508347930599e-21	0.431689281715795	0.352	0.127	1.88953367393743e-16
TAGLN	7.91443788806448e-21	0.310887235012297	0.199	0.035	2.29186292362571e-16
MT1DP	8.4916471770628e-21	-0.333708581270156	0	0.105	2.45901118953385e-16
PMAIP1	8.97083328780496e-21	-0.652519579052321	0.082	0.254	2.59777390348256e-16
TMEM47	9.93402665875621e-21	0.424692531475998	0.388	0.149	2.87669543984262e-16
CCDC71L	1.14503239709266e-20	-0.520410945089436	0.115	0.301	3.31578481550091e-16
EHD2	1.14550124713545e-20	0.503595959641115	0.402	0.172	3.31714251145485e-16
HYAL2	1.33684351106481e-20	-0.56866959466615	0.918	0.949	3.87123143934148e-16
EEF1D	1.70173461286735e-20	0.546844695103584	0.878	0.775	4.92788309194127e-16
GALNT14	1.78303141507336e-20	-0.417052940997009	0.063	0.231	5.16330237176942e-16
GABARAPL1	2.30220668808453e-20	0.451596128799085	0.415	0.181	6.66673012735518e-16
KLRB1	2.33005905907958e-20	0.536544946901263	0.198	0.036	6.74738502328263e-16
NBN	2.47309858714445e-20	-0.557596360495763	0.348	0.542	7.16159888865289e-16
PLP2	3.01568893288478e-20	0.537268174166164	0.368	0.152	8.73283201184774e-16
RPL37A	4.51615608199928e-20	0.333566893510098	0.996	0.99	1.30778847822535e-15
NPNT	4.69467278587877e-20	0.502666990092875	0.184	0.032	1.35948334533477e-15
ACSM3	4.96902308414375e-20	-0.582677696716389	0.066	0.231	1.43892970470635e-15
C2orf88	6.20239869709941e-20	-0.500582396269989	0.079	0.255	1.79609061470605e-15
IL1R1	6.72726177932376e-20	-0.564488268030368	0.238	0.451	1.94808046605657e-15
STMN1	8.00521952275102e-20	1.09128925578874	0.608	0.377	2.31815146939824e-15
FBLN5	8.84741787336452e-20	1.09764353433509	0.227	0.057	2.5620352677689e-15
TIMP3	8.88087266640964e-20	-0.477798284591892	0.873	0.94	2.5717231067389e-15
RHOU	1.17600399859404e-19	-0.66041477333202	0.179	0.372	3.40547237912862e-15
ECM1	1.28466900564784e-19	-0.501243764697602	0.106	0.296	3.720144506555e-15
RPL23AP42	1.32266446838746e-19	0.437131237834713	0.479	0.242	3.83017176755642e-15
CPS1	1.42054171815417e-19	0.2941516089936	0.275	0.082	4.11360470743083e-15
NRP2	1.62555415441813e-19	-0.485191922233512	0.586	0.756	4.70727972036402e-15
AC116533.1	1.66878822044323e-19	0.332768928278667	0.31	0.107	4.83247692875951e-15
THSD7A	1.75308785189685e-19	0.536364150620477	0.31	0.109	5.0765918015229e-15
PIM3	2.16545335797236e-19	-0.564991447867561	0.356	0.561	6.27071983401635e-15
NDUFA13	2.36994604566586e-19	0.386708788916231	0.402	0.175	6.86288975903921e-15
CD74	2.55812037721388e-19	-0.717553856694085	0.966	0.982	7.40780498833595e-15
RRBP1	2.92406298534382e-19	-0.572700221703713	0.61	0.711	8.46750159295863e-15
TP53I11	4.11256871418184e-19	0.649335258740231	0.699	0.499	1.19091764825278e-14
SELENOW	5.33778999502274e-19	0.754874953527441	0.884	0.848	1.54571722675868e-14
C2	5.82887158397341e-19	-0.347313654525459	0.03	0.164	1.68792463328702e-14
LPAR6	6.64419117613302e-19	-0.55496786156727	0.694	0.782	1.9240248807846e-14
GNAS	6.7118935692888e-19	0.486239940475753	0.914	0.825	1.94363013979465e-14
UTRN	6.72180269869026e-19	0.533917378067297	0.738	0.495	1.94649962548673e-14
SLC40A1	7.23861832061234e-19	-0.602593681910453	0.358	0.537	2.09615909328292e-14
BMPER	8.91933832691432e-19	-0.629635710289934	0.106	0.279	2.58286199270785e-14
SLC9A9	9.61455329861416e-19	-0.559913443736806	0.131	0.304	2.78418234421269e-14
SLC2A9	1.4261411150388e-18	-0.472508439121938	0.053	0.199	4.12981944092936e-14
C1orf43	1.44523703525398e-18	0.432431273184716	0.66	0.447	4.18511740668847e-14
CLTA	1.44800245284824e-18	-0.501043707136977	0.755	0.835	4.19312550295794e-14
NUDT4	1.59318970381143e-18	0.639650892159469	0.271	0.093	4.61355874429713e-14
FBLN2	2.25566061760415e-18	0.875134696358237	0.236	0.067	6.53194201645809e-14
EMILIN1	3.35280985836088e-18	-0.38062186053676	0.044	0.187	9.70906678784144e-14
GALNT1	3.89660318727476e-18	-0.682234667016797	0.375	0.534	1.12837835097103e-13
CTSD	4.33104676956307e-18	-0.566586280982457	0.733	0.784	1.25418452353007e-13
PDIA5	4.64457102922978e-18	-0.556104163960738	0.169	0.349	1.34497487864436e-13
MT1L	4.65467919943498e-18	-0.419574151684065	0.028	0.152	1.34790200257238e-13
TPM4	4.69446670519271e-18	0.435594254593328	0.963	0.945	1.35942366848971e-13
MECOM	4.72035637688453e-18	0.385245603758273	0.34	0.131	1.36692079961822e-13
RPL39P3	5.26990200435371e-18	0.318073297560064	0.289	0.099	1.52605822242075e-13
C7	5.51004686493192e-18	-0.675230940808131	0.074	0.231	1.59559937114699e-13
ARL15	6.17010014034274e-18	0.607556523104492	0.518	0.292	1.78673759864045e-13
RPS4X	6.75215138308409e-18	0.420089839606335	0.953	0.899	1.95528799751349e-13
EEF1A1	7.26018276808394e-18	0.301900219299392	1	0.999	2.10240372598175e-13
BCAM	8.01716778379996e-18	0.475629578122957	0.502	0.26	2.32161144683279e-13
DOCK9	8.06247288371026e-18	0.426195532443336	0.406	0.182	2.33473089766482e-13
AIF1L	8.20039389254613e-18	0.377211879275943	0.366	0.152	2.37467006340351e-13
SMAP2	9.50683122619533e-18	-0.603143416828128	0.296	0.473	2.75298818648164e-13
COLGALT1	9.60846865619853e-18	0.455194322754572	0.327	0.133	2.78242035346197e-13
TMEM2	9.69245906009532e-18	-0.632193945490775	0.378	0.545	2.8067422946224e-13
RPS3AP26	1.14129532748748e-17	0.272911426097983	0.265	0.085	3.30496300933824e-13
AP001324.1	1.49300550588793e-17	0.278800440874352	0.257	0.082	4.32344534395028e-13
UPP1	1.53158027574739e-17	-0.557418023700284	0.565	0.701	4.43515016250929e-13
NCK1	1.60222959600217e-17	0.462304019785638	0.516	0.289	4.63973646410308e-13
EFCAB14	1.64092819099534e-17	0.511956236241725	0.574	0.34	4.7517998554843e-13
EDNRB	1.65925211314343e-17	0.710172722200156	0.596	0.388	4.80486226924073e-13
SAT1	1.70495054056254e-17	1.78219222281909	0.855	0.743	4.93719577536099e-13
PCSK5	2.01094862931704e-17	0.705932249773503	0.224	0.066	5.82330504077628e-13
H3F3B	2.38633704769832e-17	-0.356809780758496	0.968	0.978	6.91035482272478e-13
TIMP1	2.49311610408884e-17	-0.781425151169152	0.842	0.853	7.21956561422047e-13
ARRDC3	2.50502883335556e-17	0.450944020593694	0.604	0.364	7.25406249563102e-13
NFIB	2.71436548973862e-17	0.46627419140442	0.725	0.511	7.8602595851851e-13
GALNT15	3.11937470162747e-17	0.553892144681431	0.348	0.155	9.03308526097284e-13
TMSB4X	3.12922759377203e-17	0.298328925496071	1	1	9.06161726604504e-13
LGALS3BP	3.18939194945138e-17	-0.608923127781156	0.24	0.416	9.23584120722131e-13
VMO1	3.23208743106669e-17	-0.602365768505578	0.144	0.315	9.35947878288292e-13
RPL3P4	3.33236951516994e-17	0.357571733771543	0.459	0.22	9.64987564202911e-13
RSL1D1	3.40978495530537e-17	-0.552626593344577	0.58	0.688	9.87405527357329e-13
ASS1	3.43687068550806e-17	0.504251548533193	0.376	0.169	9.95249013109424e-13
ATP5F1E	3.62288194009661e-17	0.308722363663001	0.982	0.959	1.04911415221318e-12
IGFBP2	3.62313626000177e-17	0.40834822195602	0.404	0.185	1.04918779817131e-12
XBP1	4.81624050040996e-17	-0.548615852221203	0.288	0.457	1.39468692410872e-12
SAA1	5.15399575083429e-17	-0.409575005672959	0.013	0.117	1.4924940895266e-12
KCTD12	6.15110343550932e-17	0.866865969118705	0.369	0.177	1.78123653285479e-12
PTGFRN	7.35445556158203e-17	0.27690495799872	0.153	0.025	2.12970324152292e-12
CD200	8.44314266847482e-17	0.338378010305113	0.213	0.057	2.44496525393694e-12
EEF1B2	8.45984243717775e-17	0.456573993796528	0.874	0.782	2.44980117295793e-12
DEGS1	9.3880482392248e-17	-0.51796896208787	0.571	0.693	2.71859100911472e-12
ANKRD37	1.06037587361893e-16	0.551465808972574	0.241	0.079	3.07063645482571e-12
DST	1.0639611389425e-16	0.411700697536516	0.412	0.199	3.08101866614968e-12
LAMTOR1	1.09741817617862e-16	-0.487973438202862	0.622	0.72	3.17790355457804e-12
CYR61	1.18614545123274e-16	0.768805131749466	0.354	0.162	3.43483999767977e-12
NT5E	1.20328698987505e-16	-0.564393932031253	0.362	0.52	3.48447846528017e-12
MCTP1	1.36239873259511e-16	0.385936497114308	0.241	0.077	3.94523424984892e-12
ARHGAP24	1.50689457701228e-16	0.25309762458915	0.129	0.015	4.36366531611216e-12
ENPP2	2.15679528078967e-16	0.914447243871434	0.375	0.181	6.24564777411074e-12
SORBS2	2.34200139516774e-16	0.359568011740344	0.301	0.115	6.78196764012675e-12
CD164	2.39377960176733e-16	-0.474984733957866	0.566	0.673	6.93190697079784e-12
IGFBP7	2.6457025891431e-16	0.371763076137744	1	1	7.66142555764058e-12
RPL23A	2.84621861371531e-16	0.32958303932257	0.995	0.994	8.24207986159681e-12
RAMP2	2.87495391474766e-16	0.459544313758664	0.943	0.895	8.32529154632626e-12
RPL11	2.88108257169494e-16	0.307311037448823	0.999	1	8.3430389111142e-12
MASP1	3.10081852531674e-16	-0.428432414452844	0.049	0.181	8.97935028561222e-12
SRP9	3.13397534167213e-16	-0.466218619152535	0.631	0.736	9.07536579441416e-12
MTUS1	3.16025568780205e-16	0.424346949321246	0.707	0.499	9.15146842073717e-12
GPRC5B	3.5972491456505e-16	0.311601735701108	0.194	0.05	1.04169140759747e-11
RPL10P16	3.76939753631708e-16	0.274796532878979	0.264	0.091	1.0915421385667e-11
MARCO	3.80230662848246e-16	-0.270301292139824	0.008	0.101	1.10107195347595e-11
SPINK1	4.08625554979276e-16	-0.298061127183927	0.011	0.109	1.18329788210899e-11
VSIR	5.12583210627021e-16	0.383166274071921	0.43	0.213	1.48433846133373e-11
EMP1	5.1483033407085e-16	0.367979652770968	0.835	0.657	1.49084568140237e-11
ARHGDIB	5.83069943186745e-16	-0.351348972741634	0.895	0.924	1.68845394148018e-11
PASK	5.89221574511759e-16	-0.621420440903176	0.095	0.247	1.70626783547115e-11
RPL15P3	9.96950677007547e-16	0.289433291007603	0.324	0.136	2.88696977047845e-11
CA2	1.00903038701738e-15	0.818304962415869	0.402	0.204	2.92195019472493e-11
LRRC55	1.2009881520668e-15	-0.330000944293604	0.026	0.137	3.47782149075503e-11
IGFBP3	1.23562098047338e-15	1.64262218256379	0.368	0.191	3.57811123525480e-11
CALD1	1.27130555805812e-15	0.43788989281843	0.675	0.464	3.68144663502471e-11
BEX1	1.35122089084281e-15	-0.517389950113688	0.077	0.223	3.9128654557026e-11
RNF144B	1.4293980301447e-15	0.4745518439796	0.246	0.088	4.13925081569302e-11
APLN	1.44956210205198e-15	0.442274567474929	0.18	0.045	4.19764193512212e-11
CSNK2B	1.48892857951474e-15	0.385365392231601	0.586	0.361	4.31163938055878e-11
RPS13	1.50258143677113e-15	0.318968593196422	0.994	0.994	4.35117532460182e-11
DKK3	1.51402519773068e-15	0.341632511458157	0.148	0.026	4.38431416758851e-11
UFL1	1.6657594818772e-15	-0.502879622216381	0.315	0.486	4.82370630762e-11
HSPA1B	1.80026588610704e-15	0.551899464421169	0.668	0.45	5.21320995298877e-11
SMAD6	1.94758035278393e-15	-0.516306698628815	0.266	0.438	5.63980318559169e-11
HOPX	1.98307012409976e-15	0.335491925600405	0.183	0.047	5.7425744653681e-11
EMP2	2.01223081512346e-15	0.466111320092907	0.549	0.336	5.82701799443452e-11
NQO1	2.09830367867722e-15	0.5525151025377	0.513	0.309	6.0762677927135e-11
PPFIBP1	2.31517814522276e-15	-0.461560600963467	0.566	0.677	6.70429287293605e-11
CYTOR	2.72607624603688e-15	0.525162530033236	0.499	0.293	7.89417159327359e-11
ATP1B3	2.99258721154888e-15	0.521373180954151	0.657	0.469	8.66593404720325e-11
F8	3.02076830770337e-15	-0.502847478393525	0.575	0.708	8.74754086544741e-11
MYL6	3.0856637306487e-15	0.318646767751016	0.999	0.999	8.93546503121251e-11
ADGRG1	3.69886026251403e-15	0.453730747312714	0.451	0.244	1.07111595481881e-10
VCP	3.88441402594644e-15	-0.473465835676119	0.573	0.666	1.12484861363357e-10
HS3ST3B1	4.11609661744681e-15	-0.329151276966594	0.028	0.136	1.19193925848025e-10
EIF4EBP1	4.51308589594878e-15	-0.522568100349478	0.38	0.534	1.30689941374885e-10
CXCR4	4.64760589465374e-15	0.440231368999095	0.366	0.171	1.34585371497383e-10
COLEC12	4.76636552595393e-15	-0.299326704659091	0.019	0.118	1.38024412900574e-10
KITLG	4.95351213170119e-15	0.288497924636506	0.146	0.028	1.43443804309803e-10
RPL21P28	5.41481918816204e-15	0.280943763266801	0.33	0.14	1.56802334050796e-10
GZMH	5.45725223082822e-15	0.406538572411772	0.113	0.012	1.58031110100324e-10
TRBC2	6.09946655651398e-15	0.381240732324371	0.232	0.077	1.76628352543532e-10
LIFR	6.1311024320928e-15	-0.554155189210989	0.363	0.526	1.77544464228543e-10
DAB2	6.37815388515024e-15	-0.564283844643593	0.6	0.682	1.84698580206181e-10
DUSP1	8.77012595300592e-15	0.364990371620875	0.946	0.988	2.53965307347145e-10
ADD3	8.81445590616924e-15	-0.493090880692769	0.468	0.593	2.55249014130849e-10
RPL18AP3	9.11435991851402e-15	0.348495962240936	0.57	0.336	2.63933634520329e-10
MYDGF	1.02225324410134e-14	-0.451779314153813	0.681	0.756	2.96024094426866e-10
PER1	1.03825005934408e-14	0.463962687464626	0.453	0.251	3.00656452184859e-10
CYYR1	1.03851611195756e-14	0.407089245717639	0.793	0.613	3.0073349570067e-10
NACA	1.1287425445888e-14	0.346594774728604	0.947	0.915	3.26861266062024e-10
CDA	1.33071651055861e-14	0.294087558196338	0.211	0.066	3.85348887127562e-10
LEPROTL1	1.40637752826056e-14	0.419359596910169	0.607	0.391	4.07258804633694e-10
GJA5	1.40894692800647e-14	0.84206435960754	0.204	0.066	4.08002851412113e-10
FILIP1L	1.4121641888266e-14	0.368836363104465	0.247	0.089	4.08934505800408e-10
TRBC1	1.48665307362486e-14	0.43508853156916	0.174	0.045	4.30504997060288e-10
LY96	1.52985336818241e-14	-0.553343400324198	0.257	0.42	4.43014938358262e-10
TNFRSF19	1.59982713297053e-14	0.320658185051044	0.14	0.026	4.63277941165606e-10
CEBPD	1.60301192043307e-14	-0.526053494320698	0.599	0.702	4.64200191919009e-10
TM4SF1	1.63156980390292e-14	0.943214571941054	0.938	0.901	4.72469983814207e-10
CTU1	1.82962584853426e-14	-0.307918052994889	0.026	0.131	5.29823053218551e-10
S1PR1	1.99112509141254e-14	0.456814864733007	0.873	0.75	5.76590003971244e-10
RPS3AP6	2.07847462711329e-14	0.280039676816836	0.288	0.117	6.01884682519468e-10
GIMAP4	2.10483906069984e-14	-0.427920047206438	0.793	0.855	6.0951929519746e-10
RNASE1	2.20817277760724e-14	0.560009829075642	0.941	0.904	6.39442672939505e-10
CCDC74A	2.34383361332115e-14	-0.287026837748195	0.015	0.108	6.78727337745538e-10
RPL32	2.71077360375053e-14	0.308220273554694	0.996	0.994	7.8498582017408e-10
NOP53	2.71300104320332e-14	-0.411955913341436	0.629	0.715	7.85630842090819e-10
TOX2	2.78873864330324e-14	-0.440535039070084	0.187	0.343	8.07562936327751e-10
DKK2	3.08154985905979e-14	0.797463196282164	0.12	0.018	8.92355208186533e-10
SLC25A5	3.13711385582809e-14	-0.402165577323866	0.798	0.855	9.08445430370698e-10
SEMA3G	3.22886985921406e-14	0.460881265746705	0.213	0.072	9.35016133831207e-10
AKAP17A	3.31795105040993e-14	-0.493752350321645	0.284	0.444	9.60812265177708e-10
TMEM100	3.37656914662718e-14	1.12525876349661	0.165	0.044	9.777868934803e-10
GSTO1	3.62606254154109e-14	-0.425477129963949	0.823	0.882	1.05003519077947e-09
JAG2	3.74872335058413e-14	0.263704828199737	0.172	0.044	1.08555530786215e-09
HSPA8	3.94485069902395e-14	-0.468136889501531	0.744	0.806	1.14234986542336e-09
MAN1C1	3.98631445206463e-14	-0.375178249503932	0.129	0.283	1.15435693902888e-09
SON	4.09538183625347e-14	-0.377320706640544	0.822	0.879	1.18594067214228e-09
NOX4	4.73360592806894e-14	0.312073759263739	0.151	0.034	1.3707576046502e-09
HIF1A	4.9005378562195e-14	-0.489437777065185	0.701	0.765	1.41909775240404e-09
RPL13AP5	5.09382403661689e-14	0.283805613129464	0.398	0.197	1.47506956452352e-09
NUDC	5.49952258534348e-14	-0.417833577386086	0.482	0.606	1.59255175026377e-09
DHCR24	6.09708187773253e-14	-0.376316309238437	0.074	0.201	1.76559297015379e-09
MYO1B	7.86238717947111e-14	0.296807878115628	0.266	0.105	2.27679007943124e-09
ERO1A	8.25749573550968e-14	0.365889497714307	0.337	0.162	2.39120561508889e-09
ENTPD1	9.40390571037742e-14	0.266814936301885	0.42	0.215	2.72318301561109e-09
SYNPO	9.55479949946164e-14	0.296356858195367	0.282	0.115	2.7668788390541e-09
S100A9	9.79889332505008e-14	-0.391045698101149	0.308	0.126	2.837563529068e-09
ANXA3	1.0034484983209e-13	0.39533616431705	0.178	0.051	2.90578616143765e-09
C16orf45	1.05648587435101e-13	0.256485838224143	0.166	0.044	3.05937179494564e-09
SSFA2	1.12642303238971e-13	0.344474725802869	0.369	0.178	3.26189581719413e-09
SLC45A4	1.1381631797584e-13	0.294752461608659	0.129	0.023	3.29589293594436e-09
NDRG1	1.2550762222662e-13	0.4440414806664	0.411	0.22	3.63444972443846e-09
TINAGL1	1.29841186647953e-13	-0.400068066106264	0.632	0.74	3.75994108295141e-09
IGLC3	1.32627006572306e-13	-0.579151988105814	0.203	0.064	3.84061285632082e-09
MYL12B	1.33363178970763e-13	0.322421198757171	0.985	0.974	3.86193093663537e-09
LRRC75A-AS1	1.42633488403502e-13	0.423194972642315	0.754	0.594	4.13038055718862e-09
ITM2A	1.50033614253685e-13	0.444921123006651	0.603	0.404	4.34467340155822e-09
RPL22L1	1.66123086111233e-13	0.432060087357702	0.465	0.27	4.81059232760908e-09
ADRM1	1.66937777280134e-13	-0.449181642239678	0.479	0.596	4.83418415447812e-09
IVNS1ABP	1.98469295944157e-13	0.754865170826546	0.56	0.399	5.74727387195091e-09
CST7	1.99158792342093e-13	0.462248148100707	0.195	0.061	5.76724030864234e-09
LPCAT2	2.00529452774e-13	0.367685911178429	0.366	0.185	5.80693189342951e-09
SNX5	2.35862916411948e-13	-0.541151238789547	0.426	0.54	6.83011833345718e-09
SELENOS	2.36741550293509e-13	-0.38702333619034	0.545	0.65	6.85556181339942e-09
CCDC80	2.41549144913e-13	-0.365817468391599	0.042	0.15	6.99478013839066e-09
FIS1	2.56682025716138e-13	0.471926101442421	0.726	0.572	7.43299810068793e-09
COL6A2	2.65704629595235e-13	0.432517877602416	0.338	0.166	7.69427466381883e-09
ITGA6	2.6772273478109e-13	0.550098154597794	0.686	0.507	7.75271495379081e-09
TMEM123	2.7098089940656e-13	-0.401884122036255	0.662	0.728	7.84706488501517e-09
LMCD1	2.79615262235189e-13	0.306270479030021	0.242	0.091	8.0970987638066e-09
GSPT1	2.80810507626939e-13	-0.444057142992682	0.44	0.568	8.13171067986089e-09
VAPA	2.89609699657885e-13	-0.394895048010327	0.678	0.746	8.38651768269302e-09
SERPINI1	3.01047360453926e-13	0.584254350127652	0.155	0.041	8.7177294640248e-09
HES4	3.0535254683694e-13	0.591305009604446	0.23	0.088	8.84239905130409e-09
ACTA2	3.19411004779595e-13	0.411644076390538	0.324	0.147	9.2495038764075e-09
SNX8	3.28785979354465e-13	-0.40095287348426	0.132	0.273	9.5209843901466e-09
METTL7A	3.64206281265271e-13	0.289272365662114	0.252	0.099	1.05466854928797e-08
FLNB	4.34205191641818e-13	0.358836402806325	0.409	0.218	1.25737139395638e-08
FZD6	4.969157876127e-13	0.30113028047808	0.208	0.073	1.43896873776886e-08
MAPRE2	4.96995897489294e-13	-0.453157524449243	0.334	0.486	1.4392007199495e-08
MT-TE	5.18228921512999e-13	-0.458009750864732	0.172	0.311	1.50068731091734e-08
TMBIM4	5.24992875603456e-13	0.29138162220856	0.356	0.172	1.52027436917249e-08
ABI3	5.59147435904237e-13	-0.473316462306868	0.213	0.361	1.61917914489149e-08
CTSB	5.90755033777969e-13	-0.463572313432068	0.815	0.841	1.71070842681424e-08
PARP14	5.99810348546695e-13	-0.416342699481213	0.411	0.546	1.73693080732152e-08
SLCO2A1	6.47068159499656e-13	0.524399995056618	0.479	0.277	1.8737799762791e-08
PCBP1	6.52148941207348e-13	-0.3177766284865	0.807	0.839	1.88849290394824e-08
DNM3OS	6.76230862647478e-13	-0.354276223518012	0.102	0.236	1.95822933205457e-08
ZFAS1	6.85042092131536e-13	0.454884313134079	0.549	0.369	1.9837448903945e-08
GZMA	7.27308825280272e-13	0.436654747093109	0.164	0.045	2.10614089624661e-08
CYP3A4	9.71708401224959e-13	0.401924248010059	0.134	0.031	2.81387318826724e-08
MAP4	1.18737959156267e-12	0.362679293382946	0.625	0.432	3.43841382124718e-08
SLCO4A1	1.29562148349761e-12	-0.366103727901036	0.05	0.159	3.75186069191237e-08
PNP	1.30038399296036e-12	0.286893556449714	0.34	0.164	3.76565196681462e-08
EGFLAM	1.32458799326187e-12	0.405373696850203	0.113	0.019	3.83574191088773e-08
RPL39	1.33842634426897e-12	0.309176794115754	0.958	0.93	3.87581500773408e-08
B3GNT5	1.37269894451734e-12	0.317213216444715	0.177	0.055	3.97506160353331e-08
FAM107A	1.39582969795227e-12	0.587173685601467	0.391	0.22	4.04204363933018e-08
CAPNS1	1.63234050826312e-12	0.390671485708462	0.823	0.68	4.72693164382835e-08
RPS14	1.71483703897652e-12	0.269560174747742	0.996	0.993	4.96582509746822e-08
SPTAN1	1.77751471916949e-12	0.455875957694289	0.521	0.339	5.147327123771e-08
PCED1B-AS1	1.8463799828534e-12	0.302912721652561	0.135	0.031	5.34674715434688e-08
MT-ATP8	1.85624538790547e-12	0.295894158893474	0.699	0.491	5.37531539429667e-08
EMP3	1.87477528063401e-12	0.511046732601235	0.497	0.302	5.42897425765998e-08
PSEN1	1.90518689635567e-12	0.281113954172218	0.272	0.118	5.51704021446676e-08
ZNF451	2.03590297135343e-12	-0.438478600540423	0.187	0.331	5.89556782444527e-08
GZMB	2.19207500321828e-12	0.387423536009611	0.121	0.023	6.34781079431949e-08
CYSTM1	2.27702320367668e-12	0.430730541146272	0.535	0.353	6.59380379320692e-08
UQCR10	2.42076621381303e-12	-0.357735582092336	0.702	0.782	7.01005480195976e-08
PHACTR2	2.5061786190623e-12	-0.390151098936586	0.596	0.689	7.25739204508062e-08
PDGFB	2.9066148056582e-12	0.429679570318085	0.314	0.158	8.41697515422503e-08
KAZN	2.96481375569835e-12	-0.265983459388143	0.049	0.158	8.58550767375128e-08
SLC31A2	3.10631539156041e-12	-0.368273412290875	0.082	0.201	8.99526811088065e-08
GSTA1	3.14226552347659e-12	-0.440795279888721	0.116	0.244	9.09937250288352e-08
PSME1	3.2928720784523e-12	-0.31950648578527	0.863	0.915	9.53549896478218e-08
RPP25	3.69781847548339e-12	-0.390228645762379	0.119	0.248	1.07081427413048e-07
KLF3	3.71688509412852e-12	-0.460694221149797	0.438	0.556	1.07633558555774e-07
MT-ND2	3.75706417135444e-12	0.276719247256631	1	0.994	1.08797064274082e-07
GNG11	3.78801609699241e-12	0.278289979500159	0.99	0.991	1.09693370136706e-07
GNL3	3.95968042820283e-12	-0.474194624663439	0.294	0.426	1.14664425839898e-07
MUS81	4.21660163288794e-12	0.300490421302894	0.238	0.098	1.22104350085169e-07
ARL4D	4.26568629644244e-12	-0.348919927672821	0.063	0.177	1.2352574377238e-07
ANXA4	4.29368116602316e-12	0.280261399690538	0.269	0.118	1.24336419205699e-07
F2R	4.31376168911072e-12	-0.463380198861676	0.7	0.75	1.24917910993268e-07
AC008556.1	4.44747809321526e-12	-0.336864941821017	0.054	0.162	1.28790070623328e-07
TMEM70	4.5499636635244e-12	-0.412886684618878	0.198	0.342	1.3175784776834e-07
IGFBP5	4.67899680767618e-12	1.5119833922955	0.18	0.061	1.35494389556687e-07
TPGS1	4.7728551896637e-12	-0.302399896354115	0.105	0.242	1.38212340582281e-07
EIF5	4.81353772829347e-12	-0.409732095150974	0.598	0.692	1.39390425535922e-07
RPL13A	4.82439423561984e-12	0.272336456213141	1	1	1.39704808275079e-07
GRN	4.88232919950596e-12	-0.333301282810602	0.803	0.857	1.41382488959294e-07
SRSF7	4.99608555909516e-12	-0.460110730388238	0.491	0.6	1.44676645620278e-07
BMX	5.26427614504009e-12	0.33320877054632	0.16	0.047	1.52442908608071e-07
APCS	5.63340503946801e-12	-0.549230467855461	0.113	0.236	1.63132143132915e-07
PKIG	5.75153773060386e-12	0.320495422633959	0.469	0.272	1.66553029602827e-07
TSHZ1	5.75639775887303e-12	0.349089366174841	0.246	0.104	1.66693766301445e-07
CEACAM1	5.91201160208205e-12	-0.35337757915228	0.158	0.298	1.71200031973092e-07
DYNLRB1	6.21502043986763e-12	0.344377376075314	0.607	0.397	1.79974561897687e-07
MT-ND3	6.24245167563192e-12	-0.287525721601249	0.979	0.987	1.80768915622949e-07
ANXA2R	7.16040327446463e-12	0.302925089721232	0.202	0.073	2.07350958021947e-07
AL078590.3	7.47523740384523e-12	-0.353636602650749	0.121	0.257	2.1646792474055e-07
MSN	7.5477008901785e-12	0.35944530676639	0.883	0.778	2.18566322377789e-07
IQGAP1	7.64988964390549e-12	0.34007144767016	0.76	0.578	2.21525504308215e-07
SLC2A3	7.67013077900947e-12	0.591415265654144	0.631	0.474	2.22111647098556e-07
NES	7.74093793293257e-12	0.461171852091386	0.468	0.283	2.24162080661861e-07
CTTNBP2NL	8.13822675921077e-12	0.368098623299035	0.715	0.55	2.35666770493225e-07
CAP1	8.34547178823946e-12	-0.348660037558008	0.677	0.749	2.41668172043838e-07
NUDT2	8.74663086333907e-12	0.310405847863122	0.233	0.095	2.53284936540573e-07
SNTB1	9.06770792018793e-12	-0.373359210390065	0.106	0.231	2.62582685952802e-07
GSN	9.21635885831324e-12	0.325163967198095	0.813	0.635	2.66887319819035e-07
HBEGF	1.02997738993922e-11	0.528092354233013	0.319	0.166	2.982608525786e-07
ISG20	1.03455027299026e-11	0.418117286911044	0.293	0.139	2.9958506805252e-07
SERPINB6	1.0438221523012e-11	0.433210491692684	0.786	0.685	3.02270018863382e-07
CEP112	1.04636506029953e-11	0.266650050516715	0.232	0.093	3.03006394161538e-07
TAX1BP3	1.1050948971759e-11	0.271884761294243	0.335	0.166	3.20013380324196e-07
PAM	1.1096543531216e-11	0.364040292266287	0.566	0.371	3.21333707576954e-07
BBS2	1.11685846843255e-11	0.305083889872807	0.212	0.083	3.23419875288698e-07
JUP	1.13255938838082e-11	0.386499025746825	0.474	0.289	3.27966547687317e-07
PTPN14	1.16137421970417e-11	0.305237943539228	0.276	0.126	3.36310746541935e-07
FBLIM1	1.21864225033445e-11	0.344862952464649	0.198	0.073	3.5289442285185e-07
KHDRBS3	1.33139386048725e-11	-0.343210255342185	0.067	0.178	3.85545034119898e-07
CSF1	1.43566712095536e-11	-0.400172951009883	0.113	0.238	4.15740484886254e-07
JUN	1.43930960796968e-11	-0.448992315925846	0.849	0.874	4.16795276275859e-07
PLXDC2	1.63457119959979e-11	0.29947001122846	0.328	0.162	4.73339127980107e-07
TLN1	1.63888462735402e-11	-0.404929594101735	0.667	0.717	4.74588210389177e-07
C2CD4B	1.65956938722996e-11	-0.431799590913053	0.064	0.174	4.80578103154051e-07
PLLP	1.67182416075438e-11	0.288034814090634	0.184	0.064	4.84126840471253e-07
AKR1B1	1.74155584607444e-11	-0.501042958365093	0.448	0.564	5.04319741906236e-07
NTN4	1.84026309961743e-11	-0.426586932075634	0.275	0.416	5.32903388387217e-07
CCDC68	1.90983829353275e-11	-0.372279670106346	0.124	0.251	5.53050973041214e-07
RGS1	1.92552405818424e-11	0.406430602849432	0.417	0.219	5.57593256768992e-07
LGALS1	1.93147298537539e-11	0.616419684392873	0.781	0.629	5.59315947105006e-07
LIMS1	2.3815651810069e-11	0.394002011824079	0.469	0.292	6.89653645115979e-07
C12orf57	2.74440961074842e-11	0.393102278007168	0.589	0.422	7.94726135080529e-07
C10orf128	2.87953575909682e-11	0.278570523805938	0.266	0.121	8.33855965119257e-07
CUBN	3.00404811116237e-11	0.321200355157968	0.129	0.032	8.69912252030398e-07
EBF1	3.02115685414995e-11	0.252162497162738	0.153	0.045	8.74866601824742e-07
FAM89A	3.25019686608349e-11	0.256556917830529	0.161	0.051	9.41192008480456e-07
TSN	3.48366697439697e-11	-0.432597327784834	0.223	0.353	1.00880028244588e-06
CRIM1	3.56835631099464e-11	0.475539814673928	0.542	0.362	1.03332462053783e-06
VKORC1	3.61846367222883e-11	0.417004416248982	0.503	0.336	1.04783471020403e-06
MINOS1	3.86094641656265e-11	0.259120356526481	0.411	0.228	1.11805286330821e-06
CD109	3.86889434427135e-11	0.318262125093684	0.314	0.161	1.1203544242141e-06
SLC25A6	3.87677990596876e-11	-0.342506319856735	0.831	0.88	1.12263792517043e-06
PAFAH1B2	4.15173029863201e-11	0.253842994931462	0.362	0.188	1.20225805987786e-06
MET	4.19275980335621e-11	0.279940187119398	0.173	0.058	1.21413938385589e-06
RPL3	4.41209795127656e-11	0.276062153999324	0.989	0.99	1.27765532473067e-06
FILIP1	4.41812119577417e-11	0.433800154994585	0.544	0.366	1.27939953587228e-06
EDF1	4.56040555898016e-11	0.388583482126944	0.77	0.655	1.32060224176947e-06
TBCB	4.63024116764316e-11	0.338648013529166	0.623	0.453	1.34082523732611e-06
CDC42BPA	4.93634600855773e-11	0.336926513353546	0.395	0.225	1.42946707715815e-06
NOV	5.00438715921657e-11	0.388847628556749	0.145	0.042	1.44917043356593e-06
PMP22	5.03996474146965e-11	0.362861005663784	0.469	0.282	1.45947298983478e-06
HNRNPA0	5.20889583558672e-11	-0.422812838416932	0.492	0.582	1.5083920560692e-06
TSPAN12	5.43391902199991e-11	0.269085088508814	0.211	0.083	1.57355427039074e-06
RPL6	5.47205702992034e-11	-0.275299684492309	0.921	0.952	1.58459827472433e-06
SULF1	5.69725844129504e-11	0.713392050518259	0.105	0.02	1.64981209943022e-06
ATP5F1B	6.18917400444331e-11	-0.295633215661113	0.854	0.874	1.79226100820669e-06
ACKR3	6.19039238126798e-11	0.533728499862712	0.451	0.279	1.79261382576758e-06
COX7A1	6.29258139827163e-11	0.308313675567544	0.473	0.286	1.8222057213115e-06
FSTL1	6.52411432995966e-11	0.426738002229595	0.522	0.353	1.88925302766972e-06
ATRNL1	6.89124150786387e-11	-0.291431666112077	0.049	0.147	1.99556571584722e-06
GUK1	6.95799252710364e-11	0.401337805000362	0.854	0.826	2.01489547599867e-06
SLC1A4	7.16009439423790e-11	0.362850351419536	0.207	0.085	2.07342013468341e-06
PRELID1	7.24594827738264e-11	-0.36832379964176	0.556	0.658	2.09828170216447e-06
SCPEP1	7.53307419188147e-11	-0.440074463656017	0.266	0.397	2.18142762448504e-06
ITGA2	8.11710560499466e-11	0.289769231077022	0.194	0.074	2.35055144109435e-06
ADIRF	8.40876694632832e-11	0.587146098585227	0.383	0.218	2.43501073231776e-06
BLOC1S1	8.55460817346034e-11	0.344837553022572	0.492	0.314	2.47724343487064e-06
RPS15	8.74251307654191e-11	0.265950484504477	0.994	0.994	2.53165693670501e-06
SRSF2	8.76161399649225e-11	-0.410236143796888	0.545	0.619	2.53718818110423e-06
SET	8.81231684409848e-11	-0.353919819218317	0.786	0.803	2.55187071171404e-06
SOCS1	8.91862545171783e-11	-0.481743516112202	0.079	0.187	2.58265555830845e-06
ADAMTS5	8.96935016593887e-11	0.448406200824098	0.241	0.109	2.59734442105258e-06
PSPHP1	9.50479989570177e-11	-0.316780218775953	0.069	0.172	2.75239995379732e-06
GIPC2	9.57440790993002e-11	0.255149554685098	0.17	0.058	2.77255704255754e-06
BMP2	9.73443568008916e-11	-0.420718440416566	0.151	0.286	2.81889788424022e-06
DECR1	1.00325824850196e-10	0.357635451998084	0.583	0.4	2.90523523601196e-06
LOX	1.21692638656092e-10	0.30850145223227	0.132	0.036	3.5239754302031e-06
DSE	1.2455482794414e-10	-0.409895891796214	0.139	0.257	3.60685870760642e-06
RFLNB	1.30487658938067e-10	-0.417179156379745	0.348	0.485	3.77866162752856e-06
RABAC1	1.39627398851808e-10	0.36397618919346	0.508	0.33	4.04333021595065e-06
TNFAIP3	1.42618029454494e-10	0.530160340962661	0.525	0.355	4.12993289694323e-06
ETS2	1.49967611775077e-10	-0.307893410584441	0.686	0.796	4.34276210178268e-06
TACC1	1.50289100665161e-10	0.417279834092281	0.837	0.728	4.35207177706175e-06
ZMAT3	1.53672029871775e-10	0.321246766888508	0.284	0.139	4.45003464102687e-06
ACTN4	1.5674196824907e-10	0.351550942954058	0.695	0.509	4.53893391655656e-06
EPSTI1	1.63225684952862e-10	-0.420244471281254	0.135	0.255	4.72668938486499e-06
ALOX5AP	1.71735248079872e-10	0.257147675133718	0.159	0.053	4.97310931389693e-06
CNOT6L	1.79656522633891e-10	0.324819691287325	0.58	0.394	5.20249358243222e-06
ASRGL1	1.85084612203155e-10	0.337062013055948	0.27	0.131	5.35968020017898e-06
FAM110D	1.87248725870174e-10	-0.418542416914934	0.066	0.166	5.42234860374851e-06
PSEN2	1.98727663340688e-10	-0.338109463054345	0.062	0.161	5.75475567501963e-06
PPP1R3B	2.01218132397355e-10	0.319503641392723	0.271	0.131	5.82687467796262e-06
GABARAPL2	2.07360524025574e-10	0.411545861803516	0.762	0.655	6.00474605473257e-06
ZFP36L1	2.1002878082882e-10	-0.328200210011482	0.695	0.746	6.08201343524097e-06
CSRP1	2.12131736887583e-10	0.37695878109661	0.496	0.314	6.14291083679064e-06
AP2S1	2.24611205369002e-10	-0.305974242691211	0.822	0.876	6.50429128507557e-06
NR5A2	2.44085118125441e-10	-0.419233050722952	0.18	0.302	7.06821685067651e-06
MGP	2.45241432498252e-10	0.42262161603499	0.6	0.401	7.10170140228437e-06
NOVA1	2.47988148326933e-10	0.253991296282399	0.182	0.069	7.18124079925132e-06
SLC27A3	2.53682963462866e-10	-0.378941611783686	0.174	0.302	7.34615125595768e-06
GADD45A	2.64168353282709e-10	0.501352646032656	0.594	0.436	7.64978717436069e-06
PSMB9	2.68146163297308e-10	-0.341139737335286	0.685	0.75	7.76497659676344e-06
METTL26	2.73896686309587e-10	0.341445046876283	0.431	0.26	7.93150024215303e-06
SLFN5	2.80911609224269e-10	0.296635365027715	0.509	0.324	8.13463837991637e-06
MXRA7	2.92323079014701e-10	-0.333041939726508	0.124	0.241	8.46509172210772e-06
TMEM30A	2.99612382069213e-10	0.36777965740538	0.747	0.599	8.67617535996026e-06
ICAM2	3.2182683736753e-10	0.522334818165317	0.844	0.774	9.31946155648892e-06
GUSB	3.50734162348626e-10	-0.374914080843065	0.425	0.531	1.01565598732915e-05
MRFAP1	3.63878836085882e-10	0.318975950797774	0.636	0.46	1.0537203335375e-05
CCT2	3.7929722006282e-10	-0.387530372682008	0.493	0.585	1.09836888985791e-05
NPY1R	4.07546524195364e-10	-0.438133525824209	0.146	0.266	1.18017322476494e-05
MT-TV	4.10814172761043e-10	0.253299205121754	0.291	0.147	1.18963568148143e-05
PRAF2	4.11981343440458e-10	0.354426645319567	0.458	0.28	1.19301557433488e-05
MBD4	4.46283601670651e-10	-0.495613705117754	0.309	0.416	1.29234805371787e-05
ATP5F1D	4.48930095220012e-10	0.448530741288886	0.689	0.549	1.30001176973811e-05
GLB1L	4.56229696270227e-10	-0.327468273661154	0.059	0.156	1.32114995445932e-05
UBXN4	4.63145270984835e-10	-0.311604265918932	0.718	0.785	1.34117607571789e-05
AKR1C3	4.88674530376984e-10	-0.424660218758937	0.252	0.372	1.41510370506567e-05
DTD1	4.89786361693996e-10	0.271938685939175	0.313	0.164	1.41832334619347e-05
HLA-F	5.20131041137706e-10	-0.376654618815337	0.554	0.644	1.50619546892657e-05
CFH	5.31925881471019e-10	0.416618641001677	0.512	0.347	1.54035096756378e-05
IRF2BPL	5.43200362137222e-10	-0.317617553697807	0.092	0.2	1.57299960867697e-05
APLP2	5.49313157301189e-10	0.426529788599254	0.745	0.601	1.59070104091278e-05
SOCS2	5.59474550546202e-10	0.411147671172895	0.6	0.426	1.62012640347169e-05
CEP68	6.86522598210995e-10	0.255260081851481	0.29	0.146	1.9880321398994e-05
SNCG	7.53206194820239e-10	0.344597332522518	0.416	0.258	2.18113449896045e-05
SNHG6	7.73264596868633e-10	0.334732246226028	0.535	0.35	2.23921961961219e-05
FRG1CP	7.77127605616512e-10	0.298617285151956	0.309	0.165	2.2504061203443e-05
DAAM1	7.82569463983261e-10	-0.365601767947817	0.286	0.41	2.26616465380273e-05
CREBRF	8.43839772074541e-10	0.25349187842665	0.282	0.139	2.44359121197346e-05
P3H1	8.49432500445418e-10	-0.322224939628177	0.15	0.269	2.45978663478984e-05
SPARC	8.57722586859557e-10	0.329823213068205	0.982	0.99	2.48379306702791e-05
MGMT	8.71013218046732e-10	0.331696790021585	0.566	0.378	2.52228007681973e-05
BGN	8.84356481501969e-10	0.792178577484618	0.253	0.133	2.5609194991334e-05
NDUFA11	9.66152759311776e-10	0.330473005879135	0.602	0.436	2.79778516041504e-05
GUCY1A1	1.04871353037231e-09	0.495721295641716	0.127	0.038	3.03686464125212e-05
TMTC4	1.07343855159047e-09	-0.388989294582497	0.139	0.25	3.10846335769569e-05
PCGF2	1.10878811870215e-09	0.265787964683181	0.388	0.222	3.21082863413768e-05
DPYSL3	1.13638070109437e-09	0.25426304358137	0.206	0.088	3.29073123422907e-05
AP2A2	1.13664689829257e-09	-0.391491884782943	0.235	0.356	3.29150208807563e-05
RRM2B	1.1659156345925e-09	0.266082727115952	0.354	0.2	3.37625849465297e-05
PLPP3	1.22984694776577e-09	-0.289958923980911	0.759	0.869	3.56139079134011e-05
TMED4	1.26053387420265e-09	0.256963107504633	0.397	0.228	3.65025399291603e-05
GRSF1	1.27936303292564e-09	-0.38661424118599	0.32	0.441	3.70477947074607e-05
HLA-DRB5	1.29480295488263e-09	-0.540328068002151	0.044	0.127	3.74949039674911e-05
NECTIN2	1.3355690728244e-09	-0.421478381300931	0.472	0.564	3.86754092108488e-05
ANGPTL4	1.3489387213042e-09	0.409276791289042	0.288	0.153	3.90625674915269e-05
KMT2E	1.39271984023247e-09	0.363100527566788	0.665	0.502	4.0330381133452e-05
CAV1	1.40680917307639e-09	0.40726150483763	0.818	0.78	4.07383800339461e-05
CCNI	1.41657090805512e-09	0.358641368315984	0.752	0.603	4.102106035546e-05
A4GALT	1.42125891648363e-09	0.25880986579047	0.193	0.08	4.11568157035329e-05
BTG1	1.56895157329092e-09	0.354121199044397	0.876	0.752	4.54336996593584e-05
SERINC1	1.57754108183796e-09	0.270444350749797	0.691	0.493	4.56824346478636e-05
TES	1.73756207886007e-09	0.262866847292881	0.315	0.168	5.03163226796298e-05
NDUFA4	1.73805342228161e-09	-0.277165478341606	0.945	0.956	5.03305510024308e-05
MTPN	1.78082842564229e-09	0.325424542025552	0.632	0.436	5.15692295497493e-05
OAZ2	1.85497304957574e-09	0.338714028706603	0.497	0.327	5.37163095696144e-05
ITGA1	1.86226014157617e-09	-0.330959797201361	0.419	0.534	5.39273291797627e-05
RARB	1.94367104623906e-09	-0.324227380701064	0.121	0.235	5.62848261569907e-05
NASP	2.00779976919992e-09	0.317693887948112	0.416	0.254	5.81418657164914e-05
TIAM1	2.07376642087831e-09	-0.260321903413297	0.072	0.172	6.00521280157941e-05
CD47	2.10723649599527e-09	-0.420893605737295	0.368	0.467	6.1021354451031e-05
LAMB1	2.14032618242978e-09	0.293552441451898	0.494	0.311	6.19795655908015e-05
HLA-DPB1	2.18975103050377e-09	-0.565541979306691	0.678	0.733	6.34108103413281e-05
CYP2A6	2.45978912925768e-09	-0.314580427084059	0.035	0.112	7.12305736050439e-05
ATG4A	2.47211338883385e-09	0.280568357990942	0.294	0.156	7.15874595138506e-05
CNPY2	2.47837877764937e-09	0.286332974917297	0.377	0.223	7.17688926431705e-05
MYC	2.48762935757188e-09	-0.523422649702571	0.231	0.342	7.20367709365664e-05
PON2	2.66397662435406e-09	0.304843046459956	0.532	0.366	7.7143435088045e-05
IFNGR1	2.69734756989134e-09	0.380422443093988	0.628	0.46	7.81097909289133e-05
MEF2C	2.72705452319006e-09	-0.294719579541155	0.755	0.801	7.89700448825377e-05
CDC42	2.76849724730781e-09	0.254138252978669	0.88	0.806	8.01701432875394e-05
MED10	2.85997523933167e-09	-0.349155004107802	0.342	0.464	8.28191629805664e-05
HEY1	2.8736264620868e-09	0.414499771312036	0.304	0.169	8.32144750891096e-05
CHST11	2.96278650773038e-09	-0.334359965214212	0.151	0.263	8.57963716908562e-05
TM9SF3	3.16666357779562e-09	-0.375351549227839	0.552	0.625	9.17002438858057e-05
ARHGEF3	3.17890535200237e-09	0.344358863457939	0.339	0.191	9.20547411832847e-05
MMRN2	3.31472501541485e-09	0.364396431348626	0.696	0.556	9.59878069963833e-05
CLSTN1	3.63285845903325e-09	0.269364855087448	0.325	0.181	0.000105200315256685
FLNA	3.73701819546738e-09	0.308831069655192	0.404	0.244	0.000108216572904345
ZBTB46	3.77597767088091e-09	-0.272412044075772	0.063	0.155	0.000109344761393369
GIMAP7	3.81677054395732e-09	-0.340772369682456	0.827	0.877	0.000110526041411916
TOMM20	3.90716295459329e-09	0.347501415810992	0.634	0.464	0.000113143624839112
EIF2S2	3.91500917591927e-09	-0.325230994740212	0.741	0.78	0.00011337083571627
HECTD1	4.1380769111675e-09	-0.388508969840377	0.434	0.523	0.000119830431193589
CYBA	4.25416584035624e-09	-0.324229070006909	0.781	0.797	0.000123192134405036
SDCCAG8	5.1491381483729e-09	-0.380818716540837	0.241	0.358	0.000149108742500582
UQCRB	5.22530843057807e-09	0.275783978290292	0.87	0.785	0.00015131448153268
TSTA3	5.27179679199838e-09	0.250448825238528	0.282	0.146	0.000152660691502689
LAMC1	5.37809196972843e-09	0.415808428725107	0.528	0.353	0.000155738787259396
TESC	5.76056554353659e-09	0.26952995692226	0.113	0.034	0.000166814457009732
MYRIP	5.88087301128456e-09	-0.285784809346533	0.149	0.264	0.000170298320660778
EEF2	6.21641399712715e-09	-0.306973873723273	0.802	0.838	0.000180014916528808
KCNJ2	6.33207444655184e-09	0.277309290260248	0.169	0.069	0.000183364211823248
GCLM	6.40860816992117e-09	-0.329426909387668	0.153	0.264	0.000185580475384577
DNAJC15	6.51807537366596e-09	0.310060738954733	0.511	0.345	0.000188750426670619
MYLIP	6.99073153524133e-09	0.276950183955208	0.202	0.092	0.000202437603797518
LAPTM4B	7.20431190491432e-09	-0.421842494942589	0.324	0.423	0.000208622464142509
PREX2	7.2365353322991e-09	0.258713965585405	0.377	0.219	0.000209555590152717
DLC1	7.34419812104743e-09	-0.34939803214524	0.29	0.416	0.000212673289189291
SRSF9	7.36577700448942e-09	-0.357702687764341	0.566	0.641	0.000213298170496005
ATP1B1	7.53109176707406e-09	-0.278869210843836	0.098	0.201	0.000218085355390931
TRAPPC1	7.58484599774142e-09	0.280755434191561	0.494	0.318	0.000219641970402596
FOXP1	8.14174754928969e-09	0.294121230211099	0.417	0.255	0.000235768725532331
TAF7	8.42954912982089e-09	-0.380737087075787	0.293	0.404	0.000244102883701353
GLUL	8.70322465773903e-09	-0.41588866438568	0.463	0.553	0.000252027979638807
TMEM245	8.76355563226762e-09	0.276563213632	0.309	0.169	0.000253775043999206
LRRFIP2	9.42646397390078e-09	-0.349780314594421	0.439	0.524	0.000272971543756219
C5AR2	9.59714945181487e-09	-0.354530056553695	0.12	0.228	0.000277914253825655
AGT	9.72175142709159e-09	-0.286156504829864	0.067	0.156	0.000281522477825718
SRGAP2C	1.10398115356468e-08	-0.311060659189094	0.178	0.296	0.00031969086244926
ADAMTS9	1.12876431253662e-08	0.377323526374104	0.301	0.174	0.000326867569624354
CUL3	1.14346894850694e-08	-0.298716011086765	0.16	0.273	0.00033112573810864
CETP	1.17088839658545e-08	-0.410973700506639	0.375	0.491	0.000339065861883214
PLOD1	1.2046570948672e-08	0.278516298388066	0.369	0.216	0.000348844601531643
GLO1	1.3722126893164e-08	-0.415681126144141	0.446	0.526	0.000397365350572242
IGFBP4	1.38260630824293e-08	-0.27300994718959	0.865	0.891	0.000400375134740988
CPVL	1.38296157048123e-08	-0.470552745792343	0.095	0.19	0.000400478011579953
TMEM14A	1.40012350755699e-08	0.256706644889731	0.333	0.194	0.000405447765318352
SCARB1	1.47704528235736e-08	0.284329002073163	0.195	0.091	0.000427722772865045
PLAT	1.58040873606601e-08	0.327292529022492	0.212	0.099	0.000457654761789994
SNX3	1.59252106656181e-08	-0.293730061697604	0.855	0.886	0.00046116225045497
HSPA1A	1.62954124770701e-08	0.281029716602131	0.805	0.664	0.000471882554510997
TAPBPL	1.65888795075773e-08	-0.277552004065489	0.091	0.187	0.000480380772780423
PLA2G4C	1.73861514914445e-08	-0.264404474941502	0.067	0.155	0.00050346817488925
HIBCH	1.84161169803204e-08	-0.369800732490659	0.19	0.296	0.000533293915516119
EPOR	1.90636645114508e-08	-0.271198779545627	0.1	0.2	0.000552045596922591
RGCC	1.93746530989599e-08	0.295597076959457	0.561	0.404	0.000561051204439682
SDF2L1	1.95546802045168e-08	-0.319878374606595	0.242	0.361	0.000566264429362397
DSTN	1.98045637141148e-08	0.292057827086547	0.845	0.726	0.000573500556033337
GMNN	2.00944881474247e-08	0.51058985434471	0.246	0.13	0.000581896187773125
CALM2	2.01171701763867e-08	0.29733371538859	0.716	0.552	0.000582553013967805
CTBP2	2.05267919237558e-08	-0.391114330015196	0.362	0.455	0.000594414840528121
MTCH1	2.07416948422922e-08	-0.342281011970894	0.412	0.508	0.000600637999243098
MT-ND6	2.11364324426327e-08	-0.315842996081996	0.105	0.2	0.000612068810673758
SCRN2	2.13976542262085e-08	0.252203866882087	0.286	0.158	0.000619633271082546
RASD1	2.15022140467901e-08	-0.447843089954	0.16	0.266	0.000622661114366947
PAF1	2.23739698497839e-08	0.350436915938255	0.339	0.204	0.000647905418910042
CAV2	2.23998124342365e-08	0.33861103286068	0.689	0.55	0.00064865376847062
PPIB	2.38719233159725e-08	-0.283830460033654	0.928	0.923	0.000691283155383933
AL158206.1	2.59075924404251e-08	0.259593699263192	0.178	0.079	0.000750232061889829
QKI	2.66149952016566e-08	0.305652290180126	0.586	0.425	0.000770717031049571
SRP72	2.71992979112927e-08	0.290684615660283	0.642	0.502	0.000787637268915214
CTGF	2.72087026140336e-08	0.424956018590968	0.175	0.076	0.000787909610297186
LYN	2.73625365012236e-08	-0.304953817594704	0.3	0.41	0.000792364332002434
COMT	3.02922688455512e-08	0.410143964840549	0.581	0.455	0.000877203521229472
LRG1	3.04259707937544e-08	-0.324699663076098	0.044	0.12	0.00088107526224554
SWAP70	3.36196599939216e-08	0.322323213164071	0.656	0.491	0.000973558114103983
GOLM1	3.38643387614759e-08	-0.396665694301009	0.378	0.474	0.00098064352185482
SH3TC1	3.41800477886086e-08	-0.352303888355319	0.136	0.236	0.000989785823862528
ARL6IP5	3.63783732011459e-08	0.331793666038157	0.712	0.58	0.00105344493115878
DYNC1H1	3.6590220854205e-08	0.277088861903847	0.48	0.324	0.00105957961549607
SERPING1	3.8323943295687e-08	-0.390275663438119	0.47	0.553	0.0011097847499565
CCNE2	4.03149230537612e-08	-0.293705591343359	0.053	0.131	0.00116743954179082
ITSN1	4.30071806438151e-08	-0.336700686916125	0.232	0.34	0.0012454019370836
SNAI1	5.14854767768389e-08	-0.427543589955966	0.151	0.25	0.0014909164365037
PPP1CB	5.5569783259825e-08	0.274581747642608	0.522	0.372	0.00160918978363801
HIST1H2BG	5.75479095434234e-08	-0.270972918674158	0.061	0.143	0.00166647236455846
CCL3	5.78205408840551e-08	-0.685120795173128	0.132	0.225	0.00167436722292047
GMFG	5.79639754380461e-08	-0.269061972265161	0.707	0.8	0.00167852080073494
ANTXR2	5.93932392182258e-08	-0.324036480251841	0.164	0.27	0.00171990942128138
EPB41L4A-AS1	5.9719473091202e-08	0.250381189053331	0.24	0.124	0.00172935650177503
SAP30	6.00920944583976e-08	-0.324771015528756	0.172	0.279	0.00174014687132628
CLSTN3	6.22914303567548e-08	0.255603262240694	0.155	0.066	0.00180383524027091
NAA10	6.37219034249118e-08	0.326077859594815	0.453	0.305	0.0018452588793786
SNX4	6.50766092783193e-08	-0.388714014994301	0.315	0.412	0.00188448845148157
SLC3A2	6.60643765131893e-08	-0.365242291525465	0.513	0.578	0.00191309221506894
GNB2	6.73386202199954e-08	-0.255948294681877	0.704	0.737	0.00194999176433063
ACTG1	7.039484864032e-08	0.293292310430724	0.957	0.964	0.00203849402692639
GYPC	7.21663399980343e-08	-0.254928097635198	0.691	0.78	0.00208979287366308
C1QTNF1	7.29602028305952e-08	-0.291602994362209	0.141	0.245	0.00211278155356838
OPTN	7.65078829222592e-08	-0.304479837649783	0.636	0.686	0.00221551527366278
EXOC6	7.92266545674583e-08	0.285291507864716	0.329	0.197	0.00229424546296446
ENC1	8.15246827621764e-08	-0.276761264760663	0.088	0.177	0.0023607917634271
FOSB	8.70860358747513e-08	-0.500983377791834	0.081	0.168	0.00252183742686105
RDH11	9.92436621391777e-08	-0.352194565808653	0.317	0.426	0.00287389796822631
ANP32B	1.01529444255308e-07	0.283248394591473	0.55	0.391	0.0029400896467452
NUDT16	1.02407001577139e-07	-0.423524123623894	0.284	0.375	0.00296550195167078
SVIP	1.0834173314755e-07	0.266037119369782	0.382	0.242	0.00313735990848674
WDR43	1.12089912828544e-07	-0.367560808583604	0.223	0.323	0.00324589969568897
CEP350	1.12864888082098e-07	-0.41975947243648	0.38	0.46	0.00326834142908139
NUP62	1.16360830692501e-07	-0.284294322754302	0.206	0.309	0.00336957693519345
MAP1B	1.18274904755364e-07	0.315123607634779	0.444	0.296	0.00342500469190584
ARPP19	1.1865866171358e-07	0.25318468893205	0.508	0.346	0.00343611752590184
GATM	1.21681761732615e-07	-0.281468528125016	0.091	0.182	0.00352366045625306
HS3ST1	1.21821969078036e-07	0.277245329194835	0.124	0.045	0.00352772058056176
SDHD	1.23449837101271e-07	-0.272794064106071	0.636	0.704	0.00357486038277859
RHBDF2	1.27742520697041e-07	-0.298847409949403	0.126	0.223	0.00369916791434492
BRIX1	1.39755815676797e-07	-0.353420151879747	0.222	0.324	0.00404704891036868
RBP1	1.46250784340501e-07	-0.317927264681239	0.314	0.422	0.00423513021293224
SEMA3F	1.59225164584693e-07	0.297674736896593	0.272	0.15	0.00461084231604354
HIST1H4C	1.62765074193774e-07	-0.35060822654939	0.478	0.543	0.0047133510185033
HNRNPD	1.67247399519405e-07	-0.255013136898361	0.847	0.858	0.00484315019528293
PSMA4	1.70770238548817e-07	-0.298314707037555	0.668	0.708	0.00494516456789665
SBDS	1.74957599346982e-07	-0.311886431286501	0.69	0.721	0.0050664221618899
CDC42EP2	1.88649579585941e-07	-0.312376935359385	0.121	0.218	0.00546291452564969
DAPK1	1.9722106613889e-07	-0.280340315356087	0.108	0.203	0.00571112763324998
SERINC3	2.16733198824725e-07	0.282762927533369	0.68	0.537	0.00627615997156639
C17orf67	2.23439481331635e-07	-0.26426122888265	0.081	0.164	0.00647036050040148
HLA-DRA	2.25108597353961e-07	-0.559346485764463	0.837	0.858	0.00651869476217599
RNF4	2.25596685962416e-07	-0.388189572014478	0.304	0.393	0.00653282883209963
RCSD1	2.34444449408354e-07	-0.293280106094998	0.1	0.188	0.00678904236596711
DLD	2.45891671200622e-07	-0.372160287193211	0.267	0.358	0.00712053101462762
H2AFJ	2.70692209580274e-07	0.265121183539101	0.458	0.309	0.00783870500502556
RRP7A	2.7890759869758e-07	-0.335548523981388	0.179	0.274	0.00807660624308452
LYPD2	3.0565578385181e-07	0.657404481229783	0.106	0.036	0.00885118018878072
ESCO1	3.28644550506962e-07	-0.353056397018056	0.105	0.19	0.00951688889358062
CXorf40A	3.53338307949178e-07	-0.287648996243276	0.072	0.15	0.0102319707215923
PTTG1IP	3.58656293385798e-07	0.263045913011967	0.859	0.778	0.0103859689438659
NDUFS8	3.6688644434092e-07	0.392091318543165	0.593	0.461	0.0106242976552244
SDS	3.81982189966797e-07	-0.409217939480215	0.091	0.169	0.0110614402570585
CMTM3	4.16727858153365e-07	-0.342937825737634	0.533	0.616	0.0120676053164052
FAM167B	4.44774202757641e-07	-0.338484656080149	0.557	0.666	0.0128797713634558
SYNCRIP	4.49592660826783e-07	-0.266958315685344	0.532	0.587	0.013019304272222
ERICH1	4.51696051793135e-07	-0.333124502923952	0.232	0.328	0.0130802142678256
WASHC5	4.63577232695412e-07	-0.278451807545415	0.166	0.263	0.0134242695043937
EGR1	4.87501746645075e-07	-0.294016975262109	0.155	0.258	0.0141170755793481
C4orf48	4.8783068424165e-07	0.352252185796895	0.459	0.324	0.0141266009542697
SKIL	4.91615971015426e-07	-0.375433485090145	0.352	0.436	0.0142362152886647
CLPTM1	5.18096373688954e-07	-0.336024694542095	0.274	0.365	0.0150030347892847
HNRNPAB	5.19144534453249e-07	-0.338132630500359	0.433	0.511	0.0150333874286972
DPY19L4	5.22447164434969e-07	-0.354432770989118	0.189	0.282	0.0151290249877078
EXOC3L1	5.38330381128647e-07	-0.257169951463179	0.169	0.264	0.0155889711767234
CD3D	5.63423296083394e-07	0.261080090836241	0.126	0.05	0.0163156118079829
DDX18	5.85907428875735e-07	-0.331893873798945	0.415	0.498	0.0169667073253835
ST13	5.91975191378496e-07	-0.299241569026485	0.667	0.696	0.0171424175919385
VPS28	6.11125626523337e-07	0.328718964678544	0.615	0.485	0.0176969758928628
KLF11	6.29107849121789e-07	-0.288641640739821	0.101	0.185	0.0182177050948688
PSAP	6.34275530749505e-07	-0.251371202456111	0.933	0.945	0.0183673508194442
SOD2	6.45467817988539e-07	-0.418314603950395	0.202	0.289	0.0186914570733121
CARD16	6.70365274079343e-07	0.284519156290482	0.575	0.435	0.0194124376067896
EIF4B	6.73511685879944e-07	0.274376839386517	0.569	0.409	0.0195035513997114
THBD	6.90449232223314e-07	0.30653086871555	0.366	0.234	0.0199940288667227
SFPQ	7.06896492131672e-07	-0.285051318036331	0.633	0.658	0.020470308619149
SOX18	7.07614287067473e-07	-0.476614342824376	0.491	0.561	0.0204910945248999
ARRDC2	7.29864475630327e-07	0.293663648358643	0.48	0.337	0.021135415485303
TLNRD1	7.6179676927987e-07	-0.250569505694212	0.092	0.175	0.0220601108448065
HILPDA	7.69818376260148e-07	0.303818196170496	0.149	0.066	0.0222924005397414
ATP13A3	8.43319876374848e-07	0.272779658271548	0.18	0.091	0.0244208569800629
PDE4B	8.93507940230807e-07	-0.295791579381434	0.448	0.542	0.0258742029332037
BTG2	9.21695504370073e-07	0.292216042842671	0.483	0.346	0.0266904584155486
CCNG1	9.67951277137448e-07	-0.310001600974472	0.397	0.467	0.0280299330833462
RAD23B	1.03250080994212e-06	-0.303431287392769	0.472	0.526	0.029899158454304
KLF10	1.03698257197327e-06	-0.361613845436425	0.211	0.304	0.030028941319202
PDK4	1.04772570140537e-06	-0.356403099769082	0.821	0.835	0.0303400408612968
TAP1	1.07844253688079e-06	-0.351822425466852	0.329	0.407	0.0312295389829939
ADAM15	1.08512324990026e-06	0.298560049246162	0.538	0.403	0.0314229990706118
ITGA9	1.13498135465315e-06	-0.340301460890322	0.246	0.337	0.032866790068046
DNTTIP2	1.21111401477652e-06	-0.331559886413491	0.41	0.482	0.0350714396398984
THY1	1.27888807313174e-06	0.389018134913524	0.623	0.493	0.0370340408217489
CLIC4	1.33655046472754e-06	0.26020863782602	0.812	0.696	0.0387038283575801
IFITM1	1.37164577909901e-06	0.259033684404314	0.386	0.26	0.039720118471149
RAD21	1.42648213867066e-06	0.252784662093831	0.681	0.565	0.0413080697716249
SYAP1	1.50487854063045e-06	-0.363532327581116	0.462	0.521	0.0435782727795767
SPRY1	1.5152746343665e-06	0.930009085942386	0.758	0.693	0.043879322861985
MIDN	1.63256255075865e-06	-0.332116082946787	0.174	0.26	0.047275746344869
WBP11	1.70704793992227e-06	-0.322247484341507	0.286	0.371	0.0494326942442691
SNX13	1.78200165693471e-06	-0.299211557836091	0.173	0.264	0.0516032039815152
MLEC	1.78418374054273e-06	-0.329675292315232	0.25	0.343	0.0516663927586365
URI1	1.81783855862898e-06	-0.359325859211711	0.211	0.295	0.0526409689807779
PPP1R14A	1.84999796270595e-06	0.462263788481914	0.518	0.416	0.0535722410040388
TRAPPC2L	1.9043669106583e-06	0.269083306774439	0.433	0.291	0.0551466569988431
TNFRSF4	1.91732773879069e-06	0.341477842475921	0.236	0.137	0.0555219766599008
CD93	1.91792346960681e-06	0.351732435912814	0.763	0.702	0.055539227832874
LIMD2	1.9218781553763e-06	-0.304104750330009	0.135	0.22	0.0556537476233868
SNRPD1	1.93798312590915e-06	-0.320333325838295	0.511	0.574	0.056120115360077
SLIRP	1.94338186667833e-06	-0.260256769642381	0.552	0.616	0.0562764520952712
TPM1	2.03441649717229e-06	0.278434954420407	0.337	0.216	0.058912632925115
DDX21	2.10824921443522e-06	-0.362540116496974	0.502	0.569	0.0610506807516151
EPS15	2.16087649771366e-06	-0.320854148689531	0.27	0.353	0.0625746616207922
SPTSSA	2.17602758303647e-06	-0.284535218796901	0.557	0.601	0.06301340674957
MXD4	2.24712562627749e-06	-0.274966791703921	0.296	0.388	0.0650722638857436
TERF2IP	2.30642266377363e-06	-0.258616035618342	0.59	0.623	0.0667893874975568
EGFL7	2.33332238099299e-06	0.265898096566308	0.85	0.778	0.0675683495087949
STAB1	2.48801792814731e-06	-0.274130382584958	0.53	0.571	0.0720480231632897
COX14	2.50637881812398e-06	0.311699230405083	0.564	0.431	0.0725797178152341
WIPI1	2.53829892155446e-06	-0.294465678773284	0.211	0.302	0.073504060170374
EIF2S1	2.6262731311616e-06	-0.3460211073129	0.337	0.403	0.0760516173321775
BHLHE40	2.70860333027548e-06	0.449443434855482	0.696	0.58	0.0784357352381172
CXorf36	2.72492662183086e-06	0.346150786024979	0.59	0.477	0.078908425114978
ACP2	2.7650660836576e-06	-0.305842076553987	0.154	0.236	0.0800707836505569
GBP4	2.84852340026194e-06	-0.263252836566291	0.704	0.747	0.0824875406247853
ITGB1	2.89129142096445e-06	0.257849036138585	0.931	0.891	0.0837260169682885
KLF2	3.08859754068806e-06	0.260341971377544	0.454	0.32	0.0894396075832448
CDH5	3.12805758747576e-06	0.299211409057398	0.868	0.804	0.090582291618123
NEDD9	3.19377042768705e-06	0.315082132015704	0.841	0.759	0.0924852040449617
CTSS	3.28291148002965e-06	-0.582726019030899	0.425	0.486	0.0950665506386985
CDC42EP4	3.32536406867887e-06	-0.278913278311913	0.235	0.323	0.0962958927008028
EDN1	3.3477414562625e-06	0.467600909990069	0.247	0.149	0.0969438970904494
ATP8B1	3.42036918820586e-06	-0.369592377764988	0.3	0.384	0.0990470509520652
RNF7	3.43086689897902e-06	0.261570912739273	0.625	0.489	0.0993510436606346
F2	3.45336462835702e-06	-0.308570887048941	0.1	0.174	0.100002532907963
SF3B2	3.52609542373866e-06	-0.317991514255483	0.574	0.609	0.102108671280624
GADD45B	3.84679701045875e-06	-0.524466914617438	0.507	0.572	0.111395547828865
COX17	3.85448128740795e-06	0.276485735561198	0.651	0.527	0.111618069120759
AP3D1	4.20075926355478e-06	-0.285316280600982	0.163	0.244	0.121645586754019
STAT1	4.26607802863917e-06	-0.349562361356338	0.309	0.382	0.123537087553333
ESM1	4.39731870353261e-06	0.396125629516448	0.344	0.232	0.127337555016897
MPHOSPH10	4.62342084093653e-06	-0.261217868395411	0.197	0.288	0.13388502071184
BID	4.98492546908764e-06	-0.35336532834793	0.357	0.436	0.14435347173384
ANKS1A	5.19053820906957e-06	-0.262381487998777	0.166	0.254	0.150307605458237
GNS	5.54872098634617e-06	0.289251380859946	0.453	0.326	0.160679862322612
PTPN1	5.63245000455232e-06	-0.358214500340229	0.319	0.387	0.163104487231826
TMED2	5.98218909595626e-06	-0.276277667386054	0.554	0.585	0.173232231840702
SAMHD1	6.00512110171276e-06	-0.335864579975864	0.304	0.385	0.173896296863398
GOSR1	6.07988373399834e-06	-0.256975559575708	0.198	0.285	0.176061273169124
TMCC3	6.34836070445072e-06	-0.305953493143526	0.491	0.565	0.183835829279484
IQGAP2	6.36864481676046e-06	-0.311204028757651	0.222	0.305	0.184423216603749
HMGCS2	6.73467357972644e-06	-0.301676826380033	0.105	0.178	0.195022677521718
MZT2B	7.5455382697343e-06	0.295403017210124	0.6	0.476	0.218503697214966
UQCRH	8.0087306102938e-06	0.275045450700892	0.784	0.708	0.231916821012888
INSR	8.06174445577714e-06	0.32454302351618	0.551	0.429	0.233451995950395
IDI1	8.53534353685446e-06	-0.297820597339958	0.358	0.438	0.247166478140231
IFI27L2	8.58131612342635e-06	0.284057104352861	0.385	0.266	0.24849775230218
SUPT5H	8.64347497978295e-06	-0.319469054610461	0.348	0.428	0.250297748464555
CXCL8	9.10688013613735e-06	-0.287621641568302	0.059	0.123	0.263717034982266
ZNF331	9.1839083272201e-06	-0.260044116023439	0.102	0.175	0.26594761733964
NEAT1	9.289469030235e-06	-0.309563803643841	0.624	0.663	0.269004444177545
ELOA	9.36857923347669e-06	-0.255857234716976	0.189	0.273	0.271295317443018
C3	9.58879737566294e-06	-0.429068459845621	0.166	0.236	0.277672394404447
TRAF6	1.01988289762395e-05	-0.262041720957594	0.124	0.199	0.295337689493944
PRADC1	1.02594114229916e-05	-0.273714009359168	0.173	0.253	0.297092035986992
CD320	1.04140358903007e-05	0.350037758905152	0.562	0.444	0.301569651311328
WWTR1	1.04206255759539e-05	0.251768307059211	0.72	0.6	0.301760475428473
ALDH6A1	1.07817212065129e-05	-0.275339031998815	0.175	0.257	0.3122170826982
NOP16	1.28549921175703e-05	-0.282783124889999	0.148	0.225	0.372254861740601
GLRX5	1.29135668436059e-05	-0.25034686736701	0.217	0.301	0.37395106865714
WASL	1.298575923101e-05	-0.364898507431218	0.441	0.492	0.376041615811588
ZBTB7A	1.33630409145355e-05	-0.273162004317863	0.13	0.206	0.386966938803118
LDHA	1.40919486096175e-05	0.2778663128407	0.699	0.581	0.408074647837305
STT3A	1.43369823765236e-05	-0.265367535315951	0.174	0.253	0.415170335659369
TWISTNB	1.43470709194357e-05	-0.275993586487434	0.214	0.298	0.41546247968502
ATF4	1.47849208760245e-05	0.264991598246866	0.57	0.438	0.428141738727918
TSPAN6	1.54166564095585e-05	-0.324567364629234	0.295	0.377	0.446435536307996
MIA3	1.63980135288407e-05	-0.339618023543591	0.371	0.432	0.474853675768168
ECE1	1.65245959847327e-05	0.301439846255942	0.598	0.466	0.47851925052589
AOC3	1.68376581625452e-05	0.266894058632906	0.319	0.209	0.487584905070983
HIST1H1E	1.72721132142427e-05	-0.436763664964356	0.259	0.33	0.500165854458041
HPX	1.76758784171305e-05	-0.31682813637705	0.139	0.209	0.511858087203264
STOM	1.85416369063554e-05	0.276149964316126	0.909	0.885	0.536928721534239
AKAP8L	1.85690697869384e-05	-0.287299977183599	0.179	0.255	0.537723122890164
SMYD2	1.93005853599805e-05	-0.282350599679557	0.135	0.209	0.558906350854316
MS4A4A	2.02561386363656e-05	-0.357404822651105	0.068	0.13	0.586577262631875
IDH3B	2.03250495001802e-05	-0.264585226459161	0.38	0.453	0.588572783426218
DDOST	2.06476291978046e-05	-0.294159039125578	0.346	0.416	0.597914046310025
IL32	2.15224750996758e-05	0.41168564770769	0.594	0.486	0.623247833936411
NUFIP2	2.32252081540843e-05	-0.332661581657717	0.439	0.488	0.672555577725972
FOS	2.33317138295636e-05	-0.477892876767246	0.663	0.676	0.675639769076503
GSDMD	2.38244936508404e-05	-0.305448715608454	0.378	0.444	0.689909687141037
HCST	2.49456515731036e-05	0.274759945748638	0.206	0.12	0.722376178253934
PTPRB	2.62331668665334e-05	0.318625293092117	0.774	0.704	0.759660046121075
BRD2	2.88553048379172e-05	-0.268057671017657	0.409	0.47	0.835591917496406
BMPR2	2.92775228839472e-05	0.253981191481431	0.647	0.542	0.847818507673344
MARCH3	3.22125350740348e-05	-0.265782013604359	0.131	0.201	0.9328105906739
TMEM106C	3.22630165720584e-05	-0.296266888003947	0.183	0.255	0.934272433893668
CCL3L1	3.35831663921906e-05	-0.370139621722507	0.087	0.152	0.972501332385054
TPST2	3.57465647869858e-05	-0.284966423936234	0.238	0.311	1
SNRPD2	3.67398993876036e-05	0.259607805156818	0.812	0.743	1
FCHSD2	3.7305450583396e-05	-0.318733705099646	0.358	0.415	1
CITED2	3.73600693909446e-05	-0.253593548614995	0.195	0.276	1
SIVA1	3.80484638454248e-05	0.396796090927711	0.557	0.46	1
MYO10	3.98004819450277e-05	-0.330720181188166	0.424	0.482	1
HMGN2	4.23936111222553e-05	-0.445255459880867	0.269	0.33	1
LYPLAL1	4.39832892081766e-05	-0.250643261117381	0.129	0.199	1
HNRNPF	4.44009117251736e-05	-0.272060304775988	0.52	0.552	1
PPCS	4.47091453788774e-05	-0.264365625134946	0.323	0.394	1
CYTH1	4.4799261369471e-05	-0.293268771160119	0.199	0.272	1
CEBPZ	5.12500456229553e-05	-0.264852371569188	0.328	0.4	1
CPNE2	5.63373962575939e-05	-0.303239026951932	0.448	0.491	1
PDCD2	5.7642729068776e-05	-0.285930674989541	0.192	0.264	1
TMEM165	5.77158049824784e-05	-0.270323530397199	0.483	0.531	1
C1QBP	5.82501378653958e-05	-0.290854933306935	0.414	0.47	1
LYSMD2	6.17966801447528e-05	-0.355426308015796	0.305	0.362	1
SNHG8	6.23549792612868e-05	-0.259402933261352	0.489	0.55	1
HSD17B12	6.67605685761827e-05	0.269486861719982	0.425	0.317	1
ZYX	7.14829849788021e-05	-0.267057597991991	0.405	0.46	1
ILF2	7.17370631530642e-05	-0.320295573661308	0.427	0.464	1
TFB2M	7.35892664339806e-05	-0.266737218645262	0.092	0.152	1
HHEX	7.5505201083119e-05	-0.261294477148487	0.217	0.288	1
RAPGEF5	7.59252088977588e-05	0.28300592858771	0.619	0.505	1
CTNNAL1	7.84696760427195e-05	0.354463856679771	0.427	0.328	1
EPHA2	8.70645083723097e-05	-0.265432645752534	0.142	0.213	1
GPX3	9.63143506789466e-05	-0.663366791304883	0.422	0.47	1
KLF6	0.000101958483356848	0.271037487546405	0.87	0.784	1
PLSCR1	0.000106209878696455	-0.274925334603211	0.493	0.54	1
SRM	0.000113013331199378	-0.260557263629311	0.25	0.318	1
CCL5	0.000114296753958488	0.684858031398803	0.41	0.292	1
CSNK1A1	0.000118060286564691	-0.335618148712693	0.44	0.479	1
MMRN1	0.000119897149585518	0.290693347434948	0.288	0.197	1
DDT	0.000120669003034751	0.262409885858674	0.53	0.415	1
ZBTB16	0.000126954795082358	-0.267980188268298	0.166	0.234	1
TNFRSF1A	0.000143852722235863	-0.272391629446915	0.511	0.545	1
TMEM204	0.000147457417048484	-0.25283425892461	0.498	0.555	1
TBC1D4	0.000155253278553937	-0.283354462579725	0.214	0.282	1
WAPL	0.00015934651061293	-0.262957262875896	0.264	0.327	1
CDK9	0.000170792400328461	-0.251679460736877	0.179	0.242	1
DDX3X	0.000184020363721791	-0.265044362563825	0.593	0.599	1
TMEM140	0.000195346442888979	-0.342148370252894	0.392	0.436	1
AC015912.3	0.000196464396754691	-0.252876868972123	0.084	0.142	1
HSPA6	0.000196831548101573	0.282039929801249	0.117	0.061	1
PRDM1	0.000199954061379146	-0.329113738147585	0.243	0.308	1
PHLDA1	0.000217938248281248	-0.259639829858154	0.348	0.416	1
RCBTB2	0.000230019308990828	-0.294639567222636	0.199	0.261	1
EFNB2	0.000234499050953284	0.351305741691838	0.696	0.638	1
EIF3K	0.000241308863790336	0.261165528394689	0.747	0.655	1
LYPLA1	0.000243049297391182	-0.278787922967968	0.335	0.381	1
ALPL	0.000244468425033658	0.295403831027388	0.269	0.181	1
FAM107B	0.000268329555924822	-0.328256568353638	0.306	0.364	1
CRELD2	0.0002823254093018	-0.277083773759915	0.189	0.248	1
BCL3	0.000285720774531345	-0.256956963168701	0.137	0.201	1
PARP1	0.000286045156357306	-0.284045598147184	0.395	0.442	1
ASAP1	0.000293324759070012	-0.259336281936852	0.57	0.604	1
ANKRD11	0.000294887845097642	-0.300286918091692	0.32	0.375	1
PTP4A2	0.000306337464473316	-0.265075734253274	0.388	0.429	1
NDUFB11	0.000311199219954657	0.315883215209424	0.628	0.545	1
MCAM	0.000314280327504766	0.373642672318864	0.609	0.523	1
EIF4E2	0.00033018093061641	-0.282534196692729	0.277	0.328	1
NDUFS5	0.000352891398488765	0.269373008540363	0.762	0.721	1
MAFB	0.000360857470233825	-0.338359803420119	0.081	0.134	1
PSMD12	0.000380557171511971	-0.282017536017272	0.371	0.415	1
FOLH1	0.000417283950414094	0.252721025181668	0.192	0.124	1
CYP20A1	0.000430107666409625	-0.309291782266418	0.195	0.251	1
NAA38	0.000445615966799651	0.264882463743729	0.734	0.657	1
ZEB2	0.000462838085563088	-0.277082299789989	0.199	0.255	1
APRT	0.000491192787986611	0.308305335803438	0.685	0.625	1
G3BP2	0.000573013660433552	-0.266806876131792	0.494	0.524	1
PPIE	0.000593247366373396	-0.254094392255241	0.33	0.382	1
PDIA4	0.00059973933593164	-0.299301648704886	0.516	0.531	1
MIEN1	0.00062383551704081	0.273340802359924	0.468	0.381	1
RPF2	0.000625635760346348	-0.265615861020025	0.227	0.286	1
DNAJB11	0.000665977044405017	-0.259388254547664	0.328	0.374	1
MANF	0.000694572193820652	-0.269065552710276	0.349	0.394	1
LITAF	0.000754804012521432	-0.264167222768731	0.356	0.401	1
AVPI1	0.000764349499536207	-0.331810969814034	0.108	0.161	1
ATP6V1F	0.000796560475728687	0.268333361917053	0.636	0.553	1
HLA-DMA	0.00082644954112921	-0.292780979785676	0.364	0.412	1
ADAMTS1	0.000994773692030637	0.393226632231631	0.309	0.239	1
DNAJC1	0.00155546129531452	-0.267598415304006	0.311	0.355	1
GRPEL1	0.00198354799978546	-0.297729482540808	0.269	0.312	1
NPR3	0.00249289030831381	0.293430101919873	0.119	0.072	1
CTSO	0.00332072207495949	-0.256444354976933	0.272	0.315	1
GDF15	0.00471296122881628	0.545756332584471	0.348	0.28	1
HLA-DPA1	0.00492033555101236	-0.28298056693344	0.7	0.702	1
HSPG2	0.00499181578873383	0.343543594404788	0.758	0.704	1
GRB10	0.00535580611915452	-0.254064322252455	0.407	0.436	1
HPF1	0.00665131880735927	-0.264298632493826	0.257	0.296	1
KLF4	0.00997252881206317	-0.29893783942856	0.289	0.331	1
PLAC8	0.0100614549210638	0.38388533353517	0.18	0.131	1
MKI67	0.0147272826790074	-0.397353504217147	0.069	0.104	1
PLK2	0.0174829683553842	0.361703504088059	0.748	0.712	1
HLA-DQA1	0.0200239475554545	-0.275633845738574	0.127	0.161	1
DUSP2	0.0262637881973714	-0.280356919448322	0.079	0.111	1
TGFBI	0.0267444993035183	-0.287715368640122	0.074	0.104	1
S100A8	0.0268555916435528	-0.859016124424864	0.233	0.169	1
CLDN5	0.0277772253522152	0.819405139140382	0.797	0.82	1
ZFP36	0.0438006909190918	0.75897854280209	0.696	0.669	1
GADD45G	0.0486647168697591	-0.274933482185376	0.14	0.168	1
KPNA2	0.0605276901218365	-0.298521644309737	0.165	0.194	1
LTC4S	0.0610701883498888	0.256567696841219	0.406	0.365	1
FXYD5	0.0634727300469083	0.256749966427286	0.787	0.765	1
TOP2A	0.0673875084364107	-0.3090331408796	0.091	0.12	1
C1QA	0.0840221153073823	-0.454404100951872	0.177	0.196	1
F2RL3	0.103208762438816	0.313196855654403	0.438	0.415	1
CKAP2	0.103779377846335	-0.260589048030112	0.175	0.199	1
HLA-DQB1	0.115214892069556	-0.287427021385089	0.261	0.277	1
FCER1G	0.123144828094318	-0.338623436261114	0.185	0.203	1
JUNB	0.192049005426116	0.289762319926146	0.803	0.809	1
AIF1	0.210948245202706	-0.315484846792398	0.182	0.145	1
HRG	0.219250407324333	-0.311682368917149	0.327	0.314	1
HERPUD1	0.534112890104342	0.266422814769719	0.596	0.58	1
C1QB	0.547792732102418	-0.512952096556449	0.253	0.235	1
IGHM	0.701357417853441	-0.922033763908662	0.395	0.364	1
C1QC	0.79097365385492	-0.377974195088633	0.19	0.168	1
RGS2	0.944657395995447	-0.35675745668724	0.198	0.184	1
