# Supplementary material for: TM4SF1 overexpression in tumor-associated endothelial cells promotes microvascular invasion in hepatocellular carcinoma
Source: Front Oncol. 2025 Mar 7;15:1526177. doi: 10.3389/fonc.2025.1526177 (PMC11925789; doi:10.3389/fonc.2025.1526177)
Supplement: Supplementary file 11 [file DataSheet10.csv]

	gene_name	module	color	kME_scHCC1	kME_grey	kME_scHCC2	kME_scHCC3	kME_scHCC4	kME_scHCC5	kME_scHCC6	kME_scHCC7	kME_scHCC8	kME_scHCC9
TSPAN6	TSPAN6	scHCC1	turquoise	0.268843006715218	-0.00138433936698901	0.0540659171602601	-0.200496449827173	0.101865378720808	-0.0878331375752526	-0.131923726149039	0.0156263604869315	-0.122229420198845	-0.0215180265607513
DPM1	DPM1	grey	grey	-0.000999464970414325	0.0844649772411862	0.0136820653758243	0.0125130800649894	0.031898937116395	0.0630354566580945	0.0204173880364446	0.0823736340462949	0.0452398590213392	0.0377646843690727
FGR	FGR	grey	grey	-0.0273903112398327	-0.0255430614675565	0.0680772097990902	-0.013227106403382	-0.0497530347797801	-0.0293534183546611	0.0688697737493412	-0.0354109670774996	0.00373670789346618	0.173290687664537
CFH	CFH	scHCC2	yellow	-0.236174113967047	-0.0218941353287886	0.591981856644384	0.0309594256033968	-0.186472415848626	-0.0791453919991338	0.40690755620864	-0.0914464945580935	0.057781656341908	-0.0268701334956313
FUCA2	FUCA2	grey	grey	0.0808661545404823	0.0799402103180366	0.057237584086246	-0.0813481508732453	-0.0127650111489327	-0.0189484788005692	-0.0326914663474903	0.043013498670905	-0.00952317856056866	-0.0302260755168537
GCLC	GCLC	grey	grey	0.0123889790333753	0.0172696307367907	-0.0165949166075337	-0.00616545809411218	0.019333923200752	-0.0018133383887304	-0.0368863692539348	0.0127323392334058	-0.0138253694846628	0.00898786714002281
NIPAL3	NIPAL3	grey	grey	-0.0206277684177682	0.044069585934568	0.0323521700347325	0.0335479559347209	0.0251967918484296	0.00036783035938501	0.0498656078569055	-0.0012783578600581	0.00144165306231482	-0.0255104348611436
LAS1L	LAS1L	grey	grey	-0.00204471423353194	0.0954002857980145	-0.0292049977393836	0.0240950357430799	0.0434528487847963	0.048973507941784	-0.00594550823910903	0.0441317283018753	0.0111776306207369	0.0341373753396535
SEMA3F	SEMA3F	scHCC3	brown	-0.105500293277953	-0.0200660803960335	0.0364669635591695	0.190742773530875	-0.0161746334111922	0.116054854657265	0.107975231837163	-0.0856362612354189	-0.0383923266710836	-0.0557994511359238
ANKIB1	ANKIB1	grey	grey	0.100932904222116	-0.000224399194581575	-0.0310638141144957	-0.0498461336085523	0.0319844977846146	-0.0169914340018989	-0.0618793969090567	0.0231925102667015	-0.0293000797558566	0.0220473236297103
KRIT1	KRIT1	grey	grey	0.00623877092122919	-0.0037569705033916	-0.0256908080512603	0.000145190157666196	0.0242798036243758	0.0239650261207899	-0.0116557995474044	-0.0261946378650159	-0.0276538253359044	0.00937518763582827
BAD	BAD	grey	grey	-0.0897772215790401	0.143604965792877	0.130076842940112	0.0625667887563224	0.0112818077435587	0.0731067946585665	0.147434422680076	0.0871239801152394	0.0922473247445334	-0.0188597494676453
LAP3	LAP3	scHCC2	yellow	-0.0889478250016326	0.0305003800433216	0.326441528767658	0.00127012819880236	0.0538132475590158	0.0229037060336443	0.230070260483272	-0.0683406867887067	-0.0610444209219206	-0.0373609879130118
CD99	CD99	scHCC4	green	0.0797326116745226	0.165069853420062	0.0654563678163427	0.134958363555009	0.204292297486659	0.179444798132392	0.0321059106695327	0.0452020759058026	-0.0863827977072764	-0.0808039226261736
HS3ST1	HS3ST1	grey	grey	-0.0488613649787153	-0.0227627844764813	-0.0370364261369505	0.0545234766240329	0.0130480548220859	0.0461150725284308	0.0421461739218874	-0.0331126991565288	0.0023920082536234	-0.0368587606249866
MAD1L1	MAD1L1	grey	grey	0.0319675858767899	-0.00762953532225566	0.0369537720421709	-0.00397327552109935	0.0808022465712767	0.0368792283453907	0.00218272964981136	-0.0278390242499294	-0.0541396046964647	0.0231961384324976
LASP1	LASP1	grey	grey	-0.00647939203418898	0.0817469101090127	0.0794038859660237	0.0476595619622045	0.00401700266804437	0.045436133417595	0.0605460353207306	0.010449058762156	-0.000425711816156379	0.039422943156269
TMEM176A	TMEM176A	grey	grey	-0.0715080174388165	-0.0254653027307306	0.019234597207799	0.0013601262399718	-0.139227426352279	-0.0783429613002117	0.0567336316607568	0.0417455106451757	0.103301036993595	0.0468627431859477
M6PR	M6PR	grey	grey	0.00670692244771997	0.0510966946794146	0.0152586262023897	-0.0193220447002776	-0.053146313182026	-0.030556833382882	0.0210268156442365	0.0427354001880816	0.0616890433407565	0.0619173205626513
ICA1	ICA1	scHCC1	turquoise	0.0573380791096792	-0.0318896101709443	0.0124820424588467	-0.000851958142508581	0.0861295255710477	0.0411973814540228	-0.00778705308494598	-0.0316240529153551	-0.0634635181455895	-0.0482251205602136
ALS2	ALS2	grey	grey	-0.0346369520106465	-0.014140729778355	0.0769723355389107	0.00481506237282491	-0.0063407697421286	0.00412977297868886	0.0590263583919574	-0.0413491963068399	-0.0325443067216246	-0.0252379511773932
CASP10	CASP10	grey	grey	0.0529752728032559	0.0101190180620506	0.0367666251238352	-0.00965718128527206	0.0377416884112843	0.0158407696222662	0.0107773318778959	-0.0375551646530315	-0.052806287959299	0.0438706940792617
CFLAR	CFLAR	grey	grey	0.0403031281938472	-0.0268249612234168	0.0538267002510354	-0.105803633968238	-0.076837462077686	-0.123922598889295	0.0074587720393326	-0.00801200395112176	0.0106493114251474	0.147497415403933
TFPI	TFPI	scHCC1	turquoise	0.342502279225451	-0.0110611129564214	0.123752376399997	-0.374480356211715	0.034121630429741	-0.221183718852643	-0.153362017188839	0.105459619604793	-0.0552280631435536	-0.0567240105598534
NDUFAF7	NDUFAF7	grey	grey	0.026627277125435	0.00921218598639278	0.0401243868356762	-0.00837249948564182	0.0111976163297543	-0.0134046164727949	0.0138339315937802	-0.00444412173779629	-0.00450778842786398	-0.027556188323736
RBM5	RBM5	grey	grey	0.0264015727376986	-0.040320037138325	-0.0102415432947208	-0.0342316197402561	-0.0605653622017583	-0.0349860181594132	-0.0036954874387134	-0.00525453203147727	0.00462087268499094	-0.0339950752618505
ARF5	ARF5	grey	grey	-0.0435154379757798	0.063365120871085	0.0360069359318853	0.048643634554389	0.00150749877382359	0.0469955098117073	0.0581472758281291	0.0722442776620225	0.0559224376404173	0.0147797356162306
POLDIP2	POLDIP2	grey	grey	0.0205951667608627	0.103549971149144	0.0276691363772294	-0.0194986170293774	0.00932855948007825	0.0107657973451996	-0.00300396438464755	0.0780809984629557	0.00384409308525347	-0.0220884745205841
PLXND1	PLXND1	scHCC4	green	0.0942913174041525	0.0249845804515728	-0.179053952040701	0.142620387046726	0.176432252189724	0.188340016685756	-0.118836293596422	-0.0671256809184103	-0.161805033778214	-0.0861129555210611
AK2	AK2	scHCC5	blue	-0.038180724934325	0.119039195476539	0.0523170542497808	0.0432163980315969	0.0459498032318715	0.109110872000313	0.0802800010758796	0.0794899791316358	0.0553218775121979	-0.0155013335929209
FKBP4	FKBP4	grey	grey	-0.00130523694533716	0.0252927622110774	0.0103524317135305	-0.0162757575228642	-0.0227895962783403	0.00614008477865134	0.00629638253852371	0.0066591880293752	0.0148759399740865	-0.0204569602152873
KDM1A	KDM1A	grey	grey	0.053821521689355	0.0915271890946575	-0.0188868287418217	0.0370716210775478	0.132815319639378	0.12657207768948	-0.0388565962692007	0.0373835177183356	-0.0732191391757888	-0.0355847335161722
RBM6	RBM6	grey	grey	0.0274182993830763	-0.0127569225886651	-0.036065754163122	-0.0261464554951771	-0.0104920862964055	-0.0175316315769201	-0.0294041169823993	0.0105973586165825	0.0151254947797603	0.0636374520885326
RECQL	RECQL	grey	grey	-0.0239129248119181	0.13783350284415	0.0226129192798746	0.0313194009184672	0.0135366291926248	0.0690130363919137	0.0582063503930859	0.0755501565044233	0.0231321022247146	0.0461626295191825
VPS50	VPS50	grey	grey	0.0261727998375768	0.0453186544418148	-0.000293898869016095	0.00331466454047684	0.049302908357884	0.0460180882444148	-0.00678402491604712	0.0226450327911312	-0.0246923708981999	-0.021563587146715
NDUFAB1	NDUFAB1	grey	grey	-0.0244779083950708	0.1221510809895	0.0601055463233572	0.0720677979752718	0.0884365850883133	0.118120982980189	0.0716200783911544	0.124971988627588	0.0442060260745998	-0.0648590198719558
PDK4	PDK4	scHCC1	turquoise	0.451207599003882	-0.167336769887361	-0.270761393329858	-0.290284847632087	0.151361899350217	-0.163049791913344	-0.361884159400507	-0.0324361988969782	-0.208075329077388	-0.0284046365097853
SLC25A13	SLC25A13	grey	grey	-0.00820905696325516	0.0816665449294864	0.0720413498385301	-0.00333710340249305	0.010459967257598	0.0288899460994046	0.0323560131198494	0.0591509101615735	0.0306949493644227	0.00775589452215487
ST7	ST7	grey	grey	-0.00128172077271339	0.050741523560794	0.022800537919251	-0.0299829168794196	-0.0403918042733207	-0.0164232632968241	0.0212110891419531	0.0587280299053918	0.0501480143614255	-0.00299420854140445
CDC27	CDC27	scHCC5	blue	-0.0332975614276638	0.114580332987072	0.0676291153815023	0.0540067141904748	0.0408055402413295	0.115909918460673	0.0698771701987631	0.0480908388633055	0.0176326982096226	0.0072586638292294
HCCS	HCCS	grey	grey	0.0257007215315974	0.0456740967240081	0.0107414861343762	-0.00596681955444604	0.0450701788564729	0.0376880171225451	6.06632222596317e-05	0.0399645397584213	4.4360533403007e-05	0.0401495175304816
DVL2	DVL2	grey	grey	-0.0365404184169564	0.113963408309296	0.013850808049618	0.0215329215876605	-0.0115563711736064	0.0319830405452979	0.0424126681295178	0.0593312925814798	0.0769705014526277	-0.00840492731015778
UPF1	UPF1	grey	grey	0.0283307727839298	-0.000167263002359167	-0.0112368710575901	0.0143517684552796	0.0100539165898918	0.0118336907857108	0.00696223457591248	0.00371916258607346	-0.00747838248553794	0.00020968677275366
SKAP2	SKAP2	scHCC1	turquoise	0.106803345018878	-0.0278474434453846	-0.040405561840209	-0.0598721338708992	-0.0015471806510059	-0.0359723326397176	-0.0601811347322779	-0.0177795738863891	-0.0288352092499918	0.0165316922807961
SLC25A5	SLC25A5	scHCC4	green	0.120108239862842	0.322680280675799	-0.0416620835519134	-0.0305357319516858	0.31587218262843	0.189709847047107	-0.105855476609284	0.192419610926584	-0.0531988046785327	0.0595696941451018
MCUB	MCUB	grey	grey	-0.0409939935356349	0.0984504219110407	0.224074125088457	-0.103272366396947	-0.0560441087181656	-0.0770146722705386	0.103408446565237	0.0522297402300907	0.0857129747325582	0.140350766519345
POLR2J	POLR2J	grey	grey	-0.0216465848922587	0.122543566691803	0.0773977106626056	-0.013961076985856	-0.0678559363211677	-0.00119766047650283	0.0775936300644209	0.136638573083293	0.137351723055254	0.041109003022443
DHX33	DHX33	grey	grey	0.0308466938441619	0.0504674646868431	-0.0134972317853204	-0.0360392943701994	0.00730623627189949	0.0022635527404173	-0.036141332242425	0.0512790741719276	0.0103986670485525	0.0639306529257311
THSD7A	THSD7A	scHCC2	yellow	-0.355560238356138	-0.0335965610659455	0.573003295009708	0.17966648127498	-0.0790253368398739	0.0656608119000703	0.481557163324093	-0.147158280660026	0.0350576844046775	-0.0546507719940678
LIG3	LIG3	grey	grey	0.0255819953920432	0.0422591906180036	-0.0310876003188861	0.0374076989877963	0.050460964948009	0.063988527036532	-0.0161411967603119	-0.0378562194491053	-0.0383879936763981	-0.0498733159086864
RPAP3	RPAP3	grey	grey	-0.0214087652899885	0.0727842871364871	0.0467489790864243	0.0159477748642354	-0.0091497894076522	0.0354391142354991	0.034675866980261	0.0183785122214135	0.0299014762089512	0.0318830683157836
ACSM3	ACSM3	scHCC1	turquoise	0.45591255810159	0.00274434246969495	-0.166486172855984	-0.333285476099683	0.0802593261696958	-0.190731967100534	-0.367937842061999	0.0484926572738486	-0.161840306322414	0.0104630819744542
CIAPIN1	CIAPIN1	grey	grey	0.0273811013378867	0.0667427453275991	-0.0172449926948569	0.0509804716432061	0.094873371325311	0.0909021518016991	0.00880174354809075	0.0497980304335135	-0.0286967791325086	-0.0475049847628673
SPPL2B	SPPL2B	grey	grey	0.00337109442561862	0.0374740554439036	0.0210944761738704	-0.00594333990096891	0.0151683136084753	0.0149736441914528	0.00771168912543625	0.0215620654871853	0.0195800213961242	-0.0151335137687651
FAM214B	FAM214B	grey	grey	0.0328773770503303	-0.0232571842486215	-0.0325398789444981	-0.0343208126624406	-0.00214038437974873	0.0176624071266396	-0.0531421809368485	-0.0542808998255956	-0.0649463383620557	-0.0221263668845994
COPZ2	COPZ2	grey	grey	0.00813704087212377	0.010342886568937	0.00532866045139747	-0.0178853060234684	-0.0387900221981264	-0.0269118835777798	0.0403140410221346	0.0755066030070013	0.0538244943003601	-0.0115456719425752
PRKAR2B	PRKAR2B	scHCC1	turquoise	0.177685718195187	0.0518174867710478	-0.0670109456604675	-0.0970502405740022	0.0943473709129371	-0.00281378433485	-0.144441615834366	0.0724396440469829	-0.0633139027304328	0.017558081223858
MSL3	MSL3	grey	grey	-0.00206054898696589	0.0700282101096022	-0.0023735096777877	0.043754183565028	0.0598632672143044	0.0961820332158378	-0.00938451855684901	0.03688244803602	0.0143578630083073	0.029578898823607
CREBBP	CREBBP	grey	grey	-0.0143112905604108	-0.0154974071781917	0.0364037182510072	-0.009491793604945	-0.0783251562218675	-0.0353517785216353	0.039960255205305	-0.0231883442287267	0.0243219038985742	0.030861429990528
GCFC2	GCFC2	grey	grey	0.07180599292921	0.0283078145928305	-0.00538940618193328	-0.0330675003514931	0.0491167991601167	0.0255883788047263	-0.0224148881255566	0.0183866371679207	-0.036468797695148	-0.0359474711783804
WDR54	WDR54	grey	grey	-0.0436852036726457	0.0444848339366067	-0.000889538172329888	0.0554269279208338	-0.0420926661277743	0.0128166851780323	0.057493419708362	0.0585812897543776	0.0673355935022514	0.00354808157878924
CROT	CROT	grey	grey	0.0177186601492703	-0.00620678203611855	-0.0223266320083264	0.021890029584922	0.0751758269581648	0.0479493662267365	-0.0334076352060545	4.06272207895308e-05	-0.0414697080150917	-0.0149519287909693
KMT2E	KMT2E	scHCC6	pink	-0.211131617543953	0.011245179951789	0.153453902938787	0.156125132288079	-0.105666953619011	0.0558212687749779	0.27023539375712	0.0562286632446961	0.151654140629701	0.0180956589280633
RHBDD2	RHBDD2	grey	grey	0.145075766130199	0.0640558340497672	-0.0501214413455572	-0.0931084926666666	0.049148797098693	-0.0069764441689457	-0.112548041198498	0.0366064195570845	-0.0277781408392632	0.044881002437567
IBTK	IBTK	scHCC1	turquoise	0.0486969814554619	0.0368941310756737	0.0196915871203795	-0.0392805224467749	-0.0156462418936221	-0.0199114349604431	-0.0051947458684187	0.00854996384933334	-0.0076897233798142	0.00962623084904375
ZNF195	ZNF195	grey	grey	0.0297659569245828	0.0379710977597722	-0.0276861643545287	-0.031916348828091	-0.00408695145854188	-0.000578050807029704	-0.0384405857422422	0.0662824058684657	0.0316794177984578	0.0237990024784371
MYCBP2	MYCBP2	grey	grey	-0.0701778838136427	0.0519237915544877	0.0950402382206955	0.0550036049031015	-0.0560940773442015	0.0247765952390085	0.125969083925491	0.0377217193175688	0.0535655901236203	0.044860228389495
FBXL3	FBXL3	grey	grey	-0.0348382072752194	0.0520784954983206	0.0666893857569844	0.0286026530577873	-0.0042309692624103	0.0570084803851973	0.0582814818400228	-0.0156071105883815	0.00538246082937876	0.0318089357282487
PDK2	PDK2	scHCC1	turquoise	0.0663839298231118	-0.00703577338305776	0.0162043208847025	-0.0780220747763616	0.0255321751410678	-0.0397665790048276	-0.0133637537564154	0.0434457417545622	-0.00463914972248672	-0.021164405937471
ITGA3	ITGA3	scHCC2	yellow	-0.137271335759431	0.0341222502504237	0.27964822338697	0.0481514199710974	-0.0895655237180871	-0.0112424605109817	0.227973355472072	-0.0114447127017703	0.0327000435212852	-0.0153712625648372
ZFX	ZFX	grey	grey	0.0899651604335056	0.0367042697821618	-0.0547164277288113	-0.0267990065680617	0.0753863520220955	0.0309034161751813	-0.0749556034537177	-0.0161297356662044	-0.0758850911933299	0.0328018660398689
LAMP2	LAMP2	grey	grey	0.0984348517380977	0.00659388637692876	0.0411269100388559	-0.0469602267146114	-0.0135848043311935	-0.0443715028142269	-0.0216327925737701	-0.0358568267704548	-0.0572058247203206	0.0149596526234921
GDE1	GDE1	grey	grey	-0.0145220981211442	0.0747656580233731	0.0219756350509765	0.0403221769890877	-0.0581515063592501	0.025209298977255	0.0657575899354972	0.0326732658750954	0.0339334059792138	0.0249660709027369
REX1BD	REX1BD	grey	grey	-0.00507039263159183	0.0931736760224144	0.000394921151043524	0.0361262657902727	0.00562797012986553	0.050523420993984	0.0347387180247899	0.0816742241679329	0.0683080489651344	-0.0118158750047522
TMEM132A	TMEM132A	scHCC2	yellow	-0.15904100318565	0.0257775201111719	0.260025380762364	0.0919116004889112	-0.108220375690228	0.021065465641058	0.211274121506903	-0.00710001660991546	0.0820266128003313	-0.0260888170050632
AP2B1	AP2B1	grey	grey	-0.0272904453770218	0.051745575537357	0.035213504844689	0.0311013290126658	-0.0405796013176287	0.0302708465995205	0.0821229511634887	0.0439188523291655	0.0563653392953613	-0.0182221254717388
ZNF263	ZNF263	grey	grey	0.0524081282753832	-0.0529768575201199	0.0212768685040807	-0.0642195027227044	-0.0397179715214771	-0.056644459647779	-0.02418262682621	0.0125117491901103	-0.0059075251916906	-0.00559808178633273
CX3CL1	CX3CL1	scHCC3	brown	-0.225500172086692	-0.0311744156348917	0.0187989540895609	0.315661574054594	0.016048773995512	0.186738164466683	0.183725526934684	-0.108751758137672	8.62481590943445e-05	-0.0584707649268178
SPATA20	SPATA20	grey	grey	0.024477175500184	0.00144329561374179	0.0101488465010233	0.00783690326620626	0.072598446572652	0.0608547616915721	-0.00769687385448921	-0.0127172949160452	-0.0519557662949445	0.0368651147894969
TNFRSF12A	TNFRSF12A	scHCC3	brown	-0.11590523787297	0.0906374673784113	0.155082883502261	0.119410313051086	-0.0135969059796595	0.0832179582026454	0.123467207999018	0.00963806835038165	0.0529950488236004	0.0586853010638628
RALA	RALA	grey	grey	0.0709197933137663	0.159447632566779	-0.152369962144524	0.041732975714092	0.0716716709699357	0.1375430360427	-0.0815092576067129	0.086280713524263	0.0122433370587259	-0.0802740703651012
KDM7A	KDM7A	grey	grey	0.0989635235084506	-0.0574654500856747	-0.0383098751479684	-0.06151597951118	0.0126322366801647	-0.0549607184850901	-0.070936432908788	-0.0157126569580571	-0.0335741939171602	-0.00178033069354081
AGK	AGK	grey	grey	0.0114595581914784	0.043515112408777	0.0107805447102446	0.00864931489180898	0.051473555682899	0.0478672306188885	0.00230099348841455	0.0408719037164237	-0.0324904156092021	-0.0190088810687153
PHTF2	PHTF2	grey	grey	0.0595286570657801	0.026182124319296	0.0116015407377381	-0.072248122175766	0.0136913468922311	-0.0314878184454935	-0.0486076072728483	0.04626107947511	0.00834292556536922	0.0812579285198753
FARP2	FARP2	grey	grey	0.0847110528188925	0.0207500210397768	0.0327550556346263	-0.0997013490450116	0.000785845910939766	-0.0621766889105648	-0.0499914881839587	0.00598557374098258	-0.0263219004518772	-0.0100885766980691
GGCT	GGCT	grey	grey	0.0250228091237955	0.177935236274757	0.00739389216059733	0.0521951007615541	0.114140388807536	0.115478525692641	0.00407613292261899	0.0952616129155808	-5.1499291839799e-05	-0.0710282269671734
DBF4	DBF4	grey	grey	0.0365386354885046	0.18458525322459	-0.0293455397392326	-0.0314934048505289	0.0653419025303321	0.0724127777273878	-0.0523065482655156	0.00646076628382187	-0.0276172377986494	0.0394859479513125
TBXA2R	TBXA2R	scHCC1	turquoise	0.152900326763952	0.0520849665453612	-0.0866251242867077	-0.00777297999226742	0.149422020379964	0.0769609833716917	-0.106659684535412	0.00548634443603002	-0.114201573305326	-0.0534405796551147
IFRD1	IFRD1	scHCC7	black	-0.0019642150290004	-0.014807186576645	0.0434144432005766	-0.0748992638638359	-0.113203734684297	-0.0904890106743166	0.0365272643894975	0.0969556830110493	0.108560165116499	0.0424526395242043
COX10	COX10	grey	grey	0.0563275172871942	0.0728366131402951	-0.00476314096497508	-0.0138373143973351	0.124431154167261	0.0600310051916546	-0.0545700591064764	0.0362318011756415	-0.0588008749133113	-0.00326581864609738
PAF1	PAF1	scHCC6	pink	-0.112295959472082	0.0758215741334317	0.121378826168167	0.0473757194143624	-0.0686708130291456	0.00826939081716761	0.156097777873061	0.0890343254574078	0.139050730471356	0.00821992137095221
VPS41	VPS41	grey	grey	0.0544860301917101	0.0338985910942007	-0.0271675918770227	0.0143237073107377	0.0622755888800725	0.0508418702370963	-0.0406666906954153	0.0418996512872802	-0.0311321272924531	-0.0429122515304654
ELAC2	ELAC2	scHCC1	turquoise	0.128195271183437	0.132643389814068	-0.0128668594456589	-0.0367837788170524	0.117897431691117	0.0450896786134235	-0.069932090018802	0.0447865093440626	-0.0615769129965293	0.00715103591751031
ARSD	ARSD	grey	grey	0.0103131908942984	-0.0303185630959902	-0.0207517024403516	0.00749102427975672	0.0101197986819299	-0.0154414131398991	-0.0396399666719986	-0.0429925455425755	-0.0251901106700333	-0.014966079799013
PNPLA4	PNPLA4	grey	grey	0.0423304957212815	0.0199003795587213	0.00379638760991604	0.00114066342215753	-0.0153218174822894	0.0088100445841868	-0.0205971377048733	0.0395252577346826	0.0277232476695086	-0.0462120729987646
ADIPOR2	ADIPOR2	scHCC2	yellow	-0.17012211812885	-0.0192741726518575	0.355223931251532	0.0998876102107574	-0.0664300608940148	0.0124469376167928	0.298260603757622	-0.0638242526871553	0.0221955640313798	-0.0162937637440489
MARK4	MARK4	grey	grey	-0.0244717426361621	0.015959529412723	-0.0309667700336508	0.0374375100760308	-0.00864770485972818	0.0496475468246348	0.0333046743156109	0.0625875084158041	0.0626712101554837	-0.0507342576793625
CCDC124	CCDC124	grey	grey	0.027642262323376	0.154963898698633	0.0214763274641214	0.0074665378409264	0.0911574297551381	0.101418936120874	0.00161073924202925	0.0873437325851067	0.0155801187943321	-0.0501925878528614
CEACAM21	CEACAM21	scHCC1	turquoise	0.191869267381926	0.014135368916403	-0.112432227845496	-0.126145979288337	0.0643479164723061	-0.0363256662933035	-0.162069832733516	0.0716944260301618	-0.0273821913282324	0.0178716592570615
PAFAH1B1	PAFAH1B1	grey	grey	0.024198422812215	0.0860848016936719	0.0680988360063206	-0.0111275124401833	0.0821425268241494	0.066455828947442	0.0387231912209893	0.0435774752271434	-0.0292762833263782	-0.0302295070058025
KIAA0100	KIAA0100	grey	grey	0.0045423412111797	0.0327024599718668	-0.00389617987891907	0.0153089957526381	0.00618711029415315	0.0273736438003909	-0.0147963359933539	0.0243249243532463	-0.0152206250598161	-0.0171227034390336
TRAPPC6A	TRAPPC6A	scHCC1	turquoise	0.111880785458885	-0.0096803951976056	-0.0951744796808623	-0.0503702923798354	0.117756300615003	0.012428355599545	-0.119272185037694	0.0757984689367838	-0.0116221352013002	-0.0131777758737558
CD79B	CD79B	scHCC4	green	0.118792840896653	-0.0256270107249651	-0.0609188311216088	0.0456369756414211	0.182143036335471	0.0821945896886271	-0.0623350947317213	-0.0411119653277066	-0.128817159873368	-0.0461008847778052
ST7L	ST7L	grey	grey	0.0054578575086244	0.0449636939837349	0.00826345916923075	-0.011652566316216	0.0537934544823345	0.0302321914250167	-0.00978337346767932	-0.0216600732246632	-0.0643385186860976	0.0485967708311582
LUC7L	LUC7L	grey	grey	-0.0366973369261294	0.0193363405854881	0.0259891371396668	0.0348978139703743	0.0326505404200671	0.0609705684768344	0.0278130663146935	-0.0177736792398758	0.017283733471048	0.00254727128180308
TSR3	TSR3	scHCC5	blue	0.0293165887694833	0.0922811830667796	0.00905992075460973	0.0427295682782646	0.136610439594012	0.134998588176905	-0.00729984734913336	0.0474918820156953	-0.0356633140804731	-0.012397432721535
DNAJC11	DNAJC11	grey	grey	0.0327475956597599	0.0649775647057181	-0.0308079014611425	0.0143737085367302	0.0105641334847074	0.0328456025138089	-0.0106917601862645	0.0224289020781084	-0.00936873294041497	-0.0164078634623862
MYLIP	MYLIP	scHCC6	pink	-0.165852712446745	0.0339897137310433	0.252550152734799	0.0410587000234903	-0.14284184002183	-0.00910969393359914	0.22561486538275	0.0391273441867302	0.141075752927237	0.0259810375361009
PSMB1	PSMB1	grey	grey	-0.00599431206229277	0.108735578448603	0.0495499037793952	0.039085026715057	0.0528086263392966	0.07248950572952	0.0495992143397719	0.0887028582826011	0.0351201491503803	-0.0584993040105826
JARID2	JARID2	grey	grey	-0.0416452769097688	0.0182951543484928	0.0129932339349074	0.0611721731863317	-0.00149131465093419	0.061468879586554	0.0538770111293341	0.0296815633213953	0.024078891132035	0.00740707882459694
CYTH3	CYTH3	grey	grey	-0.0999905050245408	-0.0347470699033068	0.261316822277158	0.0480297575525015	-0.0338336819722036	0.0166513218580429	0.189298490409024	-0.0840392119754286	-0.0350284565743089	-0.0321265954459361
SYPL1	SYPL1	scHCC3	brown	-0.0492752698298084	0.103987991550837	0.0051793195477873	0.123830152701183	0.0478291533276339	0.112071002218228	0.0722761465974233	0.0276852024712294	0.0345610993097733	-0.0750658510075808
CYB561	CYB561	scHCC2	yellow	-0.0667857769853531	0.0267995859145448	0.167825644213598	0.0174968392165341	-0.0406428102311341	0.0155848092495246	0.103989187663079	0.0156655392548462	0.0402083346299718	-0.0176115028898672
SPAG9	SPAG9	scHCC1	turquoise	0.107204658757368	0.0220079538556759	0.0145594666821384	-0.0941788132564991	0.00308917830340512	-0.0362648106481058	-0.0183097655918876	-0.00809172925226394	-0.058420540994365	-0.000522447744250223
AASS	AASS	grey	grey	-0.00718713495377469	0.0111183036977374	-0.0161253261733098	0.0338858916271604	0.00647474239402993	0.0379125366601547	0.00412336289877246	0.00981530265930155	0.00567090735391007	-0.0132411294538556
SS18L2	SS18L2	grey	grey	0.0636021130104985	0.120946143296597	0.00420060395652998	-0.00866012567914678	0.0859436243459248	0.0806458017729601	-0.0195863416708586	0.0695189662767135	0.00407216329038019	0.0181977625160731
MGST1	MGST1	grey	grey	-0.13389003068303	-0.0292101536270834	0.0727111965307773	0.0681375202295238	-0.0951317824736258	-0.0149502460509491	0.0989667125715607	-0.0195957500758322	0.0726730562477008	-0.0110787004647439
CRY1	CRY1	grey	grey	-0.00500587071819202	0.0519724687474655	0.0296584139843655	-0.016657710475577	-0.0290096290223923	0.00211283808315254	0.0288659132151911	0.0652927319796544	0.0446961526264035	-0.0189487256754451
ST3GAL1	ST3GAL1	grey	grey	-0.034796618083163	-0.00709547824074094	-0.0506972073112674	0.0569965487166508	-0.0196109737548486	0.0321427282447776	0.0176386973395769	0.0302609370066143	0.0395882869610301	0.0641902567674654
IL32	IL32	grey	grey	-0.0464660200169286	0.125060768568021	-0.0737823790036803	0.106103965707758	-0.0551507571054132	0.068031605250561	-0.00952071063428901	0.125310060278314	0.150587371043682	0.177328027167975
MED24	MED24	grey	grey	0.00957708506121976	0.0219911314263167	-0.0178179235261333	0.0161931102228174	-0.0095198555681001	0.0229652881659624	0.00803695003560688	0.0506341690754128	0.0327407836519734	-0.0181008813640042
HEATR5B	HEATR5B	grey	grey	-0.00208215815151978	-0.00739283245918467	-0.0231468405666622	0.00597582629339609	-0.0054592341994872	0.0181823909357836	-0.00569675063290991	0.0197509895000687	0.0327003373660338	0.0338922563722307
SEC62	SEC62	scHCC4	green	0.0197412231626542	-0.0499160422418561	-0.0744874348865388	0.137262394652626	0.179671374912806	0.179297030304693	-0.0194520945001877	-0.0568146041251724	-0.0746484807390509	-0.0938244965658981
RPS20	RPS20	scHCC8	red	-0.240680662654682	0.0937308028248469	0.0348303270134022	0.0268972789999421	-0.414741394706913	-0.134847524609791	0.201951160185582	0.356720922000472	0.595189942888242	0.0599091131281332
CSDE1	CSDE1	grey	grey	-0.0910688890155855	0.101864044883484	0.106484070442866	0.0725949354821718	-0.0410854977153059	0.0893020159572136	0.154205957318174	0.0713603990067771	0.0999110002638272	-0.0117158207685052
UBE3C	UBE3C	grey	grey	0.0173742292896699	0.0515876692229502	0.058593036392291	0.0113839362044835	0.0371314457133637	0.0409836563530161	0.0127125378196659	0.0150556494923237	-0.0327586453029731	-0.00412767559214869
REV3L	REV3L	grey	grey	-0.0488051825579374	-0.00421982317856133	-0.0569625211741229	0.0613759625276199	-0.0487160514578995	0.0361412955200268	0.0425565199062419	-0.00903627564172683	0.0551578514090445	0.0059739609102989
VTA1	VTA1	scHCC1	turquoise	0.102891059063676	0.120715043446702	-0.00485939137429382	-0.054468975427824	0.0917280633736961	0.0629730570620581	-0.0496987856854003	0.024531185667954	-0.0603367162459209	-0.00509698552608487
BAZ1B	BAZ1B	grey	grey	0.00799686169293922	0.143097717055824	0.014663663542419	0.015195187248961	-0.0128452707295435	0.0772482154564553	0.0129812902558171	0.0310358767285154	0.00905052594900008	0.0304909361402212
RANBP9	RANBP9	grey	grey	-0.0477288917880654	0.0614176201173005	0.0364860425764863	0.014401833163499	-0.0569140280502939	-0.0177664505683419	0.0696989554905501	0.0583687049326223	0.0735875822889054	0.0500468021071036
SPRTN	SPRTN	grey	grey	0.0603626287394937	0.08335113225647	0.0197190355992139	-0.0341494506975875	0.0706145331369139	0.0270845412218446	-0.0340454077448849	-0.00498033886677216	-0.0499007206538839	-0.0138231548126064
METTL13	METTL13	grey	grey	0.0547818033088729	0.071941754707239	-0.0270036970080754	-0.0116400860338095	0.0199341568182425	0.0155337972489242	-0.0334643816064386	0.00293742769530382	-0.0328871197293453	-0.0221684944785122
DYRK4	DYRK4	scHCC7	black	-0.00112723785245327	0.0966751528663197	0.038011287789908	-0.0314164956194573	-0.0652990178216675	-0.0527783189149515	0.0418521863094563	0.104846251134518	0.0808467986778917	0.0414806639964667
ZNF207	ZNF207	grey	grey	0.0276605073255624	0.0722827777686222	-0.021546943897608	-0.0171430905692564	-0.00549297652951545	0.00957815560892086	-0.0209466103716019	0.07992644218974	0.0555515759451515	0.0347376232629462
UQCRC1	UQCRC1	grey	grey	0.0588184658477075	0.137948628011203	-0.0336928173069498	0.00716233102176999	0.103739011859977	0.0954801339507589	-0.0531785140252613	0.0449576924192945	-0.056646815788999	0.00570699333688373
STARD3NL	STARD3NL	grey	grey	-0.0258233701580921	0.0599723533738139	0.113107873682889	0.0439526594618372	0.0481221619438583	0.052454366604415	0.0867368181854412	0.0261345398188564	-0.01556048427491	-0.0181592421752228
CD9	CD9	scHCC4	green	-0.0834742718954047	0.095047905730297	0.290324540274141	0.162554787846179	0.161840074598771	0.191170833644524	0.191096288215996	-0.0616772558037505	-0.100262538987101	-0.0932890733356111
NCAPD2	NCAPD2	grey	grey	0.0148596797370855	0.310470488761363	-0.0224063319415371	-0.0202118187801726	-0.012507494713157	0.0588726087473758	0.000351920743409616	0.0839731304352284	0.0575748025774406	0.0649044562096047
IFFO1	IFFO1	grey	grey	0.00759291032433124	-0.0120218559978595	-0.0192685659914873	0.00727524341632717	0.0281255973315026	-5.74378868605538e-05	-0.0215915967902502	0.00540982329659744	-0.00342390291002194	0.0182914237182455
SEMA3G	SEMA3G	scHCC2	yellow	-0.36562903788081	0.0188270325090485	0.854234592077437	0.0505976230631979	-0.213761793046975	-0.0802073986598996	0.598378861459529	-0.0684372728996897	0.111771613468642	-0.0317789008752248
NISCH	NISCH	grey	grey	0.141053576244647	0.0316455621528387	-0.0343712200063457	-0.123322238740241	-0.0112338676881783	-0.0690628928658532	-0.104436082180443	0.0420788879553902	0.000953847113069246	0.0282242490002604
STAB1	STAB1	scHCC1	turquoise	0.548082872806987	-0.0546563088676554	-0.281568402583052	-0.420732475592605	-0.0406714482151307	-0.303323596257593	-0.45659077065093	0.043660178328935	-0.136660757280817	0.0375518300295671
IDS	IDS	grey	grey	-0.0123903823724877	0.00948313403804635	0.13163012190683	-0.0469658613638503	-0.0918416985053527	-0.0592257060822532	0.0778203698262361	0.00582938438103115	0.0405923880963725	0.0813506090870821
ZNF200	ZNF200	grey	grey	0.0927195019819909	0.0313802207932201	-0.0034327057956236	-0.0348878405934506	0.0837924365866615	0.0124100514118815	-0.049648412182339	0.00546368780488139	-0.0575847866005424	-0.014520307456796
CD4	CD4	scHCC1	turquoise	0.622258330351815	-0.0247839056325156	-0.253912844395683	-0.452105365669479	0.128345928094007	-0.23342499671465	-0.489289760705363	0.0892026144980557	-0.217557607291774	0.00112583383356543
FYN	FYN	grey	grey	0.0322894331702092	0.0200716924421432	-0.0252094723735013	0.0165753489206102	0.0478187315057132	0.0670555460944499	-0.0113301526475792	0.0309087500305799	-0.0273653822491152	-0.000249826541370226
HIVEP2	HIVEP2	grey	grey	-0.058305735365728	-0.0170359487457532	0.0560948427573055	0.00994207047759978	-0.0639493123590685	-0.0162018818075246	0.0872037845802033	0.037220679739203	0.0863635284768883	-0.00533961401796885
ELOA	ELOA	scHCC1	turquoise	0.151233362753434	0.0593390335126533	-0.0287532695153789	-0.0477838919883232	0.156368861046459	0.0482109012173154	-0.0948499679640925	0.0311931451148251	-0.092174644486237	0.00336847671741993
LYPLA2	LYPLA2	grey	grey	-0.0114793461984715	0.0637149760513537	-0.0102057775174639	0.0446067972095547	0.0102810728399892	0.0468958139419089	-0.00246259906677861	0.063193013667364	0.0430851720626831	0.027568000009495
TSPAN9	TSPAN9	grey	grey	0.0308920212867191	-0.0433817320634357	0.0807212824104759	-0.018313279725732	-0.0447099656227177	-0.0354781704320351	0.0540042738503081	-0.0312618607399026	-0.00528964034678981	-0.044927133134675
BTBD7	BTBD7	grey	grey	0.00138271662190057	0.0530864923621155	0.0709560403077761	-0.00941147131045957	-0.0209133887932873	-0.000962883117846045	0.0318050360085054	0.0393911459662429	0.0288675186624945	0.0218513421762978
APBA3	APBA3	grey	grey	-0.0148113215751875	-0.0341063379836256	-0.0013929819035531	0.048964960793604	0.0189033522625009	0.0366239583300835	0.00634464988621284	-0.0196399513098513	0.00135232220032988	0.0132651543506441
ABHD5	ABHD5	grey	grey	0.0400244466499462	0.064750824443637	0.00138067828344539	-0.0349256330987232	-0.0168175726650441	-0.0115768636231555	0.0167563751203692	0.0276690461867233	0.00807033957662803	0.0329910479098293
AKAP8L	AKAP8L	scHCC4	green	0.034771480895386	0.0398368363291167	0.0203109761830233	0.0345170597530784	0.16198834093365	0.113196920669038	-0.0308667424300453	-0.0528721894550783	-0.125713675776763	0.00303101808447516
UTP18	UTP18	grey	grey	5.00185975939894e-05	0.0497551332513106	0.0191709759427446	0.0145743812538709	0.0502405763434779	0.0586940927487902	0.0139003249813376	0.0396457298347687	0.00523120563999997	0.0576588172816215
RNF216	RNF216	grey	grey	0.0487479981685021	0.0729052424541128	-0.0153047690865045	0.0345104074023797	0.135882508445543	0.115787516830106	-0.0537548393371356	0.00954901572866158	-0.0779175946806556	0.0239767540047451
TTC19	TTC19	grey	grey	0.0471557764472007	0.0251274407686947	0.0019535361098939	0.00355410099791288	0.133655553534024	0.0579510806822214	-0.00828702024699031	0.00584662262014071	-0.0799473992483834	-0.0149039384045111
PTBP1	PTBP1	scHCC7	black	0.0290876535199848	0.113386069499778	-0.0401159529524228	-0.0342416763747868	-0.0709161526734046	-0.0139640400288047	-0.0270614609138835	0.134231584689391	0.0985457690566027	0.0208044616285935
PIK3C2A	PIK3C2A	grey	grey	-0.0386743328845526	-0.02319717989163	0.0693617946049132	0.0709863781714964	0.0205185245662351	0.0696123464665696	0.102832533856638	-0.0141844356485924	-0.0453227038820998	-0.0512870743399385
PLAUR	PLAUR	grey	grey	0.0113451013894603	0.104467035278612	-0.0154062770377006	0.0269551041401567	-0.00485147013989747	0.0365365585842807	0.00429226378884803	0.0891292747246153	0.0545003483696146	0.0430393048850384
WIZ	WIZ	grey	grey	0.0180823279060883	0.0201127081403795	-0.00259175911769398	-0.00157521846777075	-0.037913343497262	0.0172333685662287	0.0016630639451305	0.00482718965357528	0.0332129418677295	0.0211678993762491
RABGAP1	RABGAP1	grey	grey	-0.0336677246908791	-0.0165227453381849	0.0618533832382966	0.0733085414943152	0.0520272389079489	0.0537157675387134	0.083381776246635	-0.0520633850777317	-0.0586718838094073	-0.0549010988424251
PPP5C	PPP5C	scHCC4	green	0.00480020029895581	0.121531240619252	0.0186188334913165	0.0769506543121814	0.147270501747657	0.154721742125398	0.012338301470484	0.00955776804676865	-0.0562888030731631	-0.0283633632292348
CEP68	CEP68	scHCC6	pink	-0.238960353767215	0.000362013516853911	0.25584099977635	0.191440154944628	-0.0435005024184967	0.109900510199516	0.292316206670074	-0.0485925069313206	0.0662169009317711	-0.0867912754222298
MAP4K3	MAP4K3	grey	grey	-0.0230927470805285	0.0340184780372786	0.0810257367944914	0.0258344470846499	0.0527776619410428	0.050035533580375	0.0646054303138395	0.00191765966064224	-0.0292654831681514	0.0188625838977943
TYROBP	TYROBP	grey	grey	-0.0451596384252355	-0.0307524313968776	0.0117401968104024	-0.0715315878915923	-0.138187724089571	-0.128749634835914	-0.00351063877386908	0.00313407310046686	0.0615916627328552	0.436957437740845
TMEM159	TMEM159	grey	grey	-0.0387121193136343	0.024494283609229	0.008819187389168	0.0141948900485514	-0.0116336730725891	-0.00680061960851817	0.0543450701214848	0.0765068846492473	0.0725872016887882	-0.0276673287509398
ERCC1	ERCC1	grey	grey	-0.0455263569778834	0.107954048299391	0.0357341405782539	0.052853786151482	-0.060194641465591	0.02084465932598	0.0769572824278621	0.144043970965284	0.148109790838572	0.0185379648072952
MBTPS2	MBTPS2	grey	grey	0.0138323914451698	-0.0209613311542305	0.0127909890582516	0.00603283712443768	0.000209370372128047	0.00274396481943567	0.0119763694421813	0.00724808303377283	-0.0241202525665667	-0.0269586320833532
ELOVL5	ELOVL5	grey	grey	-0.0321169432714458	0.0532203545294338	0.120609507088291	0.0318254476257278	-0.00554179152958669	0.0378456021061413	0.0722610565047779	-0.0407095647899077	-0.0106346184955736	0.0555723647873092
KDM5D	KDM5D	grey	grey	0.0142104952999647	0.00329642194074429	-0.0032484071660491	0.0216830953188017	0.0520345733853789	0.016629936499289	0.0111654742214406	-0.0234355832426899	-0.0390570982077443	0.0471971336220745
CALCOCO1	CALCOCO1	grey	grey	0.0381512763105252	-0.0577112456426331	-0.00949832342422944	-0.0327667651084472	-0.0114470583167833	-0.0228990077944562	-0.00320600869081771	0.017399924479558	-0.00633381010174109	-0.0317518927476382
UBR7	UBR7	grey	grey	0.0215700220467845	0.116459492461143	0.000844744232591019	-0.00819173041249672	-0.000152535458265362	0.0407269341679256	0.00354845033298639	0.0440641064536116	0.0405615794967258	0.0145549637298573
MAP4K5	MAP4K5	grey	grey	0.0632612869186314	0.0343194191423825	-0.0292497410858467	-0.0188824224401066	0.0482356682503108	0.0278550467991714	-0.035148815080318	0.01931975610557	-0.0303846885006256	-0.0367473745682938
EHD3	EHD3	scHCC1	turquoise	0.658210859299272	-0.0242884413822691	-0.270322650212639	-0.482947379938259	0.174419299039455	-0.242009143665699	-0.537600757617056	0.0914825829828952	-0.269472224506653	-0.0294330126498211
PSMC4	PSMC4	grey	grey	0.028107806514962	0.110818784138684	0.0104317172188296	-0.012524127723291	0.0619683713141785	0.076106476807344	0.00391554201242384	0.0814536555967692	0.0203350969997371	-0.0023984884814396
MAN2B2	MAN2B2	scHCC2	yellow	-0.0168810378125568	0.0816794842726746	0.132566582396272	0.0127873356136129	-0.0328112621118667	0.0219714271662411	0.0640089460235384	-0.0110221460173663	-0.0146396369164177	-0.00649863531542168
SLC25A39	SLC25A39	grey	grey	-0.0196338223980363	0.138513925625416	0.0567825947537402	0.0202605135168621	0.0387690869961296	0.0647154008509556	0.038346377506585	0.0677726062265622	0.019813000852269	0.00775181791021948
MVP	MVP	grey	grey	-0.0957020068064355	-0.0146507767225326	0.105498663248751	0.0638011076731196	-0.0732598386868176	0.0185708639428554	0.125769296127639	0.00946456886832691	0.0736586631303671	0.0384526631710822
NUB1	NUB1	grey	grey	-0.079974486334596	-0.0125068504652164	0.0848362021182631	0.040497229512575	-0.0723920220799547	0.00993007192660783	0.0876362516316881	-0.010782403976874	0.038788377891427	0.0318044908419298
PGM3	PGM3	grey	grey	0.0786208913810875	0.0554021582506218	-0.0448905684153432	-0.0627057651767228	0.0064701186154068	-0.0413459976240644	-0.0817082001371582	0.0289540082796376	-0.0185865105797581	0.0462622398661401
CLK1	CLK1	grey	grey	0.021808852325175	-0.0298124241359722	0.0220733152031656	-0.0333991205155024	-0.0754120135556866	-0.0727120351993576	-0.00727198950229876	-0.0276081295334424	0.0189730786743644	0.0819533734696878
RNF14	RNF14	grey	grey	0.0304136029712112	0.00317540891243802	0.034964588872955	-0.00621014091366979	0.0238918706712855	4.73928440862058e-06	0.0100826795118561	-0.0079852305875368	-0.0269100968199499	0.0047984927028438
DNASE1L1	DNASE1L1	grey	grey	-0.0844737285349829	-0.00959637620984712	0.157856068741016	0.0223709574596489	-0.075529236820379	-0.0312148371543592	0.139349381593394	0.00171134641626769	0.0532236277765885	-0.0162718230951773
HEBP1	HEBP1	grey	grey	-0.00787209404364675	0.0612302813960665	0.0346577187249206	0.0510900092777669	0.048432854708186	0.0840896332902977	0.065082051490995	0.0154766572402384	0.0152336787542255	-0.0589308370337705
TACC3	TACC3	grey	grey	0.0807318356760377	0.343794905378277	-0.0212691467436919	-0.0606127321500515	-0.00605016820029467	0.0395816837671196	-0.0570171559386932	0.0630835715698223	-0.0286716734046412	0.0717993391943511
UFL1	UFL1	scHCC1	turquoise	0.187972715695262	0.0781599848479026	-0.0706077161073885	-0.0158100427329783	0.309313059112043	0.163643132414976	-0.154479148588599	-0.0488942781460003	-0.251363275923229	-0.0338012094884177
CAPN1	CAPN1	grey	grey	0.0409880062489506	0.00791529933639611	0.0369764538217356	-0.0221971818285391	-0.00319146004820956	-0.0146392195733064	0.0150321173777933	0.0415195751518481	0.0186992209468885	0.0105482175007928
MDH1	MDH1	grey	grey	0.0731001715144275	0.128681645198551	-0.0164053172195118	-0.065571870742231	0.0401437444588112	0.0103669490981525	-0.0570310837136867	0.0947019294486072	0.00985874174965814	0.0528965579715642
SLC30A9	SLC30A9	grey	grey	0.00445448975665921	0.0564162233421113	0.068239140188354	-0.012205632567653	0.0310511154180908	0.0124203558686723	0.0340394067613729	0.0232059137536889	-0.00369047086468162	-0.00547878670183712
COX15	COX15	grey	grey	0.00741090517092092	0.0505376287152055	0.000448529686752863	-0.00403953564020466	-0.0156050328201244	-0.00308676844336251	0.00117869141087656	0.0519866182208871	0.0303396806628968	0.0296456906876919
CCDC88C	CCDC88C	scHCC5	blue	-0.069900923374419	0.0147959988120844	0.084716940557945	0.0852498615552673	0.0221172645558375	0.0793814347579361	0.066112647163995	-0.0789150095831974	-0.025532658916431	0.0886134800467229
YAF2	YAF2	grey	grey	-0.00478689553060435	0.034737933792717	0.0193568882021991	0.012336031837179	0.0475157188960348	0.0238639004349602	0.00707084511933531	-0.0327561581770248	-0.0393773422218331	0.00461769844066718
ZMYND11	ZMYND11	grey	grey	0.00992881686061446	0.00248088832487207	0.067114226326611	-0.00491427006042286	-0.0101430681102001	-0.00544116058303338	0.0224981122461767	0.00406449960285732	-0.00984822962262319	-0.0365144250763062
WAS	WAS	grey	grey	0.00729845221107118	-0.00487061418125	-0.0172950332268515	-0.0405662967090729	0.0532792577862036	-0.0348193411400852	-0.0558517220039754	0.0212403518572939	-0.0142079968857384	0.317864845639045
BID	BID	scHCC1	turquoise	0.140584697705579	0.105860543493674	-0.181242363796203	-0.00887686798747196	0.192935957557595	0.0849347426930263	-0.148952777114147	0.10184814437369	-0.0565296815910086	-0.0215686435077661
NUDCD3	NUDCD3	grey	grey	0.0354319143787203	0.0374796120109636	-0.00351138618993519	-0.0117266374969897	0.0561935180815112	0.0337337670129916	-0.017325805190533	-0.00453602841561714	-0.048275237782054	-0.00558318116385906
GLT8D1	GLT8D1	grey	grey	0.0388388741475784	0.0420827062375653	0.0557701601672977	-0.00539014150456098	0.0349640382205163	0.0237266695769161	0.0190320441642844	0.026902859297072	-0.013146150527669	-0.0230395967800866
ATP2C1	ATP2C1	grey	grey	-0.0327271760461575	0.025874482138436	0.0683958281605318	0.039884810348336	0.0239493923615103	0.0381043675346385	0.0623173637521237	-0.0229057397393562	-0.0249561921966125	-0.0246229072471827
RALBP1	RALBP1	scHCC5	blue	-0.015779811448429	0.0453639200499668	0.0713095345012852	0.0426548717344469	0.0627477554434246	0.102598413235467	0.0658985195047114	0.00126394367975057	-0.0183453769816646	-0.0100272901826919
RUFY3	RUFY3	grey	grey	-0.00110973222561779	0.00813329112995286	0.0274144030331446	0.00990192485641657	0.0363347390481603	0.0314178028128866	0.0140973386592461	-0.0409714079521541	-0.0358728475590574	-0.0118379256890334
WWTR1	WWTR1	grey	grey	-0.129637382541314	0.0117862832512764	0.132744457626317	0.105618579605058	-0.0883462585955994	0.0433843394420729	0.238359714496292	0.0769339875365823	0.149979129631677	-0.123461158074829
AGPS	AGPS	grey	grey	-0.0239963874615499	0.0333960812397175	0.0564253274346723	0.0348645262695562	-0.0250873795132402	0.0432850647778712	0.0749844588396634	-0.0316386753788681	-0.000626102927514448	-0.0377094434776283
CXorf56	CXorf56	scHCC5	blue	-0.0108518364415597	0.0177053883090664	0.038477722644853	0.0605732968500208	0.0786847556753217	0.0685690860086074	0.0288288357758104	-0.020315516192533	-0.0383176360533332	-0.0519386220844397
TTC27	TTC27	grey	grey	0.0507280595805946	0.0589675748006064	-0.0392147616929663	-0.0727447505264996	0.00229270828489943	-0.0361722449432465	-0.0611669434712679	0.083902666345573	0.00971377530121904	0.000346784879397187
PHLDB1	PHLDB1	grey	grey	-0.0367321960106847	-0.0129296996516689	0.0077430006718376	0.0606992769588201	-0.0116276756702871	0.0168062550797503	0.0514112152185405	-0.0179281217303896	0.0186477016748432	-0.0189440232349787
MARCO	MARCO	scHCC1	turquoise	0.134119926385636	0.0328123556066528	-0.0737235647893842	-0.0688089813461822	0.150210369641315	0.00916154702299134	-0.124115647242235	-0.011435976866252	-0.139650764222676	-0.00529426279727367
SNAI2	SNAI2	scHCC5	blue	-0.076213676473451	0.0454882185734609	-0.0578365392467787	0.165641408518248	0.0644544940559612	0.17782513510919	0.020310642068439	-0.045786035914981	-0.00864048208565602	-0.0398898785142698
CD74	CD74	scHCC4	green	-0.000237839672195875	-0.227012598335669	0.00855036164506717	0.0378798580711087	0.420211386771144	0.105531344389572	-0.0473807794121872	-0.283490671326906	-0.360990793482157	0.0896151386899773
ZRANB1	ZRANB1	grey	grey	-0.00563249688961069	-0.00146260209590012	0.0146683790428647	0.0326706616002168	0.0109675621805545	0.0326246815465621	0.0234383518649433	0.00592837853857034	0.00741088431520538	0.00520088065324444
NCDN	NCDN	grey	grey	-0.0108076522937742	0.0116551047158631	0.00207968755267805	0.0636238656511517	-0.016979399990995	0.0250040475114627	0.0188510481733361	0.0137579390283038	0.00857352596407916	-0.0287677568783358
ADGRA2	ADGRA2	grey	grey	0.0255207673749336	0.051437168895713	-0.00679974700146511	-0.0263302002700385	-0.0291897992252916	-0.0239936115229991	-0.00918745800841139	0.0356335955984981	0.0191760909238108	-0.0158011577928912
MNAT1	MNAT1	grey	grey	-0.0070573558977801	0.0384452988273237	0.0633582518727573	0.0304142682066286	0.0340977298594371	0.0410103032661606	0.0411890287233132	0.0376130911251903	0.0184940070231293	-0.0233985468254222
MRE11	MRE11	scHCC5	blue	-0.0209489074643502	0.110500141514047	0.00230796439028102	0.0129601225804543	-0.00250176571034272	0.0560925297568869	0.00194219546069545	-0.021817475499446	-0.017009301332215	0.0128699472243879
SERPINB1	SERPINB1	grey	grey	0.148025678127286	-0.00944983656046427	-0.0821726199276433	-0.106089992610617	0.0589019029142099	-0.0595647596413791	-0.104355092275666	0.0933468720805522	0.0207633923853351	0.0840930277004754
SPAST	SPAST	grey	grey	-0.0373717943574768	0.070960129598366	0.0403568748905957	0.0375820765521148	0.0234816772771164	0.0563537744953012	0.0610235557940984	0.022370815886672	0.0136676837780659	-0.00295555584052909
AQR	AQR	scHCC7	black	-0.021596290274844	0.0402593661425301	0.0271682914784603	0.0118301450801372	-0.0274472222683873	-0.0141979125103866	0.0474242264020815	0.0996679333804478	0.0804595769975845	0.00597497491502578
CPS1	CPS1	scHCC8	red	-0.122901379132289	0.013165007052928	0.0353238923804201	0.0714112184248862	-0.239001363163885	-0.067789729069298	0.139759993238207	0.0427306576625778	0.20528445399503	-0.0292623688032764
FHL1	FHL1	scHCC1	turquoise	0.292304238601652	0.0839278240923188	-0.216023003545625	-0.224074115507908	0.0121975460616669	-0.089793974472332	-0.265531126360277	0.147647376677002	0.021279033286925	-0.0489488421044804
RTF2	RTF2	grey	grey	0.0458701847789397	0.0707547295349041	0.0263943405582347	-0.00284113424972935	0.0443112722580757	0.0269745062726523	0.00906063739215957	0.0758297356089191	0.0299622202553678	-0.00395403339123001
SLC45A4	SLC45A4	scHCC2	yellow	-0.236464026646233	-0.00159955362578058	0.568027751463611	0.0494998858620362	-0.0826066183249486	-0.00746833250798258	0.373700642039224	-0.0791109657547448	0.0275706877471991	-6.62535022282335e-06
RNF10	RNF10	grey	grey	-0.0279094266135559	0.0498177541641807	0.0437387062765113	0.0439938771359183	-0.0218094834556165	0.0406036948576864	0.069700447859824	0.046027227530291	0.0494314204448286	-0.0633837798593694
ZDHHC6	ZDHHC6	grey	grey	0.0224901779628576	0.0348900363418474	-0.02801405313919	-0.0160937040710271	0.049865548219997	0.0336592155447921	-0.033167853004144	0.0172773644366712	-0.0345151357733161	-0.0261043321402445
RNH1	RNH1	grey	grey	0.0623730350398196	0.107637209366807	0.052413899729926	0.00914303057032031	0.0447361808823482	0.063037692977831	0.000493096990892308	0.0817350963879297	-0.000458745755546084	0.00512863073656551
NDUFS1	NDUFS1	scHCC7	black	-0.00825401513351652	0.0650332697513454	-0.00688024518514582	0.00776444308615341	-0.0521116203764975	-0.0264618877670148	0.0159009303830548	0.0694785745668908	0.0620877825146372	0.00547471922797292
RB1CC1	RB1CC1	grey	grey	0.00383282874706517	-0.00278046791798328	0.0349022956057384	-0.0328824313196896	-0.0296115742006344	-0.00727847528631282	0.0140486279157792	0.0448120360891332	0.0293796855774616	-0.0196038991694006
ERP44	ERP44	grey	grey	0.133066881722776	0.0474643190056623	-0.0180574977367974	-0.0861248217767502	-0.00771274988977957	-0.0224077860069116	-0.062133264907055	0.0160238979897979	-0.0322574926032289	0.0226619855639549
ALAS1	ALAS1	grey	grey	-0.0378365105724158	0.0926292348606892	0.107544595142597	0.0783615901358879	0.0396014068561768	0.0866191661913509	0.0856193897205473	0.0156219341912348	-0.0119343219234438	0.0111044624397984
BIRC3	BIRC3	grey	grey	0.0913450551089628	-0.0615111641023921	-0.0617789916920269	-0.135423676462917	-0.0543457673047	-0.135833117079779	-0.103461589179415	0.0355441457885303	0.0311192271487139	0.175906956228896
AKAP11	AKAP11	grey	grey	-0.0208840313878013	0.000917525397273559	0.0482668897779208	0.0105915037559815	-0.0957368601607866	-0.0244246601451142	0.0910328467549583	0.0331413860766662	0.0547601238213397	0.00445853144921349
GLRX2	GLRX2	grey	grey	0.0250639688278289	0.0339786206103115	-0.035565237720257	-0.022774061326072	0.0301855458075984	0.0337061229112944	-0.0265088669771274	0.0604393053973967	0.0177389028054974	0.0191351362732543
SNAPC1	SNAPC1	scHCC7	black	0.0563192181300775	0.030145436181917	-0.0123627850004	-0.0767999127712366	-0.113295514852384	-0.0671078972085432	-0.0142924959863123	0.132667083917039	0.10641150898516	-0.0122092260237573
DERA	DERA	grey	grey	-0.00646459396213856	0.137539028197958	-0.0324273826041298	0.0616741518401066	0.0720233257203516	0.10897719046562	0.00170464523690767	0.0662618823881411	0.0177963216303319	-0.045424725429102
STRAP	STRAP	grey	grey	0.0841399530088775	0.119657213519534	0.0339933461332503	-0.0468098200255814	0.0998901059507845	0.0706824437148058	-0.0312456466699194	0.104629768826143	-0.00318475386597513	-0.040903064891263
PLEKHO1	PLEKHO1	grey	grey	0.123604396273553	0.0728086772133583	-0.121804828969549	-0.0550827970344844	0.0615825986234243	0.00551841856382153	-0.157939055060228	0.0510533518548617	-0.00973974282904243	0.0692888473798568
GCLM	GCLM	scHCC1	turquoise	0.18748441343835	0.0668320166819187	-0.0894733137814303	-0.0541896444345976	0.167158231780124	0.0624846721052684	-0.138014466473506	-0.0429386159100863	-0.163174990752544	-0.0692628669569739
UBR2	UBR2	grey	grey	0.00078812846376561	0.0398082691079187	0.0242577592549704	0.0230816593394428	0.00385192102068315	0.0165758801375178	0.0315851143324107	-0.00745427834660336	-0.0261225019930884	0.00799607206718077
EHD2	EHD2	scHCC6	pink	-0.258129642663589	0.0442870315590087	0.258786740925465	0.168457434770366	-0.150400955120212	0.0449177130675885	0.342674891414335	-0.00822346098483423	0.139113136304207	-0.0351276871085114
CCDC28A	CCDC28A	grey	grey	-0.0773173370047324	0.0242684602869506	0.0881355991832782	0.0496160063433308	-0.00320341239827262	0.0196055884708015	0.0998735119297325	0.0482634184033688	0.0775681092323025	0.0028222987395841
HSF2	HSF2	grey	grey	-0.00748027803992141	0.0407424804679407	0.0171853366554028	0.00142148193688432	0.0290276850154098	0.0466490963247761	0.00176465818577488	0.013546810273361	0.0130337606331981	0.0196513530951104
PHF20	PHF20	grey	grey	-0.0411843878522768	0.0342507798991642	0.0739098977369884	-0.00032164135729463	-0.0439574722630916	-0.00310734903501921	0.0819829939954367	0.0414538171679915	0.0349770719583966	-0.00140695761510395
HSD17B6	HSD17B6	grey	grey	-0.00158875144045427	-0.0322735192952401	-0.00871319415536674	-0.000318404941184088	0.00746166988712841	0.0100508989515384	0.00978089603209973	-0.020530378083272	-0.0194974480012544	-0.0520580603938614
NR1H3	NR1H3	grey	grey	0.015816677742578	0.0201344580781199	-0.0196016366864375	0.000776293413860486	-0.00500922118507951	-0.00389744257530827	-0.00288075307017165	0.0330671985097095	0.00759147474261375	-0.000653689745400327
TYMP	TYMP	grey	grey	-0.0336922415922951	-0.0100990451040548	-0.0231220009257633	0.0258872225751278	-0.0233902754851116	-0.00991051111576974	-0.00414472588542799	-0.0144231552041042	-0.00528052304903474	0.115304036813355
TOMM34	TOMM34	grey	grey	0.0271007409473754	0.0450222917085943	-0.0308488383701359	0.0318075514897284	0.0675684103414552	0.0718157179167788	-0.0378870293982699	0.0110093110715468	-0.0444728406625086	-0.0473331166627888
SEC63	SEC63	scHCC1	turquoise	0.0952816612538732	0.045273305026812	0.0321923047108127	-0.0542851700017567	0.0269761732736984	0.0145063425880534	-0.024961739600784	0.0454827972121645	-0.0216559711766474	-0.017025673327923
KPNA6	KPNA6	grey	grey	-0.00446862291540921	0.0497557509607479	-0.0184295195274528	0.0540031803157668	-0.0276154684877643	0.0284586909662755	0.0293755764811784	0.00477053108623723	-0.00951249412875755	-0.000127195968679584
VIM	VIM	scHCC6	pink	-0.831020205166008	0.0491498077747283	0.500515377186178	0.654397592960019	-0.273365828993197	0.288985856752592	0.821111916286636	-0.0950275600018296	0.371250824522225	-0.00868860638628586
FAS	FAS	scHCC1	turquoise	0.174699943023854	-0.043834395351827	-0.134541375056029	-0.112919479111903	0.102062639602588	-0.0254009980819295	-0.162192362484709	0.0294609087793839	-0.0754336898703603	0.0431369260116716
RNASET2	RNASET2	grey	grey	0.00177137993224676	-0.0245830159551284	-0.0979646087528818	0.0119784823404722	0.0439580943984624	0.0179121060424131	-0.0598152103649936	0.0273534643933833	-0.00138364182464168	0.22589098213717
CD44	CD44	grey	grey	0.0443837212572963	0.0401497019884646	0.0320355342120977	-0.101564621777804	-0.00181868669179717	-0.0837580537470481	-0.0385613069676094	0.0155310377021185	0.00499419325448856	0.323702502777957
AGPAT4	AGPAT4	grey	grey	0.0343001406281355	0.00860746784644214	-0.0351199090747697	-0.0312994295076018	-0.0661517886709804	-0.00624184197556443	-0.0302217847991106	0.0690989831859838	0.0701145620920686	-0.0328418330867621
BTN3A1	BTN3A1	scHCC5	blue	-0.0496293113979598	-0.0226103067703947	0.0379195550248026	0.10219937197698	0.111829422678991	0.116627200630247	0.065661347019851	-0.123066841498395	-0.098368993411497	0.0672180186595074
PRKCH	PRKCH	scHCC3	brown	-0.105418752383115	-0.0106894978178999	-0.036583955661071	0.166582498981633	0.000569688854295083	0.0972265849831378	0.118349329693006	0.00547934304301464	0.0520330191449605	-0.00254080078334197
IFNGR1	IFNGR1	scHCC2	yellow	-0.319596937565992	-0.0638633599327075	0.445974239969062	0.24833748201589	0.0221450256164311	0.126281272559438	0.391692667565323	-0.197070588854531	-0.0560284024099728	0.0672861529353549
B4GALT7	B4GALT7	grey	grey	-0.0450933673469219	0.045279269889384	0.0178947254374471	0.0846817040401834	0.0464271600786655	0.0710145240370578	0.0400807448518251	0.000383011844331168	0.00289868276708178	-0.0287849977753175
VRK2	VRK2	grey	grey	-0.0150163110954294	0.0388390934003042	0.000535775938835678	0.0629048157067355	0.0742683565411926	0.0734089075315843	0.0263421315410043	-0.0392447287247889	-0.0569313014862675	0.0229053070714396
TNFRSF1B	TNFRSF1B	grey	grey	-0.137695537549106	-0.0395246815195667	0.153273942272843	0.104273538715548	0.00648663444709958	0.0390691542548827	0.168410299382231	-0.0778541061245017	-0.013847379002662	0.0922542149542606
VEZT	VEZT	grey	grey	0.00745358373360359	0.0342177255638513	0.0155631863754558	-0.0131694597961334	0.0101011455482375	0.0435425551775939	0.0109271093145239	0.0223300894733545	0.021773084802078	0.028550144235864
BRD9	BRD9	grey	grey	-0.0318484724547046	0.0231996796707054	0.0209063870722301	0.0329539319695108	0.0543443612534554	0.0545286623658642	0.0175921648247727	-0.0257790340888711	-0.0103392200288659	0.0594413311056295
SNX1	SNX1	grey	grey	0.0343034986206054	0.0677017132528428	0.0102885407238131	-0.00766644472840281	0.0667893086169647	0.0469291156197238	-0.00129982280784605	0.0331964419206916	-0.00726377120996509	-0.0315169786635532
TBPL1	TBPL1	grey	grey	-0.00058814398243151	0.0313944724771686	0.0104062268115994	-0.000769962000827345	0.0535587736696428	0.0511370721359808	0.00317690826281675	0.00556712548424874	-0.00553497458616279	0.0356261662523883
BCLAF1	BCLAF1	grey	grey	-0.0717587041647228	0.0984635799948177	0.0669342399877838	0.0290358119823238	-0.0703012556194756	0.00827942751761755	0.0945290749536288	0.0589007985030743	0.089840613830207	0.0861247463824431
SLC39A9	SLC39A9	grey	grey	0.0200730794927329	0.0265511730454578	0.0437750262586668	-0.000673463011737605	-0.0413827933244173	-0.0471035926181918	0.0166857714478745	0.00929432827275381	0.0121631960325495	0.00483632089560967
RABEP1	RABEP1	grey	grey	0.077999960499316	0.0382282727744347	0.0192350178749173	-0.0381185913182571	0.100003511155266	0.0487715723804852	-0.0295178109417346	0.0081287250419943	-0.0875378527416451	-0.00467493989334981
HMGB3	HMGB3	grey	grey	-0.0305645707648439	0.388123288093351	0.148183538521449	-0.00887086278900457	0.0299364294613086	0.0975134994647714	0.0885176461422834	0.151454602517434	0.0339893696826624	-0.0645839871557416
NUP160	NUP160	grey	grey	-0.0664987525686944	0.0903584597715543	0.0869620966159491	0.0499575352370762	-0.0223837154352952	0.0188130303155025	0.0949137213445432	0.0234180179169077	0.0062076477999016	-0.0415257504793093
BAK1	BAK1	scHCC1	turquoise	0.0752146618690561	0.0460929305635939	-0.0282770068465175	-0.0259956109826015	0.0998080335605607	0.0360940123481001	-0.0521090258347716	0.0312908558882477	-0.0552004842760647	-0.0356713999266546
GRN	GRN	scHCC1	turquoise	0.296547038532411	0.0463938098125886	0.0307548544236995	-0.175299703872222	0.168634438531573	-0.0420358312438718	-0.15049280299458	0.0383299881171472	-0.171669618680485	0.00415049592570879
FAM13B	FAM13B	grey	grey	-0.0433086610291438	-0.014482824332382	0.0994762916050222	-0.0178841167738207	-0.0959311722940048	-0.0307005789774703	0.0843163932771881	-0.0409312298000689	0.0239213588244368	-0.0192872110688579
ARHGAP31	ARHGAP31	grey	grey	0.00879916208143264	0.0350241641073629	0.032404618007103	0.028859675038865	0.0215225931217499	0.0389759440593854	0.0408346641147966	0.0279894261319614	-0.0167768980414753	-0.0258321217057433
CENPQ	CENPQ	grey	grey	-0.0473757224488977	0.128066382145786	-0.0308072341357805	0.0325599754663549	-0.0732593710115747	0.0290162868707307	0.0327797993232646	0.0331514062127283	0.0857808659190692	0.00996790662641706
SARS	SARS	scHCC4	green	0.0812555250993942	0.0657897285125404	-0.0267539812771551	0.0215067337070738	0.183234969301788	0.0993932589039961	-0.0611083905235884	0.0176772320173987	-0.0900909146006119	-0.0124274757825803
RANBP3	RANBP3	grey	grey	0.0185745969544014	-0.00691524740295692	-0.0284629001636968	0.0369535220247647	0.0447386485641782	0.047877910202781	-0.010818912786577	-0.0335410501359951	-0.03795006029439	-0.010581304906928
ARID4A	ARID4A	scHCC3	brown	-0.0883966657851935	0.00989007820744638	0.0278037246185179	0.114733693022848	0.0033025668593375	0.101048519371312	0.0893689387365988	-0.0436763228141341	0.00303415182192544	0.0448416061150186
EIPR1	EIPR1	grey	grey	0.0591892612094426	0.0736685095868587	-0.0393320228084664	-0.0556773913338886	-0.0275527942974076	-0.0328066527894354	-0.0543439650502646	0.087357308401034	0.0594633843576573	0.0526541349687811
PNPLA6	PNPLA6	grey	grey	-0.0192979840610169	0.0108242751817725	0.0244111232990962	0.0246995344848675	-0.0173690133179049	0.0135748476035438	0.0426687416579568	3.71314463355593e-05	-0.00178084643058827	-0.0171012132052948
IFT88	IFT88	grey	grey	0.036047317415412	0.021986568119947	-0.0167808423224089	0.0145055038437958	0.0148527506579053	0.0147876248859308	-0.0087714746619037	0.031871425945053	0.00823847110574294	-0.00650044432883626
ALG1	ALG1	scHCC1	turquoise	0.13607191203017	0.0656365943715452	-0.058210260126786	-0.0722435312721752	0.106899154419497	0.0165202734193969	-0.104166956402953	0.0685016652877707	-0.059911482304478	-0.00115745959924921
ZCCHC8	ZCCHC8	grey	grey	-0.0128025482392085	0.0108472393444308	-0.0148510483496065	0.0105480371714702	0.000703349282013591	-0.00449567093741113	0.00148389509272846	-0.00291591027031828	0.0134548697973394	0.0171789380274285
ABCF2-2	ABCF2-2	scHCC8	red	-0.0695275065822245	0.0900217419116209	0.0433517849709395	0.0279682563717069	-0.193141463696487	-0.0143789851201244	0.100555171717535	0.087425795989302	0.183583617954025	0.0214087170876629
CHPF2	CHPF2	grey	grey	0.0114815312148708	0.0117768058353616	-0.0245267894580294	0.00114839885512093	-0.0197827616539147	0.00258783263762176	-0.0283527369140964	-0.00590417336003398	0.00763146497194918	0.027105124886804
FUT8	FUT8	scHCC2	yellow	-0.0833156431938688	0.0494936850920142	0.236175136431852	-0.00393563794368669	-0.0498333302660537	0.0149920721030391	0.154453741842538	-0.0301214028374274	0.00862381368014791	-0.0121546868320955
UBA6	UBA6	grey	grey	0.017060571410232	0.0802900007642056	0.017835949720495	-0.0111042485579366	0.0215086380667249	0.0441868487284149	0.00427974265578902	0.0238123969618867	-0.00494275857492111	0.0157903236835278
ATP6V0A1	ATP6V0A1	grey	grey	0.047521388896518	-0.0180652244343199	-0.0160600688983748	0.0123296490719532	0.0533307786792494	0.0354948966803233	-0.0260197462749575	-0.0331121381464335	-0.0669429437009479	0.0336702826399235
PIAS1	PIAS1	scHCC5	blue	0.0142747357394597	0.0458279714827438	0.000201184349159793	0.0342500766841447	0.0522395155337352	0.092070490567028	0.0191734131261739	-0.0218020214588966	-0.0558779009133174	-0.0328026765297178
SLC4A7	SLC4A7	scHCC5	blue	-0.0442550121186835	0.0809804113410709	-0.0631318884384302	0.147786912312621	0.0549495533836486	0.155429539399113	0.00261325512617835	0.0224499165242137	0.00439039050658587	0.0253010367480753
MAP2K3	MAP2K3	grey	grey	-0.0850704125052164	0.036531418478362	0.0151776917400626	0.0866294714599785	-0.0507382601794271	0.0518890572023914	0.0887471603217297	0.0496024119146667	0.0750569817326838	0.00586833036617243
TMSB10	TMSB10	scHCC6	pink	-0.42737725698563	0.133005105484147	0.50701904774184	0.113920766262204	-0.417868581389049	-0.103350828677208	0.534681574952177	0.188775733657383	0.456380215092964	0.0581625209816208
RNF19A	RNF19A	grey	grey	-0.0361040979861203	0.0512795550355034	-0.00190678207960992	0.119444170989573	0.0273848086012918	0.0842161940183275	0.020998861241117	-0.0129341200363258	0.0229587884772975	0.0407867356817633
PEX3	PEX3	grey	grey	0.0188335526317794	0.0849459268993378	0.0229578832899508	0.00849618749587074	0.0523130115351969	0.0479258640850597	-0.00593093124978738	0.0311821650602495	-0.0100594767030483	0.00772037115487587
GABARAPL2	GABARAPL2	scHCC6	pink	-0.291794560116303	0.045247790989418	0.338750946708072	0.213044406055691	-0.0598089959496536	0.103825296408672	0.395362561539422	-0.000428410338596427	0.137329687460152	-0.0762238794537094
SH3YL1	SH3YL1	grey	grey	0.0144246218828909	0.00754172913518445	0.00693755123367368	-0.00748799202171368	0.0457259023974488	0.0128397130051619	-0.00565730693307413	0.0328269785766121	0.00223942183067203	-0.0224515157685059
FAM136A	FAM136A	grey	grey	0.00904778180921377	0.0865731925407107	0.00831172643107455	-0.0406674802214336	0.0334914803831226	0.0315381529735213	-0.0130790807284453	0.0695094974956413	0.039699537336422	0.00409054574294004
VCL	VCL	grey	grey	0.0880003308393304	0.13670416160748	0.00861739005281278	-0.0876457354780146	-0.0663606182141436	-0.0428371685884198	-0.0225623245599795	0.132856107353746	0.0641050794494743	0.0280928147344798
DAPK2	DAPK2	grey	grey	0.0538237412891671	0.0453590153413869	-0.0633463024996139	-0.00144661697824783	0.015550028420094	0.0281088569120638	-0.0469082368604434	0.00195793121002836	-0.0111115193608754	0.0220618674797718
NSMAF	NSMAF	scHCC9	magenta	-0.0302631878372274	0.0037079680050617	0.0306606771541976	-0.0197106682872442	-0.0377418851785176	-0.0121917694610272	0.0180009413060263	0.0382763433933041	0.0469092652807122	0.0341350629413499
ADSS	ADSS	grey	grey	0.0390517540843377	0.0526558752406862	0.0538781532888269	0.0257725585648058	0.081188805539706	0.0870520561254859	0.0143968256310456	-0.02016977700957	-0.0707113393074679	-0.0143331786025178
TIMP2	TIMP2	grey	grey	0.148026596537142	0.00534442539802241	0.010746271648243	-0.0854274591888208	-0.131399331798794	-0.106414144633879	-0.0351639401120743	0.0147582447015735	0.00452494945506135	-0.0106733742249586
RFC1	RFC1	grey	grey	-0.0575537417267646	0.10393983397207	0.0232395750495038	0.0472935725071259	-0.047179487686388	0.0489794432224469	0.0706533195458624	0.0593259322879768	0.0887160397263591	0.0262942540545102
TBC1D23	TBC1D23	grey	grey	0.00230505946819213	0.00994662371839312	-0.00724630740742239	0.0374146816464187	0.0258203866330923	0.0519897157740759	0.00925194823289104	0.00374000629454176	-0.022419781437152	-0.034173477512058
CUL3	CUL3	scHCC1	turquoise	0.102982679008321	0.0834409161594904	-0.0332115520635878	-0.0133182398230535	0.151315936465079	0.080187912918879	-0.069817287699742	-0.00172839751706357	-0.124620794790026	-0.00290763559957934
AC118549.1	AC118549.1	grey	grey	0.00331197459270551	0.0890140463111318	0.00807953157132205	0.00677431559883913	0.0505522534314646	0.0555062852221882	0.00426824238093871	0.0521800075162542	0.0107899667496872	0.0267366692326725
RPL26L1	RPL26L1	grey	grey	-0.00868785797520914	0.126548500342807	0.0162096445628411	0.029831668469224	0.0130921549646807	0.0636886574043304	0.0444970161695736	0.123966544705203	0.0702955701945363	-0.0479679104998144
FLT4	FLT4	grey	grey	0.127573182325439	-0.0175178506554909	-0.155522654381459	-0.014785814205579	-0.000807396048286607	0.0170309394893527	-0.143783609827476	-0.0116458801796425	-0.0647171282504601	-0.0244339839343823
NSUN2	NSUN2	grey	grey	0.0704025815226516	0.071542913325949	-0.0310076785748088	-0.068941221052507	-0.0295870784390104	-0.0382075010822674	-0.0645223983335119	0.11172846909891	0.0621696840509538	0.0293680130968917
FBXO42	FBXO42	scHCC5	blue	0.00593905595926631	0.036466327593538	-0.00515288161663432	0.0244780913376853	0.0629693179555263	0.0858375119084807	-0.00189232148892289	0.00789847503332269	-0.0244169405503873	-0.00169861388203135
MFAP3	MFAP3	grey	grey	-0.0462287007596378	-0.00843735990730791	0.0988868415751628	0.000769533460724342	-0.0449363324165543	-0.0453516311254451	0.0713591942068609	-0.014699067121686	0.0141619127113984	-0.0082538494789792
MRI1	MRI1	scHCC5	blue	-0.0440030564248909	0.00686637055546025	0.0122917300207218	0.0913306046313155	0.0387368113053413	0.0878289043299179	0.0413674607676215	-0.0175574530052857	0.013931760516489	-0.0171480970490253
AGA	AGA	scHCC2	yellow	-0.0522939566035286	0.033636375459735	0.114055363338993	0.0541212449306818	-0.0323210151450123	0.0204748075329816	0.106173818546328	-0.0141957136130916	0.0267711052601463	0.00667568195602109
PI4K2B	PI4K2B	grey	grey	0.0214098157983291	0.0870760704939592	0.00216794844328496	-0.00877805185602421	-0.00964811733596174	0.0166301663911246	0.0203147489188306	0.0636140142270959	0.0175380528114736	-0.0342652372883235
BOD1L1	BOD1L1	grey	grey	-0.0317515877494524	-0.005755123307245	0.0334153660247601	0.0269467598064741	-0.0223507685026098	0.0317550015538123	0.0524524059099034	-0.0325152453056594	0.0078636379593207	0.0789511564465083
MAT2B	MAT2B	grey	grey	-0.0962491696834147	0.0765449885251288	0.0277336512659384	0.097006051225575	-0.0137899475271634	0.0829305093358417	0.102884069681487	0.0431151557593924	0.0829820573083994	0.0475704719998158
TRIO	TRIO	grey	grey	0.00826976370871742	0.0324003902741702	-0.0691352111532116	0.0199430649155718	-0.0502005302035677	0.00435563989856151	-0.0265215526388016	-0.00750720955388449	0.0281977309393031	0.0224772753322631
MTREX	MTREX	grey	grey	-0.00218925379439598	0.0386606043314716	-0.0518479134111143	0.0236046223012992	-0.0255466840940233	0.0259688312484628	-0.0121674622999359	0.0326095575888818	0.0424205372181398	-0.00722328413505638
ZFYVE16	ZFYVE16	grey	grey	0.0922933209678149	0.116861627816241	0.0242017243287535	-0.0417354276260784	0.0711986755293819	0.0458119908833261	-0.0405341303972352	-0.00873589687746472	-0.0664007493990609	0.0326224204294153
RIPOR1	RIPOR1	grey	grey	-0.0263107939533276	0.0760709807508055	0.0553014062677014	0.059677352619347	0.0158246250172214	0.0974522689266184	0.0581390308617686	-0.0210899482733532	-0.0279378921534574	-0.0213633194745167
RAI14	RAI14	scHCC3	brown	-0.1559041333288	0.0410382837887257	0.0439037042276965	0.248882364479841	0.0649420315549697	0.180094611256176	0.171887162672547	-0.0219782258054267	0.0240338643677491	-0.0533965406698058
PNKP	PNKP	grey	grey	-0.0088593396053434	0.0521461658820215	0.0189423710874324	-0.00143938052366639	-0.0234723794111153	-0.000351433492942736	0.029085025600526	0.0317858792496871	0.0545700231761286	0.029507443148544
SPDL1	SPDL1	grey	grey	0.0189320155827457	0.33736751811448	-0.0253255628009414	-0.0377321739843358	-0.00824062033755429	0.0560380822878985	-0.0220501654727533	0.111905768862526	0.0356751483479014	0.0433229998910253
STAU2	STAU2	grey	grey	0.0134700555013148	0.0487542566109578	0.0730894631230417	-0.0186661852900666	-0.0315138785562122	0.00549577046415873	0.05123118882416	0.0480353880492413	0.039019325173099	-0.0581286549818043
CTNS	CTNS	grey	grey	0.045221933056207	0.00753849727453757	-0.0504954932762136	-0.029103846027449	-0.0131058125594391	-0.00207730375008766	-0.0408985320676188	-0.00410394937552369	-0.0106992188720927	-0.0253052760769494
PHF23	PHF23	scHCC1	turquoise	0.0820362573424083	0.0162689980819801	-0.0049484876166503	-0.0223223364173011	0.0967374085983623	0.0352040141249656	-0.0422781577785951	0.00790454566085874	-0.0635889213874416	0.00354116519274251
INPP4A	INPP4A	grey	grey	0.0593439632438793	0.0582233645355371	-0.0296433376236473	-0.00496388349327082	0.0378308416467813	0.0360757608736985	-0.0320370596517506	0.0192503293491635	-0.0229111801381737	0.0383286606388332
PSMA4	PSMA4	grey	grey	0.0680365368996071	0.229553398891697	-0.0219546631347662	0.0257460238206766	0.173945145246857	0.160784408561285	-0.0564314177705928	0.101578970646044	-0.0386323873153948	-0.0150125379257155
LSG1	LSG1	grey	grey	0.128037205627884	0.0753057703899901	-0.0480018757301336	-0.104726164606891	0.0121528915723207	-0.0204560644508839	-0.0909999172162601	0.0549657286447392	-0.0276416369306356	-0.014329251946038
PARP3	PARP3	grey	grey	0.0254227427354855	0.0306186909834491	-0.00638351850000245	-0.0200120159733152	-0.0831602315608884	-0.0681212712069369	0.00732814285804092	0.0270596270327411	0.0455297587945044	-0.0163699728409725
THAP3	THAP3	grey	grey	0.0132525441090798	0.0198156254389416	-0.0156851593791645	0.0161055552068214	0.0809524729159275	0.037838210853559	-0.0122035410386321	0.0207284143615268	-0.0242046591546962	-0.0200934541522514
TDP1	TDP1	grey	grey	0.0339622132264097	0.155435615191181	-0.0239697026122614	0.00602312263190706	0.0247974845468631	0.0449988930073836	-0.0253949826139661	0.0306519500012889	-0.00543729151439393	0.0440503597300575
SPATA7	SPATA7	grey	grey	0.00834450205959614	-0.0292771355172575	-0.000841191898828502	0.00371625591687771	-0.00039580590598639	-0.022673700961404	-0.00367530850947009	-0.00457683257801573	-0.00136606794969596	0.00567201488978054
RETSAT	RETSAT	grey	grey	0.0197832321556018	0.00954773875104804	0.0166492791070818	-0.00759182577466301	0.0121231998072078	-0.00112964776689724	0.00904832492772403	-0.0199180647876178	-0.0334698390742418	-0.0414199781417867
CAPG	CAPG	grey	grey	-0.031600527444188	0.0312560269265269	-0.00658796430785565	-0.00582482659839137	0.00211420118019261	-0.0021528912409855	-0.000592240622375034	0.0246625067135582	0.0369654479963363	0.189597308345393
AP2S1	AP2S1	scHCC1	turquoise	0.345100138617853	0.242800943223713	-0.107632123272993	-0.214951507038916	0.164407503986925	0.00807339482269798	-0.247353310785008	0.233259593930077	-0.0291185404883649	-0.0893394709530736
DCUN1D1	DCUN1D1	grey	grey	0.0439539524690537	0.0411639669041494	0.0325476153391494	-0.0105649738366422	0.0405183275029523	0.0214699145806917	-0.00271944646757234	0.03397012090983	0.00411322610501556	-0.0164854042111031
JADE2	JADE2	grey	grey	0.0462896718560366	0.0150219269978363	-0.0313655515814255	0.0032958209511469	0.126209800208375	0.0750997089154761	-0.0457523071087541	-0.00242103867501745	-0.095685865367479	0.0473990238875111
LCP2	LCP2	grey	grey	0.0580117714761724	-0.00975019996781505	-0.0256112865192454	-0.0304052968444398	0.0479146498142358	0.00189657363323565	-0.0642277125067946	-0.0290575463519815	-0.0440887176963582	0.139189172354974
CTNNA1	CTNNA1	grey	grey	-0.00691080843824389	0.0253524963454656	0.0783437941503502	0.0781590175793963	0.0741694774574762	0.112655497511714	0.100849619815453	-0.045845556310686	-0.0773962133963592	-0.101784769342621
CNTLN	CNTLN	grey	grey	0.0272284662180132	0.0206937031991675	-0.00776581344905613	-0.00492290865768289	0.0141701419725514	0.0100321768122652	-0.00793476009372711	0.0237845358251886	-0.00383228459908674	0.00793521286894279
HSPA5	HSPA5	scHCC1	turquoise	0.53554540347564	0.0538773052952073	-0.141214632507952	-0.313752064965789	0.254580266485208	-0.0731213625337905	-0.404651613540992	0.0245571304355942	-0.329572340570252	-0.0346169137767519
GEMIN8	GEMIN8	grey	grey	0.0178429551645832	0.0287141971591532	-0.00990900410775799	0.017538096938283	0.0348540153668618	0.044215405830294	0.0116191670642415	0.049253264314568	0.0274110116058011	0.0229377438222834
OFD1	OFD1	grey	grey	-0.0962309809803933	0.0515926834556365	0.0613053770194617	0.0798473477836839	0.000948802351306968	0.050566761734009	0.0534614328828352	-0.0464043223745723	-0.00530175402382771	0.0521241015967755
PREX2	PREX2	scHCC2	yellow	-0.196193143796218	-0.0605579513557943	0.410336358624648	0.111979434652743	-0.125588051549162	-0.0105543133122882	0.348459902416029	-0.107889076616112	0.0432366908032019	-0.0631781693202454
WDR37	WDR37	grey	grey	0.0909793893479264	0.0315930948812726	-0.0336748829321346	-0.067389129533913	0.00491300063669922	-0.012439630188017	-0.0801518345334698	0.0185939699299276	-0.0286198072890339	0.0551740580152332
YTHDC2	YTHDC2	grey	grey	-0.0578495721120556	0.0442344413746537	0.0695335103967396	0.0369054379631346	0.0347309882855548	0.0474444408926368	0.0721016309940912	-0.00740063133042931	0.0156657426156659	0.00135809416244671
CTPS2	CTPS2	grey	grey	0.0417057079148676	0.0219544667996868	0.00172650759309476	-0.00476117299390318	0.0160396893739369	0.0148324991460266	0.000741636178961075	0.057724365737941	0.0205532703624823	-0.035687267973031
ATP6V1H	ATP6V1H	scHCC5	blue	0.00825381317567242	0.0365493449850644	0.0410855044340519	0.027979139006135	0.0416067717503518	0.0634271061158165	0.0141102569404325	-0.00146863561998036	-0.012756951139116	-0.00301058608580307
POLR2B	POLR2B	grey	grey	-0.0425064763104681	0.0465413800382585	0.0540118878206971	0.00549115726793336	-0.121593717091119	-0.0428958704538528	0.0866749863338131	0.0549104990470255	0.114688504813219	0.0141535430841023
FAM214A	FAM214A	grey	grey	-0.0144143661837803	-0.0219333665181052	0.0223182587886172	0.0328672332385085	-0.0143397952475745	0.011757095736347	0.0412899538357964	-0.00645766781774217	0.0192750322748649	-0.00548831675902096
TPR	TPR	scHCC3	brown	-0.0856733397340484	0.120286613853842	0.0382008804087465	0.114959768625096	0.0612864534016065	0.14200539472221	0.0899691575278324	-0.0165668296725389	0.00229548061954701	-0.0120402166722527
CP	CP	scHCC8	red	-0.108185646720843	0.02945823961651	0.137992341715	0.0276296147534477	-0.167601047422768	-0.0525917537431052	0.170493368757436	0.0475883147790894	0.169246559465434	-0.00778000406123032
DTNBP1	DTNBP1	grey	grey	0.0168230704590859	0.0877104091815337	-0.0390466559127008	0.0703827754754409	0.0701980425071003	0.0645818637547265	-0.0157783679408255	0.030251955297888	-0.014387025344662	-0.0255375666272875
C12orf4	C12orf4	scHCC1	turquoise	0.174283616023052	0.0358852049689862	-0.0505204377026942	-0.125850206357384	0.0802993408282834	-0.0250425583723834	-0.129045342637695	0.0307524017027986	-0.085290691127026	-0.000246688674245494
SCML1	SCML1	grey	grey	-0.0759997248947443	0.0499304334418985	0.0857689620625084	0.0391957200953413	-0.028242635778901	0.0054928284847071	0.110495797550176	-0.0118585531002845	0.0138233164903722	-0.0400286956325342
WWC3	WWC3	grey	grey	-0.07343098087119	-0.017980818362357	0.078149280092562	0.0272848817936276	-0.0417721771007229	-0.0013734784666332	0.0934466586478545	-0.021209835307782	0.0185716249477375	0.00905991350622873
ARHGAP6	ARHGAP6	scHCC1	turquoise	0.135296765406778	0.0434976370534872	-0.160342859050769	-0.0576909148852664	0.111201411744439	0.0316374869245854	-0.161325983154299	0.0649091411284124	-0.0641463266146105	-0.0308710696426063
MAP4	MAP4	scHCC6	pink	-0.288670231529422	0.0896009505374241	0.410865082480419	0.210991785132817	-0.0134659397555531	0.148653541961236	0.433545759342378	-0.00666275584244234	0.0814763473950194	-0.0402808634385437
GOPC	GOPC	grey	grey	0.0193675340028096	0.00914005859212538	-0.0123672847869833	0.0500359833123619	0.0732059741236319	0.0828740673568584	-0.000480814651605663	-0.014514845281037	-0.0404266714544581	-0.0246855074615595
USP28	USP28	grey	grey	-0.00309027659721646	0.0379045312392944	-0.00192889158165298	0.00968473817523425	0.00449990177432175	0.0192211427184944	-0.0068453114970058	-0.0133899532954674	-0.0103786054749566	0.0202124229731521
TSPAN17	TSPAN17	grey	grey	0.0409065749470663	0.0909783757409111	-0.0152916984937002	0.00332815064161821	0.0263798291901383	0.0243141391920959	-0.0223253436412003	0.0496400990832096	0.0121752848897673	-0.00132308861651988
NOP16	NOP16	grey	grey	0.115305484763974	0.0813516561567781	-0.0360770286063654	-0.0834228687838696	0.125725090433012	0.0271749816717869	-0.101418331286456	0.0509194424271666	-0.0705546226315221	-0.0174107214779299
CC2D2A	CC2D2A	grey	grey	-0.0310757302722103	0.0105062811875115	-0.000565363655226431	0.0311700197665117	-0.00694095633232965	0.015491310673839	0.031286570039944	0.0130778672110763	0.0345771438817397	-0.0178928855284029
RRM2B	RRM2B	grey	grey	-0.0668642883414634	0.0307083629263551	0.0371263478717778	0.0857464319067292	-0.0613126237834994	0.0626334276757021	0.105766168367082	0.0715006622175951	0.0941598090903686	-0.0235898819820793
ZNF800	ZNF800	scHCC1	turquoise	0.0600036501146042	0.0136518517175026	-0.0333706223364377	-0.019319522786009	0.101901939359267	0.0503976235082559	-0.0409422952149877	-0.00160803197952828	-0.0619776987879211	-0.000518245994136731
SNX29	SNX29	grey	grey	0.112140910789284	0.0748966524458515	-0.0288796536179808	-0.0861936880806827	-0.0162548667004499	-0.0216358046132224	-0.0570390416206901	0.0917823282046475	0.0368643294756671	-0.0219254941586256
MRPS10	MRPS10	grey	grey	0.00412557796898123	0.0603965582183449	0.0184967882863791	0.00163186172582534	0.0224069286176256	0.0315895397853674	0.005922344678122	0.0581876637488035	0.00108615948349694	-0.029078952539715
RSF1	RSF1	scHCC5	blue	-0.0323235041873479	0.0286180187489974	0.011424805041412	0.120113255045381	0.105589206421871	0.137833102112151	0.0490453588195729	-0.0157650084662893	-0.0362133683398693	-0.0102979804912381
VPS13D	VPS13D	grey	grey	0.00860283284178584	-0.0409880031264244	0.0435331731711105	-0.00911739806113844	-0.0257522090102968	-0.0218052165199238	0.0333398393672658	0.00210047656819411	-0.00857812604111043	0.0244164359606767
CELF2	CELF2	scHCC9	magenta	-0.0192143926512376	0.010927634839578	-0.00625287494446922	-0.0342598102938849	-0.00809831580897581	-0.0163832336553116	-0.0224685672841451	0.00742779032590667	0.0104886413723521	0.341284121768181
FAM120A	FAM120A	grey	grey	0.105080179773723	0.0182802854359734	-0.0463883367757283	-0.0302459493931703	0.0230007429959736	0.00337696090087767	-0.0604270714822488	0.00753540629532203	-0.0444452786011664	-0.0361642231399857
R3HDM1	R3HDM1	scHCC5	blue	0.0101250054962291	0.0364966071399469	0.0269017133742932	0.0112893854145293	0.0385125046687738	0.0627743665136254	0.00297277073171013	-0.0140512553494168	-0.0306814542262544	-0.0270940228520835
KITLG	KITLG	scHCC2	yellow	-0.246807658694363	0.0302510454706784	0.432330446099994	0.0966706613953883	-0.157934297471964	-0.00680225452193375	0.333165406833558	0.00583447325448466	0.14237828529818	-0.0147550431028164
ERCC8	ERCC8	grey	grey	0.0100714400259485	0.0382541610420603	-0.00193563658472002	-0.0198282737671381	-0.0214503673112837	0.00179471557667278	-0.00900541044953148	0.0415745007693293	0.0253511240350497	0.0115985986444922
VAMP3	VAMP3	scHCC6	pink	-0.113375755177049	0.100558642941447	0.108197265727389	0.144041602521867	-0.0589832327036367	0.101632172214917	0.212386372469527	0.10136464778492	0.149975103858085	-0.0607074023385645
PER3	PER3	grey	grey	-0.0328367109060405	0.0355473862102379	-0.0126793943308903	0.0423499626049138	-0.0486512316702748	0.0141443140325692	0.0314549457096931	-0.00551582686970915	0.0376460097965613	0.0159529840428389
LTBP1	LTBP1	scHCC1	turquoise	0.130033276168526	-0.00934932700356483	-0.0115579163949307	-0.0495144884526052	0.051769102130286	-0.02070448072859	-0.0916717104692889	-0.0468279744913838	-0.143431566750212	-0.0204444226145802
RCN1	RCN1	grey	grey	-0.0475589265858825	0.0854940154786967	0.140361593523104	0.0282452035545899	-0.085853267852442	0.00674029982090313	0.138529566991148	0.0510499396253368	0.089830382774332	-0.0319332926283448
ELN	ELN	scHCC2	yellow	-0.252024078506266	0.0424503262443466	0.6788884140673	0.0120433477037109	-0.154233365234781	-0.0475565079888955	0.430307719309407	-0.046217977791722	0.0633531928198682	-0.0216518150482922
RFC2	RFC2	grey	grey	0.0508534712862203	0.149339358445163	-0.0100524237434161	-0.0512844249755445	0.0224762163835321	0.0291786891804393	-0.0340068171599643	0.0597406348843156	-0.0121808968884052	-0.0276909424439428
ARID1B	ARID1B	grey	grey	0.00484354768748758	-0.0122919041128624	-0.0251002624774345	-0.00347312605242137	-0.0276484528100783	-0.0015037536986895	-0.0125760941767217	-0.0171275245288551	-0.0284901363204302	0.0282299843525108
CLPTM1L	CLPTM1L	scHCC7	black	-0.0372262084895076	0.0573529561769154	0.0652153737697161	-0.0347902225456355	-0.127492418010025	-0.0552862044378988	0.061572091107131	0.135133986247995	0.144323785136458	-0.00767193292371917
NEDD4L	NEDD4L	grey	grey	-0.0739270973228283	0.0540625918522173	0.0181941956243064	0.0957397176874697	0.00260057427645038	0.0817861016857782	0.0678367561147473	0.040655326734442	0.020662339829814	-0.0531430383069304
HEXB	HEXB	scHCC1	turquoise	0.223662509460087	0.0856219047506188	-0.0731567024053808	-0.114244086821802	0.12057079161041	0.00255421352502892	-0.148221091278016	0.0515618945085883	-0.083706980119261	-0.0724079093904204
JKAMP	JKAMP	grey	grey	0.0111901729342241	0.0481371312399019	0.0531853564304688	0.0797138691788957	0.129584455077542	0.130408877166647	0.0480397437378914	0.00652903431336599	-0.0581865065932996	-0.0426898196399336
DKK3	DKK3	scHCC3	brown	-0.191366916211329	-0.0464574598489418	0.0743173533487353	0.390642745786768	0.142333350404834	0.268788289756743	0.166281903115237	-0.261137300420263	-0.153178356867803	-0.0601254209437009
NFE2L3	NFE2L3	grey	grey	0.123302059072516	0.0295711880867026	-0.0563138282540643	-0.0687973125213081	0.0507417002359051	-0.00492758712193102	-0.104805808564575	0.0417997843965481	-0.0567344750142421	0.0211185763724889
MCUR1	MCUR1	scHCC1	turquoise	0.0734304610763266	0.111047395991897	-0.045716346761016	-0.0106196503052066	0.0603257965682919	0.047908154330841	-0.0372374511510804	0.0444000536825178	-0.0258256317953269	-0.0341705077732513
LIMA1	LIMA1	grey	grey	0.0863914637227032	-0.0285689010012056	0.198551824663048	-0.129529242282614	-0.0254194457840846	-0.104598646668746	0.075770018846702	0.0355514302472385	-0.0118242980187186	-0.0585735460081966
LETMD1	LETMD1	grey	grey	-0.0572041088016613	0.0214737210341046	0.0444514913931784	0.0308341962296026	-0.0292222079890439	0.003575615447825	0.0640690584737214	0.0326728839922624	0.0658218567458719	0.0177268597879215
MAPK9	MAPK9	grey	grey	0.00741304932250846	-0.000549153372592245	0.021505877674285	-0.0320991277574771	-0.0336175080728463	-0.00843539697364885	0.00400140771822423	0.029614964225119	0.0346057756183453	-0.0121012950440033
BCAR1	BCAR1	grey	grey	-0.035979000140793	0.0248890359879151	0.0331610279622421	0.102667407489916	0.0780063361620774	0.123101322019176	0.0517133744966229	-0.0105154867485453	-0.0226052255002831	-0.0577227170386042
HERPUD1	HERPUD1	scHCC5	blue	-0.108369541836755	-0.0337432549277254	0.236413146759108	0.187771984999527	0.2130731363183	0.212759736555872	0.15515906662837	-0.154376203738147	-0.172350898902419	-0.00976813450110704
HOMER3	HOMER3	scHCC4	green	0.191037159403497	0.10236180709905	-0.125089993027896	-0.0574906613134097	0.173913651647324	0.0838844318039565	-0.212278802139529	0.019341099531123	-0.152054045080059	-0.0607441783083489
PIK3CB	PIK3CB	scHCC7	black	0.0101084732531223	0.0517891104022702	0.0400043851560202	-0.0287130601907669	-0.0121419429269511	-0.00609036156769457	0.022003300945543	0.0446839277726056	0.0306558781669851	0.0506795370389239
CYBA	CYBA	scHCC1	turquoise	0.297013274633154	0.010985691139899	-0.147378913525632	-0.130851327128949	0.217888408053158	-0.00690472754467438	-0.271036838748803	0.024421729307049	-0.155817376868033	0.164174460284687
THOC3	THOC3	grey	grey	-0.00570864237069705	0.0445944047728394	-0.0071270243008565	0.0090059939857549	-0.0205407617443967	0.0207908662529178	0.00935620475602063	0.0378987310200386	0.0278807156659497	0.0123162760023003
HEBP2	HEBP2	grey	grey	-0.0286972836812418	0.0850679429538494	0.109978377916108	-0.00961016721373565	0.000351205915434959	0.0077770227588271	0.0845508649077577	0.0667946621214212	0.0509088541844688	-0.00402528176821672
MPHOSPH9	MPHOSPH9	scHCC5	blue	0.0536231863044463	0.163738806942368	-0.0545504513420669	-0.0101911953175627	0.0864170233147407	0.10032181950341	-0.0504590844093973	0.0293219922119614	-0.0401968089001809	0.0307338724465123
SIKE1	SIKE1	grey	grey	0.0134677787855299	0.096698116674984	0.0411726894609326	-0.00436454468589174	-0.0446513654193302	0.0307904010494141	0.0309812196978417	0.106205844428193	0.078783946892505	0.0117496819130366
FNIP2	FNIP2	scHCC2	yellow	-0.172584871699039	0.0483674631394713	0.249604371920719	0.0890647717931167	-0.0951166784372232	0.0413802870825372	0.258333501837322	-0.0411491990451542	0.0459627853781839	-0.0343816315113357
MSMO1	MSMO1	scHCC5	blue	-0.0823655640698661	0.0662876889603019	0.120093579292251	0.131692969805228	0.0907337217127526	0.170179441738769	0.094569575966561	-0.0652559132901798	-0.0786521555207347	-0.0385894941910266
TTC17	TTC17	grey	grey	0.0928662301514298	0.0144591685093656	-0.042172308824329	0.00189195469183418	0.0639602735065041	0.0332772686640635	-0.0680900130128895	-0.0142609083257947	-0.0869249696339618	0.0314356621165665
FOXN3	FOXN3	grey	grey	0.0172220747277327	-0.0215265975608249	0.044933199870577	-0.0400128348336406	-0.0333707626063231	-0.0319908189629059	0.0322412069736454	0.0305455349741349	0.0412304585138509	0.0541327252171368
AKR7A2	AKR7A2	grey	grey	-0.0138051866347862	0.139795464231024	0.0104105105004229	0.019655095552035	0.0450107650135849	0.0589603526207117	0.017944962498709	0.0762913223214876	0.0367443567020133	-0.00342355638129574
MRTO4	MRTO4	grey	grey	0.0481124428978773	0.0964625177612125	-0.0339794506621155	0.00316497453237575	0.0547950049547492	0.0650252124827477	-0.0418094477913638	0.0602899779350797	0.00784630956540779	-0.0119307708239221
USE1	USE1	grey	grey	0.05385296239013	0.0755465630436777	-0.0252150337105831	-0.0163229699908737	0.0607033340745396	0.0417940405146085	-0.02231454526522	0.0978557689844992	0.0562658587213357	-0.0370627111146554
AP5M1	AP5M1	grey	grey	0.123065383217629	0.0346799612782628	-0.0412427146173954	-0.0819940165132152	0.0545496131932515	-0.00523159189194393	-0.0767884381009869	0.0049905477352389	-0.0772564807970586	-0.0564494661469958
ANAPC4	ANAPC4	grey	grey	0.0312328578656517	0.0408231478903561	0.0109629190101679	-0.00960195487132689	0.00904066103159917	0.0011896996644154	-0.000576276419839473	0.0276272621937667	0.0189169246981544	0.0265947948273693
KCNQ1	KCNQ1	grey	grey	0.0538821566258446	0.017830898375977	-0.0674175201406843	0.0184559332469612	0.0619635124668279	0.0303862934192512	-0.0753704940487122	-0.0338066466153311	-0.0739985494630913	-0.0109619045396849
TRAPPC3	TRAPPC3	grey	grey	-0.0465552651437001	0.0933720298028539	0.0173721407643969	0.0753844240878196	0.0600996155374792	0.106540985437799	0.0556123720468666	0.0767605793910093	0.0589156073399527	0.0305497766960466
THRAP3	THRAP3	scHCC1	turquoise	0.103164497087914	0.185791497096311	-0.0165520817022835	0.0209904254555007	0.163165432677152	0.164764845482363	-0.0543972247467046	0.0319817287857207	-0.0823022003280734	-0.033391779365713
PHPT1	PHPT1	scHCC7	black	0.08867972028892	0.169421897158421	-0.029814853561358	-0.11383607037097	-0.000999513027254308	-0.00184380459150429	-0.0432164984197006	0.29006526007589	0.152118544017841	-0.0268348180327787
ARID4B	ARID4B	scHCC5	blue	-0.021774512952941	-0.0418243521352123	0.0520591647036528	0.0399389007976173	0.0103679992839193	0.0241315715742827	0.0432778081182786	-0.0581206968271566	-0.0328388256164694	0.036146694226208
OPN3	OPN3	grey	grey	0.0448050929036829	-0.00144425160776423	-0.0085369998117188	-0.0030687498287249	0.0593312032406172	0.0259220856904975	-0.0361791348285128	-0.039014141429347	-0.0823235522744146	0.0191688802857671
SDCCAG8	SDCCAG8	scHCC4	green	0.129885543618617	0.0284420624271818	-0.0746320316091536	-0.00361458798217918	0.28578104276219	0.114296345824171	-0.138229755826733	-0.0291436471045123	-0.164888403041886	-0.0500711697088571
KIF1B	KIF1B	grey	grey	-0.013739562422156	0.081953284167679	0.0186256689073221	0.0459568130487662	0.0111640206946182	0.0829730191536796	0.0206126667479522	-0.00285800935513188	-0.0285731784581639	0.00308257392748378
FOXC1	FOXC1	grey	grey	-0.109232113631737	-0.0619095597510392	0.170564921716531	-0.00596939345920353	-0.115851098528087	-0.0691002916854693	0.154167356509277	-0.0189624322260858	0.0903176370573822	-0.00982261512309374
TBC1D22A	TBC1D22A	grey	grey	0.0450500621613839	0.0137887714371885	-0.000843507072524876	0.000124055054394046	0.0673858052194488	0.0212195792396031	-0.0276442296748409	0.0131849607008883	-0.0281526827759943	0.0036532022646593
SYNE2	SYNE2	grey	grey	-0.00299569996419224	0.0203351960936875	0.00965864738688562	0.0264907100063862	0.0229164608111771	0.0364769829401961	0.0345067491704267	-0.0660954811105449	-0.0634365931480963	0.0528309412163288
FAM168A	FAM168A	grey	grey	-0.0191795490446923	0.0124327402492277	0.0510977049915096	0.0134885279644552	-0.00261174295804725	0.0107932612135935	0.0425571203892097	0.0310366505088404	0.0347919758295505	0.0201258796723417
GALC	GALC	grey	grey	0.058794373032009	-0.0270196295374519	0.0367913524117248	-0.0423736620664124	0.0135732296891013	-0.0362493986899373	-0.0096190991878535	0.00363483601573076	-0.0306595035116839	0.032672045461808
NOP58	NOP58	scHCC5	blue	-0.00306826989686468	0.195541400249021	-0.0451069944455477	0.0443596339273441	0.058875790894554	0.150981193250542	-0.0231897320438162	0.0888975052878364	0.00507731130036129	0.0348025711317718
SZRD1	SZRD1	grey	grey	0.0277845219381408	0.124007054866358	-0.00420445109878738	0.0326597761478257	0.0968386179329112	0.0937629379349977	-0.0311110950472058	0.0492442794636129	-0.000452714903730249	0.0494464493942053
CUL1	CUL1	grey	grey	0.0496133275418916	0.104880021010381	0.0103797403890845	-0.00722924472533315	0.0695969442066844	0.0720948648427024	-0.0121299627891879	0.00562211851627961	-0.0587724644566474	-0.0411448511788243
FAM114A2	FAM114A2	grey	grey	0.0166261539067887	0.00353814868803766	0.0127538142014883	0.0215839792373626	0.0385317030885541	0.0503959872537321	0.0120560067972723	0.0116912940582079	-0.0147884500743239	-0.0314947098699074
TAB2	TAB2	grey	grey	0.0461374227540945	0.0582840993216536	-0.0218628942870786	-0.0540700036871138	-0.0877297121568725	-0.0582013369201691	-0.00978592127913983	0.0800641674158047	0.0661345678694342	0.0303408810178299
GINM1	GINM1	grey	grey	-0.00845998078962221	0.0240171306234167	0.0880385810256881	0.040275275008718	0.0395704452854787	0.0583072927163199	0.0779798506621486	-0.0236865637945558	-0.0608290889565449	-0.0911324235575897
EIF2AK2	EIF2AK2	grey	grey	-0.00619308010073684	0.053677971996503	0.0328827578948247	0.0256047493331893	0.0278234288142737	0.0472220707963935	0.0331601376905822	0.0479455798741945	0.00979991388833215	-0.0264910339563886
USP36	USP36	grey	grey	-0.0350599272540694	-0.0463648999574729	-0.0308662305127307	0.0140150810701668	-0.0465710899893845	-0.0420935067101497	0.0383961436430605	0.00376722574634292	0.0389396325174776	0.0463328654737751
KMT2C	KMT2C	grey	grey	-0.0581820384976998	0.0538873497436	0.0761059797139096	0.0555729292953078	-0.0822898700584195	0.027688034652046	0.112131240933115	0.0101226050776177	0.0562355684067138	0.0261688583805653
PUM2	PUM2	grey	grey	0.0152865313467839	0.0106344326984394	0.0510664266236742	0.0187432540700493	-0.0105553980675245	0.013943044761906	0.047668575098378	-0.0167301812319147	0.0197945877047324	0.0166749610989728
MRPL43	MRPL43	grey	grey	-0.0806433342835204	0.0559780259371571	0.0748649042049751	0.0657899758360683	-0.0333823150645536	0.0308574380765594	0.0984060504692377	0.0790459363454209	0.111847816356728	-0.0376449853686596
HPF1	HPF1	grey	grey	0.0631900147904966	0.169928770575275	0.025976836897421	-0.0305900895297311	0.119871295679111	0.0967518904608453	-0.0424746177452283	0.0537145779456155	-0.0567031220499971	-0.0665442953951543
ZFR	ZFR	scHCC4	green	0.0327460928836357	0.127838757363177	-0.0152076456132375	0.0418878628694749	0.215188280076709	0.155487173692419	-0.0430210205236033	0.0442916149486848	-0.0892546511532294	0.010232759519997
RC3H2	RC3H2	grey	grey	-0.0314723616043329	0.0302897606758528	0.0565803191930777	0.0373440817883139	-0.0456050350334395	0.0222047547653934	0.087263555077117	0.00933278891318232	0.0467349587571549	-0.0325873807862515
TRAF3IP2	TRAF3IP2	scHCC3	brown	-0.0809443331273018	0.0634533668295438	-0.045258941315396	0.106551620886124	-0.0010132760991648	0.0817884527333715	0.0474625939126395	0.0301172162758626	0.0705247991099458	-0.0327838109077679
SOAT1	SOAT1	grey	grey	0.0822964801592174	0.0159530978074099	0.00471771060632519	-0.0423534299145835	0.0493981316920668	0.0105414613011627	-0.0402980394489277	0.00829192868618336	-0.0606276540618662	0.0535788755736127
GDI2	GDI2	grey	grey	0.0333196899771526	0.141598762925513	0.00878691292040824	0.00252289456595054	0.02741856040895	0.065577914425209	0.0013686659298145	0.0904648176881501	0.0257506695324118	-0.0387847635273721
PRDM1	PRDM1	scHCC1	turquoise	0.217568065365061	-0.0321593712047105	-0.123922380251095	-0.0624448479148921	0.187255899628554	0.0162641649966213	-0.206391764099301	-0.108860912829194	-0.207322243849303	0.184650477791254
ATG5	ATG5	grey	grey	0.0258102922983087	0.0834311374808348	0.015630549464182	-0.00808601478146275	0.0564839185277569	0.0382609552461693	0.001573721919784	0.0510799254495069	0.0092628326911824	0.025152303094576
TMCC3	TMCC3	grey	grey	0.15716556531538	-0.0481483600438806	-0.10209469611687	-0.00667167215773508	0.154390978591163	0.062085713254562	-0.0942928808193323	-0.0328687389605121	-0.14260333202222	-0.0706909394176554
PITHD1	PITHD1	grey	grey	-0.0167490775222264	0.092960616200867	0.0299509331491345	0.0416001437656549	0.0279864134246347	0.0595445057395259	0.0513766891262687	0.0524709396734371	0.0206855836083989	-0.0230290128039564
MTA3	MTA3	grey	grey	0.0337212465849753	0.000829045212631626	-0.010393385635758	-0.0101065813273989	0.00991575688252181	0.0103937860481784	-0.0247733539523352	-0.00996663523546395	-0.0189355796126486	-0.0194647533686077
USP13	USP13	scHCC1	turquoise	0.205611627337003	0.0311131149172392	-0.159606527941789	-0.070126086815357	0.0975161135091364	-0.002511284749863	-0.180065360070022	0.0423265474102688	-0.0700981824909477	-0.0173249868015266
ATP11B	ATP11B	grey	grey	0.00355674717952691	-0.00981459663592088	0.0507079585146556	-0.0236666831051318	-0.0457926220274134	-0.0494823975731536	0.044022930031306	0.0357756079892468	0.0277609027270407	0.0657656100501912
SEC61A1	SEC61A1	grey	grey	0.107729252533399	0.0620852614791826	-0.0579188163386639	-0.0718710303032762	-0.00329879764484269	-0.0146169089681572	-0.0878226934323906	0.0880931690766266	0.0324983251776271	0.0263924517656947
PPP1R12A	PPP1R12A	grey	grey	0.00240292098753684	0.0395135848458222	0.025255912812422	0.0378203151799782	0.0634379344017961	0.0780486524637144	0.0364334258382284	-0.0070548920506841	-0.0352084883378529	0.0197567828071143
POLR3E	POLR3E	grey	grey	0.0665960640201962	0.0324675734712822	-0.0427218647785198	-0.063398600176233	0.0358015693617106	-0.0411829376329299	-0.0785811725390233	0.0257592246883364	-0.0182472586543734	-0.0176325441366316
ATP2B4	ATP2B4	grey	grey	0.0401700222610521	0.0386908351921252	0.0775080225184806	0.0478091816764583	-0.0848483234740848	0.0119217643948195	0.0823254908469622	0.0288686130365271	0.0418577389454831	-0.00179883592687716
RIOK2	RIOK2	grey	grey	0.0216810548387262	0.047588725344962	-0.0108143829344646	-0.00608777878981791	0.0676273469174661	0.0217549122692865	-0.0225235162461969	0.0235382028406485	-0.0483961919868598	-0.0316380175275443
YIPF1	YIPF1	grey	grey	0.0032512280890921	0.0590516864584374	-0.0233369926705239	0.0673431329695363	0.0599592291733122	0.0919910048988344	-0.0185014075543374	0.0467979019927817	0.00107653907354126	0.00931847381116756
NDC1	NDC1	grey	grey	0.0205905978878479	0.177637940639906	0.0110210760616279	-0.0195237245550734	0.00800014607581956	0.0395780214436867	-0.00158892331204348	0.0206176020112026	-0.00233110641018802	-0.00158542901746969
FLYWCH1	FLYWCH1	grey	grey	-0.0280483874270296	-0.0404116911677597	0.0451318656015675	0.0450671993673321	0.00157526326544026	0.00162387604865314	0.0574957663770105	-0.0160315461052901	0.00271788460907169	-0.0594398765390885
PARP12	PARP12	scHCC5	blue	-0.0062496797811898	-0.00929232117066019	-0.0149832779685909	0.0166190912918318	0.0196424408805362	0.0218764196852293	-0.0116842376433502	-0.0270899471815758	-0.048684231726834	0.0141969187220895
ALDH18A1	ALDH18A1	grey	grey	0.0401233313736292	0.0704639082185373	0.0376904993955227	-0.0249647428058258	0.0305372494707652	0.0272172682810812	0.0155922109535181	0.0847283807486439	0.00884815722722723	-0.000788937365708257
TARBP1	TARBP1	grey	grey	0.0157948727118187	-0.011764589059417	0.0123147479834096	-0.0357242462043017	-0.0219904686660354	-0.0176283845510259	-0.00838932899290909	0.000290590672640247	0.000465086509525793	0.0321398907574712
GATB	GATB	grey	grey	0.0348017481213778	0.0452907799499692	-0.0082258826099558	-0.00433768751990753	0.0279760562357284	0.0318053542812198	-0.0150827354440369	0.0484264153365725	-0.00817360724289466	-0.0104631538688674
MXD1	MXD1	grey	grey	-0.00794741582306909	0.00551958836158453	0.0449024964987906	-0.0192457507529199	-0.0574299947020611	-0.0236844942095156	0.0224638474423598	-0.00510431035611453	0.0165761307795873	0.0937249590177054
CDK17	CDK17	grey	grey	-0.00379230509937089	0.00564933489471122	0.0585133813904236	0.0221789198063326	0.0267411780040237	0.0519131689305706	0.0374328537110359	0.0332066395253989	-0.018173201340728	-0.0280785198610293
DNAJC25	DNAJC25	grey	grey	0.0670008095924269	0.0144674763759787	-0.0199569387507577	-0.045211591631172	0.0079443492370379	-0.0256140227680101	-0.0527837676459261	0.0164753889626768	-0.0444367814129521	-0.00498268879593517
SLC2A3	SLC2A3	grey	grey	-0.00666575033829757	-0.144945799037806	-0.143724449966364	0.0421980843526591	-0.0879181470856784	-0.0826896376121102	0.0312861525347312	0.00452040243289096	0.0832320525325171	0.0187628062119263
YBX3	YBX3	scHCC5	blue	-0.0757139499400721	0.0645621879474227	0.192011761147929	0.0957826782210069	0.168177591338161	0.19804177045208	0.134210514024969	-0.0544966072848445	-0.0921122775193185	-0.0508054433176189
WNK1	WNK1	scHCC8	red	-0.119085707102984	0.00790318328297579	0.112787428233743	0.044727923994804	-0.0767549799483384	0.0142928158928655	0.17908810769628	0.0512475999673006	0.12074029923925	0.0553037061159375
CCAR1	CCAR1	grey	grey	0.0445547043769402	0.0747457214367872	-0.0226841414108275	-0.0468881307830161	-0.0690177252199185	-0.0204531586360868	-0.0254237070652807	0.0506141814270461	0.0402449879937032	0.0214625746624536
OGFR	OGFR	grey	grey	0.0640568929362773	-0.0292416717076764	-0.042975686821264	-0.0522920550269872	0.0200644540897175	-0.0410501862192185	-0.055934694149917	-0.0129415450570905	-0.0463215922962871	0.0304873775319943
SNRNP40	SNRNP40	scHCC4	green	-0.0358505758930922	0.0885402198396009	0.0600799777089357	0.0366704090668329	0.0754008184138877	0.0741415084359547	0.0230288114599179	-0.00066808783053559	-0.0152324008830679	-0.0236429654164847
QSER1	QSER1	grey	grey	0.0401135637306313	0.138057079031341	-0.0456605205716697	-0.0273118044730348	0.0163218610221969	0.05221026083944	-0.047893361309162	0.0333184476036635	-0.0325197479062801	-0.0259986497570792
MPC1	MPC1	scHCC5	blue	-0.0865986510262847	0.0311909275809712	0.0691990282570875	0.0671985470576012	-0.00393775047760908	0.0437928300030759	0.106861997796525	0.0214108865334664	0.035898494089891	-0.00593155104676195
ACAA1	ACAA1	scHCC4	green	0.0608313737199305	0.0218943620403621	-0.0245574646134989	0.0153917713544777	0.165002862639013	0.0843952583337138	-0.0555127979266808	-0.0234263697667904	-0.0807192041115931	0.0319959856973072
BCAT1	BCAT1	grey	grey	0.127528052364779	0.151239697728159	-0.118082809596935	-0.0578180251116224	0.0318344956218836	0.0304616430777096	-0.155945981781974	0.118364785577612	0.01507389862629	-0.0126716136515255
HDAC7	HDAC7	grey	grey	-0.0363374640465441	0.0533798243761123	0.0623116532392817	0.0516107814497655	-0.0629525864374612	0.0339827638496193	0.0945643452443891	0.0452491959716753	0.0551059909339914	-0.0135229322843003
NCKAP1	NCKAP1	grey	grey	-0.0520423665833698	0.0354287214358987	0.142350576497738	0.0412061826268575	-0.0638020530349561	0.00935643840917688	0.158140089562676	0.0131441253368395	0.0406505612515115	-0.104832541218732
MRPS35	MRPS35	scHCC4	green	0.060209991214754	0.0688788115027038	-0.0536669849552978	0.005028728014692	0.1179026592005	0.054784972301663	-0.0614674886655664	0.00713551106638065	-0.061126747945238	-0.0276453082473877
GUCY1B1	GUCY1B1	scHCC2	yellow	-0.142990821299228	0.0208497854783525	0.434308745112781	-0.029763290068738	-0.170448264634746	-0.0950142125236226	0.244859536433915	0.00699347224043662	0.107322917444684	0.0218593807004972
SFSWAP	SFSWAP	grey	grey	-0.0472554371274401	0.0382931385164852	0.00277992882590578	0.0307660828431151	-0.0248441636598823	0.0342481667022304	0.0558715870989565	0.0757246553094895	0.082467753389589	0.00195316491731675
MON2	MON2	grey	grey	-0.00271790001159589	0.016056431660642	0.0438499713395837	-0.000508409845792952	0.0234819576682232	0.0176359992161421	0.0291831250892716	-0.0157224418328111	-0.0128315084183542	0.0193544349245388
GPBP1	GPBP1	grey	grey	0.01890527333907	0.060013805876958	0.0189593165796906	0.0307841555862887	0.136373835777379	0.0764812392068402	0.00669052200769541	0.00607954126450696	-0.0703546854648108	0.0311189050800089
CS	CS	grey	grey	0.027872306507073	0.143637027441051	0.0563320898890939	-0.0343956100616007	-0.0131519154662595	0.0223333005173391	0.0288081129509214	0.0777980697307234	0.0547236050732184	0.0384169631084128
LTK	LTK	scHCC1	turquoise	0.279731442979592	-0.0105384735260438	-0.105748704053891	-0.218964484665292	-0.0115236268346597	-0.141744104174331	-0.204603803524402	0.0407134129366792	-0.04779511734415	0.0431755857332169
ELMO2	ELMO2	grey	grey	0.013608747369741	0.0229441229255567	-0.00407525790061798	-0.0121240919602483	0.021052589360213	-0.00614761109117698	-0.0109006855168634	0.0129213544963129	0.012735371022607	0.0660285120653458
WAPL	WAPL	scHCC4	green	0.0585197770034299	0.0619197897487223	0.0214848376733576	0.0142974235237452	0.174648003390357	0.113497770655747	-0.0285571495166526	-0.0545777279376005	-0.14086282088683	0.016334765158998
VMP1	VMP1	grey	grey	0.0550714052516497	-0.0105737414421521	0.0462763222454216	-0.0573928111320435	-0.0235570468044102	-0.0726619296792765	0.00347678600304501	0.00143452090224163	-0.00971461846836383	0.0767742062932455
APPBP2	APPBP2	grey	grey	0.00270762211597526	0.0088036812083466	0.110863327331569	-0.030039660177145	-0.0170073370403989	-0.0294554038576141	0.0520469383253572	0.018599038133413	-0.0246763957627034	-0.0796930884983714
EIF4B	EIF4B	scHCC8	red	-0.0918144104657459	0.0367557343708792	0.0580750521455919	0.031282850134074	-0.088815104775234	0.00528353137132901	0.103515779823371	0.111289277586347	0.188437806943975	0.0910865830910568
RPL18	RPL18	scHCC8	red	-0.0849802959135949	0.0535029299841015	-0.00111791290385999	-0.0740003620223229	-0.104550013692483	-0.0584667760791536	0.0471115967545547	0.389754516381115	0.429673862684424	0.0975907417987422
ISOC2	ISOC2	grey	grey	0.0191011737876776	0.164565990172592	0.0362149995792492	-0.00628220557319664	-0.00750616071391516	0.043089045457802	0.0216826572957816	0.162356492464051	0.0979909639370148	0.0272113862932709
U2AF2	U2AF2	grey	grey	0.0223476471509762	0.120855206256168	-0.0350109058542196	-0.00751769366859006	-0.0285795001308684	0.024487927877878	-0.0211634902513499	0.0738682690276036	0.0276513621415426	0.0134134318619525
EPN1	EPN1	scHCC7	black	0.0574568380122021	0.0383526888793737	-0.0483001338610702	-0.0339144179611616	-0.00656868157810357	0.00253944554257734	-0.0504983308048403	0.11698140147504	0.0355671669694595	-0.0272151826166511
MED29	MED29	grey	grey	0.000852784116054647	0.0438066328257077	0.016733889276411	-0.013454454098841	-0.0206567052849411	-0.0211733728021112	0.0253961469390728	0.0354609007707625	0.0501076868346763	0.0273127747941447
HAGH	HAGH	grey	grey	0.0267100310698259	0.0110622354084123	0.0472059922281896	0.00342416844425267	-0.00066613785427992	0.00191437684714481	0.023597876501872	-0.035108614241248	-0.0308485996278018	-0.0204412094953576
RNF4	RNF4	scHCC1	turquoise	0.16957056696767	0.0777563891682635	-0.0607834954841512	-0.0880094373104521	0.0895287535237228	0.00335145057944405	-0.0962273843655779	0.0956759990840862	-0.0517870724518706	-0.0286285961415012
CASP8	CASP8	scHCC5	blue	0.0262822694674405	0.0479244651648545	-0.0322458223027825	-0.0188688736364785	0.0169579565659935	0.0295215478432704	-0.0389567580553221	0.0234157962544149	-0.0109447218433536	0.222385887087865
LIMCH1	LIMCH1	scHCC3	brown	-0.198878740068932	-0.0205804566324016	0.231178079275955	0.250466605653124	0.0370794187346232	0.185463590120397	0.283449436762352	-0.0777743006209502	0.00643106166293029	-0.0507619127052571
INTS13	INTS13	grey	grey	0.0211539924096741	0.0441940826455893	0.0212811752234312	0.00883472854342671	0.0291920353742669	0.0391001627261382	0.00442179822066106	-0.00264680624931107	-0.0281565041131781	0.031644613512396
TM7SF3	TM7SF3	grey	grey	0.0248439337864276	0.026064085259985	0.0644724930961576	-0.00812496778778576	0.0287329198554281	0.0124247421011007	0.0221849886395154	-0.0256896381801553	-0.0201265609574826	0.0263357964366898
ST3GAL6	ST3GAL6	grey	grey	-0.0149370685041193	-0.00717545378235745	-0.0963036039336519	0.105722575765431	-0.000892942994467348	0.057637170318405	-0.0298070618122466	-0.0195182118813768	0.0105270933278819	-0.032412282303908
TAF2	TAF2	grey	grey	-0.00239966454089631	0.0552601561137751	0.000394894189894894	0.00391125889804405	-0.0430941947092171	0.0187531165182941	0.0283687839143246	0.0622496852446539	0.05595926958561	-0.00490167864377315
HIPK2	HIPK2	scHCC1	turquoise	0.0910825946285074	0.0205542657145605	-0.0833079355423945	-0.0267141436800698	-0.00307970826497264	-0.0105964344001266	-0.0793476682490884	-0.00339672443034226	-0.0366990547844479	0.0171115396797335
TNPO3	TNPO3	scHCC1	turquoise	0.0376452198788216	0.0824503244085711	0.0248447059594029	0.0263261631582958	0.0423162846093442	0.0768985957928445	-0.00534539810089948	0.00488189948500818	-0.0242335215259992	0.0626243438709293
RFXANK	RFXANK	grey	grey	-0.0426688294134967	0.0278950751781401	-0.00543280912301947	0.0924343381016647	0.0159454571361823	0.0686625253707863	0.0379181375100052	0.0654982562218764	0.0568048620570485	-0.0507996403005726
TMEM161A	TMEM161A	grey	grey	0.0692496203479698	-0.00924869143469697	-0.0570014285776063	-0.00779883164424011	0.0271252888974578	0.0072564655034268	-0.0366839603790964	0.0456262972074069	-0.017296883674121	-0.0437713054083893
CTSA	CTSA	scHCC1	turquoise	0.295421391114195	-0.0185404100602581	-0.0212425267145458	-0.251322056844142	-0.00629621416627749	-0.175336388383094	-0.175680734760304	0.0447229413818641	-0.0653628594378813	0.0069846697256323
SUGP2	SUGP2	grey	grey	-0.0256106561239253	0.105832137842604	0.0518219105542433	-0.0402950695489298	-0.0980642480209061	-0.0219854544130038	0.0306780259091747	0.0414913610133698	0.0946001000204235	0.0485154508879322
SLC12A2	SLC12A2	grey	grey	-0.113251467385158	0.0487049470861941	-0.0413980683143752	0.19466787873372	-0.0150387713410419	0.141798618957549	0.0781997747995617	-0.00774090232694739	0.0310365968054108	-0.035243372234547
CNN2	CNN2	grey	grey	0.00731193269010891	0.0952352534286511	0.0145695289755301	-0.0586930942900344	-0.0806995578540688	-0.0548403560658262	-0.012432629451881	0.0901631686679633	0.113728349310521	0.0818581677876035
SNCAIP	SNCAIP	scHCC2	yellow	-0.149549707801688	-0.000534764902494444	0.311425140427785	0.0537128058332073	-0.0528000279775975	0.0222698862196536	0.223257032263966	-0.0295199713180781	0.0550926738191696	-0.00675257639686944
DDX20	DDX20	grey	grey	0.0653311251260132	0.0336416841658848	-0.0116314570909646	-0.0226399047272965	0.0343257624949755	0.0133814500420801	-0.0296217979177605	0.0115426445749496	-0.0434363680570918	0.0306631069570897
BTBD1	BTBD1	grey	grey	0.0244832898958069	0.0791687116645126	0.0697224273224044	0.0242895434741586	0.147735856935371	0.119599661677247	0.00974877355195161	-0.0109686430774157	-0.0883866427818611	0.0300573964435269
FAR2	FAR2	scHCC1	turquoise	0.121354714698643	0.039442993603014	-0.0767081907594961	-0.0913565183378192	0.0572761003381656	-0.018324306056811	-0.103965306782633	0.0467271641653843	-0.0324681918680525	-0.0232626739223499
SBNO2	SBNO2	scHCC1	turquoise	0.172755160533604	-0.0169603521211393	-0.016726664999062	-0.136571784657176	0.0382482716056699	-0.074426568488903	-0.0981233408611745	0.00334844239410479	-0.0665407039000981	-0.0237854515877248
PMS1	PMS1	grey	grey	-0.00861087869591449	0.0700017667198962	0.0239586035079085	0.0220766168300091	0.0469680317438803	0.080492217188934	0.012492322932303	0.0171146211814977	-0.0267728933032167	0.015705658771153
HMG20B	HMG20B	scHCC5	blue	-0.0138710188071091	0.152287401375005	0.00879636419907231	0.0842310826601014	0.0828570728354925	0.153831316661123	0.0469014437560736	0.047503991886892	-0.00165876809372705	-0.0829138232241239
CALCRL	CALCRL	scHCC3	brown	-0.2864439519252	-0.0591587324823987	0.192039173088609	0.404507211178934	0.172846184972826	0.310386288972027	0.286189897895048	-0.205211815728777	-0.112033352137986	-0.154117599875474
TAF11	TAF11	grey	grey	0.0422288772093204	0.105225656512272	-0.0489403675701634	-0.0391817116978866	0.0317004613775422	0.0340729055263562	-0.0410804042028979	0.110116158510344	0.0331454548545554	0.00737939471523447
ANKS1A	ANKS1A	scHCC1	turquoise	0.221444056733491	-0.034320113109399	-0.132777977636045	-0.153849023221149	0.0835289899138338	-0.0629834095955674	-0.185923004145596	0.0157581634586476	-0.126334575220091	-0.0310666068789446
AP3D1	AP3D1	scHCC1	turquoise	0.125419064192161	0.0648821476715856	-0.0497811418804728	-0.0514737393671926	0.0994560869022805	0.0164458002559905	-0.083760172585515	-0.0110024478474079	-0.12431336869795	-0.0206506527475476
ZNF76	ZNF76	grey	grey	0.010088468251891	0.0697771210855565	-0.0319449806444001	0.0382026723587062	-0.0141465631242341	0.0475439958934306	-0.0115256911516751	-0.0336621861912422	-0.0566526557169333	-0.0531762553472325
SLC9A3R2	SLC9A3R2	scHCC4	green	-0.0809858765889941	0.0203026136584591	0.18723592743106	0.180368324473692	0.315537049974269	0.253635722073835	0.162550455743866	-0.150967293035913	-0.238816227522052	-0.15177789633855
NTHL1	NTHL1	grey	grey	-0.0750106387565857	0.0616809931481196	0.0743435290778728	0.0466516015853108	-0.0402099617022948	0.0387974265661885	0.090041341446092	0.0164611222335846	0.0673092333784966	-0.00915082976136441
UHRF1BP1	UHRF1BP1	scHCC1	turquoise	0.134589959886381	-0.0156352972385456	-0.0213098600620458	-0.103484860457327	0.0600228173551382	-0.0322665098066202	-0.0988858352477087	-0.00485689207598889	-0.0835251040790225	0.0155135877463979
GNAI3	GNAI3	grey	grey	-0.0122752833783197	0.100319394941213	0.120860148724391	0.0476973004615155	0.0415540379348584	0.064503274327444	0.0839643482924289	0.0277033264278152	-0.0441188926537415	-0.0246564985707889
IPO5	IPO5	grey	grey	0.0884584595152539	0.136122273228049	-0.0570858006341473	-0.035184077517096	0.0213038499820338	0.0173089057799422	-0.0579391551101691	0.0679640689729859	-0.0213093336279156	-0.0408136161781657
OAT	OAT	grey	grey	0.0397179298489305	0.148825728134599	0.0384620702859875	-0.0108478311664128	0.0435936446084163	0.0811099285893499	0.0082593744113447	0.117397690024404	0.0450145761555613	-0.0128056708038721
WDR3	WDR3	scHCC4	green	0.0738685383891969	0.112992279343576	-0.0387401712472311	-0.00950446738116823	0.176042902229868	0.116778190234919	-0.0696307095715556	0.0203219718559069	-0.0935418822975449	-0.0513536054223334
PKN2	PKN2	scHCC1	turquoise	0.0967604820651805	0.0468891903416291	-0.0445737189267712	-0.0411927275680352	0.0574735059443203	0.0258305039903536	-0.0668160131359156	0.0438130945609786	-0.0533018354752376	-0.0265572299656405
WDR18	WDR18	grey	grey	0.0682147190052099	0.100872038958196	-0.0208051253647831	0.00186440983284388	0.111954280799038	0.063992073636788	-0.0367084469289672	0.0214413262959236	-0.0626369147360373	-0.0388940923422824
TRAM2	TRAM2	grey	grey	-0.0980464554447379	0.06395223166764	0.226167255659765	0.0434322106901203	-0.104223974562774	-0.00356325388456264	0.207046095388412	0.0320204228408289	0.0770059224463318	-0.0427740539361097
DGKA	DGKA	grey	grey	-0.0836948529375874	0.0380525739918993	0.155177385068658	-0.0217861979230336	-0.0487489109291147	-0.0364395284927733	0.108334566031575	0.0388726589570792	0.0710640027274153	0.109425583957608
ANKRD44	ANKRD44	grey	grey	0.0524224508666663	0.010046594386526	-0.0764069193926747	-0.0221681390002084	0.0140794877902718	-0.0201931319526544	-0.0912290629450905	-0.0345423396203302	-0.055688287328843	0.169604483692739
KARS	KARS	grey	grey	0.0212302801336511	0.125729246869388	-0.00991470377554033	-0.0347343049909435	0.0191483268171207	0.0108112167181566	-0.00277980663824231	0.0947343322666938	0.0400716501516415	0.0234834480441695
ADAT1	ADAT1	grey	grey	0.0264463811187431	0.03414872320252	0.0276118868438422	-0.00631885330849849	-0.0161784663878179	0.00195605901619523	0.0210267605260622	0.0280343433761236	0.013081308306921	0.0275330872577461
PDIA5	PDIA5	scHCC1	turquoise	0.374194528996303	0.0636979227899261	-0.159389405883053	-0.240988204891352	0.195688497281134	-0.0686425951816192	-0.3275898264586	0.0425373781798282	-0.197886293959999	-0.0460522310186959
NDUFB4	NDUFB4	scHCC6	pink	-0.106712229912597	0.140099405938573	0.116759133172598	0.101131288965593	0.00221385598937128	0.0870179584268643	0.183019205572544	0.111776240731863	0.141763456780296	0.0200184943974075
SPEN	SPEN	grey	grey	-0.00513088782502645	0.0100870459287833	0.0172822629261293	-0.00632820183106359	-0.0395357700438144	0.0184817431915854	0.00826610402839626	-0.0208114591154157	-0.0175803442920357	0.0399137988781233
MYLK	MYLK	grey	grey	-0.0448907217063388	0.0184160819155127	-0.0813778408376711	0.101085105867444	0.0674282211674254	0.100815314666725	0.0298172882634614	0.0277267558558898	0.021262194677286	-0.0519732334158351
ZC3H15	ZC3H15	grey	grey	-0.0245775684889425	0.109142918617308	0.0629607468338204	0.0239447202676824	0.00593078259053636	0.0588130419624928	0.0468391958555578	0.0260692322510785	0.0365939947377918	-0.0372970086075642
MAP2K4	MAP2K4	grey	grey	-0.0162646589621172	0.030040728304587	0.0698240851327956	0.0287488413934379	0.00731570408058334	0.0310975747730395	0.0623535534300095	-0.015451525530733	-0.00708673901556003	0.0391561604064169
TMEM206	TMEM206	grey	grey	0.0011330716139119	0.0300514836683419	-0.00858689171445535	0.0425240978373871	-0.00325206805013046	0.030012581349307	0.0108969055119861	0.0482291424573032	0.0250306299378826	-0.0116549173128543
SLK	SLK	scHCC3	brown	-0.124139786646005	0.060079183673847	-0.010668306070524	0.2147061162424	0.138432898762238	0.235690079058904	0.0934261800035592	-0.0450076770971599	-0.0633394442653705	-0.0557591483966184
CYB5R4	CYB5R4	grey	grey	-0.0315785577918374	0.0262554839302446	0.014903981375269	0.0476741237109004	-0.0276025433012204	0.0145118162130754	0.028635096125477	-0.0240558090913635	0.0170262142421301	0.0727441212953706
TLE2	TLE2	scHCC3	brown	-0.0892558927974655	-0.0334428329719915	0.0148813685264167	0.168989050135144	0.0438012468533691	0.144017345391218	0.0631020380518551	-0.0873636333645145	-0.0293247421475059	-0.0367016536629044
FAM107B	FAM107B	scHCC1	turquoise	0.234039440770349	0.0386427162181236	-0.124418524330801	-0.144617359234782	0.0949621007400477	-0.0426676564248125	-0.213158118791206	0.0150723446349464	-0.114554584998648	0.0626621815343193
ME1	ME1	grey	grey	0.0233116146038141	0.0283938415407132	0.0273786106004325	0.012068733894054	-0.0251978678964706	-0.00170027780132478	0.0163138411558904	0.0483368277236856	0.0406777177494651	0.0167857528599372
TBC1D1	TBC1D1	scHCC3	brown	-0.169859391733463	0.0781380920432541	0.191305656743842	0.18384543342958	0.00161703784547665	0.118538693832933	0.219999339769775	-0.0264118495712605	0.0135612109565481	-0.00477334787724803
CDK13	CDK13	grey	grey	0.0707815326593382	0.00652677514640138	-0.050029843027327	-0.00461033307653401	0.0562212970240578	0.0446241631476917	-0.0677674744281944	-0.0270365324607943	-0.0795439414542268	0.0192309064996205
MTHFD2	MTHFD2	grey	grey	0.0593468343172417	0.171945838097348	-0.0501744870311391	-0.027129239214168	0.0569527283988116	0.0584472818016212	-0.0605063167474793	0.0920087182438066	0.018629261153591	0.0797770951492707
FOXJ2	FOXJ2	grey	grey	0.0127965278344023	0.0436680054802094	-0.0242433755988147	0.0267784734668	-0.00699404656324285	0.0239857697169421	0.00369784630489711	0.0373232159647167	0.0282095536585721	-0.025691947664336
YBX1	YBX1	scHCC1	turquoise	0.248050034823983	0.20835615222899	-0.058607891174995	-0.166189881917111	0.266147590580658	0.0637341717881483	-0.225587642079231	0.0614730620769676	-0.19750424975083	-0.00224319546399665
PPP2R5A	PPP2R5A	grey	grey	0.154923319734031	-0.0388958570647522	-0.165136403960508	-0.0572043703286711	0.0622093327255878	-0.00549827927770392	-0.135658119675475	0.0248505968093608	-0.0552106954257173	-0.0275592861451371
ELAVL1	ELAVL1	grey	grey	0.0719150163333349	0.107218964663505	-0.0313215536122122	-0.016282378740001	0.105677902770309	0.0838945318624444	-0.0558496711333358	0.029765661916759	-0.0600558557033299	-0.0250070647585953
TIE1	TIE1	grey	grey	0.0192481893797019	0.0820779172149949	0.0191331393367455	0.0109310768715241	-0.00801285962866775	0.0505523927068626	-0.00195317375339238	-0.0175270845475328	-0.0188733118006924	0.0144812057743435
DIP2B	DIP2B	grey	grey	0.0411267512185333	-0.00538290313895241	-0.020142240883445	-0.01187073498379	-0.00449006160941767	0.00419405414029277	-0.0133025895949737	0.023535977151879	-0.00981996344154339	0.0268552716935242
SMARCD1	SMARCD1	grey	grey	-0.0648224360580445	0.092979521850518	0.0428776565461018	0.0176250902058166	-0.0410179660176815	0.0482360959576946	0.0584920812682209	0.0306947830366336	0.0666581680387331	-0.000523557326412703
NFYC	NFYC	grey	grey	0.0529098489394845	0.0614598382860823	-0.0229997790909171	-0.0121130636457562	0.0692094227180674	0.0506668044150234	-0.0194836763108041	0.0508446680698391	-0.00623534065078577	0.0315338743294939
ASPM	ASPM	grey	grey	0.0770203839370171	0.456636165736863	-0.0586057506797451	-0.0890264209962948	0.0108800600000068	0.0703433555609194	-0.0851949392810576	0.044945254752029	-0.0664181416076801	0.00566128440622725
ELOVL1	ELOVL1	grey	grey	-0.0323818183577321	0.0899219754553731	0.0728007667697902	0.0372367764154879	0.00296148184175158	0.0292765975722388	0.0873658443886745	0.0830124446554545	0.0382487464296201	-0.00880517180142152
SPI1	SPI1	grey	grey	0.0270547160906547	-0.00377421363031511	-0.0402357717965836	-0.0274200959930418	0.0639371756465158	-0.00935037461660106	-0.0679788024229476	-0.0185091986371759	-0.0450199309173202	0.251073975818923
ZNRD1	ZNRD1	grey	grey	-0.0164893811426947	0.0486496387902734	0.0400312526110019	-0.0177363205208168	-0.0279004317208001	-0.00118766672191968	0.0353398100534859	0.0748158385999278	0.0893627992025205	0.0706958006530526
ZBTB11	ZBTB11	grey	grey	0.013540449369484	0.0563406205910406	-0.0286287605192721	-0.005210665485413	0.00953302851000208	0.0241405735155548	-0.0134924997869584	0.0371688760749493	0.0122851630755228	-0.0240244296675806
ATXN3	ATXN3	grey	grey	-0.0240046773200825	0.0484533130221506	-0.00551113491313419	0.0394466878967722	0.0580485578711097	0.0495525460265744	0.0288330186530425	0.05506865358323	0.0283479103020108	-0.00993721652028734
GOLGA5	GOLGA5	grey	grey	0.00462825121945343	0.0255050542144587	-0.020387921589782	0.00406101963789169	0.0203477087986162	0.0301295527531813	0.00985157492580619	0.0522425202499753	0.0190767611444988	-0.00901748246268551
LRRC40	LRRC40	grey	grey	0.0197891728249113	0.0313355839291939	-0.0358670031414566	0.0312058091849771	0.0500062836655839	0.0447684589340284	-0.00824471461104083	0.049415960383067	0.011445148726976	-0.0391716153519611
ISOC1	ISOC1	scHCC5	blue	-0.00611269816617524	0.0377505612914353	-0.00204708264024987	0.0481104462354503	0.0316195292290841	0.0616029671334117	0.0201159311521703	-0.0172585445961991	-0.0223996571529049	-0.0116358034022469
EML1	EML1	grey	grey	0.108386629283656	-0.00726301055801786	-0.144091088075837	-0.0151155086437168	0.0572556909899525	0.0192310239476789	-0.0672622739203294	0.046684644741544	0.00126831404395339	-0.0160103244519514
TRMT11	TRMT11	grey	grey	0.0312131945517853	-0.00151647743323405	-0.00335416115958861	-0.000651577327541211	0.0239752145391221	0.0129506986848263	-0.00940152490341917	-0.0124069901568634	-0.00790156542210231	-0.0260654426697101
THUMPD1	THUMPD1	grey	grey	-0.000931429622008206	0.0277128257656023	0.0429723671520613	-0.0223100592602262	0.00528638180318573	0.016010219359895	0.018466926571355	0.0235428811147192	0.000785957247936536	-0.0139427746750107
MSANTD3	MSANTD3	grey	grey	-0.0420402809590204	0.0952664587465928	0.0301029734956782	0.0695219489627222	0.0183835790742214	0.0840358801602999	0.0449592051874965	0.0680116452459555	0.0503080228028315	0.032422265156858
KIF26A	KIF26A	grey	grey	-0.0628433009687666	-0.00466623765216477	0.0225954091433424	0.0675525379040476	0.0242248647109075	0.0663916058229237	0.0525834738761265	-0.0246318608780646	-0.00187862095637392	-0.0542455953710136
ATG2B	ATG2B	grey	grey	-0.00274206926349594	-0.0322037370667468	0.0139903501410957	-0.035809229695337	-0.0725262969039032	-0.0406995095870253	0.0172138329384282	0.0232502585026547	0.0162927517238122	0.00457278597692112
ARFGEF1	ARFGEF1	grey	grey	0.044215302251023	0.0138597216653284	-0.0260104044695961	-0.0303926597200619	-0.0250506118352693	-0.00566136366721417	-0.0333065051455747	-0.005018819877185	-0.0239103940082624	0.0133969571079568
ACSM2B	ACSM2B	grey	grey	0.0498265102439716	0.0222798957027675	-0.00039596211942075	-0.0303215103206212	0.0129509115732012	0.0061263022020061	-0.0182316975633521	-0.00935811806418278	-0.0257638582346913	-0.0186658596973301
MTFR1	MTFR1	scHCC5	blue	-0.00524100083505661	0.0456833582280896	0.0176849140132314	0.0116232131413214	0.0323449938020549	0.0627636297431529	0.0137520203311519	-0.0148234801049949	-0.0301220411868869	-0.0167570609552465
FECH	FECH	grey	grey	0.0107408624598553	0.00915672121186948	0.0568089467582312	-0.0135054810218316	-0.0106659520655373	-0.0342617151303408	0.0295889493964681	-0.000555905766296184	0.0135959069631019	0.0182547411522222
MYO9A	MYO9A	grey	grey	-0.0207499436990053	0.0292433532070292	-0.00497013711157507	0.0196841272117907	-0.038715149572676	0.00888278031212253	0.0506049395474665	0.0418874766069854	0.0396071453079043	-0.00678050191713236
DDX3Y	DDX3Y	grey	grey	0.0666984644581629	0.0194484638122667	-0.0145720580382777	-0.0413207291369335	0.0275159737815185	-0.0101563577659709	-0.0153240574420926	0.0393007627451088	-0.00590652026829344	0.0132911295816617
PFKP	PFKP	grey	grey	0.0538668233887441	0.191754626298251	-0.0383546914916668	-0.0311586438961839	-0.0127527991194686	0.049039296303584	-0.048225033274136	0.108731594639708	0.0552935069564103	0.0220627073505016
IDI1	IDI1	grey	grey	0.135033796750401	0.0888620758907247	-3.70038653781454e-05	-0.0324836304151505	0.142145225727924	0.0865252766952759	-0.0682505359956831	0.00686067403140523	-0.132541808862994	0.005491107556792
SP100	SP100	grey	grey	-0.0881913022216239	-0.04957554577385	0.125176642695879	0.0283513910891263	-0.0358122927016939	-0.0243575189939365	0.166633676384092	0.040871159022421	0.0963718867597909	0.0129605289860027
KLF6	KLF6	scHCC3	brown	-0.0355464858764391	0.047773292002164	0.0103380806025474	0.17772072914881	0.155537492501416	0.191391191889709	0.0183257165257074	-0.120933898189263	-0.120704077880587	0.0528952096767185
PLPP1	PLPP1	scHCC6	pink	-0.55401914523487	-0.146958587586605	0.565650548970849	0.465682572599223	0.00789878667323833	0.226227490238125	0.666994650515309	-0.27438464621627	-0.00397112085790389	-0.105120993402374
TRAM1	TRAM1	scHCC3	brown	-0.0405353925278424	-0.00337260537878894	0.0408053778411406	0.0874920864524911	-0.0103666114180249	0.0258630897327337	0.084982949620466	-0.032072749303641	0.0183597352882947	-0.0187495302795846
TNFRSF1A	TNFRSF1A	scHCC1	turquoise	0.101044644875836	0.00124183274907456	-0.0194419027040461	-0.0551761636143566	0.0797503875757922	0.0118696834611272	-0.0723555645971401	0.0216924113637528	-0.0437362593324568	0.0062411414970086
EVI5	EVI5	grey	grey	-0.0223063053165986	-0.0341609101074147	0.0632702452441329	-0.0138705709553505	-0.0373351014878978	-0.0299871135276641	0.0631709260829819	0.0522672105764325	0.0651943135403983	-0.0483851579571937
PKM	PKM	scHCC5	blue	0.00378584447211335	0.268063450745839	-0.0922198438331232	0.0756450964505598	0.11185663424226	0.206982220856311	-0.032713695060467	0.117534782606103	0.00955382511189845	0.046162300992613
DHX29	DHX29	grey	grey	0.0594995601855048	0.0791226723199554	-0.0166048964886067	-0.014061761533406	0.0872009879128634	0.0578539446344237	-0.0474989558020089	0.039768015286349	-0.0486423890351011	0.0221427680858787
DNTTIP2	DNTTIP2	scHCC1	turquoise	0.127765432549108	0.0459299924276286	0.0012221177283824	-0.0635784591201572	0.169867113025288	0.0341392699460769	-0.101121160243376	0.00322209087753275	-0.119065547464873	-0.0134798243527371
TP53BP1	TP53BP1	grey	grey	0.0399928049407298	0.0746634225856292	-0.0186091625707456	0.0214288651220451	0.0377184121002695	0.0475612078885589	-0.0142166687588357	0.0506657043225698	-0.0114250299008774	0.00366306566029907
RRP15	RRP15	grey	grey	-0.00940570037152892	0.054529829506888	0.0210186584703148	0.0248993071798752	0.0610749602152285	0.0504807683330158	0.00753585612767017	0.0141242892180284	-0.00528395673456711	0.0107174167325099
RHOA	RHOA	scHCC3	brown	-0.128309093644318	0.15461880058025	0.0862094302353604	0.158984955729196	0.029971746677591	0.146461791718411	0.177211617777361	0.0776449416413751	0.0713834037461314	-0.0733528575347374
DHX8	DHX8	grey	grey	0.010911444368252	0.082398359073134	-0.0174405475873958	0.00723495830895388	0.0246109231849912	0.0240379665261697	-0.00159407184974144	-0.00786191360298216	-0.0360373319715046	-0.0330630333899521
ZFY	ZFY	grey	grey	0.0233534420942381	0.00735595404931522	-0.0144034916044117	-0.000934801571842516	0.0531649132512434	0.0236842869606494	-0.0128742736017645	-0.0300695838465911	-0.0534683874702407	-0.0314911601201081
IARS2	IARS2	grey	grey	-0.0619655871819185	0.0656433210093208	0.0220677511783422	0.101634325333102	-0.00106589312127075	0.0944385086669173	0.078930099325783	0.0439151970488636	0.0530247213489558	-0.0098288527444909
IDH3G	IDH3G	grey	grey	-0.00309121659434744	0.0583428774999606	-0.0331874628497266	0.0294285046694836	0.0338850041172255	0.0536884138133873	0.00190326971506109	0.068452625938264	0.054469538635147	0.0395364974872657
ROGDI	ROGDI	scHCC1	turquoise	0.22405413624959	0.045656071960585	-0.0504839683356145	-0.143779782760007	0.106105743984553	-0.058646611718856	-0.156147025666317	0.0675186559995574	-0.0960327183562488	-0.0268052902212892
ROCK1	ROCK1	grey	grey	0.0074345678523513	0.0144006868492733	0.0345563031908593	-0.0105991616915722	-0.0561269507160031	0.00359529192458733	0.0179203799008841	0.037317833311261	0.0426809569837914	0.117551598586249
CBFB	CBFB	grey	grey	0.0687716923033874	0.134549970297875	-0.0462660049873389	-0.0837141982156973	0.0111682616159999	-0.0173126752404869	-0.10240792157294	0.0163552378365385	-0.0222133000475888	0.0441563474795864
HYAL2	HYAL2	scHCC1	turquoise	0.300381477569561	-0.039393889635127	-0.0562865926893047	-0.190074697838306	0.176004049120649	-0.0694987521842964	-0.153207333774884	-0.0258720767504074	-0.256170130595333	-0.0830608981220784
RASSF1	RASSF1	scHCC5	blue	-0.0361311487787141	0.117312325955601	0.0331500512116551	0.0823794545692062	0.0789183999448564	0.116384287766536	0.0741948334990617	0.0296552598610011	0.00353294935118408	-0.0777728144506343
IFI35	IFI35	scHCC7	black	-0.0435393475471583	0.00733726374182454	0.0496098682475246	-0.00625756308775881	-0.0837809067690937	-0.0729891241596761	0.0714782015290341	0.0510094857330858	0.0617751556494002	0.0368858740094688
COASY	COASY	grey	grey	0.0923052324933386	0.063263476033775	-0.00756262584484357	-0.0388826270210227	0.0604871217036766	0.0229547096249875	-0.0462060761218665	0.0392816059674023	-0.0405716942516847	0.0123708555682939
MEF2A	MEF2A	scHCC5	blue	-0.0390266212802536	1.17412712710452e-05	-0.0137453526531673	0.0741140486215021	0.0278560546976028	0.0960132310084694	0.0492072963764014	-0.0243530244019774	-0.010437145672209	-0.0172098307526807
OTUD5	OTUD5	grey	grey	0.0860159846326483	-0.0159397239044086	-0.02548050994682	-0.0323710213884271	0.0906173277878189	0.0429432999529637	-0.0634363158232889	-0.0186221406741699	-0.0664424477093843	0.0375140366018439
TFE3	TFE3	grey	grey	0.0423082773095858	0.000653564530359964	-0.015064216296531	-0.0231199504763974	-0.0104175867394816	-0.0438157658457306	-0.035530226175794	-0.056473856521823	-0.0339943113989035	-0.0238947182837942
ACSL4	ACSL4	grey	grey	0.038846619069146	0.0248264266637046	0.00875429017634697	0.0392904713239811	0.0586877147777053	0.0433419019647832	-0.000493466919731713	-0.044669312681007	-0.0835588222593295	0.0151167708583019
INPP5A	INPP5A	grey	grey	0.0212346556929624	-0.00239811338536441	-0.011017872473694	0.00191768589018842	-0.0424258372638568	-0.0163638769423659	-5.8297871994308e-05	0.00200957633757384	0.0174011364430733	-0.00637885720169885
GPKOW	GPKOW	scHCC4	green	0.0198021359644776	0.0624535398799939	-0.00793344861272538	0.0446372315322809	0.167915097007588	0.133985425902995	-0.0482144102161159	-0.0149881748582948	-0.0805317392123778	0.0222524757137002
GRIPAP1	GRIPAP1	grey	grey	-0.0014452221747151	-0.017316206171419	-0.00390933375045915	0.0138739153852916	0.0170016995492459	0.0199775607144209	-0.00343760185964873	-0.00409612613065823	0.013100550107104	0.0369984479751684
FTSJ1	FTSJ1	grey	grey	0.0281628203204482	0.0330843409898771	-0.00456289831492851	-0.0225667019615633	0.0209453451446029	-0.0149242829174934	-0.0067886261675225	0.0527995514337429	0.0300456771901374	0.00851715946248425
PRR11	PRR11	grey	grey	0.0384813022072754	0.389854213258209	-0.0405541587124572	-0.065123184880597	-0.0380718045194159	0.0544881845808672	-0.0383740571724476	0.0622852570134656	-0.00663933777942297	0.0160037280482089
ATP11A	ATP11A	grey	grey	-0.0275004704528703	0.0526597019084485	0.011143596843718	0.0761266458519498	-0.0166457459010975	0.0548907574726008	0.0499752201948784	0.0291020580251554	0.0265886418799822	-0.0134319122487817
LAPTM4A	LAPTM4A	scHCC4	green	-0.0234165852476753	0.0513396634706986	0.0895040878156139	0.12722968103172	0.180619972331342	0.14582655880243	0.0925456890612773	-0.0614838743812017	-0.1093941209375	-0.134891165375975
IP6K2	IP6K2	grey	grey	0.0436106694113235	0.0491942934743585	-0.112841488438279	0.00596372127564672	0.0734749275458998	0.0553692358361528	-0.0458998589836009	0.0871248921744424	0.0271832988205049	-0.0101424822458683
SRBD1	SRBD1	grey	grey	0.0294461144133451	0.0977970825353639	0.0265709396915033	0.0011095666743976	0.0894303545743867	0.0770328359292643	-0.0115735725263464	0.00971435151362345	-0.0406657036715502	0.0143780877733333
KIF2A	KIF2A	grey	grey	0.0438272615165851	0.139807969230383	-0.00691470931040513	-0.055780255550175	0.0456510982400998	0.0208938965159265	-0.0428129805666829	0.0472149878847695	-0.00861126877018585	0.0441865743134463
RASGRP2	RASGRP2	scHCC1	turquoise	0.0561064791509874	0.0125424358034851	-0.0465554496754665	-0.0146734383417754	0.0160666276171733	-0.0124130513555465	-0.0613839392904658	-0.0124454247974561	-0.0454221849866501	0.0763070480920448
PSME4	PSME4	grey	grey	0.0564601588771561	0.0810059657756581	-0.0219994277180853	0.0134227210884791	0.0306790264249521	0.0349803349786689	-0.0196985431478641	0.0214690935357683	-0.00287041690895688	0.0444426609895418
SIRT2	SIRT2	grey	grey	0.117725295089246	0.083773318329969	-0.0511510505694593	-0.0592999818500999	0.0948750315036503	0.00751473840370639	-0.0974546997150092	0.0148223943366206	-0.0785918193548157	-0.0394854436642717
ERLEC1	ERLEC1	scHCC5	blue	0.0152490899230591	0.068240079366923	0.0322247026447149	0.0747193757481643	0.0465198328891407	0.0755815668193531	0.0474562907658825	-0.0141940556608206	-0.029459021672985	-0.0330963214938287
PPP2R5B	PPP2R5B	grey	grey	-0.0230656931749296	-0.0235910916026369	0.00441437588215479	0.029953469083731	0.0043473843241648	0.0185715789087119	0.0266859468332602	-0.00114702276158075	0.00207204274677938	-0.0408489907504255
MAST4	MAST4	scHCC2	yellow	-0.217248705650385	0.0513065191118206	0.419731676925658	0.0896444959336861	-0.124741037695611	0.0278117890031372	0.346492368802201	-0.0345533541625311	0.0721934517484236	0.00748378241740462
ADGRF5	ADGRF5	grey	grey	-0.107061922219684	-0.0382762294902988	0.211068126211461	0.132214379325346	-0.12072409988862	-0.000908131786214275	0.233663971706063	-0.118627595489514	-0.0231149492361897	-0.0709745017354581
NUP133	NUP133	grey	grey	0.0538191786632934	-0.010682507232522	-0.0186192101905307	-0.052046438301349	0.00260029142704263	-0.0178292107179649	-0.0511280865663859	0.023984444809563	-0.00455432417980855	0.00725472802366565
NUCKS1	NUCKS1	grey	grey	-0.0830281756621576	0.342848610844592	0.0597280063268424	0.0587122774209664	-0.0105706284152252	0.122114971589925	0.0728653961545636	0.126635667127495	0.085117472731829	0.0261077666596527
VPS35	VPS35	scHCC4	green	-0.00871121492260287	0.0956319936879088	0.0222589114965643	0.0782793714135913	0.0974419855468332	0.129153117042186	0.0420281350468443	0.0174545830928838	-0.040918719218098	-0.00473196346681109
DNAJA2	DNAJA2	grey	grey	0.0181537393359585	0.0437298395242296	0.0212313603059006	0.00233391318204472	-0.0110533239855987	0.0101719982854196	0.0400060577727589	0.0758211365155342	0.0545213707633473	0.00855749321299682
BCL3	BCL3	grey	grey	0.0865095306132281	0.0274640199488657	-0.0608288555088987	-0.0150513516285626	0.125270749881858	0.0557578341944309	-0.0693725394162496	0.0161630068318574	-0.0844956316301982	-0.00414580756427377
CLEC2D	CLEC2D	scHCC9	magenta	-0.0104939718452311	-0.006221401639505	-0.0172351002225725	-0.0734665248528048	-0.0473983029674052	-0.0652038750984252	-0.0265774325628748	0.00703603694678151	0.0475499157192431	0.364152921941296
FUNDC1	FUNDC1	scHCC5	blue	0.00398288311766346	0.0357025489782607	0.0184563475201439	0.0385679423631355	0.0545645450298336	0.0501317518972478	0.0164512715489201	-0.014427472368468	-0.0398185235822302	-0.000308294163464924
RORA	RORA	grey	grey	0.00539715373702967	-0.00736644400376223	0.018704186176838	0.00866311295025319	-0.0112803816238731	-0.0136301493239585	-0.00408059057405909	-0.0176311788291192	0.013272178361694	0.118137384547961
TGFBR3	TGFBR3	scHCC1	turquoise	0.31260053777759	-0.126821640732077	-0.241356243059185	-0.209775031783344	0.00517281056931349	-0.176710181042285	-0.256939716249017	0.00108492504691288	-0.0844107081250254	0.0167350675560613
ATP1B3	ATP1B3	scHCC6	pink	-0.229436372481604	0.144772623201027	0.24654233960562	0.188765210364935	-0.112825993283238	0.0916592043252896	0.305481755804583	0.0204499268616541	0.130586445820802	-0.020425912719636
NEDD4	NEDD4	grey	grey	-0.0191619402817703	0.0257573451077503	0.0225611252858766	0.0852401973278998	-0.00826186544781007	0.0382508354199499	0.0665664555825375	-0.0218750547480732	0.00678695642764416	-0.0345238019593822
PIGB	PIGB	grey	grey	-0.00546064287617254	-0.0220726549008957	0.0762578822791864	0.000130046809575518	-0.0220746394760776	-0.00644042045986873	0.0330945759939884	-0.025344964748469	0.00498156347588293	-0.00720009729693076
MAPK6	MAPK6	grey	grey	0.136032002251728	-0.00791394872226609	-0.0912527072083714	-0.0893654145061024	0.0360576091665015	-0.0140432305749622	-0.121126307276207	0.0120004902129548	-0.0568559709597838	0.0280333457868708
GNB5	GNB5	grey	grey	0.0242134873320841	0.0503891441211927	0.0755550727004128	-0.0297953223896915	0.0197433235044666	-0.0176963316174088	0.0303114599401567	0.0430151013498068	-0.000109041942550736	0.0234824008600028
RAB27A	RAB27A	grey	grey	-0.043609871853342	0.0472749372158638	0.0884568731009602	0.014783886210523	0.0118580851189706	0.0236589791585094	0.0669909685341249	0.026774912041797	0.0379794593134637	0.169956323578648
HDHD5	HDHD5	grey	grey	0.0573137374637421	0.0792148862834166	-0.00339296327640394	-0.006541911554159	0.0858430719426299	0.0558027616658275	-0.0313911174294322	0.0340956936829764	-0.0533680873795784	-0.0194842513081377
UFD1	UFD1	grey	grey	-0.0823296411107168	0.168368359023319	0.144526296337454	0.0264884771752777	-0.0419763983952569	0.0540262112967154	0.128518237635996	0.11091949630774	0.109624059358349	-0.0237600769785472
LRP6	LRP6	grey	grey	-0.0187235741232992	-0.0356612012331435	0.162978365635455	-0.0484662348839435	-0.0885684431322377	-0.0590648943033061	0.0872211261771044	-0.021712560434494	0.0187662949593524	-0.0252944600866969
ELP1	ELP1	grey	grey	0.0116749337448987	0.0527240752101501	3.00459639312926e-05	-0.00852497568679938	-0.0454284432204919	-0.011999178544106	0.0165385732067915	0.0471381268610021	0.0712900067777778	0.0179123093640282
NUCB2	NUCB2	scHCC1	turquoise	0.0753633613138149	0.0218091590690067	-0.00998358507280047	-0.00142981159601992	0.0410222603833334	0.0183871481492113	-0.02070943591687	0.0228343820638988	-0.0391101835864885	-0.0755113649613163
PFN2	PFN2	scHCC2	yellow	-0.12380609472287	0.0426290458039582	0.194039270245864	0.056113875875516	-0.0404685715269157	0.0240087435953642	0.17616906316098	0.0260083088905486	0.0864909057210067	-0.0384065797902125
SLC44A1	SLC44A1	grey	grey	-0.0317611118876378	0.0109471572655736	0.0625805322618286	0.0549989077303978	-0.00605702633695407	0.0433733271944543	0.0604096592449881	-0.0218410982179501	-0.0143023417173906	-0.00197675297786346
TMEM260	TMEM260	grey	grey	-0.00937285458196565	0.029282618009552	0.00351316972193684	0.00120138789716532	-0.0594436884829059	-0.0126921286455251	0.0229636078133394	0.00931645991980264	0.0196961485316349	-0.00888611962416266
SMG6	SMG6	grey	grey	0.0137489287786248	0.0277823124263347	-0.0236415015470469	-0.00224767901885911	-0.0255289237109419	-0.00878150775578098	-0.00662258481890496	0.0591485778777721	0.0645023617912998	-0.0146982816672072
EXOC5	EXOC5	grey	grey	0.113068591605866	0.140938899466925	-0.0480264679390763	-0.0816113994935482	0.0464759238926097	0.0347384881048037	-0.0696679300460074	0.0935961130395946	-0.0111259463494015	-0.0182821043961438
DGCR2	DGCR2	grey	grey	0.0317011142369233	-0.0440185300977444	-0.0164017832945518	-0.0237778312735439	-0.00603924019369561	-0.0230672028310689	-0.0466586254655091	-0.0452546017698713	-0.0353714612035124	0.0148895800836995
RNF126	RNF126	grey	grey	0.039555820385498	0.0784190372941476	-0.0179347500466507	0.00741090134469634	0.0653540656249683	0.0595294080380878	-0.029553588361586	0.0187857040079844	-0.0467204302523101	0.0461069823208674
JMJD6	JMJD6	grey	grey	0.0558434782048865	0.0194863150103142	0.00752718908139394	-0.0173725832261499	0.0153155029585096	-0.0059146423640486	-0.00158971067191138	0.0243946115783242	-0.0149514891834453	-0.0286352020348794
POLB	POLB	grey	grey	-0.0154750534618538	0.00076574114952259	0.0617045651102591	-0.0325347145839212	-0.0389472216146856	-0.0305461610133718	0.0335327088733365	0.035791034808097	0.0470110883693684	0.0229840565978841
WIPI1	WIPI1	scHCC1	turquoise	0.295920499020722	-0.0446718579988307	-0.209826492188316	-0.179516913907899	0.088398554170554	-0.0977546006251413	-0.244488816981703	0.0800332122168549	-0.0716999158895205	-0.0291695231401032
GBA2	GBA2	grey	grey	-0.0617600926102041	0.0347883272307559	0.015924852208256	0.0870703588164233	0.0183351246386013	0.0691964324138453	0.050556021402883	0.00197404626374206	0.0328397077902679	0.0289575367059835
NDST1	NDST1	grey	grey	0.0147370200162259	0.0961567121923485	-0.0667187832149747	0.114801777984924	0.0839457638372095	0.150752625350849	-0.0141075769685458	-0.018352085345875	-0.0670937979412287	-0.0441117836904512
AP3M2	AP3M2	scHCC3	brown	-0.100690727117057	0.0798495826530426	0.141411431397148	0.116040463321885	0.0255114178332993	0.104714126942755	0.146822052703157	0.0136902506953469	0.0382090832272648	-0.0470148330274431
PABPC1	PABPC1	grey	grey	0.159955871773168	0.142596706874654	-0.129258572758063	-0.181408523394063	0.0667065233495635	-0.0235241196744138	-0.174377630586147	0.371221965278216	0.20221305094339	0.113683730456828
CFAP20	CFAP20	grey	grey	-0.0322066727849557	0.105488929490626	-0.0460792631946085	0.0708126174990358	-0.0147543535598331	0.0722215578506764	0.0169914953771806	0.0465905801880757	0.0597906063802031	-0.0254365381653593
CSNK2A2	CSNK2A2	scHCC6	pink	-0.00966273638417339	-0.019613347794614	0.00787506907452325	0.0266970610711685	-0.0865393487507794	-0.0277814285729207	0.0487809655204147	-0.0019091840908356	0.0225062370966022	-0.0269558187134864
EIF2B3	EIF2B3	grey	grey	-0.0330843849951934	0.0626373876693895	0.048568571139525	0.0343704543698224	0.059383743682579	0.0659754803406736	0.0421443397525866	-0.018020401578017	-0.0191738280973703	0.00488254165936751
TCOF1	TCOF1	scHCC8	red	-0.0192057300668656	0.122778996811375	0.0161930788948738	-0.000635685558949349	-0.0562895329167341	0.0215643688787696	0.040421766079369	0.0588711985174912	0.0613960789345594	0.00398575448902524
CDC42	CDC42	scHCC6	pink	-0.195528969766498	0.085285943158021	0.124418932668447	0.158833568223935	-0.0686137592596605	0.0676339152903386	0.239484863960396	0.0841524923879484	0.172073093105166	-0.0418275108843692
OSBPL3	OSBPL3	scHCC6	pink	-0.172451076650108	0.0615700860965699	0.0324622082769829	0.168863056265967	-0.0956343655155748	0.0699110446850921	0.138099719134131	0.0347346483646115	0.117516604835385	0.0562082694458797
RAD18	RAD18	scHCC1	turquoise	0.0426369532449005	0.130778319952498	-0.0287906627986332	0.00802278473859631	0.0315455378149199	0.0518438128190195	-0.0307967475193769	0.0576793591951147	0.000783925137306579	-0.0153143600122182
ATP2B1	ATP2B1	scHCC5	blue	-0.0665451890586823	0.0320672327715683	0.118387862872235	0.107636633274394	0.0396366686539492	0.122576206713762	0.0935201184943767	-0.071061624383811	-0.0637999117958212	0.0171532982497606
NCK2	NCK2	grey	grey	0.00978876720146826	-0.0175058750621926	-0.00942390589749112	-0.0224512731989515	0.00310156587408232	0.00533743330738004	-0.00326783855807483	0.00295354317861525	0.00501197249101204	-0.00301134352260217
MAP4K4	MAP4K4	scHCC3	brown	-0.205941148564883	0.0983500417895372	-0.0130657159614621	0.340053167348725	0.0479566609137031	0.269137071946244	0.15465078416624	-0.0362596099889395	0.0488047428163295	-0.0562443662818604
MGAT4A	MGAT4A	scHCC3	brown	-0.0943328221915006	-0.0050377223877416	0.00453162281252159	0.112774737338475	-0.0171386973787037	0.0611309787673997	0.11566953215028	-0.011619361877694	0.0490194142232769	0.0498807143496843
RPL31	RPL31	scHCC8	red	-0.0939997734309033	0.0783891416321371	-0.058608050439646	-0.101061122212164	-0.15813190685997	-0.09536530058555	0.0226764908331759	0.496045014840345	0.584089883862934	0.0733564855850254
WDR1	WDR1	grey	grey	-0.0339263642683168	0.173715058079034	-0.00464983052450309	0.0891709347392152	-0.0199402219162523	0.0954995779161806	0.0618365027183362	0.104508800079269	0.0830258252625093	0.00887148876936732
SNX13	SNX13	scHCC1	turquoise	0.22435979299838	-0.0276718466740658	-0.0573848343993857	-0.1417958946104	0.0454424201239918	-0.0814995990203803	-0.152695630128765	-0.0188906815019949	-0.117747229384221	-0.0115207496790251
ARHGAP10	ARHGAP10	scHCC5	blue	0.0150826886380693	0.0709352770414842	-0.0259925533968686	-0.0294790917876391	0.016942683755171	0.0197255531533577	-0.0277892728814386	0.00948958224200083	-0.0225567751321554	0.0918884538851605
RPS6KA2	RPS6KA2	scHCC2	yellow	-0.146121295359797	0.0377170719616962	0.206704575645108	0.127174406471007	-0.0876359230376079	0.0590438543782752	0.21097513310113	-0.0274224936042223	0.0719637087053711	-0.0104492421042231
ING3	ING3	grey	grey	0.0115557907862555	0.0595724007863153	-0.0182299181087573	0.023753102524554	0.0638239107822311	0.0744754343192373	-0.00872593245378949	0.00313337309244868	-0.0103152036889507	0.0301038562243943
VASH1	VASH1	grey	grey	0.00919233547681491	0.116276610155665	-0.037207544741088	0.060641635024878	0.0515081321408473	0.104856737808071	-0.021251288555328	0.0256265394971124	-0.0353242047270291	-0.0413526050985036
LMCD1	LMCD1	scHCC2	yellow	-0.337185509358858	0.0265607697641237	0.447960922404223	0.153278038326443	-0.159953692904888	0.0192876990970095	0.431654505521106	-0.0313178237721071	0.144819891879991	-0.0593224460033323
BUD23	BUD23	scHCC4	green	0.0172044679341513	0.0797636443114153	0.021503952125152	0.0361173867756924	0.0641702333207842	0.0801102354343504	0.00560489285007431	-0.0136218263146715	-0.0284198877809049	0.00698287343564055
SEL1L	SEL1L	grey	grey	0.159697473970768	0.0149345687185485	0.00419495253527905	-0.133404247375944	-0.038034869562104	-0.105503094924938	-0.0869339145465595	0.00715424904061524	-0.045251636520705	0.0296739104231967
ATP6AP1	ATP6AP1	scHCC3	brown	-0.0514197427235588	-0.014215017051587	0.170895560123249	0.0971348990294956	0.0460271421644577	0.0640254239866123	0.128628970567444	-0.0462413248418088	-0.0534797986949017	-0.0597704499562993
TCF3	TCF3	grey	grey	-0.00904743354635574	0.0446687773554218	-0.0129786052286672	-0.000621642930030471	-0.0654489431715833	-0.00860828570300454	0.0270032907427986	0.0595951360284088	0.0950333099678323	0.011099835735542
TRIB2	TRIB2	grey	grey	0.137386534472911	-0.0510049624746892	-0.0813520116619352	-0.114526663029459	-0.0349202472715142	-0.0750295215161158	-0.0978771428524036	0.00840567748900526	-0.0330688640367406	-0.000965339249768248
DAZAP1	DAZAP1	scHCC1	turquoise	0.123475521353711	0.0567593554434502	-0.0243590477142738	-0.0692865230882314	0.12976454465709	0.0345172689520022	-0.108966620958398	-0.0212067984022403	-0.121097452781276	-0.00223067893838437
MBD3	MBD3	grey	grey	0.0853119338148304	0.163826429752002	-0.0417286477387239	-0.0531235028824939	-0.0095686363987086	0.0128271368863246	-0.0732524532807945	0.0204049225163061	-0.0157331330893257	-0.0235933821881197
HLTF	HLTF	grey	grey	-0.0432146573671115	0.0638484949571794	0.0865451063818398	0.0472557725516865	0.0136250706785637	0.0803935380489397	0.0779018347169161	-0.0317459341571557	-0.0139488007224534	-0.00502037108645521
FAM50A	FAM50A	grey	grey	0.0915856798866824	0.0791945008762789	-0.022433776089311	-0.0193938331066837	0.118174612938047	0.0565610298134215	-0.0438043388507567	0.0282587262195855	-0.0627229377107201	-0.0168294753700872
FAM3A	FAM3A	grey	grey	0.0209892320976239	-0.0109294534925037	0.011361206885579	0.0130939970212475	0.0501396541739484	0.024622739190667	-0.00686044592548362	0.0138359113038541	-0.0152604299065188	0.0102497528061686
CPSF1	CPSF1	grey	grey	-0.0114277811186851	0.0550912282519003	-5.36378419294064e-05	0.00583079967412599	-0.0678216130562821	-0.00367965087122748	0.016329401103072	0.0535946572173167	0.0627776174864542	-0.0101946923518918
CYBRD1	CYBRD1	scHCC2	yellow	-0.127055372963797	-0.0208130437270762	0.300403837860772	1.85505010808253e-05	-0.120365740078666	-0.0750755297234191	0.208164899623628	-0.0120717611564437	0.0758611609494681	0.01284561893826
PDCD2	PDCD2	scHCC1	turquoise	0.105090168147021	0.0555125575234847	-0.0436834957846175	-0.0615644424598033	0.0864866264585441	0.0197253531178849	-0.0930050746646872	0.0667742870857332	-0.0277511810186819	-0.0552606664595893
RDH11	RDH11	scHCC4	green	0.116392710950074	0.0704051462420748	-0.0261655051825801	0.0350460354366299	0.25488015228115	0.179315208675253	-0.0972757502580309	-0.0862991583707378	-0.234111108357013	-0.0293088395287747
PRKACA	PRKACA	grey	grey	-0.00921058406904405	-0.0380935396812478	-0.010963700149457	0.0190205054256486	-0.0454340693815001	-0.00454191236645078	0.0256058031008009	-0.0130617199597887	0.00914683052360969	-0.0175488617620975
ACTN1	ACTN1	scHCC1	turquoise	0.400863038975382	0.0249652868758531	-0.0768274471420631	-0.39856490326708	-0.0795178866800369	-0.260514247306258	-0.273046219895117	0.118242765585014	-0.0187613677929948	0.027069518141495
EPN2	EPN2	grey	grey	-0.0380571574259592	-0.0118670036831893	0.0441262741689817	0.0628509558188157	-0.00677295014342224	0.0487730578313959	0.0762557029106487	-0.0468094176231618	0.00574424864450684	-0.0572361357960158
PTPN18	PTPN18	grey	grey	-0.084656129262719	0.0186975865896039	0.0486331678479313	0.0423930909384009	-0.0545897568996226	0.0211261378906126	0.0621423721643045	-0.0265268971844152	0.048440303651811	0.0295762083802533
LIMS2	LIMS2	grey	grey	-0.0368242328479948	-0.0395050664697273	0.180977185538672	-0.0418596440565362	-0.0464233709808682	-0.0616398737351093	0.156064539140567	0.00701568547606061	0.0356699444171959	-0.055846373058963
ALDH3A2	ALDH3A2	grey	grey	0.106124128885108	0.0479126906307305	-0.0856953540684593	-0.00725047752657479	0.0729708881427782	0.0572692502000598	-0.0974613133733914	0.036784529293196	-0.0382702600581432	0.009135766130659
SREBF1	SREBF1	grey	grey	0.132998979402658	0.0222572112591409	-0.0391191671977732	-0.107079923591756	-0.0369946329919243	-0.0692410433571219	-0.0883490153946544	0.0676514453631843	0.0148906517121875	-0.00741735700169347
AFF4	AFF4	grey	grey	0.0323878336034033	-0.0404932741460354	0.0994707246728027	-0.0554105798311498	-0.107772034462654	-0.0910101602806105	0.0585541335789594	0.0140095832947551	0.0258652913033569	-0.0329785746429982
UBE2D1	UBE2D1	grey	grey	-0.002898797458405	0.0103966921235	0.00600252393790521	0.0346949212695156	0.0872076200204342	0.0510441123281638	0.0107574763719043	-0.00675084311177237	-0.0362478307517156	0.05331019748984
MPP5	MPP5	grey	grey	0.113856479528147	0.0902537774938159	-0.0615574578920919	-0.0182329387604343	0.0297301284343434	0.043281142655976	-0.0500354337573414	0.0527746142627479	-0.0115450261018714	-0.0284886028850873
RHOBTB1	RHOBTB1	grey	grey	0.110703630124908	0.0477371356684606	-0.0402117884550033	-0.0130597511479068	0.0377322018096924	0.0398941069421102	-0.0582667520346012	0.0254485656451339	-0.0324370268761572	0.0184807654528025
SMC1A	SMC1A	grey	grey	0.0378852908547368	0.187399533080889	-0.0467137457720412	-0.00631442104280029	0.0383500072741106	0.0597550188043656	-0.0551597630501614	0.0366433383098655	-0.0237533576820898	0.0321090211103066
HSD17B10	HSD17B10	grey	grey	-0.00449956615952521	0.106231060158472	-0.000234673020391207	-0.0174369371023957	-0.0205004544928767	0.0197362344706527	-0.00964222620479814	0.118656724976933	0.105596150776045	0.0132264185639157
MARK2	MARK2	scHCC1	turquoise	0.0854177946117824	0.00929172043331982	-0.0516896488301447	-0.00984578137080751	0.0925248985935453	0.0474682870236662	-0.0755905298171906	0.00381657639620402	-0.087829023581819	0.0437170400207821
CHFR	CHFR	grey	grey	0.067596274608892	0.0234144968689578	-0.0554013561041321	-0.0569567630731518	0.00185453475456945	-0.0232701330957471	-0.0729461005580236	0.0282743646679004	-0.0108477131603552	0.0454342287695719
P4HA2	P4HA2	grey	grey	0.00439360672049468	0.014920539291029	0.0592438457199058	0.0141127450039426	-0.0617281083700226	-0.0197570893141148	0.06897579338104	0.0516661193370982	0.0556646818036405	-0.0323859078081052
FCGR2B	FCGR2B	scHCC1	turquoise	0.807467988973597	-0.121831152800791	-0.282867510686469	-0.640223326272023	0.111097863800354	-0.412384162136988	-0.62722450247643	-0.0165944083972336	-0.334218614063528	0.0348867759466032
NFATC3	NFATC3	grey	grey	0.0159935446087724	0.00854752767043489	0.00980849548963609	-0.0482302046037924	-0.0475603026177591	-0.0541434602506044	-0.0150658194703561	0.00232554614305434	-0.001065397987233	0.00885299101729175
TRNT1	TRNT1	scHCC1	turquoise	0.117525066151174	0.0236413173104462	-0.0556119816373566	-0.0435373417082195	0.133436090762002	0.0451022751187086	-0.0900665746740636	0.012242674230997	-0.109582563404608	-0.0280117557371584
ACADVL	ACADVL	grey	grey	0.0423683940829957	0.0521726777186892	-0.0284490610583636	-0.00676122414588956	-0.00947502614193466	0.0230591106961911	-0.0297323159657602	0.036206467309287	-0.0222159921182857	-0.0170878837099618
STK10	STK10	scHCC5	blue	-0.0611150622831009	-0.00593638059470574	0.00305688551037085	0.13683538050452	0.0221033584567968	0.104121883116168	0.0815834586913852	-0.0293756639090547	-0.0162685754586214	0.0522967691509384
FBXW11	FBXW11	grey	grey	0.0405597438508918	0.048458692599312	0.0105734468597552	-0.031860126519492	0.0355829119140134	0.00267445860687379	-0.0434657508654216	0.0317765488491629	-0.010553952358245	-0.018516184371178
DERL2	DERL2	scHCC1	turquoise	0.0966794966436126	0.0564243713103438	0.0261565377597887	-0.0119539425355756	0.122452390595338	0.0834120565166611	-0.025649132322848	0.0339460745290732	-0.0499635984553546	-0.0263394161894921
NDE1	NDE1	grey	grey	-0.0309808201731368	0.0679099640188295	0.0604420820221611	0.0470464046138776	-0.00685896443225383	0.0479936272364075	0.0560339587508167	-0.0435983355081445	-0.0138995807682133	0.015622096005599
AP1M1	AP1M1	grey	grey	0.0441429651961481	0.110553504030175	-0.0292228307893104	-0.00730796123765383	0.0514568078342253	0.0590512272240623	-0.0348900131718345	0.0630609837228902	-0.00917563042747921	-0.0173208466890314
PVR	PVR	grey	grey	-0.0177741086868015	0.0339123010384936	-0.000169321066417513	0.0448767288251143	-0.0306990810677181	0.023081238937242	0.0295786604103597	0.00783291545689999	0.0328052248180315	-0.0167761968721149
XRCC1	XRCC1	grey	grey	-0.0782333788011405	0.148288343330745	-0.0125308209810874	0.0627502840011538	-0.0410587542787549	0.050062981849781	0.0387819298550374	0.0955123745085843	0.11219188698947	0.0216815616801922
SCARB1	SCARB1	scHCC3	brown	-0.141617066002895	-0.045503255285572	-0.0379500847197334	0.200169834388779	-0.0474611962612565	0.0823224625320788	0.126934523711297	-0.0701076898459322	0.0534054411515748	-0.0254397935033805
MCM2	MCM2	grey	grey	0.0369954712730254	0.37222459662337	-0.0572353418594638	-0.0619970936176559	-0.0392273992035351	0.0613952659918212	-0.0630023160829048	0.139519632280952	0.0627487024330415	0.0229594006701653
SELENOO	SELENOO	grey	grey	0.0414675273015243	0.0606449675764133	-0.0151024642934087	-0.0157736951495531	0.0522386597337882	0.0517760745660678	-0.0366214954749813	0.038466801689915	-0.00406271479247963	0.0278682669922679
ALPK1	ALPK1	grey	grey	0.00277554257740546	0.0503786830422412	0.0998270243360718	-0.0313776262373611	-0.0266858573040467	-0.0135132694789628	0.057237586322873	0.0191804324662545	0.00302708095813806	0.0297683336998326
LLGL2	LLGL2	grey	grey	-0.0120111045320142	0.0231466921030452	0.0111689398818303	-0.00346692482756071	-0.0282855264141201	-0.0112294567529499	0.0045491663179769	0.0231330328525355	0.0445376629662231	0.113601335678726
PDE8A	PDE8A	scHCC5	blue	-0.0330633778892031	0.0483876034425844	-0.0754311425974347	0.10248942936054	0.0434578546518838	0.121239682629407	-0.00361464185438304	-0.0427326475348477	-0.0420333966435363	-0.0770434194574672
SDHA	SDHA	scHCC1	turquoise	0.0867123402075603	0.0984926074813189	-0.00792085154320515	-0.0605180998797877	0.104605373810838	0.034462039970026	-0.0487850611785124	0.0367874210493342	-0.057007573579502	0.0313233563207268
KDM5A	KDM5A	grey	grey	0.0143203071416369	0.0426769400145574	-0.0225337419331525	-0.0320525645975276	-0.0326064783702515	0.00662038255645224	-0.00213903233128777	0.0395539430621597	0.0355437466231879	0.00746892764905671
FERMT2	FERMT2	scHCC1	turquoise	0.133692019984632	0.0428641839454206	-0.0594697860237918	-0.0196078348642116	0.082221531941132	0.0432709062401864	-0.0518148524565057	0.0106014785774811	-0.0859941271174612	-0.0461288221876758
IGF2BP2	IGF2BP2	grey	grey	0.064573966572722	-0.016876641640694	-0.0319423172899254	-0.0425567557921546	-0.0268450139421263	-0.0194425056369787	-0.0294583770480941	0.0406241212310678	0.00965286456293671	0.011530378144818
MAP3K13	MAP3K13	scHCC1	turquoise	0.111670341678529	0.0503632884390194	0.0370227907837921	-0.0867549489821771	0.0301993490942996	-0.0240274764836375	-0.0346437997864277	0.00600152489296372	-0.0579565384964253	-0.059305320171634
ST6GAL1	ST6GAL1	scHCC1	turquoise	0.541914846884653	-0.0296193948817827	-0.327216658521843	-0.380520275010245	0.164627466365666	-0.170667298741678	-0.470381658423392	0.126167586985461	-0.159489242733577	-0.0154272624277845
FRY	FRY	scHCC6	pink	-0.212816315949761	0.0202216174596789	0.20116486367262	0.180973329335766	0.00498382594717183	0.130492975906461	0.263840405755728	-0.0165027802079113	0.0939260116470095	-0.00869431415727818
PICALM	PICALM	grey	grey	0.0738902204550728	0.0406686167834903	-0.0312326130301191	0.0247234253796773	0.105022095401826	0.0656527289904299	-0.000855214511569783	-0.0111203008154575	-0.074115896191782	-0.0159855548162421
NSF	NSF	grey	grey	-0.0314137759359469	0.000273968934824554	0.0417115061632198	0.0599966644292581	-0.00117103363349859	0.0364304059054507	0.0750745771100143	-0.00326111948055567	0.02636992398524	-0.0323784230493486
CLASP1	CLASP1	grey	grey	0.0556101627114019	0.0400281807910349	-0.0986903785611881	0.00620771878125669	0.0213936635742143	0.028917751404829	-0.0745771140819159	0.038947172009543	-0.00416770771918211	-0.0184396899779915
MRPS34	MRPS34	scHCC1	turquoise	0.0765299769108032	0.12349770064938	-0.0160616236362283	-0.00406561092434939	0.113154545502781	0.06984547852491	-0.0569483018059601	0.0769240873243914	-0.0511390138246353	0.0119328650592142
CLNS1A	CLNS1A	grey	grey	-0.0450772977478364	0.124774764046224	0.073875457752745	0.0636097899250612	0.0458980019239001	0.0962876732359363	0.0769148054809468	0.0671310201185215	0.0428667907987468	0.00140884005692
TEAD2	TEAD2	grey	grey	0.00476662126496545	0.0166028534704945	0.00547125014679431	0.0299719389149982	0.0634621179652109	0.0690263515484094	-0.00209800439481873	-0.0359098581357984	-0.0264933004303344	-0.0299938111886809
EED	EED	grey	grey	0.0227550154520182	0.083119024587489	-0.00750108993794759	-0.00260837174101301	0.0522691216261061	0.0512251659798439	-0.0131955382117665	-0.0322566002283418	-0.0473161594868961	0.0576874157181709
TSG101	TSG101	grey	grey	-0.0226758391976599	0.0489115900868822	0.033045191444018	0.0434753040124728	0.0732528897172907	0.0495075813734761	0.056162649796528	0.0238220199756155	-0.00130450804612837	-0.0546722858047372
NCBP3	NCBP3	grey	grey	0.00864969388428353	0.0276668381396212	0.0448152677069135	0.0131635513656069	0.0340477467403225	0.0491690888663337	0.0074463516995696	-0.0395985216395046	-0.0669963240294811	-0.0204664916806967
ATP2A3	ATP2A3	scHCC2	yellow	-0.086618178721965	0.010040779541565	0.31524631586294	-0.0279013670373665	-0.0893580268437225	-0.0410349119571924	0.179382641127775	-0.047223877858744	0.0318613423679328	0.0964530538108478
MGLL	MGLL	scHCC6	pink	-0.431237981981253	0.0123345040741686	0.179303148272591	0.498712874760232	-0.159536924726367	0.202806463826552	0.496489750304523	-0.0700253586469109	0.194250011774391	-0.064301126284009
NTN4	NTN4	scHCC1	turquoise	0.465032728638358	-0.109410499305639	-0.0714793976603127	-0.396293837771592	0.00814562997708509	-0.280046532922977	-0.28755779843536	-0.0317097338664055	-0.179011330118815	-0.0263196842318531
BCS1L	BCS1L	grey	grey	-0.00464168338024211	0.063350593181735	0.011428163158126	0.00966572761396669	-0.00264732752000709	0.0527557161727652	0.022396100593035	0.0593604694677022	0.0566053110429048	-0.0562755273544722
NUAK1	NUAK1	grey	grey	-0.048155880946858	0.0320791888539323	0.172881768550051	0.0190623752583256	-0.0368331135303357	0.00517462131015279	0.101599893902238	-0.0115711558848423	0.0266512000429994	-0.0501346082221214
DPP8	DPP8	grey	grey	-0.0384947932812244	-0.0137959734769317	0.0924115558892308	0.00286386228205213	-0.0763951241905147	-0.0255557059937592	0.110819748006512	0.0193259850363041	0.0624564369044711	-0.0309208351738167
ZNF532	ZNF532	grey	grey	-0.0137817802459352	0.0215151933476986	0.0199886649706364	0.0644608701914057	0.0072323128618648	0.0562022568416202	0.0320231965402561	-0.0266269357691226	-0.0303689887260403	-0.0300285999119995
SCARF1	SCARF1	scHCC5	blue	0.0741555175658646	-0.0325219471896659	-0.0905435958064632	0.0848985744299898	0.102486158970189	0.134683791923622	-0.0661566733760151	-0.0640535870925267	-0.0893339646352461	-0.0518546578334529
LMAN1	LMAN1	grey	grey	0.0157312114278887	0.0723957640687518	0.0736870075436925	0.0299179147202003	0.0254418058785911	0.0450926762827461	0.0628681040129356	0.0164317014020231	-0.0189406883098806	-0.0746185644514502
HACD3	HACD3	scHCC1	turquoise	0.0579807665486863	0.138487594818761	0.034947732989101	0.0390279942284238	0.105072120004975	0.106922180388569	-0.00155834461250217	0.0300971865850397	-0.0652845129986631	-0.0920407988989181
ZZEF1	ZZEF1	scHCC1	turquoise	0.117270435607636	0.00140858753870022	-0.00635985336231386	-0.088448299579266	0.0327950076184146	-0.023802687286072	-0.0929085721428147	-0.0284262281744431	-0.0706413420651669	0.0468282912660149
ENO1	ENO1	grey	grey	0.0849662586530174	0.303323504935237	-0.034407902572661	-0.0162318787805542	0.0705076174536952	0.0702122346689664	-0.0765387647886517	0.152418935903535	0.0345610715128817	0.0280034159504079
MYDGF	MYDGF	scHCC1	turquoise	0.259788367664896	0.102573383217959	-0.0886885816440988	-0.103813831403749	0.22492509340864	0.0386368172879053	-0.171121709585475	0.0791001119932654	-0.168748431506649	-0.101176295534738
TUBE1	TUBE1	grey	grey	0.0412742220106291	-0.0275381192123732	-0.0205086603162106	-0.00761825722614291	0.0457146132725981	0.00257312154075778	-0.0271619170871451	-0.0301347603423742	-0.0302689799651021	-0.0258454323217762
ACTR6	ACTR6	grey	grey	-0.0446340124538016	0.0255942026612935	0.00210703564704736	0.019794628630132	-0.00831460617366135	0.00646379282662948	0.0410445455875929	0.0463805138450991	0.0601219905640195	-0.0169725204325781
SRI	SRI	grey	grey	-0.115501290123711	0.104120360459824	0.120021697652879	0.0943141177472724	0.00912644505262586	0.0790243497579542	0.173891979657139	0.122616412139638	0.156686905103034	-0.0267401806766069
EIF4G3	EIF4G3	grey	grey	-0.00587614906234271	0.0349668380351057	-0.00235597189169087	0.0340619208360086	-0.0810437194640803	0.0209635489634921	0.0767297991631001	0.0937744069309555	0.127573895814326	-0.0569760485984057
NUP37	NUP37	grey	grey	-0.00267379378142829	0.17968639038947	0.00843599312989948	0.0285085288962682	-0.0140694402103098	0.0623367572123758	0.0260290896196018	0.0880245199521518	0.0430201964867552	-0.0338534007099778
TTC38	TTC38	scHCC5	blue	0.00481065445656828	0.0160303412758898	-0.0527872665676447	0.0750938165443172	0.0968842116294354	0.102914223552509	-0.0218562125826895	-0.0316286350988494	-0.0553482307885243	0.0013351364469945
ACAT1	ACAT1	grey	grey	0.0463964652117225	0.146135013209862	0.0205517776781781	0.00543264441511361	0.0453881011147249	0.0589015181126476	0.0313267069527689	0.0518309189869795	-0.0241899605618367	-0.102735624198659
ZNF638	ZNF638	grey	grey	0.0318103584888436	0.0506127873370744	-0.0058481966415091	0.0195272009996652	0.0553096987493216	0.0785992877301841	-0.0131209222708416	0.0175058822168039	-0.062423271932812	-0.0161474364333747
SLC25A40	SLC25A40	grey	grey	0.0417362539765343	0.131756710529033	-0.00478002867989936	-0.00345786853935635	-9.19742831701257e-05	0.0360161597301165	-0.00712701044644748	0.0498117960054702	0.0166281776032659	0.00880493921421542
TIMM21	TIMM21	grey	grey	0.0641620350965528	0.112863130694612	-0.0158963473338929	-0.0495753134506248	0.0573819533121246	0.0268716841314434	-0.0514880801272402	0.019598670314077	-0.0348381467179129	0.0250632474431717
RASAL2	RASAL2	scHCC5	blue	0.0427203307372431	-0.0244896067947495	-0.120235717612239	0.0886919706409616	0.071542768752366	0.105356665695398	-0.031637484750137	-0.025024659994185	-0.0748576282835496	-0.0743249678948885
ZNF37A	ZNF37A	grey	grey	0.00870639343722149	-0.024594475082646	-0.0157061603237959	-0.0116686314469216	0.0276748682894818	-0.0115114696667448	0.00256848595178396	-0.0230812662629616	-0.0222596235508521	-0.0412842575827592
MARK3	MARK3	grey	grey	0.0494128596068655	0.0224527520999589	0.0194357470376897	-0.0322984980266968	0.0307160599800401	0.00581615564366573	-0.00199028906536016	0.033770998884126	-0.0325058096451945	0.025808290419277
SLC25A3	SLC25A3	grey	grey	0.0053526756569747	0.199409801040804	0.0294217494370212	0.0512994173639422	0.129728149663571	0.145062884552977	0.000408797417514291	0.0943919827792322	-0.0095206451751468	0.00781993578590899
FNDC3B	FNDC3B	grey	grey	-0.00607971901267312	0.0322901257524826	0.203749997184213	-0.0215284299844707	-0.088995843211322	-0.058613849285866	0.118670121218886	0.008788006108698	0.0286603552024824	-0.000151125134360967
FOSL2	FOSL2	scHCC1	turquoise	0.263497122890738	-0.0245671172657639	-0.0897108906115804	-0.175747585942471	0.0339324832890607	-0.0975757672528115	-0.173631893729055	0.00524532736626156	-0.0980844972974423	0.0390947066648584
FRYL	FRYL	grey	grey	-0.117849959497453	-0.0106000416218699	0.10077578298203	0.082319815106961	-0.103535269839835	0.0168637626149354	0.165835543583529	-0.0332688551838736	0.0673565305823885	0.0480007550112757
TMEM131	TMEM131	grey	grey	0.0244726709840426	0.0471635119216476	-0.0144932921986384	-0.0255228110442719	0.0262788619391167	0.00917175762972353	-0.0251590138417143	0.035761609372595	-0.0147633609924238	0.0573963035190826
FSCN1	FSCN1	grey	grey	0.241378322397785	0.0919084980296595	-0.344885148345114	-0.0512411552175816	0.0609949964080255	0.0398348453034021	-0.294048218570461	0.112668696767235	-0.0389947417605764	-0.0650036178270443
ACTB	ACTB	grey	grey	0.140195231732423	0.350527373501228	-0.209131449124449	0.0438157614498279	0.163550452244033	0.161178916101353	-0.18038896200602	0.145242596279682	-0.0489777847631934	0.12193899923275
PLD1	PLD1	scHCC2	yellow	-0.17290872294116	0.015104190527514	0.285988094426715	0.103694549979278	-0.039199455653478	0.0521513239212769	0.247149929330593	-0.0631902134877162	0.0370843624906319	-0.0164964191285156
DLG1	DLG1	grey	grey	-0.00107189184886678	-0.00410489854876022	0.0472933819382939	0.0106432315212277	-0.0140382920131098	-0.00309869988194799	0.0348702543676578	-0.0271268114523071	-0.0293129008127997	0.0113942235708638
RAB7A	RAB7A	grey	grey	0.0849824430104938	0.0210556581917821	0.0315688501080817	-0.0756896979449079	-0.0455921108426684	-0.0832736274880657	0.00303028381228312	0.0633155136293715	0.00676277054100046	-0.0228928009315193
BCAP29	BCAP29	grey	grey	-0.150395245853282	0.0877888311063491	0.223320673121041	0.168530896278394	0.0545613037747471	0.158804814072309	0.227098065318575	-0.0287827893393831	-0.00826466776448989	-0.0950470892408582
SART3	SART3	grey	grey	0.0140829101570165	0.0775072127577393	0.00977208716017408	0.0103380032617735	0.0167597575952824	0.0487726490600058	-0.0031032678685921	0.034096559550174	0.00121406495038735	0.0127092965708799
ARHGAP15	ARHGAP15	scHCC9	magenta	-0.0359320256216872	0.0053021380133	-0.0050106850551932	-0.0550545598344391	-0.0447657842216463	-0.0750128633395516	-0.0206908478326859	-0.000303984542665817	0.061610746423777	0.407949509408918
EXOSC7	EXOSC7	grey	grey	0.0394079876662891	0.0859797294498435	-0.0417479645665675	-0.0401928841562813	0.058330904369241	0.0279265533694862	-0.0498827629760941	0.065691378149934	0.0211444046226347	-0.0190440287616784
KIFAP3	KIFAP3	scHCC5	blue	-0.0736084486884172	0.0625121836160266	0.141731766383862	0.0933161666240758	0.0450800771817348	0.130588534134067	0.13479204958446	-0.0187934227160841	-0.0278073832530861	-0.0340205095214698
MKRN2	MKRN2	grey	grey	0.0606799551743915	0.0412455365710778	-0.0219337274680077	0.00445574412448234	0.0944575993397063	0.0389635100362848	-0.0439274155696122	0.0106491291638894	-0.0419992751415778	-0.0339587163584386
MCM6	MCM6	grey	grey	0.0633501232429137	0.123818633119209	-0.0586636668392014	-0.0625784990095201	-0.0342908865877743	0.0047603838936604	-0.0749265758821581	0.0739530492874391	0.0158801767782295	-0.00408243455183381
REXO2	REXO2	grey	grey	-0.0193174857574571	0.0640958059140763	0.204178979122038	0.00954413477425648	0.0181574390154122	0.0386895419225819	0.13223364288342	0.0958336091291492	0.0726902403306734	-0.101680390650819
RBM7	RBM7	grey	grey	0.00216481831235153	0.0443914592759263	0.0325275584175723	0.0182382815329295	0.0456261183928046	0.0532239939610588	0.034261393125073	0.0418278755475199	0.00412693112751962	-0.0465863123210679
RBMS2	RBMS2	grey	grey	0.000970954644758836	-0.02249262005804	0.0236072293098483	0.0217673422900798	-0.0213381727683937	0.0131105992156833	0.0633334916255862	-0.00236737809756128	0.0149750981050764	-0.0535717507401405
BAZ2A	BAZ2A	grey	grey	-0.0188452519516	0.0119625272535976	0.0143701755859481	0.0576311855595673	0.00444661828260341	0.0551407682337419	0.0513918766579653	-0.0223896821922648	0.00118055628650928	0.0419658495936392
PTPN23	PTPN23	grey	grey	0.0832375242769018	0.0309768458826574	-0.0047449841269075	-0.0440099698066628	0.0630928247096725	0.00978219582724684	-0.0396384992443773	0.00304585888521087	-0.0693145620665752	-0.0105733300353422
MLH1	MLH1	grey	grey	-0.00142599017142363	0.0654873863047839	0.0227847553372263	-0.034811249306122	-0.0286182954553253	-0.0133247076911685	-0.00607214750847312	0.021297922453763	0.0090861239474844	0.0321081400825293
UNG	UNG	grey	grey	0.0131682805089377	0.0510213646794754	-0.0325786218252345	0.0254177998159245	0.0321231470814634	0.0610085411124811	0.0183946116439548	0.078628529099605	0.0404283126174976	-0.0119691915520644
KLHL20	KLHL20	grey	grey	0.00101397370736964	-0.00959318243299812	-0.0120073274672942	0.0073169245607995	-0.0111990761623061	0.00305060133234795	0.0218330196628458	0.0258685876441101	0.029272276680431	-0.0640303509087821
PLXNA2	PLXNA2	grey	grey	-0.0955627766488085	-0.0174762030001227	0.0549855147450197	0.106934704855554	-0.12581542874076	0.00040918259062519	0.138861246466429	0.00804498992442767	0.0563042981236984	-0.0193211979588107
ANKRD13A	ANKRD13A	grey	grey	-0.0307285632470352	0.0349132329378903	0.026816737439292	0.0579115154703768	-0.00159639778173088	0.0626703980834901	0.0467919000812733	-0.0554116334123513	-0.00717224644066019	0.0490211862997122
ACACB	ACACB	grey	grey	0.0106823717092707	-0.00798033883038209	0.0251783429869076	-0.0336396070737384	-0.0161877492481386	-0.0352677672502782	0.02041389935416	0.0010553188045634	-0.000163275636497213	0.0253433754625454
TRAF4	TRAF4	grey	grey	-0.0171310441492607	0.0565733521251746	-0.0380596676318427	0.0722595058220771	0.0417794737184302	0.0783012683465367	0.0064492371418937	0.0477790261051243	0.0271297693468387	-0.0210464118154019
GPATCH1	GPATCH1	grey	grey	0.0678106437191619	0.0639976318980741	-0.0553327837862471	-0.0254177948193622	0.0762804538614101	0.0399612759735235	-0.082295803998999	0.0178398309772647	-0.0624368371046855	-0.00678919713898144
ICAM3	ICAM3	grey	grey	-0.0862474757873632	0.077297878280393	0.116490437667599	0.0252993735001313	0.00310809637165914	0.0199831850558977	0.0851233428419789	0.00889039187004537	0.0439211243427734	0.165664343069477
NT5C2	NT5C2	grey	grey	-0.0265152124233891	0.0748988405667248	0.0737162490816005	0.00314177551409677	-0.0190087658595289	0.0119050710878893	0.0576141455572026	0.0218625415159861	0.0317041559554823	0.00702765776065791
MCAM	MCAM	grey	grey	0.0450224665639506	0.169300915298423	-0.0967904503250326	0.12390178036017	-0.121493370907562	0.0658385331326788	-0.0340566443821456	0.0674280232923543	0.0705747829291114	-0.0334425796198135
MBNL3	MBNL3	scHCC5	blue	-0.00944045540200348	0.0606131506512571	0.0189075534735388	0.00718422745475952	0.0122528101112357	0.0175640854885479	0.0365085152046083	0.0188233422613442	0.0280900910741351	0.0229054140382035
XAB2	XAB2	grey	grey	0.0318982327397767	0.0674807653473507	-0.00819882162740098	-0.00477043080473622	0.0477552757552133	0.0461594005940184	-0.0112794337697759	0.0280932983826855	-0.0269815844806941	0.0231139285913484
ARHGEF1	ARHGEF1	grey	grey	0.0326328832160111	0.0837335090954079	0.00506234745125102	0.0155187213430313	0.0484540625771604	0.0760442739560365	-0.0243006110650647	-0.000341093986751043	-0.0292806472103513	0.123530368292624
STXBP2	STXBP2	grey	grey	0.136608646444305	0.0291976777395552	-0.0681429900779823	-0.0864034442266586	0.0212376115811732	-0.0207654954484475	-0.103414526204987	0.0675839249021562	-0.0306662745214201	0.0990272291180077
MAP2K7	MAP2K7	grey	grey	-0.0195119515766071	0.0118906242631499	-0.00468938570215675	0.0219950023886496	-0.0033542647350169	0.0361453082867282	0.0332599093294829	0.0271653553286504	0.0540145174505912	0.0129025221043018
DGKD	DGKD	grey	grey	-0.0454490258887052	0.0409718875360387	-0.0720952118719159	0.110014212108417	0.00104974218395005	0.0863857403206484	8.80023378573193e-05	0.0222128500080609	0.0560983245999544	0.0371308286734792
CTTNBP2	CTTNBP2	scHCC1	turquoise	0.235932084383122	0.00333463158692515	-0.102687734934756	-0.189101088885103	0.0538763774382262	-0.0936738793194153	-0.193029168895838	0.0344408566248392	-0.0896983172636437	0.0369454518150445
RARB	RARB	scHCC1	turquoise	0.299804856402805	0.0116890183673681	-0.156002312640632	-0.219709336376481	0.122734898347858	-0.0806288046103592	-0.265945843973918	0.0305567672662937	-0.148252261696399	0.00312736801899143
TOP2B	TOP2B	grey	grey	0.00168504505783331	0.0257333334004554	0.0265882706899037	0.0273603631931256	-0.0045841526860923	0.0380436922903171	0.0466720971962057	0.010073065057924	0.0056183276493281	-0.00622736586715932
TM9SF3	TM9SF3	scHCC1	turquoise	0.123640211948427	0.0377795508311924	-0.00394070313031036	-0.00486136605401359	0.158423017604961	0.0964566052350695	-0.0678189608539572	-0.0609814102533151	-0.181855990155111	-0.0545816755861825
NFKB2	NFKB2	grey	grey	-0.0416902274826355	0.0201929576551685	-0.00226656506201547	0.0288653317510076	-0.0165184255090678	0.014221577742233	0.0226512309610034	0.0164670014758871	0.0372102071002181	0.0253261182215091
UBE2T	UBE2T	grey	grey	0.0184826310998519	0.516082292322228	-0.023518637692007	-0.0507120806463406	-0.00716334650143614	0.12533087424629	-0.0446198437131343	0.133805725692146	0.0270362861240598	0.0123545699820979
DNAJC10	DNAJC10	scHCC1	turquoise	0.034602673492408	0.0589102971404272	0.0403691733713975	0.015593922224645	0.0577323394025349	0.06136377100162	0.0167645214188383	0.0326392227790896	-0.028467907077427	-0.00701396048295948
GTF3C1	GTF3C1	grey	grey	0.0445662499114585	0.0191833550947276	-0.0509106902102754	-0.0110972516757863	-0.0114657146461819	-0.0134740529074345	-0.042569857267813	0.0131107579628054	0.001046323388275	-0.0111213436549771
IL4R	IL4R	grey	grey	0.105027369516534	-0.0490476468498851	-0.0722703605898801	-0.0557457705974232	0.0154246882785628	-0.038385765471077	-0.0873829325295246	-0.0541265581909131	-0.0739385622547915	0.0180315456556194
USP33	USP33	grey	grey	0.0457873024961612	0.0381435618359539	-0.0341888984547635	0.0330620241847428	0.0750039357131812	0.0685235739754124	-0.0206861572568396	-0.035574751473019	-0.0640320641592317	-0.045772354169003
SNRPA	SNRPA	grey	grey	0.0616664059410978	0.191586230264062	-0.0413735667163655	-0.0542265921944365	-0.0247914693496761	0.0205693964185315	-0.0571715382133046	0.144478187282827	0.0883279096570873	0.0657513283215318
EXOSC5	EXOSC5	grey	grey	-0.00579579761093505	0.0512416000599182	0.00885750532939534	0.00389799524734091	0.0340722729057164	0.0542603247963352	-0.00871849286902786	0.0421228105578584	0.0216485578252185	0.0249531166811616
DYNC1I2	DYNC1I2	grey	grey	-0.154321169712795	0.0705291324193216	0.0529590125830157	0.141084416831062	-0.122026191752144	0.0820380794736034	0.160696612637947	0.0656682736860679	0.170502664153461	-0.0791342801335329
APBB1IP	APBB1IP	scHCC9	magenta	0.0343377815850085	-0.00212996909512877	-0.0544538236146523	-0.0825738048294011	0.0382405317029465	-0.0643992540205966	-0.112924101523527	-0.0185862949066017	-0.0388549965435502	0.447090566184628
FAM76B	FAM76B	grey	grey	0.00742084697497689	0.0601055894836933	0.0329550402636014	-0.00822328036367118	0.00524623356041336	0.00904309139597654	0.00914024227089038	-0.00315718686915389	0.00632679324545273	0.0142495717120197
SIRT6	SIRT6	grey	grey	0.0502917695407177	0.0132361887301875	-0.0388829817747064	-0.00163942696555974	0.0768366985964108	0.0385942671530767	-0.0414102683057444	0.0113144439176531	-0.0166908887487279	0.00804237270671509
POLD3	POLD3	grey	grey	-0.0415965277752577	0.213962662543383	0.0475596127569051	0.0447365085751451	-0.00743855796105125	0.0840794801791879	0.039872979004417	0.0399541861248903	0.033193999403229	-0.0170178210420487
CAPZB	CAPZB	scHCC1	turquoise	0.10201859066956	0.0942337063898304	-0.0621439049778069	-0.0441770746927644	0.0899730901897219	0.0278868448750916	-0.0525597800356645	0.136129005158004	0.0100451579253667	0.0198573286914511
GPR137B	GPR137B	grey	grey	0.0431082389461768	-0.0205610845206376	0.029458966482815	-0.00156844779821253	0.0601437202632762	0.0145570744804423	-0.013453926363016	-0.0170673493339825	-0.0546534501669918	0.0435856935196189
JADE1	JADE1	scHCC5	blue	-0.0306251160205338	0.0160624108870098	0.0140754567642729	0.0849560639800721	0.0255946935991853	0.102383884145463	0.0163609931722426	-0.0478079949652565	-0.0421142860407256	-0.0216390697295318
UBE2A	UBE2A	grey	grey	-0.0679147377160788	0.121601877576502	0.0541787159108146	0.0767404906502053	-0.0547268436335024	0.0583309068232096	0.105743072597105	0.0841158156290769	0.12032998963236	-0.0111524026079808
FGFR1	FGFR1	scHCC7	black	-0.000694885969677009	0.0219107809898615	-0.0214285031317318	0.00923041342803445	-0.0971199372977203	-0.0404313253299563	0.0302193872808012	0.0802400179623478	0.0882388584717684	-0.0396412914543831
ITGA8	ITGA8	scHCC3	brown	-0.111965995960935	-0.0284075770533567	-0.0354975880094596	0.264952925625944	0.15146726026951	0.223171062065306	0.0748084873360179	-0.14266458857519	-0.123915830976123	-0.0309569520843558
CST7	CST7	scHCC9	magenta	-0.080958020267571	-0.0206642558583357	0.0337858648312433	-0.0474515435772628	-0.095078170992901	-0.0725821615904241	0.0100956504573208	0.00276623178027171	0.107101022268214	0.663895290719795
MAP2	MAP2	scHCC3	brown	-0.141460556527496	-0.0124768043557211	0.0447764851197911	0.134899128425355	-0.0535418407230901	0.0786656705795844	0.139987324825058	-0.0216366632767477	0.0763462951052203	-0.0136596725511753
PIAS2	PIAS2	grey	grey	-0.0123229202057735	0.0366951403879802	-0.0168458983450977	0.0278338796661112	0.00992837100875895	0.0521864965223144	-0.00394678608755155	0.00126962283915246	-0.0174840172989038	-0.0227827580547213
ARAF	ARAF	grey	grey	0.0637336573061816	0.0360594881468097	-0.0302913972852117	-0.0258546097703061	0.028091955971124	0.00523424278955348	-0.0538485111997702	0.0243304780119007	-0.0214279278845837	0.0107443529922856
MCCC1	MCCC1	grey	grey	0.0217770941129217	0.0532970037564204	0.00885332930740549	0.021539990137955	0.0983168215776264	0.0364682459086167	0.00109222359652659	0.0449846556243903	-0.0165165073412796	0.0254303834568542
ACER3	ACER3	grey	grey	0.0583910166481807	-0.00841096338294408	-0.00510908520925827	-0.0185914948085039	-0.0192666651172539	-0.0245429251724959	-0.013836026280252	-0.0397537995273707	-0.0479868917440325	-0.0102030027432174
UBE2K	UBE2K	scHCC2	yellow	-0.0420602108368964	0.0671364642085932	0.10639824536315	0.062812861647233	0.0160236699536268	0.0643807242582357	0.106639536459925	0.00302104277716313	0.0223090872917353	0.00637614461991282
PIK3C3	PIK3C3	grey	grey	-0.0252899723091087	-0.00813719944006265	0.0278517396714688	0.0290496226927549	-0.0311266685450521	0.0183272985575883	0.0447087525363801	0.00364179677534572	0.0276478999495655	0.00741872986189378
N4BP2	N4BP2	grey	grey	0.00524420646403768	-0.00230097196225312	0.0221836712466543	-0.0205922707000649	-0.0213008178706176	-0.00893164253941353	-0.00370383021792571	0.00309159579195759	0.0267392867826004	0.053059143502009
TIGAR	TIGAR	scHCC4	green	0.000101302986115572	0.0533762391083543	-0.00575762694115561	0.031227180133865	0.101423630473267	0.0781138548541163	-0.0143624790928449	0.017122950941182	-0.0299358550090292	-0.00249585907340853
TULP3	TULP3	grey	grey	0.0910491477759791	0.0475832926233359	-0.0528640198306629	0.00441278072801179	0.0817294111556054	0.0531874864615589	-0.0472784884403103	-0.00129442255841214	-0.063847659176464	-0.0320377214299151
SYNJ2	SYNJ2	scHCC2	yellow	-0.197586459657541	0.0561194202175448	0.487077349595973	0.0525537288132804	-0.140464036757084	-0.017584829083273	0.362999453714547	-0.0205788254827676	0.0736790118716074	0.00266896832238398
PPP2R5C	PPP2R5C	grey	grey	0.054835171522589	0.0509239827313889	-0.0603022642621696	-0.00722635364031801	0.0146552521993588	0.0233490861388289	-0.0415134489419221	0.0553201003175247	0.0331605863773427	0.154446885859006
PMS2P1	PMS2P1	grey	grey	-0.0532541663243819	0.10157984558373	0.110073121661297	-0.00680951193617408	-0.0592012454263007	-0.0179696876478368	0.0866314161191042	0.0957788918566792	0.0973485124418582	0.0380247311464681
GNB1	GNB1	grey	grey	-0.0118931106647667	0.0790911238876133	0.0546732168906624	0.0189853127014596	-0.0936477053236791	0.00958322115597856	0.0864940552299279	0.0710570723210583	0.0947117484934862	-0.0344668741860618
EDN1	EDN1	grey	grey	-0.098341243408219	0.0296246457725846	0.297248340170325	-0.0724867728907218	-0.161738035395259	-0.093166514046027	0.208179260999956	0.0651893601030504	0.177518376421388	-0.0171115184185335
MLLT10	MLLT10	grey	grey	-0.00247185503650623	-0.0228027188130356	0.00979861827634736	0.0374858023406974	-0.00784315018619837	0.0144372623090624	0.0325799327988771	-0.0419851458606949	-0.021968753683877	-0.0187197077621976
ITM2A	ITM2A	scHCC3	brown	-0.307214780895894	-0.0601619255107297	0.000124675545177955	0.376786603896349	0.0472366471944929	0.22234240460351	0.229408196799863	-0.0932713530169457	0.0774065474629246	-0.0133448010265719
NRDC	NRDC	grey	grey	0.0490079687957552	0.0768963883826742	0.0285204690907302	-0.0524905579636834	0.0401129097714314	0.0207310384818458	-0.00468359725503395	0.0295362146906426	-0.0486611358568137	-0.00853996043161083
VDAC3	VDAC3	grey	grey	0.0310999380741355	0.155139618317868	-0.0274307715881808	0.0317390122410482	0.0704644049854437	0.101092879557097	-0.0202702193780416	0.0491077603714394	-0.0058227605428681	0.00274570315197131
PCM1	PCM1	scHCC5	blue	-0.00603612641202879	0.0884898776777789	-0.0328145943020215	0.0518703938093684	0.0608766417498194	0.125073819292385	0.00607890747220114	-0.00453141916246266	-0.0372886409613161	0.0211555518905733
ITCH	ITCH	grey	grey	0.0548262906874229	-0.00850767684219847	0.0280117485474867	-0.0444991145913801	-0.0389889272214716	-0.0369669639561599	-0.00705576814748699	0.0244110675613973	0.020410567389633	0.0341453968774177
TP53INP2	TP53INP2	grey	grey	-0.0118008623873124	0.056503330006716	0.0237482638512232	0.0588420110128368	-0.012521717395934	0.0368493760420362	0.0403625660511259	0.0570356454140121	0.0725269465194578	-0.014709753240032
SDF4	SDF4	scHCC4	green	0.0627389306387543	0.0417873314642857	0.0525228231643923	0.08577150848665	0.163217449348151	0.135657380538476	0.00794627450200531	-0.0809393225987776	-0.146407736911805	-0.091428043870956
TOLLIP	TOLLIP	scHCC1	turquoise	0.123489270033629	0.011638229992474	0.00178848161024383	-0.0784533368300268	0.0536264051552714	-0.0248796316780947	-0.0656733959195382	0.028055867883623	-0.053780747985364	0.00660939892707568
UBE2D4	UBE2D4	grey	grey	-0.0188259718830831	0.0616408076581897	0.0695878371519789	0.00190261264024611	0.00282072871534013	0.0423022082715215	0.0371944458010327	0.0443584486573686	0.0413570331962642	-0.0235663760185581
RUNX1T1	RUNX1T1	grey	grey	-0.116394151741967	-0.0108974941623022	0.16310785603915	0.0754339153931341	-0.0281194308330431	0.0780163498381761	0.173108242485337	-0.0473326388485969	0.0146815516645845	-0.0287331608833884
THOC1	THOC1	grey	grey	0.000151013896084892	0.0858869021566585	-0.0297841069173417	0.0326476347473166	0.0640654207859959	0.0931826430366162	-0.025526755824665	0.0323177636210857	-0.000891906143804926	-0.00540279920819089
FKBP7	FKBP7	grey	grey	-0.00181746985950362	0.0603571344117444	-0.0501171243199137	0.0617286149198326	0.0434373946322618	0.0780941606079365	-0.0236424922294972	0.03126738387348	-0.0105554497927902	-0.0425818616019937
XRCC5	XRCC5	grey	grey	0.00275802432648188	0.187875434781348	-0.00351957823802113	0.0214616835841563	0.081640469092514	0.120393837949304	0.0140762854443127	0.133368655979318	0.0511942456962886	0.0252795493647372
LXN	LXN	scHCC5	blue	-0.104681494926486	0.060823287022205	-0.0768238868398703	0.22822786080371	-0.0299559839323853	0.169559449551484	0.0681819722721467	0.0371217615261944	0.107443128866221	-0.0677849470385924
MKNK1	MKNK1	grey	grey	-0.0149284196001509	0.049535909241173	0.0399117869153126	0.0291800730302427	0.00552529922288273	0.0182676884524116	0.0354151324341781	0.0217060586160772	0.0188475217311932	0.0401627319569225
TNS1	TNS1	scHCC7	black	-0.0110278412230112	0.0322527558553112	0.042297285731061	0.0138153672252377	-0.0767594213233952	-0.0335088670125512	0.0696108316845875	0.0414268510921082	0.0676596752845857	-0.0511921589072545
REXO1	REXO1	grey	grey	0.034836819617632	0.0100452787709202	0.0141002137604585	-0.0665699971106834	0.0173907915368058	-0.0119172534238558	-0.0130738041205313	0.0258261461995661	-0.0249363068901334	0.00791269209210275
SAR1A	SAR1A	grey	grey	0.0102878453412192	0.103066404215566	0.0167871069384948	0.0331002013466117	-0.0298384143830519	0.0325344650668806	0.0457917703939386	0.0489996070979436	0.0612431734004585	-0.0107753963187218
CDC14A	CDC14A	scHCC5	blue	-0.0729592017285092	0.0016361840523029	0.0656367629324447	0.0699588415753191	-0.00819006029757414	0.068881392045427	0.0763158161996082	-0.0931940276970444	-0.042689469907444	-0.0198023054412752
RAPGEF3	RAPGEF3	scHCC3	brown	-0.100138662900048	-0.00935431035416551	-0.0287602136450149	0.146370404555628	0.0164862842826141	0.114308490762777	0.0742049251466271	0.00536405633503909	0.0296537441873908	0.0348857301669328
CEACAM1	CEACAM1	scHCC1	turquoise	0.359327182131961	-0.10638831933641	-0.188700711559598	-0.253454882313619	0.111306428740671	-0.147007896979123	-0.306113901220533	-0.0552088615942804	-0.223515290594214	0.0269369531559412
SENP1	SENP1	grey	grey	0.0232526206882208	0.0508640829723021	-0.0421692955765434	-0.00742906776064268	0.0231723641627448	0.0448177095270309	-0.0318105046002383	0.04426008141746	-0.00466271313667454	0.0242856654566869
CIC	CIC	grey	grey	-0.00221978406886723	-0.00222954620607044	0.0274088523089282	0.00642218814486054	-0.00629277067906335	0.0148348424989371	0.0153462910215284	-0.00793937683002178	0.0261659293385801	-0.00877778323919474
LIPE	LIPE	grey	grey	0.071047627690628	-0.00868990195648633	-0.0771501850020391	-0.0413878309795481	0.0739070458542579	0.00714144770270216	-0.0812390985785457	0.0253389571232229	-0.0270591204474219	-0.0016280237759426
FDFT1	FDFT1	scHCC6	pink	-0.201195447597041	0.0929564557052627	0.237351219750006	0.165736488867561	-0.012002673618529	0.141280840235719	0.238466870103291	-0.0524574514771911	0.0390647418027033	0.0248365890245394
PAFAH1B3	PAFAH1B3	grey	grey	-0.166789683425753	0.0722919024462638	0.133183039656331	0.0961026684198019	-0.0806530461434895	0.0400825894777465	0.154652943795982	0.0330746007982552	0.126585024630135	0.0335828570578377
KIF22	KIF22	grey	grey	-0.00586149042304838	0.279948796985339	-0.0082485286889505	0.0338514032762132	-0.0199332938289117	0.0795806859142855	0.0179185350393745	0.0521671746172834	0.0290987934262238	0.00884329825050761
PGM1	PGM1	grey	grey	-0.0566731455245518	0.0815470514112785	0.0891308601990202	0.059593406314269	0.0287986394424238	0.0826705215185149	0.0732149077938547	-0.0283867406463707	-0.0248318677729655	0.0172963880176547
DDX1	DDX1	scHCC4	green	0.0364798617051456	0.0637114529222071	0.00817243470528907	0.0337811839270289	0.140305454533731	0.0892660085826316	-0.00403854140501401	0.00253683924393315	-0.0903869841573955	-0.0694442745577501
DNM2	DNM2	grey	grey	0.0981677651286879	0.0940787700167927	-0.0754768273684838	-0.0465132324327291	0.048004827452052	0.0498563434126058	-0.0896521430054575	0.0458033837711587	-0.0158836661234845	-0.0156275633067597
EPB41L2	EPB41L2	grey	grey	0.0015951603255665	0.0616046457591659	0.0318226465351196	0.0386218632120189	-0.0229739636347327	0.0430952688079367	0.0505357802352763	0.0277216156800658	0.0378416591020706	-0.0240411861416975
STX7	STX7	grey	grey	-0.00251398508208224	0.000500601855054886	0.0328151850681158	0.0164259293596871	-0.0106313450774593	0.00230861469514478	0.0476299041225186	0.0277677719943833	-0.00557211607777613	0.0494184874560882
KEAP1	KEAP1	grey	grey	0.113230109081055	0.0424739027578313	-0.00542267345801685	-0.0626983878677339	0.0655339640026361	-0.00310924309277043	-0.0654064754579897	-0.0109944445882069	-0.0780329745239012	0.000976634620856395
SLC35C2	SLC35C2	grey	grey	0.0142807079016553	0.0331850892099111	0.0210627584918451	-0.000303968293992346	-0.00555462464081179	0.00157646034427592	0.00829276345973655	0.0679396464992755	0.0288668691665092	0.0043234118523537
CRYBG3	CRYBG3	scHCC2	yellow	-0.0590228855541331	-0.0257343234794649	0.164007898220224	0.00980808285762046	-0.0341548518527332	-0.01621902515862	0.14271880099286	-0.0204204118457043	0.0137709740323429	-0.0336168051878253
RFX3	RFX3	grey	grey	-0.0983416126878693	-0.0460049927645613	0.0511141919147315	0.0693299508046476	-0.0780718942650896	-0.000859457108847266	0.105756724924178	-0.0178232634115123	0.0654761208891098	-0.043429431883834
RIF1	RIF1	scHCC5	blue	0.0383641511827465	0.0856001384364832	-0.0344580207117527	0.00615694636086467	-0.00694265798206266	0.0397537596511494	-0.0279379862064267	-0.0186042510834263	-0.0303807017899999	0.0407640622498288
RAB21	RAB21	scHCC1	turquoise	0.162875759442478	-0.0186200767695121	-0.0669572441928107	-0.0609400979863847	0.101103173752537	0.0114000477051525	-0.0978891419502941	-0.0259808983524475	-0.114700651849954	-0.0259003526520626
SLC4A4	SLC4A4	scHCC2	yellow	-0.158749508423961	0.00913652859693187	0.495960200881706	-0.0153536926027067	-0.115788989457054	-0.0452640574127582	0.283475962463982	-0.0361812661270168	0.0501828661003193	0.0145464404080503
SMARCA2	SMARCA2	grey	grey	-0.0470070643279969	0.0300921846711795	0.0337891588527158	0.0614986211091413	-0.053038296333575	0.0457951981430096	0.0898751029887505	0.00241727306598669	0.0403749015332339	-0.00222286124179174
SESN1	SESN1	grey	grey	0.0716783368157806	0.0131793717856209	-0.0674170884442837	-0.0375243416993127	0.0458780413447691	-0.00451428778279579	-0.0751505595980158	0.0465255675367767	-0.0447039978584677	0.0393647238433748
MID2	MID2	grey	grey	0.0274773982158043	-0.0094161660884072	-0.0496782337852069	0.00636814642703204	0.0193623014546398	0.0351286065596313	-0.0240957922545612	-0.0352550229188523	-0.0221777115884854	-0.0493319411674689
PUM3	PUM3	grey	grey	0.0645919969455259	0.0817988273791137	-0.058539352155092	-0.0251951332923783	0.0898754462252747	0.0634162418839915	-0.0734252658155702	0.0177852030467009	-0.0342492908064607	0.00973641469028079
CPB2	CPB2	grey	grey	-0.0652169780599122	-0.0183704432403364	0.0256303736473785	0.0350028160882718	-0.0662115457940619	-0.0252539767521737	0.0594099668738066	0.0202606689533883	0.100096418869752	0.0197266134116774
CNOT4	CNOT4	scHCC5	blue	0.0240141421463988	-0.00172256305904799	-0.0190046999296672	0.0431058155452478	0.0586673294312916	0.0864821043775829	-0.0319434996514457	-0.0578531798235186	-0.0748225761947331	0.0148116825363997
PSEN1	PSEN1	grey	grey	-0.133200733788054	0.0289429311652869	0.132507383228099	0.0623316832505608	-0.15894339274261	-0.0553612955574018	0.177787130598861	0.0819079667969298	0.188311092980934	0.00655639079618629
CPOX	CPOX	grey	grey	-0.0128914244877591	0.0465135512077907	0.028837418493113	0.00698444862214261	-0.0197565995949617	0.0239905710541601	0.0193124366291433	-0.0099074038429894	-0.00424880567335322	0.0349888194458812
CLDND1	CLDND1	scHCC3	brown	-0.0925909501002714	0.0501419768489771	0.0862692359428783	0.148511031216137	0.081408197943273	0.130799246219878	0.0948961888980343	-0.0644801275698529	-0.0397081203570994	0.00188752174338337
MOK	MOK	grey	grey	0.0619330072654032	0.0232170937584816	-0.0495420784362558	-0.0439004282245156	0.0391953001789115	0.00730533399156533	-0.0678064224977424	0.0728619183728516	0.0224698089299463	-0.0128861839112103
HSP90AA1	HSP90AA1	grey	grey	0.014639072405803	0.122089652934528	-0.0110022606061329	-0.0443149816290297	-0.0729015143791153	0.0151529184523155	-0.0352682311790108	0.0241958147219892	0.0315390454214345	0.0728064513139643
DLGAP4	DLGAP4	grey	grey	0.0459071823204262	0.063051776740299	0.0157260517145944	-0.00879155837241042	0.047852307239252	0.0424793581542998	-0.0146772864389235	0.023514721243791	-0.0159684039953711	-0.0291297942154572
NDC80	NDC80	grey	grey	0.0623497728671938	0.335581819662012	-0.0861463469617253	-0.0811298007694894	-0.0228282031703906	0.018183715465774	-0.0809883373031381	0.0517610644319056	0.00114978883507528	0.0257596402660576
RSBN1	RSBN1	grey	grey	0.00374995908479081	-0.026718593322243	-0.0268124469940333	0.0451129780111057	0.0582122662094179	0.04748690037603	-0.0188814398986132	-0.0504932610674742	-0.025418445591367	0.0929243963764789
MAGI3	MAGI3	scHCC5	blue	-0.0877051642656527	-0.00317889006191345	0.0513666648391691	0.120807328441734	0.0357759539818468	0.124122351172358	0.107738342373796	-0.0384096625388276	-0.0363343707547351	-0.0265180402464826
CXCL2	CXCL2	scHCC2	yellow	-0.0223784657513701	-0.0488247871249102	0.193746343710961	-0.0460589910016332	0.0426173108884987	-0.0147875611840188	0.0589451835829449	-0.0823236204691199	-0.049523082493134	-0.017938077438776
OSTM1	OSTM1	grey	grey	0.0179900164702525	0.0167798547915997	0.0890759721679209	0.0212041938267063	0.0138864031411724	0.0250970668406958	0.0461258200918746	-0.0367881509148939	-0.0468623992763573	-0.0304116561632391
PCNP	PCNP	scHCC5	blue	-0.0367765613538068	0.0337207106446347	0.0286575402943232	0.0114965977262607	0.0191514391668736	0.0318704611653014	0.0393135170560537	0.0410001770408211	0.0337341297465614	0.0151830314315906
EXD2	EXD2	grey	grey	0.0210972631488686	0.0220974068729089	0.0115647661112694	-0.0117713758148866	-0.00906860430588436	-0.000504368593322135	-0.00121624623802915	0.0377921505270384	-0.00451831975638959	0.00211639325999868
MEF2C	MEF2C	scHCC4	green	0.0677223841164495	0.0216560977619492	-0.154609818991289	0.159135176327847	0.280099881655276	0.238060612992143	-0.0610465142768774	-0.0165463366700787	-0.118829219569627	-0.168502571086919
PTPRC	PTPRC	scHCC9	magenta	0.0202331550663139	-0.025477132614496	-0.0473982244138477	-0.113883595116425	-0.00868794263417487	-0.0956550135786968	-0.109930339003517	-0.0315923846932076	0.0042913832022093	0.731366371829125
UBA5	UBA5	grey	grey	0.0624150497829127	0.0487991734543541	0.0325966462959128	-0.0313935548463508	0.0855701433774797	0.0193600255725232	-0.0273875690242649	0.0121095394449644	-0.0576932423815324	0.0460287752127284
STK17B	STK17B	scHCC2	yellow	-0.0773060982987196	0.0565860059386191	0.167293162020117	-0.0172531539471953	-0.0199415940160648	-0.0130659589881807	0.0746291880729103	-0.0194207115351102	0.0156877245707079	0.370208317335812
CDC14B	CDC14B	scHCC3	brown	-0.117254578808576	-0.0495421834136304	0.0917407161105696	0.109596977572481	-0.0201273448440087	0.050438623262934	0.139573314444991	-0.0984489212837143	-0.0173824397012122	-0.0149288148292709
ZNF506	ZNF506	grey	grey	0.0290338911298197	0.0293258418520898	-0.0476952778307605	-0.00574708518331457	0.0355327146626665	0.0356588977436522	-0.0262102352766239	0.0333202129382266	0.00955220040747825	0.011834765804823
JMJD4	JMJD4	grey	grey	0.0162389969051769	0.00110353563704385	-0.0402300187180947	0.00953568443937072	0.0395033525931309	0.033404446499199	-0.0320705736598843	0.0121138830903723	-0.00978196412371932	-0.0286042569087677
DUSP12	DUSP12	grey	grey	-0.0111340014988715	0.0544807431632243	0.00211212525256801	0.0163763103856428	0.0340701842919802	0.053462757180981	0.0135742363715498	0.00962366199521802	-0.0100822160727655	-0.022055196208765
KIAA0141	KIAA0141	grey	grey	0.0796706368523012	0.0339083816506423	-0.0344629162468853	-0.0172421053117465	0.0359790553319302	0.030392756820412	-0.0528120239067369	0.00844421905497604	-0.033716309140797	-0.0423612397657299
CADPS2	CADPS2	grey	grey	-0.0558887186867597	0.0352571992005558	0.0249509135306097	0.0364316303609252	-0.0379422817427067	0.0278436761856123	0.0643163985310708	0.00701534639808027	0.0319295517402652	-0.0201050253489596
HSPB11	HSPB11	grey	grey	-0.000690010015365559	0.177005297537732	-0.0154772487309103	-0.0138207314355394	-0.0209478621972545	0.0394063304121493	0.00859744079726752	0.110362192778248	0.0976804667851453	0.0565461995360886
ATP8B1	ATP8B1	scHCC1	turquoise	0.0985426300580424	0.0207320815539618	0.0496180093695267	-0.0333009943537361	0.126588950653567	0.0506125101067198	0.00281610106907732	-0.0250613611751018	-0.119950446983543	-0.075926930605199
WDR70	WDR70	grey	grey	-0.0258878737680587	0.045157376117606	0.0349894389333682	0.0321399723043438	-0.00305218838288725	0.0340179811923625	0.0329333103928882	0.0397667033919705	0.043727176154628	-0.00329660871667892
FYB1	FYB1	scHCC9	magenta	0.0382500933484231	-0.00571878278101101	-0.0448119196895162	-0.0938467427780457	0.000415512410613922	-0.087890973741316	-0.0981231414699806	0.0116163220069977	0.0110721996972257	0.472721871745447
BZW1	BZW1	scHCC5	blue	-0.0501630615910278	0.188786261691014	0.0219541324885717	0.0934261855909113	0.0231757209774789	0.142417906926685	0.0696759989654909	0.0906280138823843	0.0492271130061494	-0.019689160016901
ME2	ME2	scHCC1	turquoise	0.561935942312744	0.000177219160596053	-0.202995948735897	-0.418000412067961	0.151560374453497	-0.208025146008598	-0.450028153774797	0.0128621894588839	-0.252159846017534	0.00706555148856732
C5orf22	C5orf22	grey	grey	0.0331647726368019	0.0296406413657687	0.012777103890548	-0.0108292145379009	0.0456336197910021	0.0275001173325	-0.0238536858022347	-0.00515139814555053	-0.0400307143722827	0.0752193304360476
CCNT2	CCNT2	grey	grey	0.0591361087348885	0.0297395346322788	-0.0120803727837815	-0.00587132912239966	0.056560669066535	0.0668428429258407	-0.0243760097866636	-0.0688754087178385	-0.0945410285408687	-0.010015359102478
FAM135A	FAM135A	grey	grey	-0.0476784667937536	0.00299353713319854	0.0665635582974221	0.0450284605193169	0.017953139846056	0.0551780470018332	0.0737442944830036	-0.0335864302466597	-0.00666225625410951	0.00178523657880531
COBLL1	COBLL1	scHCC2	yellow	-0.126687524150291	0.0144326922753674	0.303790569426539	0.0219898756125668	-0.0729679738360236	0.00751755858657528	0.183949954433583	-0.0175663758361464	0.0472612908987775	-0.032597591523204
TRAF5	TRAF5	grey	grey	-0.0242221512922923	0.0265925188030025	-0.0149628349126396	0.035394306340959	-0.00648136037931706	0.0300941103335627	-0.0072695575316907	-0.0127770085924283	0.0192476628642426	0.0396500460999796
MRPL22	MRPL22	grey	grey	0.0706627304182336	0.167373932585287	-0.0573652651437083	-0.0194188998547527	0.0519355794939417	0.0666478117244166	-0.0450500364495955	0.127566563648116	0.032802781130325	-0.0260622864467617
GEMIN5	GEMIN5	grey	grey	0.000712717390467122	0.0422559275576982	-0.0212967894969408	0.0512138495132668	0.0195961117385826	0.0495460286281219	0.0210452733328316	-0.0162491831916401	-0.01236867022863	-0.0279862917955486
NFE2L1	NFE2L1	grey	grey	-0.0587861610841777	-0.0193848295054683	0.0381330827360407	0.0499846070586857	-0.0666100854509449	0.0190339775533842	0.0781662560158546	-0.0357432379572529	0.0371737560784597	-0.0399803305449658
GSK3B	GSK3B	grey	grey	0.0272758203308301	0.0224798141539694	-0.0130546984940817	-0.0115511261735026	0.0422346375673441	0.00930323867720988	-0.026797868501816	0.0328644260146097	-0.00987079724070003	0.010007140292664
ITGB5	ITGB5	scHCC1	turquoise	0.163599018788869	0.0356544766236788	-0.0366928972301092	-0.0936765533804594	-0.0144418086985756	-0.0618960722716925	-0.0964269677083954	0.047732993517704	-0.0282824961686263	0.0083454284428987
ERC1	ERC1	scHCC2	yellow	-0.135717988192252	0.0491643887276523	0.199915173389302	0.113700114512297	-0.0306587985994053	0.0680651235538722	0.213909361051225	-0.0450204837069101	0.0358819423211458	-0.0324887315066756
XPO1	XPO1	grey	grey	0.0384036439855043	0.159127621322512	-0.0202847298438166	-0.0168659686753575	0.0255566088829287	0.0536551583112442	-0.0240564464307214	0.0771610362834859	0.0385280641000584	0.0408479099007149
RNF13	RNF13	grey	grey	-0.00254989994395823	-0.0468168809475275	0.0550650441826557	0.0540321399649152	0.0303259270992557	0.0364715547118612	0.0695256610841828	-0.0699922750577309	-0.0621958649446618	-0.0102699553713225
DOPEY1	DOPEY1	grey	grey	-0.000145488919228206	-0.000303142967344769	0.0577208867596109	-0.0078014256642466	-0.00703630463611501	-0.0143978935641173	0.0239932009862374	-0.00751223875723452	-0.0184766053140013	-0.018629546643208
LYRM2	LYRM2	grey	grey	0.0732903718440202	0.0833776566398793	0.0131416108994472	-0.0401689520740442	0.0606120834236633	0.0272949661851964	-0.0282156188382956	0.0619642144875912	-0.0054026644846936	0.0253334666991649
BCKDHB	BCKDHB	grey	grey	0.049372070529652	0.0275973558235197	-0.0354551036626114	-0.0447472966645578	-0.021760768814168	-0.0399363673008364	-0.0575044983107329	0.036748248945093	0.0128022447224677	0.0240239756638052
KAT6A	KAT6A	grey	grey	-0.0120099900658385	-0.0144835267918552	0.0280447334281975	-0.00339873849821984	-0.026475884467995	-0.0185328258930093	0.0448228310071436	0.0197002189617599	0.00846910231415721	0.00930809764995569
ZCCHC6	ZCCHC6	grey	grey	0.047941753021359	-0.0352625795708052	-0.0308270789364679	-0.00103228123755253	0.0734388840927329	0.0204056072698232	-0.0348772073519351	-0.026928532376034	-0.0613293257202405	0.0492230802700657
TNPO1	TNPO1	scHCC1	turquoise	0.116842539700118	0.0767951312341584	-0.0414100822079215	-0.0634447954111396	-0.0105271358786858	-0.000190302728153844	-0.0844819071321339	0.0503556805319797	-0.000265857542265042	-0.0152375970287485
PLOD1	PLOD1	grey	grey	-0.0284466221495601	0.100543645551455	0.139947083152777	0.058785735598211	-0.078021773944831	0.0245291687016055	0.113308063761333	0.0144212133666845	0.0567492357240886	-0.0229302443228767
ITGAE	ITGAE	grey	grey	-0.0477684927760246	0.146727855154312	0.0636131129113604	0.0329098883734391	0.0067657850218463	0.0623328134123989	0.0690578802983651	0.119320678442481	0.0905378106909006	0.0244044121633097
DIS3	DIS3	scHCC1	turquoise	0.0599609215069502	0.0525415913806413	-0.038172528068252	-0.000593814520652559	0.0624459222100857	0.0594282374631288	-0.0588191856518918	0.0136646367588422	-0.0531315721756309	0.0125098027784453
PIBF1	PIBF1	grey	grey	0.014313799107941	0.0243041548283087	-0.0149840586109639	0.0202177265813532	0.0459465091977764	0.0596945923351456	-0.0219579828446712	-0.0358290586201612	-0.0423378858832678	-0.0292090400305923
TDRD3	TDRD3	grey	grey	0.0228612195504933	0.0262566814310267	-0.0167842171793836	0.00718184477320568	0.106514462077162	0.0540115229889279	-0.0209287309493609	0.00564663510162318	-0.0373388720252678	-0.0016107936394124
NUFIP1	NUFIP1	grey	grey	0.0868664845761901	0.0814157584024792	-0.0466444967028042	-0.00493923153977247	0.0763636349096217	0.0668110341242282	-0.0663231345116434	0.0240247709005228	-0.0561650019397639	-0.00345106792006264
PDS5B	PDS5B	scHCC3	brown	-0.0593629873422688	0.0674713187001948	0.0158687653916286	0.109412949654738	-0.0326384100113652	0.0761748442409972	0.0815128031041008	0.0407641476489537	0.072444214539109	-0.019916057181273
OXCT1	OXCT1	grey	grey	-0.0379855481687455	0.122126815218119	0.0666335186198385	0.0465103940215048	-0.00424144221003951	0.0215033042206529	0.0692917486442508	0.0241367939925148	0.0230722033335531	0.0462017177236529
RRAGB	RRAGB	grey	grey	0.00184239566998638	0.0166678893501999	0.0808936456284212	-0.0403642845383969	0.00373522141454426	-0.0341386593163835	0.0333689863596705	0.000626317138186162	-0.00521095581081356	-0.00139427693393526
CYLD	CYLD	grey	grey	0.045977490267094	0.0627770669812692	-0.00594311995768508	-0.0475634561879178	-0.0260360519365151	-0.00107448592340948	-0.0259729846098369	0.0685598398744039	0.0300081595344282	0.0723622321711402
SLC27A5	SLC27A5	grey	grey	0.00141006652563057	0.0153053418687168	0.0337890972915641	-0.00201908534673015	-0.0203893353160584	-0.00494493610900008	0.0370339135061822	0.0636177829892956	0.0681443148304557	0.021661359834533
ZNF264	ZNF264	grey	grey	-0.0097742832179298	-0.012328760670357	0.0108613273445013	0.0204149633202705	-0.017691593102418	-0.00680471529878379	0.023043785075878	-0.0217988418222652	-0.00276422469105868	-0.000793450711637723
RPS5	RPS5	scHCC7	black	-0.0730001967588918	0.221499657813037	0.0620911874010109	-0.00785316013481337	0.0636555274199734	0.0829023769844665	0.0644716092047535	0.421065200461532	0.278145851400681	0.0240583696762895
YTHDC1	YTHDC1	grey	grey	-0.0298578770183612	0.0143862594819491	0.0126174646883783	0.0630959758664958	0.0197382063189973	0.0638614246892061	0.0415353036925848	0.017716766106741	-0.00477423602957552	0.0421653093206579
CHMP2B	CHMP2B	grey	grey	0.0522287531714764	-0.0108466599855732	0.0266862435589515	-0.00530351656639205	0.0313793074109221	0.00708432619343369	0.0111758756495357	-0.0184695864413947	-0.0606117723792527	0.0208188828717736
SMAP2	SMAP2	scHCC1	turquoise	0.307850727923284	-0.0146957711548809	-0.109633456201305	-0.231555341824947	0.149338966654789	-0.108205195076707	-0.262255482369303	0.0111721378936364	-0.157475253214321	0.242941107993092
PPIE	PPIE	scHCC1	turquoise	0.1034994409304	0.0890885402686437	-0.0361320008740174	-0.0334830761022997	0.165892975833519	0.0702181970571446	-0.0847577165042032	0.0354401911982756	-0.0651912242127772	0.0254625594903007
ZMPSTE24	ZMPSTE24	grey	grey	-0.00389767211904644	0.0587041761052855	0.0990112229195682	0.042650970283457	0.060969442586448	0.054593282295374	0.0566011200417482	0.00210714683263675	-0.0449819671274198	-0.0662098562879521
STARD7	STARD7	scHCC8	red	-0.113184019316799	0.0940172913275354	0.119785831781147	0.0484502330355094	-0.149902836127782	-0.00581533091005161	0.159188441488423	0.100898088436194	0.202002152174333	0.0420832488403568
NOA1	NOA1	grey	grey	0.0254017488097117	0.0590462143566657	0.0376494085401668	-0.0116787134223484	0.0391477439834865	0.0116842737274523	0.00804924630425932	0.0442513919830294	0.00573622303439876	-0.0357553383579318
REST	REST	grey	grey	0.0774630623932085	0.0450140189746295	-0.000751153742442245	-0.000951980710062432	0.0817962115772621	0.0762248888691048	-0.0420304588000186	0.0358417434177535	-0.0235584650623067	0.0036612223928654
SSH1	SSH1	grey	grey	0.0467317797523627	-0.0705024032245663	-0.0178576825870994	-0.0340347074999441	-0.00819567897520721	-0.0423564242094355	-0.0198596637001557	-0.0398663798749295	-0.0526346214522025	0.0019990623034688
GSTP1	GSTP1	grey	grey	-0.143146286237144	0.238114373937515	0.114446325792586	0.0674249675715057	-0.0598910267505247	0.0808754907620036	0.154380290020978	0.198243102723765	0.194425729515835	0.0376283831513984
APLP2	APLP2	scHCC3	brown	-0.239855200572873	0.00890863797700447	0.138369558724962	0.377292812511935	0.00509062930251787	0.236964180443214	0.247434667724046	-0.181630013280711	-0.0635277446296968	-0.0755108208450493
WBP11	WBP11	scHCC1	turquoise	0.121822401895987	0.164222394445201	-0.0134411942336101	-0.0556986696493712	0.117219426556706	0.0689122956648842	-0.0890458482217574	0.0576437387281882	-0.0903428997111658	0.0110721590320052
EIF3I	EIF3I	scHCC7	black	-0.0229277697630671	0.15353608142251	-0.00640017627153673	0.0408444978024761	-0.0153466940975781	0.0730023390574499	0.0357217281097273	0.207275015113501	0.11880435220108	-0.0443207782714431
TXLNA	TXLNA	grey	grey	0.0306041781220674	0.0679186866875839	0.00124819651169627	0.00649071525905102	0.0159985411119035	0.0592743038810588	-0.0120102302480706	0.00405776899657337	-0.0166054836712048	-0.0106871461204696
APOB	APOB	grey	grey	-0.0943872101261507	-0.00477595971150193	0.0678056369894645	0.00765700478318053	-0.218235455671902	-0.084946666526486	0.101737540766196	0.0186056034746111	0.124790248943173	0.0301567041948606
NCOA1	NCOA1	grey	grey	-0.0238294478846694	-0.0534731836251055	0.0396202289315521	0.0742696093605999	-0.00442544265657082	0.0316488230936111	0.0690032179076989	-0.0624815582036385	-0.0431201903264586	-0.00142851325292043
RAB10	RAB10	scHCC1	turquoise	0.0598046247788135	0.0814078744671819	0.0468379997065976	-0.000833753083567942	0.105813555270619	0.0517959535096213	-0.00831543473924824	-0.0171044144329346	-0.103180672835133	0.00223415080258403
HADHA	HADHA	grey	grey	0.0611024831254569	0.0719960059419817	-0.0664667303085774	0.0356804496859198	0.128388165191001	0.086423204619403	-0.0539126417896927	0.0487304559044179	-0.0259262190104057	-0.0206757444105996
MAPRE3	MAPRE3	grey	grey	0.0147611509252403	-0.0290912371037603	0.0791739068583756	0.00464612896669013	-0.00704118218476219	-0.0220320366616848	0.035807940594791	-0.0147012091058776	-0.0157395593528276	-0.0409721900110852
CD59	CD59	scHCC6	pink	-0.225529808255212	-0.0759792366594091	0.192031407799676	0.181165934245282	-0.114249649151922	0.0042445551580846	0.373508797372416	-0.0449447347648879	0.0909772844287579	-0.0954529251532966
CD82	CD82	grey	grey	0.126685613000081	0.0787147714122007	0.039319114537297	-0.0677928625150921	0.0160903629078395	-0.033800752388174	-0.0367895203670735	0.0280672602998513	-0.0464617486993081	0.0265568484138164
ATRX	ATRX	grey	grey	-0.130932886522617	0.00141018652958608	0.0627012751506068	0.109145467990908	-0.0387332184999878	0.064664782586235	0.134087866241946	0.0431517093885268	0.0957608202127662	0.0648282610184129
AK6	AK6	scHCC1	turquoise	0.0777354344182551	0.0839496423749358	0.00659943499165831	-0.0363242536917853	0.0825403646298077	0.044850319857383	-0.0369452863706755	0.0329003503308824	-0.0434480853500081	0.0326147386954233
MYNN	MYNN	grey	grey	-0.0230646716910396	-0.0177761217002794	0.0327393533870407	0.0241619808690828	-0.0298435533454871	0.000733397245765886	0.0413419923871556	-0.0186081622505859	0.00679473770470955	0.00663966920738933
MECOM	MECOM	scHCC6	pink	-0.35307736405885	-0.000152231971819545	0.523522087172585	0.185731435364126	-0.184736913384364	0.0364599242013901	0.513695555937513	-0.0852380771877096	0.120132885978794	-0.023682057072751
SCAMP1	SCAMP1	grey	grey	0.0317058031096463	-0.0239395482527135	-0.0232907143893256	0.0306733729791196	0.0268771881004172	0.0300940489166436	0.024766130374675	-0.000443067344746392	0.00472942905267735	-0.064213844011244
PREP	PREP	grey	grey	0.0198406835771047	0.0303263170341001	0.0323230482738485	-0.0344883800372317	0.0145812861449635	0.00200877795756789	-0.00103336586912198	0.0294095378568706	-0.00662275543951701	0.0127693378036265
SEH1L	SEH1L	grey	grey	0.030614563307073	0.0042519761083392	-0.0559338663531653	-0.0623874853853703	-0.0368536494154255	-0.0261038689046965	-0.0487228408123818	0.01917396675269	0.0227525905446282	0.0198239548826042
WDR47	WDR47	grey	grey	-0.0142012499344058	0.0250607517889054	0.0790542685849739	0.0171988481055169	0.0482267154056229	0.0530971108055783	0.0515234801324535	0.0100457006487609	-0.0190199073570192	-0.0238285164709314
WDFY1	WDFY1	scHCC3	brown	-0.0857217685681492	0.0441848071846973	-0.0207870203634673	0.180745865691772	0.0186003053075147	0.113506221477365	0.0983210495351403	0.0016216329207211	0.016440314195138	-0.0206761371244784
SLC25A24	SLC25A24	grey	grey	0.0152678430255019	0.0758608680608509	0.0470727467984572	0.0191921140256229	0.0321898785792135	0.0689394898387872	0.0238173682456631	0.0125673817842296	-0.0355922631609371	-0.0243690247523584
MAP3K4	MAP3K4	grey	grey	0.00525580018242083	0.0422010637226976	0.00457015756616093	-0.0290564679188834	0.00324449140551509	-0.0295451181633757	-0.0103352924026792	0.0343219449433162	0.025332655930081	0.0784727766707807
AKR1B1	AKR1B1	scHCC1	turquoise	0.359426502573775	0.0606102188270883	0.0561209112849093	-0.273008235041938	0.132111668081194	-0.105846071847123	-0.2140610288859	0.0808379274136939	-0.158889617637858	-0.0360839942914509
CPNE3	CPNE3	grey	grey	-0.0580888687785427	0.0200802898003202	0.0626432264960725	0.103851607895153	0.0499995156957697	0.110188338391926	0.10358040282045	0.00921793013125443	0.0264340577559715	-0.0404488507270752
RRN3	RRN3	grey	grey	0.0587302104037417	0.0151213913962097	-0.0307187539084062	-0.0458129899057139	-0.00128411267846466	-0.00920168587286968	-0.0471132887521563	0.0127250033293486	-0.00535174475668943	0.0174317179668174
CTTN	CTTN	scHCC7	black	0.0734116594914707	0.0533271374259206	-0.0524545485947514	-0.00480066046094123	0.000447408878376739	0.0056145695958843	-0.0415488694136225	0.0787906143517662	0.0218445025675677	-0.051317078077556
MTIF2	MTIF2	grey	grey	0.0315503622994426	0.0340024122895738	0.0224079232855265	-0.0337806454345149	0.014341183074065	0.00694816915627453	-0.0254242083063889	0.055796207607525	0.017006400249779	0.0129685202613618
DDHD2	DDHD2	grey	grey	-0.000925298665586333	0.0246646069534563	0.0472345896297763	-0.0415148583328096	-0.0452441059982098	-0.0268596763572661	0.0344999472463836	0.0204836041267088	0.0321011976620405	0.0181196598047533
EPS15	EPS15	scHCC1	turquoise	0.198410593080172	0.0191339644283657	-0.0636272367030134	-0.127356291805206	0.0692075699970561	-0.0451757640495631	-0.131223069321987	0.0204066402712008	-0.117712449387564	-0.0099062421240698
MGST2	MGST2	grey	grey	-0.116965117637016	0.0782605747752852	0.154724914887929	0.140506251608831	-0.0330406723476379	0.0717691978048271	0.171481069845885	0.0377838016498358	0.0914065297344966	-0.130104076963293
CHERP	CHERP	grey	grey	0.0687072481671945	0.0902136793001731	-0.0483542560154055	-0.00168004666197405	0.0880335436615326	0.0681993923723615	-0.060711914039716	0.0375879874815093	-0.0343374420686465	-0.0295863155760215
ATG16L1	ATG16L1	grey	grey	-0.0527180069096986	-0.00367966739973466	0.0629562651232807	0.0402623263041558	-0.044291676745671	0.0126240056140698	0.0761416168925637	-0.0178237198509582	0.0151272058241149	0.00900724472916481
POMGNT1	POMGNT1	scHCC5	blue	-0.0382745513047668	0.0165728329543234	0.0325648752495317	0.0478500061742071	0.0306641984123588	0.0603952203562949	0.0252024556103237	-0.00127558825717588	-0.00939517382978423	0.0181278012535754
DNAJA1	DNAJA1	scHCC5	blue	-0.0448051624413035	0.0474125548981651	4.03884353487982e-05	0.115911838765031	0.144572149000286	0.159242923233383	0.0303968104354059	-0.113608312412824	-0.117652560668519	-0.0846462316892763
B4GALT1	B4GALT1	grey	grey	0.0863218839745528	-0.0106548124595796	-0.0297923586809697	-0.0594261059313218	-0.0599896907173511	-0.0768866117641732	-0.0346308666608835	0.0404940061529884	0.0307911042941653	0.0254066370908135
CHMP5	CHMP5	scHCC5	blue	-0.0988342457045473	0.000408558264019787	0.0549787234942155	0.106641915342621	0.0294021358418552	0.0831819876635461	0.116245195839649	-0.0130615140802647	0.0353764732358939	-0.0529989634025629
NFX1	NFX1	scHCC1	turquoise	0.0489706196034733	-0.0107082183671222	-0.007730751406562	-0.0236326748366687	0.0492236658978478	0.00944561023177512	-0.0350298259626019	0.00565009399030499	-0.0442577339176212	0.0116195610521451
DIMT1	DIMT1	grey	grey	0.0440390976152987	0.0925310906338209	-0.0344404932006557	0.0151858761723025	0.0576883835388645	0.0419631340001563	-0.0021700898070566	0.0710867534375144	-0.00513736976837391	-0.0438497239584834
IPO11	IPO11	scHCC5	blue	-0.0763777865677968	0.037047882509376	0.0238126349359055	0.175098036034389	0.157255154032912	0.212036783896775	0.0807951634925142	-0.0110160380121899	-0.0399367783497531	-0.0966297162024061
FOLH1	FOLH1	scHCC3	brown	-0.0724289776801756	0.00353081211274076	-0.101304584444367	0.292811615775889	0.0938433458454205	0.187210960974136	0.0362496951948834	-0.0912543507843731	-0.0527424280310382	-0.0459021656045211
EIF2AK1	EIF2AK1	grey	grey	-0.000999173060544156	0.12755443134645	0.0155199426290608	0.0440602437723929	0.0168325492106536	0.0643548011873228	0.0236823966401124	0.0530967707271355	0.0307086953891237	-0.0163187891560143
SNX10	SNX10	grey	grey	0.0458183957783731	-0.00208593063003474	-0.0203714412821119	-0.0527750998348219	0.0481125393079806	-0.0390764992902854	-0.0576902082161685	-0.0281175831194274	-0.0801891906105176	0.2220737523576
SEPHS1	SEPHS1	grey	grey	0.0428286667861416	0.0326166925684389	-0.0204988316410415	-0.0385924540489805	-0.0577132617026575	-0.0560506893542186	-0.0333094505335577	0.00228061656332578	0.015276375333371	0.0162506296461819
MRPL28	MRPL28	scHCC7	black	0.0066828192387228	0.0821434969448878	0.0359103027121782	-0.0281589431739072	-0.00879819173401182	0.0117025411226707	0.0358244029295001	0.122607171850825	0.0557340849931935	-0.00890952914394571
ITPKC	ITPKC	scHCC1	turquoise	0.0908409540061193	-0.00582439322081227	-0.0060140346762126	-0.0538546972920904	0.0825095799108286	0.00928348217372352	-0.0297905848599072	0.023962344690354	-0.0521234846070623	-0.0136679675467159
RBM22	RBM22	grey	grey	-0.0505029005073139	0.0585721439705013	0.0235134456387466	0.0491816441102986	-0.016498167949837	0.0310324698207546	0.069895183917481	0.0654602774888353	0.0701839305878619	-0.0263106731973216
TMED2	TMED2	scHCC4	green	0.0725529345145451	0.122385829049606	-0.00346425953833547	0.0206582775135718	0.147393396363838	0.107898158290754	-0.0332023519002874	0.0207076416413272	-0.0837027797083544	-0.0741708760075067
ERO1B	ERO1B	grey	grey	0.0530113695888247	-0.0540216151155277	-0.0511641307588172	-0.00131950207211821	0.0274385408898929	0.0133934070855027	-0.0574284974308576	-0.0490911251572081	-0.0651796110872472	0.0275705806473332
ZFAND6	ZFAND6	grey	grey	0.064178252439257	0.0579768858697229	0.000109071747406455	-0.0179560498993294	0.0604506415793877	0.0346985978882221	-0.0262366539709356	0.0145601490176965	-0.0257289311963608	-0.00693230461528053
TXLNG	TXLNG	grey	grey	0.0281971021918835	0.0337842550939145	-0.0104625849825422	-0.019599663612163	0.0192117245624326	0.022064126495568	-0.021721593110494	0.0312599782593529	0.00228460887952088	-0.01269845623209
HUWE1	HUWE1	grey	grey	-0.0381877280755758	0.0412216053592215	0.00526879738898637	0.0400746955689853	-7.96755878422728e-05	0.0547541207511114	0.0277541335972037	-0.00388307904536175	-4.65431580641487e-05	-0.0474608009237472
ZW10	ZW10	grey	grey	0.0476221459597514	0.0444834441295954	-0.0201797663490748	-0.0367783179165191	0.0187257377310399	0.0140206735855756	-0.041435920459572	0.0176143303052046	-0.0220210442695369	-0.054007694768097
NOX4	NOX4	scHCC3	brown	-0.180935169098217	-0.0123819292318273	-0.0430170646752233	0.24757108497174	-0.0482683057725577	0.123889270885808	0.135905822549337	0.0169944359184158	0.119730501412384	-0.0389179054005073
ACOX3	ACOX3	grey	grey	0.0689177784103104	0.00680668760591214	-0.0244947814570714	-0.0501091152501059	0.0257176782559148	0.00570466608433172	-0.0706401977804475	0.00374372859042297	-0.0352628512904373	-0.00692117254509493
MTMR2	MTMR2	grey	grey	-0.0171433277524227	0.0429844365125041	0.0349745143895249	-0.0108744646540503	-0.0391213617608722	-0.00978581137749043	0.0309234228414474	0.0410676596864857	0.0704828987178011	0.0643241319338237
PPP1R15A	PPP1R15A	scHCC3	brown	-0.0446639741649602	0.0107825489637323	-0.0475229420339127	0.0321099236242751	0.0384280489228636	0.0666285162718349	-0.0135873994385689	-0.00132269969025139	0.0380254812552937	0.137586230826307
HSD17B14	HSD17B14	scHCC1	turquoise	0.243223690711678	-0.00164402447528904	-0.0521191006888391	-0.176638587562278	0.0706015433603612	-0.0609982119214148	-0.161217866246379	0.0468184086441723	-0.0837400297663028	0.00383624743316526
TRIP6	TRIP6	scHCC8	red	-0.104688151005867	0.0242637972517452	0.10860528555881	0.0414695683012817	-0.147528923501881	-0.0467089643522434	0.130909272084098	0.0702647421634348	0.152293511169638	-0.0249451114895892
FTL	FTL	scHCC7	black	0.230305929223202	-0.0815281640995686	-0.137605493503683	-0.30675700799719	-0.219262959638232	-0.310112771767326	-0.179992705397534	0.293368069071256	0.236331406381026	0.140351319509941
SRRT	SRRT	grey	grey	0.0693494527722351	0.081547827390899	-0.0879275403379556	0.00678360490549102	0.0978172976669688	0.0628397312887168	-0.0952647584986141	0.0182703192335221	-0.0440788822144887	0.00247441195738385
BAX	BAX	grey	grey	-0.00747256397337386	0.125931991784489	-0.0773634098061751	0.0339797659809535	0.0010876933157722	0.0686233518964495	-0.00291608262125914	0.248951418643798	0.193398954093579	-0.0265299774534115
NLK	NLK	grey	grey	-0.0514150957766527	0.0287847424425141	-0.0244365212806859	0.0904083089511931	-0.0465792921263143	0.0389815255759768	0.064863160774275	0.0325532565166235	0.0488657511490268	-0.00944799864732628
PIGS	PIGS	scHCC4	green	0.0212010846455329	0.0403981943733217	0.00866305343775396	0.0618700233868457	0.194083531706733	0.123172673105995	-0.00816670152744551	-0.0381718307849074	-0.115562487457453	-0.0106163494362587
ATXN7L3	ATXN7L3	grey	grey	-0.0053157857815192	0.0471100644733546	0.0236372033520325	0.0450016052268821	0.0220251642219013	0.0520756924796309	0.0365547220706924	0.00340391451833679	0.00612714600321987	-0.0298193585197074
PGS1	PGS1	grey	grey	0.0196928828563382	-0.0517760141613633	0.00748618312973768	-0.0384384463625237	-0.00849453935009132	-0.0213731537237731	-0.0397145436581579	-0.0207992596157338	-0.017591655856452	-0.00761806577426964
PSMC5	PSMC5	grey	grey	-0.0198218318774763	0.192469713787366	0.0112390353166693	0.0188242718204883	0.0438607003591912	0.105829167207446	0.0250734312261678	0.147440017881473	0.0780961621457614	-0.00455566203277885
UIMC1	UIMC1	grey	grey	-0.0389673344671601	0.0160533687563923	0.0444452785811337	0.0697160119908905	0.0333250128469897	0.0592552878485967	0.0503479264796922	-0.0283474648248506	-0.0117008577749265	-0.0731536794884931
CETP	CETP	scHCC1	turquoise	0.285260568906511	0.142429078385797	-0.336431732411861	-0.0895765591055487	0.075528032942164	2.10840756090408e-05	-0.297036978569652	0.15399490415157	-0.00759585193514517	-0.0357586033414062
MMP2	MMP2	scHCC2	yellow	-0.269405551222645	0.0242741760714719	0.380801299623001	0.189874907911945	-0.0309602077987872	0.139350951781284	0.322982387206435	-0.0395519847020414	0.0821802261070097	-0.0330060907153204
LPCAT2	LPCAT2	scHCC6	pink	-0.259739608542898	-0.0283349724820961	0.369179893492465	0.167426781502931	-0.0971415714356411	0.0510440824188401	0.362835112277536	-0.0557663759217779	0.0866530735797129	-0.00475160006391038
OGFOD1	OGFOD1	grey	grey	0.074797715968262	0.109472121308015	-0.0324940802885709	-0.0120724829886326	0.0545603560561815	0.0710183831962739	-0.0426941901779055	0.0778020765023711	-0.0156070717297732	-0.020435627828844
SH3BP2	SH3BP2	scHCC4	green	0.0257945710686916	0.0470645114526891	0.0352771584254179	0.0262593261640966	0.117984949148224	0.0794443751027868	-0.0142476953926803	-0.0583996708150707	-0.108750787896912	0.048161914016118
NOP14	NOP14	grey	grey	0.0868232745211053	0.0736376737575323	-0.0727066749849129	-0.0381432450959718	0.0644468113981361	0.054268766738012	-0.0846524790820712	0.0757258542436414	-0.0170679368809414	0.00559133786881607
ADD1	ADD1	grey	grey	-0.0711982175326345	0.0773271704094055	0.175084136549111	0.0515333988376238	0.0291296309827037	0.0786418531339993	0.155993531039775	-0.00193034742488272	-0.00212714313076389	-0.0243636467377753
TXNDC16	TXNDC16	grey	grey	0.0400497056928068	0.0211338458439351	0.0182549817215495	-0.0253781621838717	-0.00677282041400559	-0.007847140520572	-0.0165555385677461	-0.0442029936223287	-0.0647939067961962	-0.00282599008414931
RTRAF	RTRAF	grey	grey	0.0270053830726249	0.172869030225114	0.0114619714236111	0.0148862963392153	0.0395771107020996	0.0642559397758927	0.00312760307054116	0.122540594995823	0.0473353334583501	-0.0727465846898884
NID2	NID2	grey	grey	-0.101439493124584	0.105814908786917	-0.152417236253974	0.233158198273187	-0.0614312847290402	0.163376783811615	0.0168690138817487	0.0607183781872292	0.100772085746099	-0.0561792613112459
GMCL1	GMCL1	scHCC1	turquoise	0.0523350322856493	0.0387125118327127	0.00356868296058204	-0.046259612149601	0.0251193249163961	-0.0178054752763906	-0.031461584846423	0.0322139729120027	-0.0215711947433329	0.0184252741227919
SF3B2	SF3B2	scHCC4	green	0.0623646897514403	0.1818509939135	-0.000655420372469015	0.0478794512690137	0.265766683143865	0.17528252690955	-0.0422206741305769	0.0357891001633907	-0.133944890524311	-0.00839948645485766
KLHL42	KLHL42	grey	grey	-0.0434889724680352	0.0433143276395435	0.0479018735176728	0.0561730928040511	-0.0256846975759626	0.0257000490573771	0.0523398105161864	-0.0432955646315844	-0.010644089012447	0.00644993834960151
GNAS	GNAS	scHCC8	red	-0.170466140230224	-0.00772937059440872	0.147805267853484	0.0342304286060909	-0.431409390276872	-0.149668338474108	0.236684698722651	0.0537566563111165	0.294875188740179	0.00453110780839053
DNM1L	DNM1L	grey	grey	0.0163470539065926	0.0708707284020708	0.00893026136620695	0.00492202952331014	-0.00698009353228545	0.0198481017022433	0.0108685186956272	0.0414783290956838	0.0272908407494615	0.0266955271055282
ERGIC2	ERGIC2	grey	grey	-0.0161904625715924	0.101664381522873	0.0560151623598808	0.00349646201919979	-0.00114698566328916	0.019047745980046	0.051187135525084	0.0817031303833276	0.0616588027228227	0.00848025489609129
AURKA	AURKA	scHCC1	turquoise	0.213035293759918	0.216001403897315	-0.0951969177644889	-0.150602271038748	0.0282538095268012	-0.0408901279460784	-0.168668867440327	0.0544119442932852	-0.0808013793229343	-0.0298689009583938
PIR	PIR	grey	grey	-0.119614367466666	0.0771514632117222	0.177637760205214	0.0550891367518867	-0.0298880485423993	0.0394059555433466	0.166030987635132	-0.00147021503287583	0.0433898741211135	-0.0475287214418325
AAMDC	AAMDC	grey	grey	-0.0644200564987781	0.0697813246705166	0.000391092090821403	0.10184513416458	0.0282184660637926	0.111793453401176	0.0777099487783548	0.0562550866039264	0.0609959951431189	-0.0584389281101269
METTL2A	METTL2A	grey	grey	0.0311270773587813	-0.0124467082562845	0.0105539678064085	-0.0378209840072832	-0.0383525886464373	-0.0546249390523843	-0.00729523558239314	0.0453922688438537	0.0221428287609194	0.0121406525380192
ALG6	ALG6	grey	grey	-0.00963904481591688	0.0356143070600594	-0.00995497478125684	0.07617519144125	-0.00372758572511894	0.0640365298964818	0.0294102045617342	0.0151770437678092	0.0461776793989787	-0.0250148884303531
CNOT3	CNOT3	scHCC1	turquoise	0.108902097170963	0.0702793891646182	-0.0533041665293682	-0.0961500317065822	0.0681313968170519	-0.0075792846400187	-0.103085997039029	0.0628422023150765	-0.0387999750856871	0.0634114820975067
PTPN4	PTPN4	grey	grey	-0.0130093423830721	0.0140542073203863	-0.0432217713748912	0.0233834394009939	-0.0346544162266198	0.00982326510283282	-0.0155363621164642	-0.0257008788771818	0.00857216740411987	0.0661847770265495
DDX18	DDX18	scHCC1	turquoise	0.113954921939996	0.0481878625188646	-0.0813605718850706	-0.0602436680577092	0.117868880586574	0.0471279819610222	-0.12119109184695	0.0143417703709268	-0.103046637480642	-0.0342201856567785
KHSRP	KHSRP	grey	grey	0.0476458341770889	0.116237752435404	-0.0409383834423077	-0.0289429291635788	-0.0343139518444473	0.00514198708924173	-0.0309249528325181	0.03511119598338	0.018665227191105	0.0140013376027868
GNA11	GNA11	grey	grey	0.0136479741736878	0.0677831370500588	0.000926392419268842	-0.000526482049408118	-0.0914058990184346	-0.0062231519237322	0.0438630148680023	0.0337882209881606	0.0654317478967756	-0.0104600601516216
EDEM2	EDEM2	grey	grey	0.0115103666413687	0.0110484319516405	0.0194330982114944	0.00934179464502332	0.03027788804963	0.0105154162345268	0.013082259088512	0.0184981054469422	0.000674325571318167	-0.0190932158724524
TPX2	TPX2	grey	grey	0.0636513458742579	0.553729681156961	-0.0523579228102265	-0.0818330616846033	0.00499642021908047	0.0842157187657023	-0.0825796131720722	0.0787617557085553	-0.0298358666141844	0.0544883246510974
PDRG1	PDRG1	grey	grey	0.0659827244965924	0.075812575046491	0.00181486565046169	-0.0446881230583232	0.0695247857333194	0.0183195988657076	-0.0343561870261679	0.0602865601501617	-0.0264271208007317	-0.0130705678300451
DOCK9	DOCK9	scHCC6	pink	-0.321239792899772	0.0169695959245364	0.173903206733037	0.261131187780646	-0.160734286723741	0.0891383101094268	0.344902658716853	-0.0130710629502046	0.170848688832218	-0.00880785769272592
ANKRD10	ANKRD10	grey	grey	-0.0425570714710976	0.0236199912247359	0.0486840242529711	0.0663453023107621	0.0443119549599132	0.0805292826448511	0.0691635629170349	0.0116745780601431	0.0201729251352142	0.000702698314327535
TGDS	TGDS	scHCC1	turquoise	0.0782292853095475	0.0618933200160587	-0.0152817514162121	-0.0351607466956128	0.0845332828867343	0.0278528463039217	-0.0562408346415868	0.017788471389056	-0.0495312687375332	0.00941763558292477
COQ9	COQ9	grey	grey	-0.00128606255429558	0.0405062073493371	0.0463987789860581	0.00732159257724055	0.0248054858392397	0.0357670139308365	0.0224393469621782	0.0326966933612028	0.00089971502920196	-0.0363517331655364
KIF9	KIF9	grey	grey	-0.0569971805544319	0.0548566177545989	0.0160741126701642	0.0742089906729689	0.0115122327413963	0.0558135303970604	0.065220893044268	0.0660905364296061	0.081162366658712	0.00133994367063782
ARHGAP28	ARHGAP28	scHCC1	turquoise	0.097152605356682	0.00782148490726972	-0.0933289356226913	-0.0118161105306611	0.0901184236102266	0.0379446678101076	-0.108431724085224	0.0205958018072618	-0.0726069708766709	-0.0297114943111132
CRLS1	CRLS1	grey	grey	0.00592466731716297	-0.0148869964961259	0.0523249579247393	-0.00612707543270135	0.0302005922485077	-0.00955343847290727	0.00123772744324386	-0.0517757917315074	-0.031673216548384	-0.0051338535775626
PPP1R13B	PPP1R13B	scHCC5	blue	0.0231375804762574	0.0308099186999129	-0.0304894340416273	0.055394723631248	0.0552285036204254	0.0660356806596077	-0.0176247815148934	-0.0585263285368697	-0.0493241160737867	-0.0460597858969846
ATRN	ATRN	scHCC7	black	0.077909270551955	0.0244625238668126	-0.00426179643064217	-0.0029381034877608	-0.0484581774192873	-0.0241660941632936	-0.00515835287654049	0.0355982405103227	0.00776899657647342	-0.0234735185067607
SMOX	SMOX	scHCC4	green	0.0233218771330563	0.0340139205219706	-0.0937947089455504	0.0599362937411168	0.125976226399821	0.0980515195246554	-0.0694589326575722	0.0224561026994457	-0.0390946688581047	0.0175265104669757
FKBP1A	FKBP1A	scHCC3	brown	-0.368736750968598	0.137169215280183	0.204000333182746	0.447988322005779	0.0510130380653496	0.330727271021791	0.385706215000253	0.0616774926335453	0.174638200642295	-0.175363293457336
NSFL1C	NSFL1C	grey	grey	0.0217102281416713	0.0966087700745102	0.0308311257823758	-0.0119124412566358	0.0207646998933254	0.0175989693442697	0.0300650470776966	0.0865958029444452	0.0394809980205595	-0.0118312555087519
C20orf194	C20orf194	scHCC1	turquoise	0.0914538881434327	0.038849714994408	-0.0370391415963229	-0.0415900254539841	0.079013211742953	0.00925513468002323	-0.0655164415551278	0.0155993274116485	-0.0681016834041433	-0.00938011900983174
MAVS	MAVS	grey	grey	0.0328053719597307	0.039249531301263	-0.0155256552096727	0.0485322454949989	0.0648879176347638	0.0819820789915905	-0.0111190495339927	0.0128562764631637	-0.0203381170503303	-0.0350183608161913
XRN2	XRN2	grey	grey	-0.0189949499086618	0.0818297297952894	0.0647611317204012	-0.00480441959110539	0.0491178998761041	0.0342086400185418	0.0389736480833797	0.0700525417575509	0.0369829163666643	0.0366395536425631
KIZ	KIZ	grey	grey	-0.0091488217536094	-0.00440820544312089	0.0619988612694109	-0.0236991816293249	-0.0201666094047283	0.00186056872077422	0.0258327635140922	0.0311574628062989	0.0219832935289897	-0.0188651724034519
DYNLL1	DYNLL1	scHCC5	blue	-0.0657183329310623	0.179640656340353	0.0030076387897689	0.0876232096009808	0.0297431397177783	0.13701846459784	0.075182136938721	0.101005215875794	0.0941904533694744	-0.136850476363837
TESC	TESC	scHCC3	brown	-0.163499405337046	0.00769956600319902	-0.0565314736387977	0.272550865703468	0.0569906009723081	0.186139726952571	0.100317921957051	-0.057927097365822	0.0216540723399285	0.00165267797720181
SNX5	SNX5	scHCC1	turquoise	0.414359209527149	0.0734649019698425	-0.176456977710053	-0.284901007290845	0.105107909352219	-0.0949711742796918	-0.331523517841843	0.121390772913886	-0.123404838135065	0.00913142422440972
RPL6	RPL6	grey	grey	0.0878933159635721	0.149621712247223	-0.121963309644764	-0.0867880885774941	0.0988161025955359	0.0537573016213099	-0.157041843469683	0.236562211449143	0.129447533643012	0.0605656524056928
MAPKAPK5	MAPKAPK5	grey	grey	-0.0124754534132079	0.0652216532170224	0.0453088965143725	0.0161194481480882	0.0361984107423074	0.0475116778720953	0.00958122588233098	-0.0270706669017477	-0.0216634305189004	-0.00552933239317301
P2RX7	P2RX7	scHCC1	turquoise	0.140871983966594	0.025735352245481	-0.0437626307863257	-0.132821093394534	0.0174922522045005	-0.0768102615961957	-0.106413536443177	-0.00663569995541526	-0.0630932354363016	0.0199756998945382
ESF1	ESF1	scHCC4	green	0.000383530667007465	0.0299236410134834	-0.0396908488455509	0.0308730580326899	0.12304498716108	0.109702970322667	-0.024591589352252	0.0252193139393752	-0.0370405270368518	-0.0695129900706595
RBBP9	RBBP9	grey	grey	-0.0576866359045834	0.0549877354061321	0.138664056120483	0.0357860413654898	-0.0719418302126737	-0.00103719276912495	0.108001341462037	0.0307658150658012	0.087744482759146	-0.0138680608789868
ANAPC5	ANAPC5	grey	grey	0.0220234213871725	0.116062581638437	0.0628732194207955	-0.0339203046246617	0.0770388946751058	0.0497832200819541	-0.00669537844484744	0.0398182317993331	-0.0149552114870029	0.0477331154905022
SLC23A2	SLC23A2	scHCC4	green	0.011222431501791	0.0150446849400664	-0.0513876963348616	0.142348135836791	0.118772575615514	0.14124890331352	-0.0155117393637352	-0.0567183363550361	-0.0696210411051888	-0.0350892783366833
SLC8B1	SLC8B1	grey	grey	0.0486834007120984	0.0397842174738953	-0.0248426577571956	-0.0409387559142151	-0.0055262805648558	-0.00710376713434143	-0.0367698638107572	0.0212340290654484	-0.0155652552709865	-0.00399078247130226
TMEM230	TMEM230	grey	grey	-0.0412435361159743	0.122561569476583	0.0503235315518514	0.0563143426252317	0.0527795714425261	0.0988663989203533	0.0809767593259966	0.104614303853794	0.0677680294996832	-0.0632351222856474
TASP1	TASP1	scHCC2	yellow	-0.0171136893091549	0.051589477597043	0.0745338053932945	0.00709679760258711	0.0179503969567051	0.00714116353800102	0.0424993150395931	-0.00940789963224796	0.00341719902329418	0.00693343572853563
OAS1	OAS1	scHCC1	turquoise	0.232698376307264	-0.0451272057935441	-0.127569595720671	-0.188264171856551	0.0372845630859064	-0.119213314789409	-0.188897795067112	-0.00267043766636406	-0.0924827307001096	-0.0315790418931033
GCN1	GCN1	grey	grey	0.00508010772815823	0.0254053954623119	0.00784763617791715	-0.0149662905883608	-0.0464585327648098	-0.0290997026170375	-0.00391019653221434	0.0111963599606625	0.00722361307581456	-0.00816536644110235
RPLP0	RPLP0	scHCC8	red	-0.175301885292143	0.263289531330642	0.0316371697412111	0.0281820107332506	-0.175450947462787	0.0148758743202285	0.149268049711177	0.477069681476366	0.525193649708157	0.0301872469872705
PXN	PXN	grey	grey	-0.00874086259491218	-0.00650858258722261	-0.0857686239029016	0.0394996946268155	-0.0288622090240399	0.0209346731650171	0.0240142259110092	0.0516480451732496	0.0755782340838057	5.35021530026526e-05
KIF16B	KIF16B	grey	grey	-0.0995304714992602	-0.0325426293173856	0.0748459542744536	0.0614068776422536	0.0138363482632015	0.038754264042906	0.0973218439371228	-0.038483547186345	0.00558740670159879	-0.00452564060078164
TRMT6	TRMT6	scHCC5	blue	-0.0283875147420424	0.064087361493712	0.00746562442083391	0.0569270449122372	0.0398067863339213	0.0942866540647763	0.0225694456295018	0.0113065825465616	0.00904659012631591	0.0234688605897719
PEBP1	PEBP1	grey	grey	0.00602032773757705	0.118772320547859	0.0461968173672742	0.018959964486772	0.0320725695519076	0.0689288367025549	0.0164548367146898	0.115028601731002	0.0867209128773593	-0.0237162272648879
BRAP	BRAP	grey	grey	0.0756407276970479	0.0491939266689446	0.00459946684507088	-0.0342257792738005	0.085589969732534	0.0325050621982569	-0.0483580724149922	-0.0132095246144731	-0.0928839058040584	-0.0155026225487692
ERP29	ERP29	grey	grey	0.0511057730087073	0.153204477912931	0.047262393383802	-0.0247621320557518	0.101712083139134	0.0901855515356513	-0.0117748315403369	0.067935361180724	-0.0156862549785967	0.0225328467343977
FUS	FUS	grey	grey	0.0832754858686094	0.170713812661193	-0.08764489017307	-0.0577937432021754	0.0166062685903745	0.0373487024348523	-0.0831149724436612	0.0721239390002056	0.0189487960563052	-0.0186030774731621
IGBP1	IGBP1	grey	grey	-0.0548166740833523	0.0301127254051795	0.0686271089975913	0.0181175893004181	-0.0144535409448698	0.0384935723218844	0.087477167324517	0.102007132053687	0.117874969741457	0.0274622461182095
FXYD5	FXYD5	scHCC7	black	0.194644239524577	0.149209012210756	0.0100999653560727	-0.284252299016739	-0.143950559223862	-0.205120186217388	-0.10088021106088	0.332399388836679	0.178730418788358	0.0573387931093153
ZNF302	ZNF302	grey	grey	0.0196043566450942	0.0114172209176266	-0.0112782448313354	0.013295514003995	0.0564197672572701	0.0368287043988979	-0.0105125482937753	0.037021122529913	-0.0153955830357023	0.00178075761969106
GRAMD1A	GRAMD1A	scHCC1	turquoise	0.107139409411042	-0.0174226740988524	-0.037950790783946	-0.0246802381665537	0.0951255509116811	0.0394847638742426	-0.0689390362041729	0.0160501908674343	-0.0624939072097331	-0.0532113790609281
HEPH	HEPH	scHCC2	yellow	-0.0360774083515175	0.00766582291555052	0.186996658672236	0.0100130138388862	-0.0305533713561715	-0.0142901880539199	0.12475001914212	-0.0239050524320578	0.0158025924860034	0.0351401832256857
CDIP1	CDIP1	scHCC6	pink	-0.124768506720717	-0.0206232697655078	0.181773286952495	0.115253949829406	-0.0360871390424927	0.0431930337016696	0.186227131606756	-0.0289538706242988	0.072729825425118	-0.0223170554180674
GANAB	GANAB	grey	grey	0.0824564019350314	0.0668113534697853	0.0222517059924045	-0.0813445086317027	-0.0919604074411904	-0.0596151484553401	-0.0167077917434719	0.0260860244445375	0.0201242937568664	0.0466808804603541
RBM41	RBM41	scHCC5	blue	-0.00346262237198923	0.0472672027639812	0.0118451676766371	-0.00551028123095002	0.0680847559387699	0.0606704832297523	-0.0183974435122956	-0.0487030108664306	-0.0478120716235376	0.0450307396305483
BIRC5	BIRC5	grey	grey	0.0880870666893362	0.562510587071512	-0.0580713533997275	-0.105522972909791	0.01512344038156	0.0788331697566027	-0.105929552754975	0.126458629622326	-0.0201239635216529	-0.0195406325211584
MLF2	MLF2	grey	grey	0.00369298903860811	0.113218387075416	0.0610281309123689	0.0562675955778479	0.0552211208940601	0.0816309318826205	0.0427289561438466	0.0277984768797348	-0.00733480649302913	-0.00635547593064905
DDX24	DDX24	grey	grey	0.0759859824526244	0.00683841553763854	0.0726369252041607	-0.0521108215412648	0.0677385796251124	0.0166993144335896	0.00443119875713536	-0.00905863828518529	-0.0703804751325274	0.0511429146428967
ZBTB25	ZBTB25	grey	grey	-0.00242051980416857	0.0453606307894302	0.000348518348574933	0.00679642601296038	-0.00480678164074257	0.00907308745598669	0.0224703667551283	0.0480819470110671	0.0439044779327123	0.0255357312262513
NECAP1	NECAP1	grey	grey	0.00509459558114986	0.0397993912269872	0.0349813730298455	-0.018476727900269	0.0269025232904761	-0.0246613601315849	0.0171922675237265	0.00275552182011867	0.00539720602261076	0.0439746765497694
ARHGAP4	ARHGAP4	scHCC2	yellow	-0.130534210324368	-0.00398325408700947	0.312515172473845	-0.0166479036134547	-0.119789900192637	-0.064952705480892	0.215453888717776	-0.0167666202333854	0.0727279255800296	0.157059904870761
DHX32	DHX32	scHCC1	turquoise	0.0657532588070363	0.0410071504252553	-0.000791289437233794	-0.0220192920816215	0.0685362617929207	0.0280192621881	-0.0259160212391181	0.0272743581329182	-0.0420903478721861	0.0169210359820924
RCOR1	RCOR1	scHCC4	green	0.00913816815337679	0.0204054477383212	0.0431765106451891	0.0228252153637931	0.0915858465786182	0.0479332471168781	0.0118116438911479	-0.048536052506535	-0.0552815147102803	0.0103466052282391
GPATCH2L	GPATCH2L	grey	grey	0.0259036471871402	0.0377242932400738	-0.0141631829132182	0.0119078562783057	0.0362637627989733	0.0227724943277593	-0.0268850484237726	0.00906042962988033	-0.00579117262582071	0.0558968981481448
LTBP4	LTBP4	scHCC2	yellow	-0.277682488949498	0.0135707109282992	0.727770313854338	0.0144195617378996	-0.154615332008494	-0.0518972845640564	0.463590562994885	-0.0641831401729029	0.0691575030911204	-0.0112352555783688
BLVRB	BLVRB	grey	grey	0.068982587028493	0.0697496294420456	-0.0234056013340198	-0.0396146896102449	0.00195541236183018	-0.00180310179408232	-0.0308263306238744	0.0373791314744565	0.00201084132640263	0.057983612273586
SLC9A1	SLC9A1	grey	grey	0.0162588114864765	7.17425903228915e-07	-0.0254574997835274	0.00099145511887277	-0.0816492154688306	-0.0153681507338568	0.00109523475221925	0.00832543842953777	0.0370550434112319	-0.00117152666577138
SPTLC1	SPTLC1	grey	grey	0.0188063678504494	0.0141604382572286	0.0589966872971399	0.0172979823191642	0.0365524511642545	0.0356094350432071	0.0354708379320843	0.0192499679839572	-0.0253126786204214	-0.047051221836383
PAPOLA	PAPOLA	grey	grey	-0.019721681965262	0.0785337535363429	0.0797018117527993	0.0190617922732886	-0.0365702148147079	0.0451664708043775	0.0942990404400869	0.0619712674326637	0.0608649286295294	0.0370865187956652
CCNK	CCNK	grey	grey	0.0548191937552135	0.0503836815370177	0.011971061435793	-0.0207043576118792	0.0613700469099298	0.0397460445931601	-0.0274389050940168	0.0222322165798804	-0.0482167107370218	0.0124018824688637
PCBP4	PCBP4	grey	grey	-0.0117636275963137	0.00297533398631258	0.0443336496087642	-0.0157812017537106	-0.0550321885653717	-0.0307143098852035	0.0359591434677821	0.0313240087174209	0.0349220059017169	-0.00306882228657587
RGS1	RGS1	grey	grey	-0.0266503248798851	-0.0524630393832678	0.00589556976751058	-0.0896224250139636	-0.149710859015745	-0.169371977891839	-0.0133914726486203	0.0400118858391218	0.139592533319214	0.532576036529191
YPEL3	YPEL3	grey	grey	-0.103085367099081	-0.0363264955629469	0.0990102069569498	0.0593733743540667	-0.00641545168863657	0.0646300555595841	0.125124659965881	0.00758223104599831	0.0532375476663051	0.0292258474740158
MRPS33	MRPS33	grey	grey	0.0241891631399073	0.0634736717906919	-0.0220888860144057	0.00204072486261963	0.0570909868860378	0.0323647363912609	-0.0124963616702153	0.0923321632259038	0.0419798714673862	0.0043850474995572
NDUFB2	NDUFB2	grey	grey	-0.0543682773494741	0.245053186986978	0.111922782878047	0.071658035061045	0.0492111923390723	0.124582694143036	0.107792535380651	0.147525523516572	0.112437134902076	-0.012340228422992
NUDC	NUDC	scHCC4	green	0.188005123339409	0.161413389975701	-0.0663753441964983	-0.0315843459097882	0.328829701355177	0.167128399311106	-0.147608240506858	0.00165610569012566	-0.194070943076018	-0.00542188531271124
MAEA	MAEA	grey	grey	0.0674428581090793	0.0470863910506386	-0.0177810289583094	-0.0238053803420093	0.0412453249135331	0.00886459515633207	-0.0404852357894331	0.0457972598481394	-0.018442080546422	0.00668370307777428
ICAM1	ICAM1	grey	grey	0.0784936259869591	-0.0595625483722777	-0.00162593429071998	-0.0887062862973657	-0.0218019222187774	-0.0787557595803541	-0.0386737210312209	-0.00329121165228083	-0.00958917493451726	-0.015078250627951
STRN4	STRN4	grey	grey	0.0509769017523158	0.0721974446203839	-0.114534969279655	0.0768477333365963	0.0873787119020479	0.124811682503048	-0.0613414555623325	0.0326461748860332	-0.0397947416286399	-0.0337162067046781
IRAK3	IRAK3	grey	grey	-0.123705356006456	-0.0102136839152358	0.118570753325613	0.107075119229397	-0.00901144046305425	0.0558393693438042	0.161427535487601	-0.0168997475335841	0.0237427063934503	-0.0051269410575568
LYZ	LYZ	scHCC8	red	-0.0162710848569308	0.00775895038155505	0.0174324481203374	-0.0476986392983021	-0.0785009774275928	-0.0778303730488811	0.025527402732305	0.0597731018658271	0.106050584151825	0.271153986987712
MUL1	MUL1	scHCC5	blue	0.0119053362036524	0.0645181840396208	-0.00629114728330319	0.0685955193403751	0.0942375307993355	0.122992761992646	0.011692010060017	0.0139756750036903	-0.0304875972580255	-0.0272050156242973
PDCD7	PDCD7	scHCC4	green	0.0449256464587006	0.0316152945165175	-0.0146031881759272	0.0103757464040817	0.157933071104751	0.0825817499534856	-0.0560507893067181	-0.0200317533587334	-0.0673087190336249	0.0692792974859684
SPG21	SPG21	grey	grey	0.00826602382881879	0.0845630536398198	-0.0111638300466644	0.0154904781508857	0.0576850824667629	0.0736007036009469	0.00957266948223942	0.0760579822981847	0.0304242632521794	-0.0113079318165153
DNAJB11	DNAJB11	scHCC1	turquoise	0.168304577783782	0.0681215163723224	-0.00398457459935897	-0.0991701195580541	0.100306207590482	0.000260509297564865	-0.0857904654126868	0.0556169105052646	-0.0841623967216206	-0.0588774856141289
P3H2	P3H2	scHCC1	turquoise	0.273385329764685	-0.034452599773632	-0.13876877099415	-0.148196896642695	0.0877863633188217	-0.0737666012566402	-0.221016450330865	-0.0453718751077122	-0.167645538207772	-0.0240486162228118
RAB11FIP3	RAB11FIP3	scHCC1	turquoise	0.184724639608827	-0.00680162930557208	-0.0751069146637307	-0.12618463863146	0.0219328349521479	-0.0499791832324112	-0.151684411666357	0.019959449308877	-0.0492688558394216	-0.0221141741666064
GNPTG	GNPTG	grey	grey	0.0425316558067643	0.0742789641183786	0.0708540312464106	0.010708800678197	0.0540084901890124	0.0691096836644819	0.0238662743088369	0.0324152804483135	-0.0242989814098742	-0.0339348989238891
ZNF268	ZNF268	grey	grey	0.0116992007682053	0.024672260028349	0.0292354181379418	-0.000724966756912274	-0.00763455595551919	0.00282741412145752	0.0289060045178419	0.0219795395543347	0.0109487145104046	0.00683265745705433
GOLGA3	GOLGA3	grey	grey	-0.0257325697763392	0.0487326142372693	0.0027417571604555	0.0319590041124238	-0.0409560376094138	0.0185204448296793	0.0378447676673876	0.0241322506498644	0.0280796546880246	-0.00734888563216728
PABPC4	PABPC4	grey	grey	0.0686163185670202	0.0207881875040592	-0.058692459997145	-0.0767411833136367	-0.0159821904597832	-0.0546797231593853	-0.0878472659931127	0.0470993015718777	0.00755586598064424	0.0275906325773002
CERS4	CERS4	grey	grey	0.047601785541256	-0.0326870189648472	-0.082116846152903	0.0264536772862168	0.0732126657369076	0.0269412396725687	-0.0849881897846681	-0.0678679451401655	-0.0684957267714423	0.029265014883267
MCOLN1	MCOLN1	grey	grey	0.0054289385349379	0.00982896869295402	0.0305866796426564	0.0089872327813712	-0.0184249239328123	-0.0235507051192154	0.0275916634141191	0.0397429056715167	0.0373784391566303	0.021461334610726
USP48	USP48	grey	grey	0.0540705461960747	0.0746082926244104	-0.00710005988590449	-0.0184158473107266	0.0541635478460614	0.0437453529413455	-0.0338704064696015	0.0381918104427811	-0.0328901443841035	0.00728153987267053
EFNB1	EFNB1	grey	grey	-0.09176085632338	0.039464350197991	-0.138105429732403	0.226564359477398	0.0406438048743298	0.179795068538777	0.0648325961586934	-0.0126196891377531	0.00756452431297635	-0.0619728792463585
PDPR	PDPR	grey	grey	0.015228715569126	0.0131834573948906	0.0373684427326001	-0.00166961723029671	0.0220731576880121	0.0138958709109435	0.00967522016272507	-0.0137824313311071	-0.0381254433882656	-0.0125517859018335
AARS	AARS	grey	grey	0.0302144686711005	0.0386635518225769	-0.0428569956108885	0.00780744244882411	-0.0122334487977756	0.030425386308912	-0.0190635511170276	0.0426750399480327	0.0293726625058015	-0.0249044301238381
GLG1	GLG1	grey	grey	0.0365975324671836	-0.0137244866841812	0.0907837922187444	0.0166351255367698	0.0205404517403325	-0.0186627156731141	0.0330917834089773	-0.0786755544106207	-0.0730254340844902	0.0450158187082677
TNRC6A	TNRC6A	grey	grey	0.0217246147549891	-0.0127341598496226	-0.00152406225959613	0.00518152911351234	0.0239435265017865	0.0132656873884002	-0.0214919440086824	-0.0329738143907	-0.0386544130220666	-0.0614849767214559
PLEKHG2	PLEKHG2	grey	grey	-0.0606959848942714	0.0342396121216442	0.0493271294863019	0.0289406291075516	-0.0854406017759085	-0.0268355761325489	0.0829142453361404	0.0738588162118359	0.105939278969331	0.0201984294807376
PITPNM2	PITPNM2	grey	grey	0.0506420790635625	0.0214338612920362	-0.0687813930613001	-0.0269376909826499	-0.0312254747916922	-0.0183148791485049	-0.0501486338535504	0.00623170868742935	0.0137705537060635	0.0163867109591805
EXOC1	EXOC1	grey	grey	0.0133140908089675	0.022511200503483	0.036870786550183	-0.0106170653932248	0.0430421341359633	0.0162286714444887	0.00494107692788102	-0.0484116409384077	-0.0440335402080928	-0.0384082943958929
RBM27	RBM27	scHCC7	black	-0.00482857117920945	0.0524733363317524	-0.0173537233407758	-0.00558901709979202	-0.0732414208472458	-0.00203691545475728	0.0206548506859975	0.116393411660972	0.108912279466026	-0.00229919124014335
OSBPL8	OSBPL8	grey	grey	-0.00678950872730448	0.0346332092289547	0.00788141687048512	-0.0149621057021986	-0.00915007573527628	-0.0155959313468376	0.0285456071082478	0.0380666571318225	0.0230135864699591	0.0123305488656811
PUS7	PUS7	grey	grey	-0.021618234016385	0.0865299118401891	0.0682878607946335	-0.00416015596693978	0.0305734786186681	0.0336077251023233	0.0107514734060565	0.0397631215405967	0.0244026911719229	-0.0094118704095206
LAMB1	LAMB1	scHCC3	brown	-0.217769653422918	0.0520691070027686	-0.00604318145286887	0.365577289528288	-0.0882020605143026	0.202098555304961	0.181115683892014	-0.0307019605199839	0.0927828865158655	-0.0408893507126216
DLD	DLD	scHCC1	turquoise	0.104382501286198	0.0845668913097216	0.00496552560463287	-0.0336708706429615	0.147037206808149	0.0760999934975466	-0.0553157498418702	0.0379007791191491	-0.0990172828210464	-0.0564801671555642
WDR7	WDR7	grey	grey	-0.0279949662847986	0.0545710863208778	0.066822266813245	0.0550904725640272	0.000911568648558702	0.0523112267801712	0.0593707255616793	0.0408779490502396	0.0525545663307991	-0.00596302914270861
TXNL1	TXNL1	grey	grey	0.0012981195121624	0.116144231652145	0.0638546981498105	0.0249404301045601	0.0309528990975298	0.0572356681728276	0.0401078912204945	0.119081415955693	0.064657987429581	-0.0478189685771442
CMTM6	CMTM6	grey	grey	-0.0351871852672104	0.0703589340531473	0.177822233755161	0.0314045786695172	0.0101309172962549	0.0425089865650013	0.123784262751162	-0.0123182876688202	-0.00913288547078781	0.0217600484351386
ITGA6	ITGA6	scHCC3	brown	-0.369182419087231	0.054580966421849	-0.149529189027247	0.459469060549284	-0.0613626965392265	0.264715081376363	0.244435975918062	-0.028393806213232	0.12597668850557	-0.0908378784065704
RAPGEF4	RAPGEF4	scHCC5	blue	-0.0719163159803544	-0.0578468342818742	-0.0585454298295631	0.164603672031368	0.0778726164278255	0.160085228594663	0.0423946193248673	-0.0547030882639233	-0.0335853096914665	-0.0486592502980762
MAP3K20	MAP3K20	grey	grey	-0.0360974941276391	0.167026535598048	0.0240002155429001	0.0321245799400653	-0.0201227679039259	0.0488357412388288	0.0374051002504912	0.0413353493377028	0.0224516666400163	-0.0104291893146302
FH	FH	grey	grey	0.0179835186493332	0.0870160671470029	-0.0307454431222222	-0.0129646247246996	-0.0281391192064312	-0.012083336937788	-0.0202734179755428	0.068737787339022	0.0408921097395917	0.0407536251600179
SEL1L3	SEL1L3	grey	grey	-0.0338449149895514	0.020764501105383	0.175089452600495	-0.052126760893468	-0.0949563935355801	-0.0636015543074277	0.0854262581729456	0.00796611259090458	0.0163680505700806	-0.0291860072728086
TF	TF	scHCC4	green	0.0581488276527662	-0.0188838526871608	-0.0823525328505275	0.017890883889031	0.149815373770444	0.0829671555281457	-0.100691391026579	-0.0629364911088615	-0.147353841583152	-0.0466040939118485
CDV3	CDV3	scHCC1	turquoise	0.297740058362757	0.0366581760634868	-0.033988974970477	-0.232753019335654	0.13925463268162	-0.0749200421452965	-0.215296325173635	0.025896683863005	-0.177434741491366	0.0350017827205174
ALKBH5	ALKBH5	grey	grey	0.0614258204659629	0.0434458941241017	-0.0513295689738957	-0.0480281563732471	0.0140229022906738	-0.0100729591939762	-0.0494454488036484	0.018527372997245	-0.0371729745920347	0.0186963916372449
APOH	APOH	scHCC8	red	-0.141705804806749	-0.0220137948155857	0.0687306370159113	-0.00262633626340501	-0.446005424605771	-0.208706213926102	0.183475250788706	0.141243227435142	0.394027915423278	0.00161183027329743
NLRP1	NLRP1	scHCC7	black	-0.0199950436718831	-0.0553967911280567	-0.0123437650453821	0.00816259848574633	-0.114929278749258	-0.0421866895134567	0.0313036962647447	0.0641908821870207	0.11900874593229	0.00546555285507534
SPAG7	SPAG7	grey	grey	-0.0351447132001695	0.0615416102989088	0.0807386772109085	0.0145814155443463	-0.0669815845146738	-0.00472750023072125	0.066856951465057	0.0775606273547759	0.103930974863574	0.00446292138074216
ZC3HC1	ZC3HC1	grey	grey	0.0933312763126141	0.0432921563883585	-0.0407702595035142	-0.0614639042667211	0.0823454677420484	0.0155450603604475	-0.0841890556810514	0.0262471834222244	-0.0647462097703927	-0.0276955506612936
ANGPT2	ANGPT2	scHCC3	brown	-0.283932052069113	0.0184285796789686	0.143523776955289	0.490722717973595	0.0632139489798877	0.328837239635986	0.245750848317393	-0.170863978925212	-0.00298581569721574	-0.0433785822346376
TMEM101	TMEM101	scHCC5	blue	-0.0252857197739715	0.0480056419872686	0.0124232965828277	0.0791516644327905	0.0570721215155732	0.116745948650961	0.0286552615236039	-0.0103037892234679	-0.0283439470534238	-0.0316650935947742
CD200	CD200	scHCC3	brown	-0.285962200056183	0.0234285038729321	0.17634291164157	0.354355730159073	-0.0463898390035298	0.170141531490167	0.314273764413158	-0.0786359353961586	0.0902285304558551	-0.0493406282982752
CCDC80	CCDC80	scHCC1	turquoise	0.210965091162655	-0.0329531572924049	-0.125809305473486	-0.150367416024649	0.0941340686925084	-0.0485222615649026	-0.182923920709903	-0.00139539288371604	-0.10495452615473	-0.0307651429216182
PSME1	PSME1	scHCC4	green	0.0468685353747247	0.073289168083061	0.00385710386879751	0.020979782615207	0.321265990914024	0.147170996766303	-0.0633121493551913	-0.0543195598606042	-0.157018786084144	0.0403313321936791
PPP2R3C	PPP2R3C	grey	grey	-0.0224926553272757	0.132426228739573	0.0201043586483383	0.0346717614934712	0.0106675325369178	0.0765871456883616	0.0447103090603359	0.0733683817959118	0.0569769109820526	-0.0200221183931521
SLC7A8	SLC7A8	scHCC1	turquoise	0.517118861567655	-0.0332533375229565	-0.194192683815893	-0.404526039397276	0.0849620605062779	-0.213556406996799	-0.413613939168175	0.0233033281437282	-0.227870800515486	0.012195649715704
OSGEP	OSGEP	scHCC1	turquoise	0.0483042431154505	0.0954649478042716	-0.0113990266415698	-0.0623447025413985	0.0212094304828641	0.00642478969933439	-0.0520252362129546	0.0650194017560222	0.00306029499756349	0.0467232545406474
SCFD1	SCFD1	grey	grey	-0.0454454635592	0.063513816087583	0.100443438313778	0.0871099901755629	0.0820605489498875	0.115571734175907	0.0736114536422112	-0.00791486229617357	-0.0440505745850376	0.00821467952928721
G2E3	G2E3	grey	grey	0.0196381048147124	0.124699804714412	0.0114703393650075	-0.00952410128690318	0.0373250386624043	0.048171614065246	-0.000158451429049681	-0.0306514639218389	-0.0543194884937892	0.0134270600438714
HECTD1	HECTD1	scHCC4	green	0.101333282797291	0.0779650887016474	-0.0683749790763453	0.0349173167637856	0.246367548733376	0.144760591166471	-0.0897023742787725	-0.0388032290826757	-0.173769646167643	-0.0808356507119602
HNRNPC	HNRNPC	grey	grey	-0.006618370759769	0.190029943883731	-0.00474938547859834	0.0318739162396885	0.0946107808873877	0.132340213054777	0.015916465804014	0.104910176785152	0.0547998194511754	0.0183344775068016
SUPT16H	SUPT16H	grey	grey	0.0272731046865506	0.194540815670462	0.00617670321131036	0.0224792270139082	0.0640040546673454	0.0954291399197675	-0.00434775756711529	0.0505460221970785	-0.0204888411580332	-0.0171088798353388
TOX4	TOX4	grey	grey	0.0682475396727256	0.0463687929318093	0.0320700107898782	-0.0693723770821495	0.0483132825955737	-0.0150809707011205	-0.0102573962287949	0.0654757559598095	0.012288265997942	-0.0157995290819374
GEMIN2	GEMIN2	grey	grey	-0.046965290574973	0.0917817529881484	0.0209981981220078	0.0743805145595059	0.0550258399225933	0.0964601733988291	0.0521792407526048	0.0453778143665257	0.00567946096302498	-0.0460189889109767
TINF2	TINF2	grey	grey	0.00471567450108302	0.0576238869121886	0.0419126061632298	0.0256616081225321	0.0252329832918548	0.0337984971458191	0.032246257264437	0.0179528801845182	-0.00607937585241452	0.0405016931316637
SEMA6A	SEMA6A	scHCC1	turquoise	0.501087337542188	-0.0732359714980344	-0.262076843302462	-0.334084575955337	0.201363470208571	-0.145106937679953	-0.4454881865306	0.00653491889184046	-0.265397213493389	-0.0399401102049829
TRPM7	TRPM7	grey	grey	0.0622335337256502	-0.0410786684153903	-0.0370413206308255	-0.0817291468721352	-0.00764421120272524	-0.0423287570473133	-0.0729019706613921	-0.00674033571892737	-0.0260339539348556	0.0460504391026068
SNAP23	SNAP23	grey	grey	0.078086793353063	0.0137887081067677	-0.0393269654920481	-0.021885522149286	0.104915800236081	0.0495199810093996	-0.0710774925616094	0.0512643525549987	-0.0345663694011495	0.0262099903983951
EZR	EZR	scHCC1	turquoise	0.226054087353014	0.172381672976657	-0.0623021541131107	-0.153931118772944	0.0662534469217784	-0.0137000343517845	-0.163101718284995	0.0918366408062879	-0.0641951642646731	0.0735793596536021
MYL6	MYL6	grey	grey	-0.0371977184129777	0.113440672113165	0.0759107736073079	-0.0255969473100125	-0.173047203292352	-0.0903393921528269	0.125509170182327	0.267430455464763	0.278444060360377	-0.081834824027507
AGO1	AGO1	grey	grey	-0.0733549426661169	0.049103703690263	0.118904296951991	0.0565929421055232	0.00430371258613642	0.0476482901131744	0.107045419713903	0.00403038458038552	0.0280085308232868	0.0606837180767141
MFSD11	MFSD11	grey	grey	-0.0395274183354047	0.00874978301832898	0.013003201916166	0.0396636442358085	-0.0108851375760043	0.0391793153301851	0.0527829137868316	-0.0226763825332753	-0.0135011102253053	0.0132242375051308
DPYSL2	DPYSL2	grey	grey	-0.0230774300726567	0.0369130465820756	-0.0897430252850497	0.0860798771060958	-0.0527113666377369	0.0607718245909291	0.0204923814613617	0.0343834672012986	0.0535979582885933	-0.0516895790600997
GPATCH2	GPATCH2	grey	grey	0.0393461186807243	0.0180819331228704	-0.0257665078968178	0.00606551737317844	0.00952320197158999	0.0178070483346684	-0.0324905796434568	0.015374327967547	-0.00403926234488544	-0.0021405891889096
NUP50	NUP50	scHCC1	turquoise	0.160582820629989	0.0737068442472735	-0.0570016285325825	-0.0975482948812597	0.0955537047252346	0.00352832440664118	-0.132118021045359	-0.00840831325227016	-0.107275168705497	-0.0158505828301828
COMT	COMT	scHCC2	yellow	-0.208447174863415	0.0321043648670481	0.406472045572659	0.0857196149998096	-0.0980434084605649	0.00081623303044706	0.33479058179506	0.0574259527178229	0.138143746011723	-0.0338529638828831
ADA2	ADA2	scHCC2	yellow	-0.0544619109760499	-0.0108805152494317	0.0631840934258634	0.00569527834855291	-0.0398943508968194	-0.0302111283164689	0.0565800098174977	-0.00711673122704993	0.0490949330765762	0.135739458080139
ECHDC1	ECHDC1	grey	grey	-0.0109818825886393	0.0197688346158598	0.0401034500755237	0.036888745708228	0.0835512533933918	0.049262459768679	-0.00200934382373979	0.0129754407766813	-0.0296641347878016	-0.00636616317707109
LRRFIP2	LRRFIP2	scHCC1	turquoise	0.429840883278552	0.039617820451225	-0.134338235274678	-0.34081149376157	0.0431929161664685	-0.179873383738024	-0.314838564557346	0.101104727997383	-0.0941881351045371	0.00180956367313063
SEC22C	SEC22C	grey	grey	-0.079754793264101	0.0748608585816729	0.12634689167219	0.0538622189017939	-0.0353071829940914	0.0292463199841027	0.13245585626488	-0.0029799446120089	0.0336492980189657	-0.0276657355042425
HDAC6	HDAC6	grey	grey	-0.0147331398306955	0.0680767550459067	0.00543883222334159	0.0092231718274686	0.00204649230665137	0.019016670052633	0.0159870797614275	0.0106520192528059	0.00221353185632904	0.0453523660929567
UPRT	UPRT	grey	grey	0.0554642555086077	0.0144064142796223	-0.0444153861621203	-0.0248972260315405	0.0300047484096362	0.00946428311688397	-0.0696719915415131	0.0113725593875175	-0.0359482410845017	0.0265440967125362
CDC23	CDC23	grey	grey	0.0371799465614732	0.0974198530833834	0.00318655357726965	-0.00590086124142562	0.0502412776801451	0.0447677832922088	-0.0080917748363663	0.0395954756488958	-0.0444747877197273	-0.0164758570673136
AAAS	AAAS	grey	grey	0.0236357589516255	0.101598001953129	0.0126765147153759	-0.0153178871370505	0.00496431418254713	0.0169993190258939	-0.0134825847158592	0.0537798563048094	0.0293025160329337	0.00220929889207487
CBX5	CBX5	grey	grey	-0.0230316020661628	0.250617241916562	0.0869867538909428	0.0349762750461545	-0.0104884655472146	0.106179711901462	0.0633429931424564	0.0316257040906643	0.00176278581240257	-0.0208069444359486
SUCO	SUCO	grey	grey	0.0810448393859631	-0.0162603145538809	-0.0313330003618121	-0.0109712148764344	0.0581452813671702	0.0153309628242391	-0.0354780911038265	-0.0388224652726035	-0.0924979235707544	-0.016183571240858
MSH2	MSH2	grey	grey	0.0554129232377519	0.163538496323454	-0.00863966823694085	-0.00371167821082733	0.121847941320049	0.103583681450578	-0.0588888199925262	0.0364490052903318	-0.0557876828883951	-0.0033827986448638
MAP3K1	MAP3K1	grey	grey	0.0126842461231494	0.0042882990757764	-0.0265093777734467	0.0154629430851558	0.0173771801630555	0.0219704128909984	-0.0215884739145799	0.00125553138554903	0.00364591787750795	0.0345308864387863
DHPS	DHPS	grey	grey	-0.0647003730578052	0.0210684050044707	0.0551558877624732	0.0205859908447074	-0.0152277449526736	0.018819562705273	0.0687611276727607	0.0294426984602975	0.0270294836644403	0.031880593613089
ARCN1	ARCN1	scHCC5	blue	0.0133933831579954	0.0539541852771604	0.045172257891732	0.0626014272921528	0.00171488015830019	0.0593871220623884	0.0364230079509903	-0.00148405208781588	-0.0141946483764231	-0.0141567173474304
TMEM38B	TMEM38B	scHCC5	blue	0.0139089204379037	0.0416424971113867	-0.0279461316975067	0.0432940833889502	0.0490546567941971	0.101957484847318	-0.0340320160102355	-0.0335515763330054	-0.0488951988288725	0.0105459749034124
PSMD5	PSMD5	grey	grey	0.0150761050796366	0.0782810531926369	-0.00356585654422633	0.0421693159905954	0.0590660384267929	0.0834405455068233	0.0098149651618261	0.0153295228303314	-0.0300152530997053	-0.0119208559711785
PTGS1	PTGS1	grey	grey	0.170841647889944	-0.0237970854401578	-0.106955379671295	-0.12558024501151	-0.0579622522073766	-0.0945420940254994	-0.13602513990382	0.0481958422621263	-0.00273182363911943	0.00736042564020267
NUP188	NUP188	scHCC1	turquoise	0.114474661808778	0.0520793416375095	-0.0262729468127669	-0.0471648752719928	0.0745674019668496	0.0285542199154745	-0.0812389397397842	0.00877592569432209	-0.0457051772651015	0.00254116934143351
CRAT	CRAT	grey	grey	-0.021838779025663	0.0634538908476104	0.0379449071099148	-0.00318330314499525	-0.0267653079937199	0.00690677576354038	0.0380066653791039	0.0473552156127582	0.0608450336752721	0.0652005131627223
SH2D3C	SH2D3C	scHCC5	blue	0.00361309880480432	-0.0238838439638523	-0.0680446337726222	0.0682135380850773	0.0925597271954089	0.135082529323072	-0.0409305252783447	-0.0376360318075317	-0.0671940979442708	-0.0565929222925121
NANS	NANS	grey	grey	0.0817499002709716	0.121548799747017	-0.0805880695992829	0.00596945419377588	0.0904914789050512	0.0756644274518287	-0.0667548933334735	0.10435974751238	0.00231428620935277	-0.0710959656013899
CWF19L1	CWF19L1	grey	grey	-0.0346119645351943	0.0444614543424714	-0.027914038444969	0.026065091171431	-0.0153704488164892	-0.0110930477837661	0.0209739909575661	-0.00430879289723982	0.0143374456151212	0.0163605343793341
BTAF1	BTAF1	grey	grey	0.0046737978391362	0.00181898464936043	-0.0329131595903877	0.00411905387564385	0.0197968017690189	0.0100203598116524	-0.00828137298626706	0.00882458623600623	0.00242916247971395	0.0198892933511604
IKZF5	IKZF5	grey	grey	0.0261847204134322	-0.00369778888955767	0.00664149240651345	-0.0141100851429592	0.0485704052774389	0.0256599942883334	-0.0187065906287401	0.0056677103888859	-0.00969112647628943	-0.00643487388318242
SORBS1	SORBS1	scHCC1	turquoise	0.156796101531119	-0.00969367410680619	-0.145537280843081	-0.0903518090202609	0.0460854913581777	-0.0447792942915217	-0.158781888561663	0.0556376017684282	-0.0389552122910949	-0.0429010519038402
WAC	WAC	grey	grey	0.0848582358018306	-0.0174910266842916	-0.00679183558804129	-0.0367062641428969	-0.00976721947129173	-0.0223309949154087	-0.0374866179397633	-0.0243689779274829	-0.0477143322739888	0.0429751254855149
CREM	CREM	grey	grey	-0.0203518000931678	0.0428985264737799	0.00987739369223308	0.0883353061442486	-0.0233904620108396	0.0132628072420415	0.0759325202128256	0.0742400622655315	0.0701932607175823	0.0396121615549161
NUBP2	NUBP2	grey	grey	-0.0207660054816179	0.125562962754734	-0.0125889315341937	0.0424219710973256	0.0503200477453233	0.0812779540496746	0.0011252109941132	0.0812252059466386	0.0293967090633384	0.0294875297628433
HIVEP1	HIVEP1	grey	grey	0.0780774241274493	0.000442943624432761	-0.0423621296924283	-0.0314367836647395	0.0236089298029795	0.0088027388725919	-0.0650867579477308	-0.0245667295251291	-0.0685903799518439	0.0138658705412862
FKBP5	FKBP5	scHCC4	green	0.230647827334571	0.0115320938279757	-0.179775522353146	-0.0231676046865565	0.405887557308532	0.179707787630603	-0.211252781478512	-0.0500987141410016	-0.270304286831741	0.0835495232077436
SRPK1	SRPK1	grey	grey	0.0242748621468472	0.126121638920323	0.00731724365329306	-0.0085304601492615	-0.00690707338609938	0.0105660955703471	0.0012056109011092	0.0551045151404842	0.0331055963339404	0.00674403425329587
MRPS18A	MRPS18A	grey	grey	-0.0406533932892694	0.0412902970727338	0.0873979045559737	0.0178021629648929	-0.00398819826102603	0.0301358310653521	0.0703053425208145	0.0102021063775938	0.00754763420844624	-0.0269502987309284
TMEM14A	TMEM14A	scHCC6	pink	-0.18130722298437	0.0601320581633922	0.180080856985031	0.121180564182658	-0.079906660631358	0.0480341675736363	0.230623192373339	0.0120076063453946	0.117480884240003	-0.0481488934160975
EFHC1	EFHC1	grey	grey	-0.0241342582238312	-0.0258104288358383	-0.0137246065746422	-0.0132038799385769	-0.030998575682562	-0.0176761318055212	-0.0012461282011246	0.00844660515326876	0.0565349914236635	0.0179858385660805
HSP90AB1	HSP90AB1	grey	grey	0.078475723210071	0.108623146264373	-0.143697935909022	0.0387775442102012	0.220277473457036	0.17587100269461	-0.127931795365729	0.0810628075437985	-0.0772337916485011	-0.077378050487966
CDC5L	CDC5L	grey	grey	0.036020205031496	0.0984396871355964	-0.00124750049281495	0.0156932435725911	0.038810002163344	0.0694852487308938	-0.00765138915289328	0.0194090252654882	-0.0414466789510187	-0.0174490013701663
ITPR3	ITPR3	grey	grey	0.0141093117200301	0.064185098114788	0.0154287686919824	-0.0387045228783253	-0.0383529525791952	0.00204633514791601	0.012693952529379	0.0636356603340889	0.0434466865590387	-0.00643931611945826
ZNF184	ZNF184	scHCC5	blue	-0.0326696317043006	0.040347745284317	-0.0192919549366098	0.0811718436295857	0.0499561065971184	0.0982928595054679	0.0223218359410722	-0.00949374460949825	-0.0137654822715958	-0.0158747106985088
SIRT1	SIRT1	grey	grey	0.0396254722086577	0.0467566919154915	-0.0330241195562014	-0.0173049994837863	0.0397906731937757	0.0103483145255632	-0.0474264451088368	-0.000178277365044364	-0.0341644526234307	-0.0135272580514463
HNRNPH3	HNRNPH3	scHCC6	pink	-0.147715033646241	0.142804911074698	0.0211239800997037	0.139862243590639	-0.0838032776567904	0.0855377937893926	0.150915624834321	0.0598656141102812	0.138944236358437	-0.0512956392386749
IFT74	IFT74	grey	grey	0.0224917330829897	0.0233021847748275	0.0464393599196496	0.0106279932755041	0.0336184897879008	0.0272635472966656	0.00817866400351734	-0.0650831908164437	-0.074700850963181	0.0124668379251752
JAK2	JAK2	grey	grey	0.000720534741949795	0.00800997021541937	0.00630608415509712	0.0243477852053125	0.0222412557627552	0.0254851542019835	0.0191416344595299	-0.00552021677267676	-0.0289187596695845	0.0248130790979007
ABL1	ABL1	grey	grey	0.0217170568398262	0.018149902942632	0.0307657831938071	-0.0186597006980915	-0.0128490835596928	-0.00793825829008673	0.0288411775039691	0.0443715074070823	0.0465828721544299	-0.00293277550382908
ACOT7	ACOT7	grey	grey	0.00754086049428043	0.25232729668722	0.00645548309712018	-0.00687364785405096	-0.0259515106834764	0.0709244919203273	0.000427825755361152	0.104134183135666	0.0419242874685278	0.00621452575525745
SH3GLB1	SH3GLB1	grey	grey	0.00758568325076595	0.0415925490174391	0.0729058688486349	0.0654783701555745	0.0424221388119174	0.0713267740276598	0.0792596246773581	0.0203926977931479	0.00724044755144183	-0.0958895104295306
PCSK5	PCSK5	scHCC2	yellow	-0.308855335260635	0.0362552705286101	0.83162765385129	0.0150182980289654	-0.194489545389318	-0.074559368990027	0.541203116839791	-0.0479465167883468	0.105789123394258	-0.0200061279710096
SCD	SCD	grey	grey	-0.0585991721006211	0.0177857255473512	0.112199685679886	0.038411170804347	-0.0755527705300505	0.011208574178696	0.10630636897065	-0.00923211369652316	0.0407171656216453	-0.047579158222083
TMED1	TMED1	grey	grey	0.0318509413574672	0.0358445696400867	0.0381996352200058	-0.0107717297124535	0.0157853847311787	-0.0173752543508299	0.0126682097456237	0.0219618617443117	-0.00662822572862329	-0.0175561862642789
ABLIM1	ABLIM1	scHCC6	pink	-0.208592808244717	0.0334471615237534	0.308351983266287	0.117936406967886	-0.162638225877903	0.0112650391535188	0.339035146133057	0.000288988871511845	0.133990123935756	0.00222870049036543
RAB18	RAB18	grey	grey	0.0107323443716137	0.0999262413143662	0.0605297086885749	0.0286214590940628	0.0673059965057969	0.0731666184363169	0.0529987495075055	0.0434839197621569	0.00100169949961064	-0.0285798475672235
NRP1	NRP1	scHCC1	turquoise	0.168556586834334	-0.077582910772126	-0.0757264086207099	0.0149256103163242	0.00304408997186647	-0.00552803794774621	-0.0842926302106405	-0.0686850325579474	-0.108005680957072	-0.0989789645312196
PRTFDC1	PRTFDC1	scHCC1	turquoise	0.137201949496766	0.0675172468021793	-0.0890233475203427	-0.0828214173216414	0.0745016589975119	0.0133906068770989	-0.130236218308952	0.037832727862452	-0.0469618736953954	-0.0616739845605901
PALMD	PALMD	scHCC6	pink	-0.494747039590575	-0.0391914084267404	0.463353100986418	0.318671424774543	-0.225584388250597	0.098073626659007	0.608217348334522	-0.0399495876988662	0.245143506064757	-0.0553280160122632
TSPAN15	TSPAN15	scHCC5	blue	-0.0758984983732846	0.0816877961122828	-0.100743403404294	0.284348940750583	0.202422779223621	0.350205556418229	0.0170735295124625	-0.0466540728633085	-0.0501346209944885	-0.11781269908354
WASHC2A	WASHC2A	grey	grey	0.140341399444128	0.0324188529640589	-0.0518857205321782	-0.0530348764134582	0.0923777820086441	0.0160075759509883	-0.0723335342570555	0.0446942138748945	-0.0443363831651471	0.0421280730124054
OCEL1	OCEL1	grey	grey	0.0544088062314677	-0.0287634313808236	-0.0439251899372204	-0.0373787647048678	0.0179564272081911	-0.0202341439639317	-0.0449735171555219	0.0106133739584141	-0.00891285661711393	-0.024599709669681
MYO9B	MYO9B	grey	grey	-0.0109559105542215	0.0450347208451122	0.0541732386764707	0.0006871570090447	-0.0171444676803068	0.00704118773311357	0.0218370652813588	-0.0341519575424449	-0.0343270494026833	0.0795398654947591
KCNK6	KCNK6	scHCC1	turquoise	0.162671791743884	0.0700660247611216	-0.0853801673816206	-0.0971491943282091	0.0792474427133215	-0.00949634288018502	-0.133834248258091	0.0711098066742096	-0.0495730783913111	-0.00154274452541694
PSMD8	PSMD8	grey	grey	-0.0870535495964729	0.157137500717	0.0897876268823851	0.0984268900078005	-0.0116935382041641	0.0819832925319203	0.135661327986085	0.0761464682838121	0.0590525259983935	-0.0518482289547395
BCL7C	BCL7C	grey	grey	-0.0180604968926578	0.148659114725908	0.00596977495430888	0.0526608621219812	0.068839422643321	0.12449915322871	0.0205039520407545	0.0525546347083465	0.0180310191663751	0.0118865303566798
CIRBP	CIRBP	scHCC3	brown	-0.145324501320238	0.00111119966061384	0.170123861142871	0.114947251915326	-0.0212374905040541	0.0563637318278856	0.18621238111837	-0.0316983946612282	0.0661191799207227	0.0150847277234779
ATP5F1D	ATP5F1D	scHCC8	red	-0.0681583868363339	0.0859612355919553	0.0704779477632702	0.00459298537139651	-0.129186610032923	-0.0290742836980381	0.11264714355362	0.213129017019395	0.255332461406819	0.0225067316761367
PRKY	PRKY	grey	grey	0.00036517665503425	-0.0394547635250192	0.034140299941841	-0.0175260195858326	-0.0487428441231819	-0.0290409152818849	0.0393711749392755	0.012590039648488	0.00678383953068453	0.00720166784401125
HNRNPM	HNRNPM	grey	grey	-0.0393386610231701	0.177477453827056	0.0177907198499542	0.0451347482102876	0.0345421635013582	0.108141166247993	0.0586802192331388	0.0855150736146817	0.0420610809180971	-0.00232954214293542
MARCH2	MARCH2	scHCC1	turquoise	0.0809992643634592	0.0011366871310279	0.0260416504864056	-0.00129008025830175	0.0704141032310836	0.00365375690642659	-0.0197174290820002	-0.0435119100036428	-0.110355077082837	-0.0523832595828054
NDUFB7	NDUFB7	grey	grey	-0.0268068975987348	0.113181415604088	0.0923001701614342	0.0282411737394739	-0.0151085138234928	0.062618128222679	0.0799903276942054	0.0989545150292992	0.0815153271851748	-0.0443590558799287
TECR	TECR	grey	grey	0.0965875099287441	0.121556147913125	-0.0184633408031376	-0.0403708777258407	0.139499981947291	0.0523679877054079	-0.0538832662591441	0.035442783291412	-0.0705015162659835	0.00273898614574063
TIMM13	TIMM13	grey	grey	-0.00631995374059941	0.150981846969404	0.0169782272415766	0.0168890853959562	0.0329074758752389	0.0419056524418773	0.0256120515724887	0.19783011270813	0.132291269626983	-0.078971429346183
CDC34	CDC34	scHCC4	green	0.0472839042434915	0.0623333387330688	-0.000116758243381452	0.0471989506019917	0.177601492930035	0.1150923901058	-0.0274564154588621	-0.0271073974083664	-0.0987754323365009	-0.0329015977655215
MTAP	MTAP	grey	grey	0.0384066639992919	0.0920652038731994	-0.0146336687160029	0.022516904014396	0.0763589718148345	0.0743790279796901	-0.0183938675361929	0.043209265375476	-0.0256353219871592	-0.000557923053529505
POLR2E	POLR2E	grey	grey	0.0565855584575318	0.15683329279523	-0.00770760897464817	0.00269352807638206	0.141586711663446	0.088551902727816	-0.0322475340593853	0.146889016739673	0.0296366308129667	-0.00904899522411396
POLRMT	POLRMT	grey	grey	0.0246509029089832	0.0348223041335572	-0.0145983968297235	-0.0101294834786305	0.0496530977069959	0.0299293373364767	-0.00923695803002898	0.00573872499727677	-0.0280654001955014	0.0181467040156214
GADD45B	GADD45B	grey	grey	0.0810911475001882	-0.0136761667815707	-0.146900158347758	-0.0518253309239542	-0.00559423517325522	-0.0351442253686896	-0.101077832460659	0.0719884804463897	0.0614153659715357	0.148462951395472
PALM	PALM	grey	grey	0.0333991197041066	0.0593601549337214	0.0534598288830957	-0.0320180640970698	0.0284150013582524	0.0122304142602656	0.017761382511325	-0.0173329154474419	-0.047622761105976	-0.0537288496293937
MADCAM1	MADCAM1	scHCC1	turquoise	0.220502073582176	0.0083772075375068	-0.0942957031738422	-0.170466531029207	0.0816291994837175	-0.0860990175996716	-0.184756777308377	0.0625154519833849	-0.0697135126473097	-0.00489589946061963
MKNK2	MKNK2	grey	grey	-0.00370086008138517	0.0221491073145117	0.0516932488751788	0.0264626477688067	0.0768176752465441	0.0594577965018605	0.0390693833806397	0.025676423553767	-0.0257674881713362	-0.0140445070529522
TRMT2A	TRMT2A	grey	grey	0.0171648850045555	0.0584993388741165	0.0112370449933452	0.0420226144910728	0.0684256069424632	0.0582804902757642	-0.000933619462496621	0.0438285594789567	-0.0129929877333124	-0.0191568233533988
RANBP1	RANBP1	grey	grey	0.0880091147310441	0.334416995470685	-0.0382822271269348	-0.0398935569065212	0.0738355384085817	0.112757534656063	-0.0716698756166907	0.115004736039891	-0.0160558241749996	-0.0104367728829433
ZDHHC8	ZDHHC8	grey	grey	-0.0168886715304267	0.0168984244045525	0.00312699510376935	0.0443763987265424	-0.0127038536986156	0.0296561588818672	0.0227860574997591	-0.0105296827486675	0.00146125478112547	-0.0284015362829684
MED15	MED15	scHCC4	green	0.0752802860931561	0.0138207155351386	-0.029200312368649	0.0387921118941451	0.251471270185639	0.14338190774532	-0.0701100300639604	-0.0894498978607729	-0.176120074989863	-0.0124540304423979
SERPIND1	SERPIND1	grey	grey	0.0184758464054539	0.00575496929299692	-0.0439759071547879	-0.00932866713822176	-0.0378900769142689	-0.0390667003452135	-0.031891956077367	-5.1016154642498e-05	0.0114563403162329	0.00527779429825347
SNAP29	SNAP29	grey	grey	0.0391798937171313	0.0446702355886948	0.0345741826249115	-0.0277610598084016	-0.00692407816836938	-0.0130527051403728	0.0199802195888216	0.0351784302201532	0.00836045406224675	-0.0161015316860433
CRKL	CRKL	grey	grey	0.0322024119783966	0.0186463108985328	0.0187225398194246	-0.0194355431129309	0.0215041168807685	0.00344322641655978	0.000206692643178005	0.0400025880023387	-0.00374789388054273	0.0264906938579675
SMARCB1	SMARCB1	scHCC1	turquoise	0.0902709352897984	0.094944425257364	0.00445765526270321	-0.0277725967652676	0.127938551195255	0.0641423832513717	-0.0482315926363326	0.0436667081193576	-0.0568061603166284	-0.0248664836061829
BCL2L13	BCL2L13	grey	grey	0.0874630347797348	-0.00828733120424478	-0.0542823432577391	-0.0707580832772543	0.00169640646832659	-0.0677411130421699	-0.0770295080033671	0.00396842174223276	-0.0169195162960015	-0.038782334986093
DDT	DDT	scHCC8	red	-0.0210309262551451	0.136035783842377	0.00687977735786347	-0.0257422063601961	-0.137277189906404	-0.0463306689311089	0.0490709416549771	0.226905072029333	0.22189566070108	0.0243449839669646
CABIN1	CABIN1	grey	grey	-0.0106871379702506	0.0604128512503047	0.0466712508593028	0.000346975225203688	-0.0135314489728527	0.0137331956813687	0.0174403730731544	0.0173390471688469	-0.00142078502533045	0.0601919200714566
TBC1D10A	TBC1D10A	scHCC3	brown	-0.0870970263330173	-0.0105669863455705	0.14014076116475	0.0821634786617862	0.0645745686820972	0.0782215370830204	0.134186307819737	-0.0284443614455311	-0.0112844399534591	-0.00664300870160645
SF3A1	SF3A1	grey	grey	-0.0787091500638175	0.0168366702688814	0.157681448932153	-0.00134629588034162	-0.127666955100808	-0.0495147552449896	0.163682470621934	0.0534655008710449	0.106265704683862	0.00899252708064869
GGT5	GGT5	scHCC4	green	0.108160510596697	-0.0385438353955283	-0.151437495120483	0.0337414887006153	0.233718268138725	0.102726659960481	-0.13317059300932	-0.0871731767111893	-0.175990543707269	-0.046091665195414
SPECC1L	SPECC1L	grey	grey	-0.0158792141263547	-0.00953328496621363	0.0107455192600439	0.0196110013142752	-0.0230365976151064	-0.000616957761405739	0.0328698214392505	0.023413218730615	0.0304333081333155	-0.027098580079677
PPIL2	PPIL2	grey	grey	0.0459089918315771	0.075561745398661	-0.0243803980481979	-0.0304579771618899	0.0204709106831473	0.0179794800968479	-0.0495473676425503	0.0286414589379138	0.0105011703704032	0.0276549069692806
SNRPD3	SNRPD3	grey	grey	-0.0534370862333721	0.18449067499387	0.0362216104689504	0.0151273316908431	-0.0306771736114172	0.0494941922020966	0.0643034368160548	0.157674050533402	0.153922733732162	0.0129180051721495
PES1	PES1	scHCC1	turquoise	0.121234459442541	0.0999559514705102	-0.00909208576192119	-0.0623732243183209	0.143824940199038	0.0243752333313344	-0.0875684285917099	0.0203847002811701	-0.100807917764001	0.0265766384464447
MAPK1	MAPK1	grey	grey	0.0347919649892965	0.0809284615247125	-0.0224316447169434	-0.021578053307798	-0.006082941056905	0.0157285445372061	-0.0153680872835457	0.0240848839950342	-0.0171382714387323	0.0659752582770191
PPM1F	PPM1F	grey	grey	0.0952043120127726	0.119680907641752	-0.117186157573297	0.0212267616684692	0.0997719590169215	0.106067175605673	-0.0828652791652778	0.058820269601945	-0.0680477267904482	-0.0439743389287184
ESS2	ESS2	grey	grey	0.0514328281304821	0.0310357414492956	-0.0229347848311689	-0.036938347201573	0.0447513983711422	0.0130683350556016	-0.0745506591412792	0.0184118794388196	-0.0384542250003328	-0.0127432373245583
CRYBB2P1	CRYBB2P1	scHCC5	blue	-0.0413461018944211	0.0241108247733577	0.0353343090126944	0.0598031977369397	0.0770996724642813	0.106840684013257	0.0358879985650324	0.0156937005735596	-0.000325996004113799	-0.0288723314969333
MFNG	MFNG	scHCC1	turquoise	0.192146224695663	0.102005324119222	-0.0660401289172634	-0.0994350288595021	0.102500442479982	0.0198208326984175	-0.135526785617027	0.0809931919605694	-0.0458542165787123	-0.0226263932162859
CARD10	CARD10	grey	grey	0.000776525704651499	0.023270804761123	0.0154903397615088	0.0586051483528029	0.0900483217757125	0.100807730709919	0.0188356058230985	-0.0659386354659502	-0.080540909332255	-0.0658752602481872
SLC25A1	SLC25A1	grey	grey	0.0178240304374263	0.0315654909542663	0.0118655878366007	-0.00413723060405571	0.0545600001457765	0.0399617619688465	-0.00951812927786378	-0.0114148002981445	-0.0364009687369589	0.0329582232361957
GGA1	GGA1	scHCC5	blue	-0.0110251820515525	0.0195126870194149	-0.0300001613069535	0.0654364646525468	0.0505885350656189	0.0735629460916001	0.00958058177862119	0.0377840472240674	0.0111632545921857	0.0384312304956834
LGALS1	LGALS1	scHCC3	brown	-0.207417627009123	0.363526944194895	0.00448243198732091	0.254017607951067	-0.103240074916363	0.193918327245112	0.159951559561765	0.235910872955762	0.271142748851363	0.0194782547342923
HPS4	HPS4	grey	grey	0.0309954026648589	-0.0276023164324572	-0.0486723336981153	-0.0314951274931672	-0.0191614024463426	-0.0248243202859715	-0.0410289739171587	0.00572149557595589	0.014850817795956	-0.0307977492283083
PIK3IP1	PIK3IP1	grey	grey	0.0551453211511516	-0.0528456603424109	0.122606596973896	-0.0589378204983586	-0.000353375570559243	-0.0441891187614459	0.0265687938884975	-0.0208428677234089	-0.013925301922583	0.161439938989888
SRRD	SRRD	grey	grey	0.0405484546505583	0.0702173433215667	-0.0318773639866422	-0.0373201945987658	-0.00251088861324241	0.0083586396635182	-0.0462232124413804	0.0398290115573786	0.00802883069144179	0.0247763433331239
TRIOBP	TRIOBP	grey	grey	0.113298442760186	0.091008316280585	-0.129163280091672	-0.0357386006359383	0.0808814086549373	0.0529503160065274	-0.0953830581212134	0.0952757395219933	-0.0154749276498949	-0.0319593233953102
TFIP11	TFIP11	grey	grey	0.0363656250420525	0.045713158502043	-0.0174129703264125	0.00294184210679183	0.0425022372969576	0.0533908199106011	-0.0203403989967809	0.0337872135105099	0.00560426298187661	0.00517553080608662
ANKRD54	ANKRD54	grey	grey	0.0808522798085966	0.0266875638540884	-0.0328786933993479	-0.0473073381453569	0.0799021118197561	0.0262473608158558	-0.0688898730067306	0.0364553213839512	-0.0319020286727266	-0.0500019871132189
SNU13	SNU13	grey	grey	0.0465381639760482	0.127507238581347	0.0298127170952704	-0.0101813341680459	-0.000484495157520195	0.0171057223601119	0.00932024138659466	0.140156412370307	0.0952563249092436	-0.0207970965053584
MICALL1	MICALL1	grey	grey	-0.0459300171801172	0.0985857845550978	-0.0283702816425126	0.0492827203877386	-0.0535858636515553	0.0262596884499233	0.0503861768398617	0.0962821625758515	0.0841408330903417	-0.0484123575494036
POLR2F	POLR2F	grey	grey	0.0107275993551858	0.168799085194009	0.00531753381164111	0.0615183170994339	0.0935390111320405	0.115235557157787	0.0148629278278727	0.0520704492146803	-0.00373055454011926	-0.0187808743735439
TTC28	TTC28	scHCC2	yellow	-0.0757632942794321	0.0326427454357027	0.251024046601393	0.048787899709126	-0.0196747574678751	0.0225927779203679	0.199060963819291	-0.0449549564598711	0.000855616587560329	-0.0653998270175794
CENPM	CENPM	grey	grey	0.092802200898086	0.408968882974656	-0.0777440211285669	-0.0865296402237384	0.00963820571898934	0.0620359105604184	-0.106492186340707	0.109783627664075	-0.00492186194035544	0.0374455105364787
DDX17	DDX17	grey	grey	0.034804191156357	-0.0800430144800834	-0.0502438179748819	0.0088862012451517	-0.0685446051271157	-0.0231430852983133	0.00568360700578072	-0.023876122536063	0.0175879002699765	0.0200263400676967
HSCB	HSCB	grey	grey	-0.021299538799036	0.0385860752197883	0.0790846750054117	-0.0100140304107274	-0.00920835680030701	-0.023372834444912	0.0563276933435432	0.0366119545710904	0.046620132221679	0.010246578441056
CBY1	CBY1	scHCC4	green	0.00309722467298952	0.0766570066517786	0.00238748689496031	0.00931202497552586	0.083065318031391	0.0712449091358281	-0.00709087236803862	0.0268425024961219	-0.0231477613795185	-0.0636107032267982
TOMM22	TOMM22	grey	grey	-0.0141132108161326	0.112907727192229	0.0430776002564953	0.043836283792232	0.0541258697053858	0.0758853159661456	0.0479474139414582	0.102134473882848	0.040781324612781	-0.00832917203095507
XBP1	XBP1	scHCC1	turquoise	0.239018008814274	0.0212790553440454	-0.0987825341689814	-0.162852069009889	0.126386321152936	-0.037545787108247	-0.193002084832979	-0.00428381736377703	-0.146067350828207	0.0690398186730474
RTCB	RTCB	grey	grey	0.0410560059066536	0.136674156027176	-0.00493902165379613	0.0316542638412791	0.121423485035334	0.120170227288748	-0.0312383994977016	0.0457655829335937	-0.0489237936053961	-0.00225675417789274
JOSD1	JOSD1	grey	grey	-0.0493436516795297	0.0470065442603251	0.088223835979429	0.0115745398471108	-0.0515965367978435	0.0117929023583564	0.0882361661937062	0.057655534168444	0.0806267007479701	0.041576324829883
FBXO7	FBXO7	grey	grey	0.00886843379174285	0.0570186418425608	-0.00582777043763989	-0.013460539811542	0.011192081796939	0.0124269466557877	0.0112206793829454	0.00802405560795464	0.00438587131067712	0.016205881737742
GTPBP1	GTPBP1	grey	grey	-0.00223943317911313	0.0342539229734113	-0.012504384073164	-0.000184135340907246	-0.0102018611498581	0.00262687414454393	0.00168574155694007	0.0199839437798132	0.0341557640212969	0.0542122845247733
POLDIP3	POLDIP3	grey	grey	-0.0366306996483207	0.0623535841194786	0.0494138915604187	0.00331835303173435	0.0264133063219646	0.0562043632805426	0.0341762195498291	0.0292953373951694	0.0295783456988864	0.0514141099129423
TIMP3	TIMP3	grey	grey	0.179563709524907	-0.144416434175871	-0.202881648613975	0.103642646607214	0.252613888536664	0.105839039480035	-0.106863806228937	-0.216560430028071	-0.334974247468162	-0.0909058873368685
PPP6R2	PPP6R2	grey	grey	0.0154043030941946	0.00303037787135349	0.0120756837345732	0.0264577585105841	0.0208764994868988	0.0264791579765908	0.00964865553252461	-0.00186855895894015	-0.0332496764811486	-0.00590501968165011
SUN2	SUN2	grey	grey	-0.066878828412565	0.0882941321964608	0.056737935472923	0.0682014395883556	0.0236124450676904	0.062971777254972	0.0673114567781465	-0.00974958477959153	-0.00490167536543855	0.0382329134040455
CYB5R3	CYB5R3	scHCC2	yellow	-0.164521389694405	0.108574424548671	0.328290254275582	0.163671914456855	0.0527072272797888	0.134589597999781	0.308046468648206	-0.0557889526242458	-0.010284921955116	-0.0846813302729784
DNAL4	DNAL4	grey	grey	-0.0490462183441773	0.0422765602679882	0.0150208471975695	0.0867120266973393	-0.00582152239208228	0.0598747292812242	0.0766285124294482	0.0317663899430577	0.0633980639520563	-0.00500001916430847
LMF2	LMF2	grey	grey	0.0937796036418992	0.122721148277398	-0.0475037661982276	-0.0532151402823458	0.0750729624282783	0.0337609546208336	-0.0864364143779672	0.0173086196992846	-0.0760750029264933	0.0103010871759442
RHBDD3	RHBDD3	grey	grey	0.106462152748001	0.0740861413328139	-0.0261417957202144	-0.0569290627567289	0.0751801558333228	0.00644689209439436	-0.0855649404373571	0.0436004873624662	-0.0484831319064504	-0.0408408200320767
PACSIN2	PACSIN2	grey	grey	-0.0205604328040091	0.101262035216386	0.0619858779921528	0.061492276735751	0.0313918260848946	0.0707679983108965	0.0551251999165855	-0.0149059279205389	-0.0401493678992243	-0.00162911157254739
TTLL1	TTLL1	grey	grey	0.0454967641901116	0.031526112400901	0.00369263575403465	-0.00593423081652238	0.0178160394399422	0.00323487133781006	-0.02815961458627	-0.00658853584952045	-0.0307130335131523	-0.0218445569935451
AP1B1	AP1B1	scHCC1	turquoise	0.213101672163288	0.0882274263281711	-0.133891620305791	-0.117325215309354	0.0947768846063341	0.0110923214060118	-0.194619850887933	0.0501010703035177	-0.0803763593357039	0.0140819993309753
HMGXB4	HMGXB4	scHCC1	turquoise	0.141883695035836	0.0878609252957649	-0.0601321352982677	-0.0987872316407366	0.0624201848847304	0.00336611134372794	-0.104474119089192	0.0569570596152906	-0.0307853982869381	0.00596571918495773
TOM1	TOM1	grey	grey	0.0272682447944923	-0.0366063581644146	-0.000129117867362272	0.00363871454564397	0.019159610585146	-0.00701258428392323	-0.0173029904491189	-0.0304848615780346	-0.0762379129960248	0.0105110029029884
HMOX1	HMOX1	grey	grey	0.0560218363266214	0.0157247935413403	-0.00756149813469668	-0.0471880912464061	0.0244619432632433	-0.0388007952503772	-0.0422697026761462	0.00252721214367898	-0.0225903016312127	0.120685308219685
MCAT	MCAT	grey	grey	0.0873868749312127	0.0269342133628413	-0.00174783750311322	-0.0307076160391699	0.0590469081045302	0.000844887892185764	-0.0332556472886455	0.0357792869557987	-0.0119930866754166	-0.0383773128779591
THOC5	THOC5	grey	grey	0.0269220068276899	0.00671068367744112	-0.00801022255508808	-0.0203386322146211	0.00979263239352331	-0.00424020283551673	-0.014905685768685	0.0318403991069605	-0.0011517121750355	0.0209925690776152
MCM5	MCM5	grey	grey	0.0800950717454518	0.279357700633144	-0.055672079232161	-0.103305768633637	-0.0293598021195175	0.0103281464162302	-0.0937947202680429	0.15390197535944	0.0486330108233285	0.0530601711254261
ARSA	ARSA	grey	grey	-0.0388219638175744	-0.0441711141350734	-0.0263398292734798	0.0196635299267403	-0.0738008902731307	-0.0292829234465681	0.0408469098362455	0.00767874657343953	0.0530889537838475	0.0836640262342618
TSPO	TSPO	grey	grey	-0.0943305772200717	0.177397066868504	0.251498111931769	-0.0043773742163695	-0.0624257540448899	0.0135909555333956	0.199541872572606	0.226484350963399	0.187741503566149	-0.00224250887590442
TTLL12	TTLL12	grey	grey	0.0350412471962615	0.0802542212699455	-0.0153478679600381	-0.0243725872861523	0.0391518857986399	0.0178676402569687	-0.0475050999817987	0.031198526278042	0.014254508793914	0.0473168471021894
PDGFB	PDGFB	grey	grey	-0.197958534188899	0.083119286438361	-0.0508626585420324	0.287063387136193	-0.135736948146007	0.144048432774685	0.153617816239971	0.0337340704451715	0.155645888784885	-0.00507369500107688
RPL3	RPL3	scHCC8	red	-0.160738422035633	0.10438715440687	0.056800502439908	0.0491045857855775	-0.128333173359663	0.0139185288961938	0.163107130417068	0.378408764591164	0.450238792336669	-0.0153900522999479
ZMAT5	ZMAT5	grey	grey	-0.0288801266418049	0.115022639974854	0.0210186334978457	0.0694576129626011	0.0599173954648817	0.103422069270586	0.0365419053704988	0.028401570265544	0.0167634564798704	-0.0275036481063969
RBFOX2	RBFOX2	grey	grey	-0.0376359934518317	0.0814625784149958	0.0798237692193081	0.0768990728026816	-0.015428496723887	0.084542284871029	0.0784652323148491	0.0541582604670046	0.0650245991439653	-0.0574066581898584
TAB1	TAB1	grey	grey	0.0181309420398125	0.0341478694531466	-0.00746913150087642	0.0211768872396311	0.0597709075791206	0.0625756912859554	0.00798680537062237	-0.00567088731116366	-0.0360408797379933	0.00752453381844757
ASCC2	ASCC2	grey	grey	0.0850177787672663	0.0565256173450909	-0.0645321102193646	-0.033738845082814	0.0901147706830609	0.0648228594620186	-0.0819808825544622	0.0235718415270472	-0.0760711673861371	0.0240127061236809
MTMR3	MTMR3	grey	grey	0.0299169819642685	-0.0523286445258477	-0.0253436414118082	-0.014505860285057	-0.0328077304820618	-0.037620329967336	-0.0256644475762068	-0.019252503475372	-0.0324369860224988	0.0484370092643699
MIEF1	MIEF1	grey	grey	0.0492867186953253	0.044656716111947	-0.0097646368256317	-0.0131349295935367	0.0100824847075054	0.0214589147630195	-0.0157687566587133	0.0381463251188803	-0.00913568449421038	0.0185538975319541
APOL4	APOL4	grey	grey	-0.0698215978819758	0.00846046517719984	0.0805233493008527	0.0564526798915613	0.0195511082518184	0.0502512676754764	0.0912096802249595	-0.0114076856775915	-0.00404552797755693	-0.006770053938089
APOL1	APOL1	grey	grey	0.0901888263478407	-0.0296972371739416	-0.0594416625810327	-0.0763525848985469	-0.0820410830096068	-0.0820572557554006	-0.0484952033263811	0.0318267567427802	0.0176776538550061	-0.0300234609574289
MYH9	MYH9	scHCC6	pink	-0.250083768637706	0.0682081358867474	0.0797949155230295	0.266568222461015	-0.165139092118004	0.111563070645641	0.281691967035551	0.0333288070665311	0.176394430190861	0.00427584340017615
SAMM50	SAMM50	grey	grey	-0.0440059704287126	0.0555240172917646	0.00332609876309736	0.0881676874525312	0.0105350063357409	0.0719401055330076	0.0519351406403746	0.00879659789692691	0.0223807888315027	-0.0497233085556668
TXN2	TXN2	grey	grey	0.00857382120955729	0.124074915305145	0.0405662577514451	0.0233167350330257	0.0905229651917098	0.0814346909693429	0.0278667099254485	0.120532637739511	0.0504933825928407	-0.0556684099634363
EIF3D	EIF3D	grey	grey	0.0124175573718588	0.0611598444080425	-0.0115464422576644	0.00555194575561441	0.00774180539251355	0.0366870629889307	0.000431983933987335	0.0656306620905227	0.0465944286340871	-0.068723251123742
TNRC6B	TNRC6B	grey	grey	0.00420352249553125	-0.0395987604572953	0.027620744715253	0.0197633789728282	0.0647962912481002	0.0222955773384541	0.0244093533135216	-0.0260399978288216	-0.0313004145277084	0.00342411513688129
IFT27	IFT27	grey	grey	0.00560438877862381	0.073184702122202	0.00275076218515673	0.0651225545666687	0.0613225627850655	0.0685055707806699	0.0341428680832309	0.0631404487846021	0.00296966985072791	-0.0684770798924514
PVALB	PVALB	scHCC1	turquoise	0.352187168935981	0.0477233654771836	-0.122812224849849	-0.266093350779987	0.0647919995803093	-0.125970818846118	-0.270474820432229	0.0487742862366313	-0.13275245268826	-0.00641811116462308
CSF2RB	CSF2RB	scHCC2	yellow	-0.0620689422915769	0.0270093717356983	0.177729310618642	0.0332604142495146	-0.0628244061412341	-0.0118029539061887	0.119967224801602	0.00879615747378638	0.00122722946425084	0.0136162548923346
SLC25A17	SLC25A17	grey	grey	0.0393099193960907	0.0647225532539004	-0.0439820299745936	0.0150931753961535	0.0642538573698033	0.0485496183812193	-0.0210837460463049	0.0447442982705015	-0.044613188212088	-0.023074463014206
FAM118A	FAM118A	grey	grey	0.0250707902056955	0.0259284202146165	0.0101476335335921	0.0140468367825093	0.0556799016288955	0.0623586440823321	-0.0118371171479818	-0.0497475749852548	-0.0557021639291107	0.0118702063600636
KCTD17	KCTD17	grey	grey	-0.00478024385741285	0.0288592065506105	0.0124444732483426	0.0618706583445707	0.118167875245338	0.101675120230879	0.00614632852685533	0.00100266839132632	-0.0480700778133097	-0.0315792435579788
ST13	ST13	scHCC1	turquoise	0.167794512233159	0.0343435874757042	-0.0959447012324138	-0.0674655329631218	0.183778162261595	0.0719607289041652	-0.146009718252447	0.0344296184376024	-0.0936660743825269	-0.0547723327218189
RBX1	RBX1	scHCC3	brown	-0.0639153827233917	0.125305942630204	0.0828181343947802	0.0376713230394737	-0.0236590853026799	0.0389263046146326	0.101004276566143	0.0722903576010151	0.0910933441779093	-0.02872594093184
EP300	EP300	grey	grey	0.0314345487791427	-0.0128505210627543	-0.0257285763564586	-0.0390010406982329	-0.0308259706426952	-0.0228943261877415	-0.0332840767285896	-0.00791820970549437	-0.00133199001258178	0.0650805385941626
L3MBTL2	L3MBTL2	scHCC1	turquoise	0.105855452114757	0.0433740418443299	-0.041855704962024	-0.0470616151858587	0.0459962080277894	0.0140346662552229	-0.0703715408929497	0.0113855648054309	-0.0533108890464323	-0.0460611779377066
RANGAP1	RANGAP1	grey	grey	0.0312493770257338	0.165489659081224	-0.0396116717160075	0.0111503408849449	0.0270187791192796	0.0674951699353954	-0.033599019343985	0.0505369917634612	-0.00536554675947885	-0.0150259698088615
ZC3H7B	ZC3H7B	grey	grey	-0.0222925638805051	0.0828489405661023	-0.00191477514274926	0.0866893545779313	0.0542707845719358	0.101330801238	0.0145266821200514	0.0609954286031235	0.020509154504699	-0.0360785096260221
PHF5A	PHF5A	scHCC1	turquoise	0.0728843591217779	0.111217135938037	-0.0131926387985948	-0.0544152530990208	0.0746173292480683	0.0281951244714904	-0.0539450835108641	0.0855727588195574	-0.0179703291795235	-0.0144356578163687
ACO2	ACO2	grey	grey	0.0734572770656006	0.0900838194908559	0.0198350034448416	-0.038262888010501	-0.0216327083105522	-0.000517428345469545	-0.0195930940618566	0.058553552650747	0.00302104351696818	0.0373580163868597
POLR3H	POLR3H	grey	grey	0.0339682372850259	0.0923960472560539	-0.0144326675162353	-0.0286277054049304	0.0686204515857879	0.0451446445150931	-0.0431779949918207	0.0476181720380486	-0.0291315010042908	-0.024077327685888
TRMU	TRMU	grey	grey	0.0483152112219264	0.0722882578756025	-0.0113340943198754	-0.0133914472432341	0.101992015483205	0.0547612297479254	-0.0255130895469269	0.00542260775344161	-0.055553640191826	-0.0371237389172074
DESI1	DESI1	grey	grey	0.0475772984181896	0.117261751648423	0.00708444255498596	-0.0220249952027793	0.0901552774729006	0.0553355294827673	-0.029049487908765	0.0604300419623702	-0.0363335042845001	0.0148639682006387
CERK	CERK	grey	grey	0.0656447071883501	0.0460738529138316	-0.0554930623131071	-0.00129519828400966	0.0412957679121428	0.0272691960262514	-0.0517608270609198	0.0463846987253786	-0.00321979595420544	-0.0172359172122237
BRD1	BRD1	grey	grey	-0.053568615814283	0.0171336500662707	0.0561179444139439	0.0114572373023845	-0.0975828282044221	-0.0223542476315746	0.0668866235730946	0.0110291924688861	0.0686146828806167	0.0188479565782041
ABHD4	ABHD4	grey	grey	-0.0532430984775276	0.0375904780696199	0.0700222000417528	0.048354367998004	-0.0551281688718532	0.0306241047063452	0.0940735138573573	0.025714290020587	0.0584697483705691	-0.0314084673006109
FKBP3	FKBP3	grey	grey	0.00174207000151367	0.121539681454288	-0.00152120918319602	0.0271173004963307	0.0310449343286328	0.0659249124542785	0.016159877706925	0.0651467101368273	0.0154641352770439	-0.0240827291196437
SDR39U1	SDR39U1	scHCC5	blue	-0.0401927265630287	0.0735527496329932	0.0358204987557559	0.068738012104171	0.0547760486763986	0.093117926716024	0.0547081486495886	0.079890305044476	0.030669834430003	0.0055135174970221
GZMH	GZMH	scHCC9	magenta	-0.071355459602627	-0.0427498044626126	-0.0175957017507107	-0.0324910966027378	-0.121180204208392	-0.0880104559248619	0.00131194062152172	0.0503250549000927	0.161162428110886	0.484167642589957
GZMB	GZMB	scHCC9	magenta	-0.0766692749348169	-0.0234808852242438	0.0136034746935211	0.0115131961880825	-0.06045898716431	-0.013653108980039	0.0162254478094437	-0.0351561244600793	0.0422689463274882	0.4486488890824
RBM23	RBM23	grey	grey	0.0248096156531339	0.00355335415719471	-0.00466521335370669	0.00886277815739088	0.0505134134275394	0.0477513106625449	-0.00642547141995865	-0.0362856756966851	-0.052958479237183	-0.0212220812147887
PRMT5	PRMT5	scHCC1	turquoise	0.080306337826341	0.129210166958366	-0.0110892503629314	-0.0283820315154216	0.0717017607639646	0.0487964495149602	-0.0515664207898436	0.0497079906786865	-0.0377998035158145	-0.0204377522008427
SOS2	SOS2	grey	grey	0.0293235322275762	-0.0242049238477484	-0.0227352166869588	0.00739718841777957	0.0212444395276014	0.0180877958840933	-0.026429474051252	-0.0400136453815458	-0.0381545228848762	-0.00915205639212263
CDKL1	CDKL1	scHCC1	turquoise	0.211739048645278	0.0396993996895943	-0.125596043006092	-0.143522433241928	0.077438938238068	-0.051518237345718	-0.188639248379096	0.0542387730013563	-0.0718193817202374	0.016218588451515
NIN	NIN	grey	grey	0.0209453175818374	0.0608157075173669	-0.0542789140506357	0.0137208428946184	0.0120642236036007	0.0390799555485755	-0.042270735872799	-0.0247601769258516	-0.04557409303298	0.0303240333965662
PYGL	PYGL	scHCC1	turquoise	0.151701446590728	0.0533580628179016	-0.0649874730861094	-0.113843175735288	0.0419892578365461	-0.0213031956886374	-0.130957992094688	-0.0160385271981357	-0.114359226110077	0.0299773941351867
PSMC6	PSMC6	grey	grey	-0.0174916834370823	0.133271459304667	0.05681451121386	0.00868959962740979	0.0394456990027795	0.0557953122254207	0.0479438310568473	0.0887295838457356	0.0524883202862319	-0.0388553924876836
GNPNAT1	GNPNAT1	grey	grey	-0.00819195758723989	0.151193652838837	-0.00704073172132961	0.0427721847592766	0.0746093443214969	0.0996785547794362	-0.00965206560974177	0.048595052575604	-0.0110575767147321	-0.0317240050092726
DDHD1	DDHD1	grey	grey	-0.0666230653622777	0.00886521750945219	0.0773150841882441	0.0806477392927394	0.0346168705482114	0.0581790618908051	0.0877742055554349	0.00364535838399898	0.0339784102340702	0.00712721099636359
CDKN3	CDKN3	grey	grey	0.0471544212687849	0.471633330435542	-0.0566357335681436	-0.0903873776162124	-0.0315795595437384	0.060668252320733	-0.0720347285984781	0.0951431491859906	0.0114068033531787	-0.00398523305724147
CNIH1	CNIH1	grey	grey	0.00968233680635865	0.0887609554178849	0.0017336569517564	-0.00373209019344567	-0.0103903061912276	0.0191496978728562	0.0153810104474812	0.105467728773917	0.0595278790121466	-0.0648010080437482
CGRRF1	CGRRF1	grey	grey	0.0144050860965056	0.0538213898260719	0.0668154367544907	-0.0312344635044563	0.0678189775981371	0.0274932321568154	0.0270821846719259	0.000452655802896362	-0.040421206215891	0.0194249519735411
ATP6V1D	ATP6V1D	scHCC5	blue	-0.0117484180667141	0.0308726390885347	0.0647110748778361	0.0343105974996725	0.0589828105522815	0.0849461824749709	0.0333532215098128	-0.0129129136328381	-0.0261399769047635	0.0655327056305851
PIGH	PIGH	grey	grey	0.021904308217587	-0.0366882556734154	-0.00508788223321312	0.0124697460345734	0.0610073378958373	0.0146897032703036	-0.0255982782802524	-0.0389842138150008	-0.0593042490144812	0.0104400084394914
PSMA3	PSMA3	grey	grey	0.0139200616134819	0.201518175685757	-0.0255494182367663	0.0507299862726138	0.0795570271701018	0.123746869194404	0.0104958854034248	0.0903138853418785	0.01825633339943	-0.0435565757918141
VTI1B	VTI1B	scHCC5	blue	-0.0590864797946435	0.068682013781052	0.0489842955533263	0.072489540754636	0.0427407119350011	0.0893478892794259	0.0670468331719986	0.0194904675470452	0.0341736232814118	-0.0234872786024415
TIMM9	TIMM9	grey	grey	-0.00887404828427406	0.1365505410282	-0.0186205031849042	-0.00867225226825897	-0.0173412630268161	0.052815211729594	0.0305251953096059	0.191573665796448	0.145610643281468	-0.0447577218109397
GSTZ1	GSTZ1	grey	grey	0.0887742893897907	0.100957879733589	-0.0193694617817386	-0.051665392510431	0.04231789729511	0.01265912264189	-0.0680429827640991	0.0432268257536705	-0.0379120583175732	-0.0135917904878653
KIAA0586	KIAA0586	grey	grey	0.0261181708105055	0.15868915348383	-0.0221165801866044	0.00052992907737034	0.116813111199658	0.0711615563693525	-0.0297296858840826	0.0186066240358183	-0.0578810440321921	0.0122680528979234
AHSA1	AHSA1	grey	grey	0.0629281001844123	0.128569213981231	-0.0370274618265127	0.0019927248734334	0.0544238320187944	0.060625930995953	-0.040425615936608	0.0631776787205684	-0.0237755830285338	-0.00326582682885657
DAAM1	DAAM1	scHCC1	turquoise	0.366646233121941	0.0505047349501244	-0.143750536351426	-0.285487775115062	0.0621291450857259	-0.137116585166189	-0.29349032571403	0.0689795179045645	-0.0974629226390362	-0.0185535733927507
SPTLC2	SPTLC2	grey	grey	0.0785225493684302	-0.00328392456963684	-0.0157585465616492	-0.00667178248472966	0.020159554751884	-0.00699643258287928	-0.0129767698996121	-0.00186626801107597	-0.0478628506270591	-0.00353278925357355
RIN3	RIN3	scHCC3	brown	-0.136742066400564	-0.000531918363331666	0.0494733650412007	0.130879809439872	0.00472132726138199	0.108597504718449	0.116174189197096	-0.030101286751978	0.0206676557438252	0.0324524056408529
LGMN	LGMN	scHCC1	turquoise	0.597383123472388	-0.0653630701503627	-0.176770840728424	-0.41364723974948	0.246493194799098	-0.18575229817701	-0.454852933986475	0.00713414081790198	-0.327495865449205	0.00626195041510523
ALKBH1	ALKBH1	grey	grey	0.036259490008261	0.0285146471833116	-0.0436936625022019	0.0211326699063377	0.0724923995674757	0.0641145328720653	-0.0360659101395467	0.0185260570258606	-0.0159394619700803	-0.0104334150782928
SNW1	SNW1	grey	grey	0.0839982037197563	0.0396364356743115	-0.0434115513104236	-0.0268915656841619	0.109048929731239	0.0269830113271362	-0.0515694703637496	0.0572286701426785	-0.0481673665950844	0.00961167603890241
ITPK1	ITPK1	grey	grey	-0.0206729338134592	0.0751363160910603	0.1491373832194	-0.0125486337078295	-0.0268449188838747	0.0046437004247533	0.107536100940012	0.0340693070140448	0.0384207163941122	0.0565474657390846
DHRS7	DHRS7	scHCC3	brown	-0.167241452724953	0.0202227101632769	0.0491547062001303	0.178977750111607	-0.0218467781034646	0.0966734566334382	0.159475911913246	0.041907426764777	0.115096069824996	0.0792374387492231
PPM1A	PPM1A	grey	grey	0.0575808957684976	0.0376573031013936	-0.0344063202271198	-0.0416491834216099	0.0404714954405714	0.028846287329482	-0.0405076415275467	0.0436158520916717	-0.0178490631875369	0.0415353045789588
ERH	ERH	grey	grey	-0.0158605954406146	0.242224082241683	0.037449300599731	0.00798010291631097	0.0216328802415807	0.0881094183149143	0.0242296187926173	0.185471450865263	0.11943370331172	-0.0262099520685731
HIF1A	HIF1A	scHCC1	turquoise	0.423924498842744	0.0312193874492329	-0.0915459297198513	-0.238733515705092	0.141168847888196	-0.0796398672360331	-0.271199589082564	0.0222405877905499	-0.205317729662564	-0.0244207438828182
SUSD6	SUSD6	grey	grey	-0.0175581082692634	0.00154544033081982	0.00177111317077407	0.0692554352186723	0.031359082144905	0.0492491606239948	0.0275516241272955	-0.0373813507333517	-0.0476313510477027	0.0221013660661252
SRSF5	SRSF5	scHCC1	turquoise	0.098066452286903	0.0112099813160241	-0.0132281502010764	-0.0529846540319496	0.0907288337427574	0.00133629671004548	-0.0741027056621234	-0.0432463014103821	-0.0711833816323395	0.0419317754664215
EIF5	EIF5	scHCC1	turquoise	0.117786154258671	0.088733990067471	0.0964211943197484	-0.0362094196652583	0.21378980992004	0.106580228703721	-0.0177727776122049	0.0160901301419578	-0.141448933532483	-0.0241745418852844
DICER1	DICER1	grey	grey	-0.046673279469973	-0.000255099934229842	0.096866853532457	0.0322709398852508	-0.0323698379985438	0.027506215443777	0.066586322980634	-0.0441759109450285	-0.0137511996571256	0.0213919856012963
ZFYVE21	ZFYVE21	grey	grey	-0.0895500606461498	0.0816611123153315	0.127688842943085	0.0972391100142489	-0.0070292996615212	0.094091382225508	0.179081261045082	0.055937215856704	0.0697844426256296	-0.111196477952099
MTHFD1	MTHFD1	scHCC1	turquoise	0.105969883972459	0.188331690039102	-0.0740880693709957	-0.054601567313185	0.0204593181815511	0.0500907521007439	-0.0994543418699476	0.0703397343701086	-0.0139479200227963	-0.0243840737530701
ZC3H14	ZC3H14	scHCC4	green	-0.00625526508035269	0.0413459761578347	0.00665678429866255	0.0539720375516827	0.111671430245504	0.0895780901981983	0.00671428954328164	-0.0201506184854828	-0.0658153668115045	-0.0426038035968521
TELO2	TELO2	grey	grey	0.0447691552113426	0.0429535384159276	-0.00200153339437719	-0.0174409619962348	0.0441415971208643	0.0174155219004597	-0.0361310451928453	0.081011377419252	0.0211929005623982	0.0244736854417766
PCNX1	PCNX1	scHCC2	yellow	-0.112457083042243	0.0158030232970854	0.203038615622536	0.0433266709676408	-0.083231810453339	5.04696808402244e-05	0.178892918866586	-0.00795770936158388	0.0842298725550458	0.0254952110799857
GSKIP	GSKIP	grey	grey	-0.00708262085668705	0.0617294457582138	0.042397803402134	0.0269731630818808	0.0258533949788577	0.0480845085721847	0.0290201526428294	-0.00315331244069317	-0.0105872451790258	-0.03024114535616
VRK1	VRK1	grey	grey	0.0271334388606632	0.188073950158524	-8.38228591887644e-05	-0.0317168229117922	0.00928888731460676	0.0438146295837026	0.00271606764279103	0.0766453276705707	0.0331551352784192	0.0202520604027442
PSMC1	PSMC1	grey	grey	0.0751616276815047	0.0934202887568894	-0.0437086870793879	0.0173729074412468	0.138314178471177	0.113009101473394	-0.0784167788388925	-0.00106028188653952	-0.0968019464617875	-0.0356389734546994
PPP4R3A	PPP4R3A	grey	grey	0.0746769086695531	0.0772013721786959	-0.0265027263848799	-0.072745219943779	0.0526136902464358	0.011087690971502	-0.070986247388692	0.0295715546932317	-0.0419958025945651	0.0211665179008112
PSMB5	PSMB5	scHCC7	black	-0.0649057408790836	0.169685034123704	0.0268278906290224	0.0736205332363913	0.0165924589314599	0.107763369226387	0.0868310887237402	0.192040937450742	0.126391741334	-0.10687516684057
YY1	YY1	grey	grey	0.0375727700335392	0.0492345764262258	0.0324805256622272	-0.00612302267474302	0.0457524906928527	0.0428763627338154	-0.00388872897978529	0.0164561555457614	-0.0159451255554423	0.0102533432617315
ACIN1	ACIN1	scHCC5	blue	-0.0242036626321134	0.0445387192582764	-0.0117993792719885	0.0388022128058937	0.0319919491641667	0.0965795355530925	0.00719852147268577	-0.0150198117793889	-0.00937356835810503	0.0256922849246956
CCNB1IP1	CCNB1IP1	grey	grey	-0.077649496870373	0.0880337622763179	0.0468391450444806	0.0451900322805855	-0.045861930242641	0.0317466268369235	0.0908616561725634	0.0827389344385155	0.114796419877077	-0.017320677083608
TRIP11	TRIP11	grey	grey	0.0888554136273957	0.0185597717061967	-0.0197265342770834	-0.0316064913486256	0.0123802040844403	-0.0115423003187738	-0.0440401865490173	-0.0279685437464431	-0.0577104998066671	0.0108255602254167
APEX1	APEX1	scHCC1	turquoise	0.071723095357701	0.115198710469465	0.000358818973027619	-0.0600087670127132	0.096376197463686	0.0482248078287542	-0.0509089269252125	0.134373761724613	0.0214406037901973	-0.0344970493445709
PABPN1	PABPN1	grey	grey	0.0233521617544612	0.0346695649988957	-0.0364634827934224	0.00843329109018692	-0.0574485139608642	0.0158904920843897	-0.0196910939355642	-0.0168850145058177	-0.00379071889417104	0.033324134239158
ARHGAP5	ARHGAP5	grey	grey	-0.0490914237985755	0.0167416055748055	-0.000647151522061591	0.141503176574115	0.0148723605300799	0.121232264544538	0.079246711972099	-0.0381219850619124	-0.00277373516040997	4.17125640200714e-05
CINP	CINP	grey	grey	-0.000896550176323539	0.083242607842099	0.00669905477455734	-0.0237592020124846	0.0344224824577324	0.0257171916623679	0.00256941657854033	0.095901036511451	0.0583720334519558	-0.00798874217761796
SRP54	SRP54	grey	grey	0.042535337449487	0.0867580619681595	-0.0183874986403919	0.0289897009905674	0.0869490283268439	0.0905912027670386	-0.00398213881969129	0.00442984795981058	-0.0401415015917395	-0.00470282518028327
CHD8	CHD8	grey	grey	-0.00189342728048762	0.0243208510687297	0.0239448450395458	0.00894009225061416	-0.0376800400968939	-0.0104324728995779	0.0229121752582834	0.00229060866355236	0.020671826489136	0.0463486393738238
PCK2	PCK2	grey	grey	0.0323177722057631	-0.00570260473905792	-0.0465155956953254	-0.00552833583349639	-0.0383532989806381	-0.0278371611876265	-0.0350380882312254	0.000802532518869716	0.00451397653234953	0.00725937677402542
DCAF11	DCAF11	grey	grey	0.0174757208335875	0.0613162204633992	0.0383524193095914	0.000876629397848433	0.0455901969909389	0.056354216220688	0.00234632731599761	-0.026977397936551	-0.0414600412603432	0.00148088315709438
NFKBIA	NFKBIA	scHCC1	turquoise	0.283002166120836	-0.0850537025899955	-0.0902775002259912	-0.16133624499083	0.314282315836443	0.00419394474921181	-0.223543555714039	-0.0922594951482388	-0.293419844077764	0.00735385263437561
EMC9	EMC9	scHCC1	turquoise	0.0464038345586763	0.119777842424834	-0.00959304928649653	-0.0394923396988046	0.0458240326344529	0.0386228355451502	-0.0330759957366548	0.028674275582833	-0.0181455929051743	-0.0400630310023739
PSME2	PSME2	grey	grey	0.0739454932582318	0.227272120325454	-0.0367570126527787	-0.0326191402496954	0.16956085339067	0.0756275355106476	-0.0705147893749679	0.128943434841513	-0.0255299111313188	0.0513614165413293
BRMS1L	BRMS1L	scHCC1	turquoise	0.092641542866927	0.0294726990757125	-0.0524019264649647	-0.0258526557640236	0.0580059214728101	0.0266715517381564	-0.0602212509604093	0.0454236881381939	-0.0331663491575717	-0.0478645489529154
SEC23A	SEC23A	scHCC1	turquoise	0.0891075842829031	0.0784206445530396	0.0116171889171385	-0.0451418377585345	0.0226590283773119	0.0229279547182048	-0.0222828349083523	0.0358788813845526	-0.0300797183655524	-0.0112339216611344
GMPR2	GMPR2	grey	grey	-0.0234618816860245	0.0638815788683546	0.0534767424751006	0.0525385671793083	0.0378625427386297	0.0626067999324118	0.0579304476945805	0.0426395288156267	0.0229833233265241	-0.013298405025293
PNN	PNN	grey	grey	0.044203264866921	0.0416619981712639	-0.0330414089809314	-0.0687741191303189	0.0609974720688711	0.0173020690366978	-0.0850425176970806	0.00479272303985162	-0.0471640127907407	0.0364675279204904
RABGGTA	RABGGTA	grey	grey	0.050991460161967	-0.0217665308989118	-0.0086388448836304	-0.0406583640335604	0.0718904598914982	0.010706470274396	-0.0256564332796052	0.00125630017346279	-0.0487342292868652	0.0169029457222037
PLTP	PLTP	scHCC1	turquoise	0.50045432630853	-0.130795774939728	-0.12586184464019	-0.432521752132954	-0.0958872023201322	-0.345121720084593	-0.349079901924288	-0.00646977433716396	-0.117187232237099	0.0602351843900422
PCIF1	PCIF1	grey	grey	0.00731892297762035	0.0233869672684176	0.0801388059811182	-0.0342251446968726	-0.00914797640669489	-0.0235009990450353	0.0526020897139295	0.0436422157827079	0.0376118423917833	0.0145298979171185
GSS	GSS	grey	grey	0.05178460654295	0.064671884468224	-0.00816486897969975	0.0110967224369657	0.0213210137065598	0.0236028720184333	0.00593654851447223	0.0481770475780491	0.00308669479962522	-0.0372626599078486
TRPC4AP	TRPC4AP	grey	grey	0.0622345559937993	0.0413074126195092	-0.0466626618214264	-0.00289127372933371	0.0542720828861787	0.0542054450029686	-0.0619908862789921	-0.00108489604260192	-0.0583316948835814	0.0198041411539987
PYGB	PYGB	grey	grey	0.00665207469086356	0.0490775894586761	-0.0242966375729575	0.00550772583625987	0.0299066009292997	0.0489963513112258	-0.0191987401111268	0.029844445475411	-0.00800778760578215	0.0867047540388536
ABHD12	ABHD12	grey	grey	0.0540030595018575	0.143797915100919	-0.0123602548647749	-0.0274047558655567	0.0878193704926659	0.0824296380512103	-0.0430323444243046	0.0339139378615875	-0.0533028918119372	0.0472527465092451
PROCR	PROCR	grey	grey	-0.0655303206237217	0.0700086428256679	0.156908179922683	0.0258795903875399	-0.0363881955751059	0.010215226188951	0.130914988467507	0.0661486043472508	0.065236597162287	-0.0205996600566093
CD40	CD40	scHCC4	green	0.0363213344909233	-0.0285272140928741	-0.110469017133256	0.061998104236499	0.151265762610652	0.107446178957846	-0.0506515610822275	-0.00444258462376791	-0.0609355839967036	-0.0792967571635505
UQCC1	UQCC1	scHCC5	blue	-0.0211707046195894	0.0437350853612428	0.0209706541094013	0.050358279188417	0.0201171647153207	0.0711704590582943	0.0259605740235888	0.0421653531253215	0.0123695100401928	-0.0592589232194974
ZMYND8	ZMYND8	grey	grey	0.0951317296407272	0.0553281798001173	-0.0652488601308421	-0.0270264612620087	0.0333716672277367	0.0127802963386451	-0.0387602247376111	0.06358982206574	0.0122071091826377	-0.0569015315681729
IFT52	IFT52	grey	grey	0.000663769675035544	0.0171066163606904	0.0143164896507721	0.0236209386743396	0.0406766674797614	0.0446037871761713	0.0124661348468067	0.0298239354435281	0.00918700513903354	-0.0376571527211639
NDRG3	NDRG3	grey	grey	0.0223023123028351	-0.0160714851898809	-0.0417774518125742	0.0102081535049028	0.00953645383110914	0.0290057617555981	-0.0212893401828339	-0.00366907515914952	-0.0266188618179114	-0.0480804892270461
C20orf24	C20orf24	scHCC1	turquoise	0.0616504769678752	0.0487599295609534	-0.0151611933899909	-0.0512050349358013	0.017269344819184	-0.0174425348862578	-0.0528759063667068	0.0594244630799414	0.0176740441195336	0.0328861755030267
STK4	STK4	grey	grey	0.00115563092097398	-0.00803279612807196	0.0148618036878796	-0.0273813049968618	-0.00689149627345808	-0.0336052869043302	0.00582071205157634	-0.00660454341530749	-5.97216535651065e-05	0.16386470921865
ADNP	ADNP	grey	grey	0.0654892001357318	0.0743501178469105	-0.0141041499665116	-0.0340901326282188	0.00304554686278191	0.000438154005918258	-0.0151371295168891	0.0546377828271284	0.012547810163127	-0.00744742782854764
PFDN4	PFDN4	grey	grey	-0.0758490968088599	0.0686752238744169	0.0327352651094495	0.0736738864051137	-0.00826500912299981	0.0984810661856843	0.0725488011917856	0.105509962167526	0.113532363831401	-0.0320024726840233
DOK5	DOK5	grey	grey	-0.185250400149839	-0.0463738132387776	0.0238484377975463	0.10258659936627	-0.0684868674870132	0.0235920224492552	0.151668919765482	-0.00445316496615143	0.106488477044183	-0.0356605536335022
CSTF1	CSTF1	scHCC1	turquoise	0.126565548377989	0.0365254105700889	-0.0164449911876705	-0.0979754431734048	0.0494615207421243	-0.0183938395605404	-0.0752393551299609	0.0350549818552704	-0.0625912943961078	-0.00320163611317264
RAE1	RAE1	grey	grey	0.0152471202566112	0.0965981871198914	0.0252266283500535	-0.00169975069704182	0.0274820558627938	0.0133052584909276	0.0174588935130532	0.0604171901893806	0.0363531774811617	0.0201047957643547
TPD52L2	TPD52L2	grey	grey	0.0718306389819907	0.025145781116112	-0.0508704414922755	-0.00968821928879753	0.0461071909062619	0.0143284429382399	-0.053921666061695	0.037664751611076	-0.0261626735568493	-0.0573833803504
DNAJC5	DNAJC5	grey	grey	0.0602833504104212	0.0486353353326802	0.0108554423648624	-0.0288041673425025	0.0213589223540705	0.00305328043079891	-0.0252511271783615	0.0619216754866939	-0.041559667647359	-0.0548216679755682
NELFCD	NELFCD	grey	grey	0.0303720333737317	0.0899040106363904	-0.00511391589304019	0.017178254246875	0.11355818214331	0.0773343034197039	-0.0293200583850185	0.0416569152922555	-0.0394584488222165	0.044053218899666
CTSZ	CTSZ	scHCC2	yellow	-0.149420877392582	0.0015715387600865	0.290265808159304	0.0489004541998719	-0.0796863789502065	-0.0338527159684741	0.230360016630823	-0.0221808867545925	0.0326125717465082	0.0600729873741701
PRPF6	PRPF6	grey	grey	0.0057935249848865	0.0664659036421549	-0.0137871906865871	0.0482146071230114	0.118616894068146	0.109331405679538	-0.00826139879087403	0.0179714683491434	-0.0480255098888377	0.018674736169962
PRELID3B	PRELID3B	grey	grey	-0.0403731529713024	0.0966657013711093	0.0795564025914561	0.0415985448008292	0.0514660364548134	0.0725511718426724	0.0578391021562696	0.0443348574700927	0.0203677762095384	0.020993564523023
MTG2	MTG2	grey	grey	0.0318159201275048	-0.0116688814978791	-0.0183625928167195	-0.0115933961356769	0.00434765064149034	-0.0174699701567668	-0.0234251585183337	-0.0184365377599893	-0.0172687037424161	-0.000943352133233031
PSMA7	PSMA7	grey	grey	-0.0106635489995885	0.274499773215383	0.00277491348772171	0.0871924657537792	0.183875849021199	0.196250247709329	0.00953110334833969	0.17964292249249	0.0546274811425392	-0.076813903845956
SLCO4A1	SLCO4A1	scHCC1	turquoise	0.249171988937332	-0.0302934360269831	-0.0209850702119529	-0.215750685325336	0.100231363597145	-0.102279683963591	-0.15234214506093	-0.016693727142401	-0.162306478423237	-0.00257903726285408
MRGBP	MRGBP	grey	grey	0.0490444364561233	0.0523587027043041	-0.00686126573770733	-0.0195965705138316	0.00538422213672952	0.00504794492748642	-0.0160190499131425	0.0298899965479276	-0.00839566788629739	-0.00183399821496525
DIDO1	DIDO1	grey	grey	0.026851382592609	0.0022103790989172	-0.0230839514099288	0.0215312419349917	0.0280736303756277	0.0194187650922473	-0.0166378197053919	-0.0275539866939041	-0.00325816258067456	0.00783168332117852
GID8	GID8	grey	grey	-0.0393192430925196	0.0434164128269757	0.0732499019433056	0.0634911869861767	0.00288142858312086	0.0447539755255957	0.0814747296979948	0.0376950387028681	0.0387941016478431	0.00215390770634713
ARFGAP1	ARFGAP1	grey	grey	0.0449407653826484	0.0256601366916872	-0.0116088402934001	-0.0323505030929612	0.00272175722197389	-0.00709863445655421	-0.0373461156456635	0.0553193191802032	0.000368536977381557	0.0151981761898807
C20orf27	C20orf27	grey	grey	0.0107692253143199	0.0103224103990982	0.00483198079723816	-0.0148284096385542	-0.0337772370665284	-0.0243476293777602	-5.24063975534564e-05	0.0164165117016599	0.0125837788800888	0.0521242375129917
CDC25B	CDC25B	grey	grey	0.0344276476473356	0.163587519673991	-0.0677391374210605	0.00879060723110903	0.0467336535583938	0.0676437234690691	-0.0422926775427261	0.021840421254329	-0.027654243624504	0.00849583557494693
RNF24	RNF24	scHCC5	blue	-0.0570664065361219	0.0196766452778148	-0.00611543903881333	0.145035698232571	0.0898559151780959	0.15268669937972	0.0313137122041451	-0.0459537689635194	-0.0500419979475585	0.0123206764272692
ARFRP1	ARFRP1	scHCC5	blue	-0.0189792744519218	0.0459494790966964	0.00341741856174718	0.0648442156819415	0.033597843406222	0.104329296270065	0.0265202560137794	-0.00140756686136226	-0.0206312852185736	-0.0499378709144442
RASSF2	RASSF2	scHCC1	turquoise	0.0957733024527179	0.0376490112972675	-0.0979813970991396	-0.00455582664600474	0.0263491630358089	0.0130620052228516	-0.0876671149008592	0.0824196031832447	-0.00901879045985691	-0.000778030978908166
CSNK2A1	CSNK2A1	grey	grey	-0.06760704416018	0.114403677146895	0.117363014925378	0.032670373538257	-0.0581897821228937	0.0271304700896963	0.124537622908217	0.0876006516869688	0.102009798269713	-0.00945849965413207
CDS2	CDS2	grey	grey	0.0135321060029628	-0.00657414521438274	-0.0271397172179729	0.0508137122666791	-0.00899392056683004	0.0235179692173232	0.0145571313732173	-0.00176744019681288	-0.0168490338854854	0.00315781011037697
HM13	HM13	grey	grey	0.0714519906373975	0.0802912696195237	-0.0302407572612589	0.0284308772031902	0.0764423566723988	0.0699429980042909	-0.0291313409840372	0.0562402205378213	-0.0298342101523451	-0.0181439592421535
SEC23B	SEC23B	grey	grey	0.0794585772320293	0.0728391617397353	0.0384498533497237	-0.0449753087902588	0.0587260908968781	0.00564283660505397	-0.0211794788021151	0.0296925945729421	-0.0571821720491775	-0.0146462653205428
CCM2L	CCM2L	grey	grey	-0.0406321699592444	0.0433073668895118	0.00162375820089056	0.0657411388927475	-0.0289304508752871	0.0422583752494995	0.0513438251383321	-0.0277057318818921	0.0290428357527021	-0.0364338793791843
PLCB4	PLCB4	scHCC2	yellow	-0.178417834165821	-0.00638634484215612	0.281776670497868	0.0568176375300021	-0.0683908174827184	0.0026335959739803	0.222929520083809	-0.0495364738388131	0.0497699211761817	0.00212742538708486
MYL9	MYL9	scHCC6	pink	-0.327776479592882	0.0792159941236623	0.402651841528964	0.224312396836425	-0.193147188026579	0.0421376292548326	0.461875637612636	0.0112119504852592	0.186874519893897	-0.0170489027115147
TM9SF4	TM9SF4	scHCC1	turquoise	0.101532614804341	-0.00858082517106438	-0.0195994044814145	-0.0493272013500545	0.012316689952576	-0.033789147357782	-0.0544379523305856	-0.0111705217332414	-0.0385450464929026	0.00271586745616051
CRNKL1	CRNKL1	grey	grey	0.0105270556015938	0.0536589547373566	0.0204978819684354	-0.0370776872432102	-0.0229847495677526	-0.0271115464455838	0.000415925000098757	0.0219502322139001	0.0157669702321707	-0.0232149137695734
POFUT1	POFUT1	grey	grey	0.0434942434615431	0.0267430816457314	0.0384947034436977	-0.0240649401463224	0.0178024348463007	0.0109048327492707	-0.0118240564539477	-0.0269539853712058	-0.0524613616329869	-0.00325609411848787
SAMHD1	SAMHD1	scHCC1	turquoise	0.150988225853324	0.0493318291513289	-0.0934233248692531	-0.0565514597635022	0.139309502353312	0.0423076834541084	-0.137833990934233	0.000707367050547352	-0.105220474593459	0.0677304154907306
KIF3B	KIF3B	grey	grey	-0.0575250825846294	0.0230724231191575	0.0289485392397042	0.0384606767602993	-0.0200696185957161	0.0278568246742055	0.0602395332112916	0.0198399221980337	0.0480440965434989	-0.0199191805858695
NOP56	NOP56	grey	grey	0.00120709393922255	0.125464336877663	-0.00698163531785382	-0.0103792945663752	-0.0112455206911488	0.0241298005897899	0.0151395084079755	0.0913320567312514	0.0466269252580096	-0.0422338109913637
MANBAL	MANBAL	scHCC1	turquoise	0.077963825344547	0.13468242272994	-0.0434058026653315	0.00217947981487689	0.098500142256684	0.0877884600954466	-0.039164321153873	0.106226034533398	-0.00877056674690533	-0.0437731963579895
IDH3B	IDH3B	scHCC4	green	0.0120663384468508	0.0961486192306742	-0.00848939420677472	0.0775087778983335	0.215018850455283	0.17236707478781	-0.02425681075848	0.0318891372674862	-0.080492598851492	-0.0281167934496251
MAPRE1	MAPRE1	grey	grey	0.0861468846552244	0.0684101364025254	-0.0457525013553954	-0.0109069560806532	0.0600665667709447	0.0159458186340173	-0.0544729569000786	0.014322241765101	-0.0457952147136377	0.0247354632544374
JAG1	JAG1	scHCC2	yellow	-0.417448051068277	0.0469818553264645	0.791355377842682	0.164813595609236	-0.218672143035373	-0.00259250343564362	0.616956633750229	-0.0637430629033655	0.15288161622286	-0.0152386646292814
CDK5RAP1	CDK5RAP1	grey	grey	0.00250731754617616	0.0900386589371227	-0.0286813659680057	0.0170762607065098	0.0405725213416433	0.0547659079615362	-0.00452162863474272	0.0478250462918991	0.0147655009034807	-0.0123847065119066
TTI1	TTI1	grey	grey	0.0214068867076691	0.0252537322227625	-0.00691179543959341	0.0178718788295644	0.018748033512433	0.0322299333576841	-0.00639609800884953	-3.46504245366484e-05	-0.00843037654947455	-0.00091277312507657
RPRD1B	RPRD1B	grey	grey	-0.022660266105319	0.0153748344307227	-0.00902100079505155	0.0222031789395398	-0.00151367570087327	0.00197428421235897	0.0274367830244275	0.0356851956741994	0.0461797301358788	0.00160152829046846
PXMP4	PXMP4	grey	grey	-0.00176034368956888	0.094292969091977	0.0337614207804253	0.0260591623335577	0.0266037005579016	0.0364087126444336	0.0296505670726418	0.0603977748499691	0.0254837094348789	0.0107386851001029
CHMP4B	CHMP4B	grey	grey	-0.0345593809051282	0.0729293823645713	0.03090754121682	0.0758353705625041	0.0564196858575051	0.0976836739385663	0.052871498648088	0.00134137849423643	-0.0335228729491183	0.0220184949385478
CST3	CST3	grey	grey	-0.0970476233996789	0.0138464383432869	0.120319126002049	0.0322866911024164	-0.0525273017367132	-0.039368845783997	0.120922261910492	0.0637117358990156	0.100928408341786	0.0906594969323077
AHCY	AHCY	scHCC1	turquoise	0.0874068484505627	0.102718568399622	-0.0650208722886768	-0.047000150138513	0.0664601376404481	0.0305546283774101	-0.0944094103166537	0.0664615780358698	-0.00590410572430611	-0.00436991691692423
PPP1R16B	PPP1R16B	grey	grey	-0.0131583351821489	0.0473008435310009	0.00616489546190472	0.0527419881000677	0.057148541152739	0.0898299135873987	0.00406100909474299	-0.00840853848651047	-0.0349923345748273	0.014115001643132
DNTTIP1	DNTTIP1	grey	grey	0.0330030494577901	0.0990140178206419	-0.00341320116197761	0.00404937643547701	0.0739472927172918	0.0683186515949723	-0.0079460616448071	0.0760125283614124	0.0189033086070145	-0.0206077587729056
MAP1LC3A	MAP1LC3A	scHCC7	black	0.05513502161568	-0.0340441503974875	-0.0356296177500214	-0.0122545997036296	-0.0451799174527197	-0.0131830176716878	0.00801730703035119	0.145559887521724	0.0908814116603787	-0.0585307325431919
PIGU	PIGU	grey	grey	0.0375823994509403	0.0306262214303811	0.0170080867650973	-0.00888162427741629	0.0263837890317452	0.0193571332949802	-0.0124760155640827	0.0242620011901622	0.00631974641321101	-0.0192681231239482
ACOT8	ACOT8	grey	grey	0.0580190446693352	0.0132914084202331	0.0145276532014255	-0.0385749940954136	0.0252966834876656	-0.0130648949312158	-0.0281630779727718	0.040964098157233	6.68412463998029e-05	-0.00154189715921522
APMAP	APMAP	grey	grey	0.0116716543680703	-0.011064455594422	0.0596098316311889	0.0679616200574891	0.0728493858010919	0.0479081933434222	0.0401102188518327	-0.0849145014124281	-0.0834721362028483	0.0745459968475174
ADNP2	ADNP2	scHCC7	black	0.0457204933210237	0.0175209239090003	0.0164556598053753	-0.0585572892184774	-0.0480185444442617	-0.0487186524962536	-0.0166981957264971	0.0557591373859245	0.0398243450719047	0.0573551539899712
RBFA	RBFA	grey	grey	0.0231406559310148	0.0785871994718758	0.0245512589250893	-0.0136733131847617	0.0172612218896293	0.0136635715707306	0.0120393401902581	0.0673273420906435	0.0412046091481784	0.00239186815622748
USP14	USP14	grey	grey	0.0185155241110585	0.111163147996129	0.0264767472217776	0.00395366867053361	0.0194184938142517	0.0449677247189824	0.0185671975567051	0.0418806514323615	-0.00887886888741999	-0.0166946263173836
VAPA	VAPA	scHCC1	turquoise	0.135806555849801	0.103422946114904	-0.0261905241816386	-0.0557863537325778	0.171078661285659	0.0591643300696876	-0.0679387392894096	0.105241669499995	-0.0622454114926323	-0.0358747441892805
METTL4	METTL4	grey	grey	0.0732833886655871	-0.00054341836311213	-0.0610705928156636	-0.0576116512084307	-0.0140160092677631	-0.0611451418603931	-0.0630208049736057	0.0224234538075756	-0.00854146494786867	0.022843629891361
LPIN2	LPIN2	scHCC1	turquoise	0.0987758574481348	-0.00496775044690425	-0.088712077281376	-0.0739995290512794	0.0764188883069367	-0.0191884060453555	-0.130733663741024	-0.0128910518230298	-0.0753879045246756	0.0725720574899378
SMCHD1	SMCHD1	grey	grey	0.143618218845439	0.0298529150469798	-0.0937831452089609	-0.108898532814018	-0.032601670848004	-0.0721870218222133	-0.113444586119459	0.0122869977045433	-0.0544572764376906	0.0844766548064936
MYL12A	MYL12A	scHCC1	turquoise	0.17510774515543	0.128684462366874	-0.221568246013715	0.00375152931712084	0.22445416936041	0.127172465787491	-0.188660893519568	0.114168896970689	-0.0413883200205552	-0.0317301092279019
CEP192	CEP192	grey	grey	-0.0197354546987444	0.0947216060435255	0.0339325884092702	-0.00251128431730474	-0.000120369992711447	0.0148605798506724	0.0262552223043902	-0.000419173515376516	0.00258052613844571	0.0253019381008619
RNMT	RNMT	grey	grey	0.055387680420995	0.022589175800946	-0.0367743185654086	-0.0484289489549386	0.0210747157737187	-0.00540401424714881	-0.0413718548988479	0.032074257359868	0.0231571213224384	0.0219983971754728
SMAD7	SMAD7	scHCC7	black	0.0342982386095975	-0.0548059376985597	-0.0185961081309351	-0.071737016982935	-0.147772942871951	-0.0919363433976007	0.00774592110215525	0.0917115599697858	0.125938756975972	-0.0179164826351433
RNF125	RNF125	grey	grey	-0.101475355098001	-0.010456505850924	0.138599377839686	0.0680289377216171	-0.0973208750730816	-0.00586634968702815	0.165818321776196	-0.000785243200561457	0.067192105009412	0.00152924288651786
ANKRD12	ANKRD12	grey	grey	0.0914815620529779	-0.0621598423164517	0.0281111271778616	-0.0804285169261453	-0.00300997112984698	-0.0698929721703169	-0.0340314055842991	-0.0471492904720095	-0.0669785955548396	0.0773828660633624
POLI	POLI	grey	grey	0.00492652006990889	-0.0134512430389767	0.0221729697964761	0.022803148933435	0.0492584344285888	0.0247005175492765	0.0131188842442127	-0.0263993552805248	-0.0248655320461332	-0.0428289377261487
MIB1	MIB1	grey	grey	-0.0796934010493973	0.0426920296908384	0.12586964348911	0.0478949208465592	-0.0936288408913596	-0.0131214286392514	0.138284599967542	0.0450200359513281	0.136990711163648	-0.00720642904111702
RBBP8	RBBP8	grey	grey	-0.0552370700113105	0.0962514549441379	0.0964480087807409	-0.0248913824837792	-0.0698472332965645	-0.0242176826521916	0.073185672343744	0.034784740525148	0.0621349126465837	0.0437525275056493
RIOK3	RIOK3	scHCC1	turquoise	0.101322505101922	0.0122936273038367	-0.0126159518319581	-0.0543091027292473	0.11273016017103	0.0344580123491673	-0.0668063885182747	0.024976947862882	-0.0886205461421347	0.00417042093009735
MXRA5	MXRA5	grey	grey	-0.0585672741014936	-0.0203024649552481	-0.07624799795468	0.120326629203411	-0.0460671833776925	0.0317000303884645	0.0541533100407519	-0.037028086206431	0.00800888723178104	0.0525097803962198
PSMD10	PSMD10	grey	grey	-0.0473324286179906	0.0997519615337147	-0.0964286703924432	0.127443005794334	-0.0101011231170154	0.127728071988704	0.0370084795229118	0.0621378215237593	0.0908587349436647	-0.0410000960323728
ATG4A	ATG4A	grey	grey	-0.0631860209834709	0.035306382174113	-0.0148175728716654	0.0207230659374712	-0.109247562205894	-0.000650977401133373	0.0762180135973641	0.0936335091320952	0.139875135366123	-0.00854769620584415
STS	STS	grey	grey	-0.0814091033529524	0.00485131637827647	0.0977427337906177	0.047124328228331	-0.020157148214937	0.0185846919048273	0.112275904086165	-0.0108408814480766	0.0240558434376505	-0.00945032109797507
TBL1X	TBL1X	grey	grey	-0.0285290192299349	0.0239879416140861	0.0260044218606996	-0.0223161809208387	-0.0393529069031334	-0.0247685362541406	0.0142900854228688	0.0111448821192827	0.0230513266456863	0.00428976323466676
PGRMC1	PGRMC1	scHCC2	yellow	-0.0418423715483037	0.0390457991570278	0.102885457098444	0.0320791897276966	-0.0727046773827418	-0.0246875630050743	0.0674493559180929	-0.014551440548629	0.0442528463144354	-0.0196312662358262
POLA1	POLA1	grey	grey	-0.0178142550992375	0.174512065068887	0.018650670847366	0.00631698074008716	-0.00653201698928011	0.0534420831417591	0.0288291752606016	0.0411638448315224	0.035310988337593	-0.00994170981482275
MID1	MID1	scHCC1	turquoise	0.239183539187636	-0.0183449865307711	-0.108998562183708	-0.137027958531132	0.0601640815390635	-0.0813363035631474	-0.170322923131202	0.0280434183629807	-0.0941072655983438	-0.0529185528846163
NKAP	NKAP	grey	grey	-0.0162165774195067	0.118002852207943	0.0443144560426165	0.0211083715908976	0.0263116499184858	0.0561075350800635	0.0452646825391188	0.0773700711063175	0.0590845267862891	0.0528692961954201
NXT2	NXT2	grey	grey	0.0129139138959573	0.004928292511346	-0.0180523215190172	-0.0307151855152378	-0.0356716946848026	-0.0461209080254463	-0.0191477516403541	0.0154188314812694	0.0140424112738665	0.0270437291711353
ALG13	ALG13	grey	grey	-0.0469851953949335	0.0414794278008341	0.0759814857678779	0.0324245238796304	0.0038338498041061	0.0314355981896325	0.0758732174738873	0.0160366274665987	0.0365880588486438	-0.0280294185406147
PRPS2	PRPS2	grey	grey	0.0134378068982607	0.0882824734808128	-0.0397281953740108	-0.0327895344400608	-0.0426274621775716	-0.0042887537322485	-0.0551633336743934	0.00980605881616792	0.0134470609972223	0.050196879880325
MOSPD1	MOSPD1	scHCC1	turquoise	0.134458107868382	0.0796783796705952	-0.05183574378334	-0.0711952928955936	0.0206966048315726	-0.0114297310544131	-0.0676151880260397	0.0930369185395502	-0.00492127291754339	-0.0779197944385346
AMMECR1	AMMECR1	scHCC1	turquoise	0.142499316826281	0.0071729063695043	-0.0578075956121831	-0.118451359702635	0.00539296122263497	-0.0630906963966382	-0.0979220721106994	0.0731051184216	-0.0145966526069663	0.0142886758280796
WDR13	WDR13	grey	grey	0.0232121279898285	0.0485111327207345	0.0322122400275904	0.0112285173234035	0.0458071256078129	0.0314163567674287	0.0164927414071209	0.0403807076518583	0.00708173683927154	-0.0491838272599233
SRPX	SRPX	scHCC1	turquoise	0.246018316295105	-0.00969715972981713	-0.0702319077672544	-0.245051667823123	-0.0607825913353417	-0.168470732467737	-0.170517856973178	0.0581757709278906	-0.0136024770849861	0.000775114272384311
XIAP	XIAP	grey	grey	-0.0158924828246958	0.00460062245291941	0.053842319947398	-0.0105200605608125	-0.0838042733639238	-0.0267738865674716	0.074374541690717	0.0160468229696761	0.022096918841878	-0.0465153997694467
STAG2	STAG2	grey	grey	0.0623415307949194	0.122532647262327	-0.0407984184607465	-0.0278964633208284	0.0485683998967279	0.0720700532997285	-0.0407207421831232	0.0705020072465264	-0.00281953047494992	0.00398393647555958
ATP11C	ATP11C	grey	grey	0.00438071444988319	-0.000231278331839812	0.0456790295987862	0.0470964417755116	0.0198496296044513	0.0375087004690141	0.0429551195186064	-0.068161333352718	-0.0733173850982308	-0.0684655599536892
CCDC22	CCDC22	grey	grey	-0.00563617771817935	0.019223708698765	-0.00481706007459615	0.0290409653832799	0.0208067708112973	0.033095334002875	0.0130544510549889	0.00121188775598805	0.00182014529480097	-0.0518246192867887
PLP2	PLP2	scHCC6	pink	-0.215942087686989	0.219634667788974	0.128878785350164	0.176373327165359	-0.124375012771775	0.109043237345539	0.235014832371291	0.0665827907239137	0.196903876917812	0.106262436888931
BMX	BMX	scHCC2	yellow	-0.237809580946341	-0.0304280077606357	0.624012567841911	-0.0262815614437285	-0.162841763888392	-0.103516608648334	0.388678469045256	-0.0444306465877434	0.103235798153086	-0.0303870516153661
PLS3	PLS3	scHCC5	blue	-0.0879548836014518	0.107682080092568	-0.0287628376459075	0.185643350130381	-0.00253762243578486	0.154285301576415	0.0938953097179452	0.0256354537796148	0.0531844811221615	-0.0986787396100287
NAA10	NAA10	grey	grey	-0.234564861658658	0.0845593470645288	0.254477123137791	0.109486578129953	-0.12379587425317	0.0269765238494689	0.316914014835584	0.119678015069142	0.19553726839814	-0.0546592586330181
RENBP	RENBP	scHCC1	turquoise	0.22611480131196	-0.0804782533056531	-0.0618277550397935	-0.180495692921574	0.0112983735931183	-0.150704535396534	-0.173989273172787	-0.000685653474382885	-0.0972423981551806	0.061974815266092
SMARCA1	SMARCA1	grey	grey	0.0255675526710165	0.0139511405049419	0.0404100910691304	-0.0083832566895758	0.0247833242061423	0.0462364842900646	0.0216394674886896	0.0263759466405727	0.00976894841189782	-0.079131056393826
ASB9	ASB9	grey	grey	0.00337628897546677	0.0600109018480914	0.00647253489047362	-0.00347239614059268	-0.00349196724271692	0.0250439187884828	0.0214079575682265	0.0496623644645712	0.0329055982398284	0.0158563210154583
RBBP7	RBBP7	grey	grey	0.0168607665018173	0.232793490467629	0.00116103678721619	0.0503813807451942	0.061514673621687	0.138025610536357	0.00184963798607259	0.0430705944619397	-0.0129963444958889	-0.0309887782742355
FMR1	FMR1	grey	grey	-0.0147951730501231	0.0236797440495497	-0.00599554590000701	0.00788740370075857	-0.0307384903036151	0.026413910775057	0.0236816587189877	0.00417608290423509	0.015668067850569	-0.0172166082594657
SLC35A2	SLC35A2	grey	grey	-0.00183427661773098	0.0175267613977156	-9.19300474634543e-05	0.0534201846594729	0.0615602526289944	0.055729454876628	0.0213000609002589	0.0303888320514774	0.00263190689086852	-0.0151308464545776
PQBP1	PQBP1	grey	grey	-0.059658768857982	0.0422611190146875	0.0543337484490848	0.0224747009434992	-0.00970439143226447	0.0154424181272272	0.0686608411158551	0.0978738358148495	0.103417470781215	-0.0235315861068827
EMD	EMD	grey	grey	-0.00752706314250338	0.159906271881308	0.0208732459401073	0.00712365045442897	0.0210219419218699	0.0656805432099004	0.0342483781438329	0.110063237338703	0.0670592000268438	0.00383551181593659
TAZ	TAZ	grey	grey	-0.00424897811901475	-0.0276516912851588	0.0716032604096088	-0.0443689774548732	-0.00863486866020761	-0.0465242421152023	0.0271470133396476	0.00604699005758016	0.0113315812495783	0.0280737071611502
PGK1	PGK1	grey	grey	-0.0115400443147599	0.196700146045957	0.0293528336870785	0.0297490110003423	-0.0376492960967297	0.0617297080594034	0.0532773163215615	0.17174345601028	0.119240353684001	-0.0147225083480975
MAGT1	MAGT1	grey	grey	0.00121254845301976	0.0234905077617688	0.156868444929445	-0.0257306273708211	-0.0318498991395386	-0.0332390513131287	0.0821084334023172	0.0204211301741033	0.000242681055458961	-0.0566101691089179
SMS	SMS	grey	grey	0.0287387249229186	0.113945238249302	0.0262313030639626	-0.00665961862647288	0.0255418608453187	0.0230547102619127	-0.0010211617325174	0.0119764164295161	-0.00828165838857729	0.0419989183261956
UBL4A	UBL4A	grey	grey	-0.010738612272467	0.108921847711798	0.0282555793993765	0.0181597458432072	0.0357774649520884	0.0682595427995093	0.0100604633377193	0.071930257219237	0.0220836036699579	-0.00604960598643072
CD99L2	CD99L2	grey	grey	-0.00946965553059793	0.0696119865863081	0.120965146975045	0.00631915781796111	0.0367420746298787	0.0241471020613156	0.0691526685865626	0.0322239453417534	0.000994955254154791	0.00380376073446354
EEA1	EEA1	grey	grey	0.0344452017500098	0.0852475535848931	0.0406751952091412	-0.0212559049590979	0.0113776425243217	0.0296311022928497	-0.000807803368126747	0.0211446405795984	-0.0483605450659816	-0.0275379816961084
RP2	RP2	grey	grey	0.0280272046438025	0.061469479097138	0.00410237067775792	-0.0351411404331407	-0.0216092404072822	-0.0246759987278844	-0.00319805291871476	0.0435514495714997	0.0183592748604912	0.0509623543251091
JADE3	JADE3	grey	grey	-0.0464788468852627	0.0361351291048995	0.0879954524223837	0.0206121547061714	-0.0141388754967518	0.0201696804267129	0.0753158248330134	0.0020978581095799	0.0146926473379876	0.0490912298387019
CDK16	CDK16	grey	grey	0.0383634135402025	0.117865508163152	-0.0292627469306373	-0.0372905259575969	-0.0252164043951553	-0.00839664278468578	-0.0261734350357599	0.0805090338982849	0.048809404633448	-0.00056473979817697
USP11	USP11	grey	grey	0.00389521848886428	0.00297697296278995	-6.98136408437862e-05	0.0371121208733318	0.0699480042478772	0.0661201148597871	-0.0168462633800247	-0.0680505126663442	-0.0871808657669625	0.0154469776601227
HTATSF1	HTATSF1	grey	grey	-0.0588567485828421	0.10198367972303	0.092693375347642	0.0385535592451739	0.0151206243683414	0.059555709628975	0.10504247474624	0.062157508925961	0.0566903775350326	0.0219438690970344
TIMP1	TIMP1	scHCC1	turquoise	0.674848201997312	-0.0281989275511339	-0.375143828756243	-0.512152170262069	0.0775642946215829	-0.296591708599721	-0.562926216695666	0.145394450399821	-0.155471464923422	-0.0209348549839732
KLHL4	KLHL4	grey	grey	0.0654113974461033	0.0462863950938016	-0.0740278013387221	-0.0155420664047888	0.0163836114019402	0.0344040036904184	-0.0624034794273598	0.0126107444431328	0.00460006878059052	-0.0712358637372102
PIN4	PIN4	scHCC4	green	-0.00819927371308836	0.0653425061167213	-0.0252236168631414	0.0408662121005914	0.044036543464459	0.0678694345392609	-0.00436606063169445	0.0354604220012796	0.0235908454166355	-0.0395279475732875
MAGED2	MAGED2	scHCC3	brown	-0.144069584813643	0.0374381472511541	0.146071087624682	0.221961960349487	0.0472941158733453	0.18211650114208	0.205893046012809	-0.0245852150655889	0.021064341139971	-0.121731103519241
RBM3	RBM3	scHCC7	black	0.0343089660158284	0.166525192322969	-0.0292826807687716	-0.040488724033945	-0.0622232706171189	-0.0166222205091426	-0.00752813106707785	0.262002964443875	0.176908842588322	0.0250250803732156
SYTL4	SYTL4	grey	grey	-0.089807247282658	0.0200746362814776	0.066010948797269	0.0522722221834069	-0.0635648461381349	-0.0022176258316032	0.114419956126309	-0.0343601297056197	0.0453373805118368	-0.0253105281692069
PBDC1	PBDC1	grey	grey	0.0600714106860529	0.0575424543836745	-0.00431146281693372	-0.0256975287556288	0.062609723651815	0.0247030537727262	-0.0395182816824668	0.0319720056333554	-0.0287002074272534	-0.0139528575397599
GLA	GLA	grey	grey	0.0200164272582938	0.0743732815471608	-0.0239796402905185	-0.00880816080371225	-0.011372568878768	0.0136432492009565	-0.0191900756542476	0.038149828630557	0.0249852720301838	0.0209330472038791
ARMCX3	ARMCX3	grey	grey	-0.0978264504534406	0.0144294615595544	0.204869983136965	0.076185409010316	0.014550067165722	0.0703472965146572	0.170789009175132	-0.0489839170549641	-0.0232871847222152	-0.0808345870536148
BEX4	BEX4	grey	grey	-0.00160700332706212	0.00732104298287091	-0.0418792915797591	0.0358904274331672	0.0394396851252108	0.0804437709012302	-0.00161296307286449	0.04919610255983	0.038929406590303	-0.0180154011183741
NDFIP2	NDFIP2	grey	grey	0.014833033597592	0.0206542114146942	0.0377933119943116	0.0463835345045236	0.0344716738659251	0.0393573198616585	0.0376929476605358	-0.0271417730441542	-0.0409100473679639	-0.0174343676097061
FNDC3A	FNDC3A	grey	grey	0.0167078574080139	-0.0188779343725843	0.0400707449231801	-0.0124407104666296	0.0291853290725845	0.0175316210474259	0.0134759743068836	-0.0481457206454344	-0.0506643480415927	-0.012339414363984
CDADC1	CDADC1	grey	grey	0.00878008834443823	0.0868395969115651	0.011833941151802	-0.00319360944445396	0.00527429124860996	0.0193141355452969	-0.00562866491992848	0.0443961200897454	0.0109303384053482	0.0175115148184194
STK24	STK24	scHCC2	yellow	-0.0184512951438022	0.049698646860825	0.203236163594953	-0.0150009707975676	-0.000403962158017615	0.0181896286330212	0.0969741892047266	-0.0197118457596352	-0.0201351178006948	0.0416931836648424
ACP5	ACP5	scHCC1	turquoise	0.816535091513729	-0.112355635477783	-0.335819046869717	-0.700924376139438	0.0847189691261841	-0.437853321755874	-0.666415417518699	0.107221875741519	-0.255502578641449	0.0495582655339477
DNAJC3	DNAJC3	scHCC1	turquoise	0.116271200605558	-0.0365396637759454	0.0717501101089854	-0.0331979947833072	0.0964685810416335	0.00621407908776225	-0.012584824731117	-0.0805725721543041	-0.159776648429638	-0.0470290061025496
UGGT2	UGGT2	scHCC5	blue	-0.0662124176321328	0.0280726015460566	0.0387472940262266	0.1229052284314	0.111320859925271	0.171936783880483	0.0675301749309377	-0.0861865484594453	-0.0611580507091333	-0.0408456798153762
ARHGEF7	ARHGEF7	grey	grey	0.0595398704579191	0.0174012893602535	-0.122622704460109	0.024739118838816	-0.0624025041984319	-0.0148556540368216	-0.0546829116587101	0.042111574134441	0.0547783563340106	0.00748086593125671
PARP4	PARP4	scHCC1	turquoise	0.269655112148607	0.0436155125723673	-0.0767420565450708	-0.243076892204257	-0.0564687866919182	-0.169130515414811	-0.189123017902377	0.125925636959959	0.0362088334645385	0.0421728012014725
SUPT20H	SUPT20H	scHCC5	blue	0.00535976981109972	0.0381208781385743	-0.01636285687475	0.0402390444974078	0.0479497403614345	0.0658430726055097	-0.0141556439262397	-0.0077786449664006	-0.0210954410872232	-0.0054408083932917
MRPS31	MRPS31	grey	grey	0.0174266864766551	0.0813588929494259	-0.0143048702346063	-0.00380889393472068	0.0523948527847678	0.0599252511734381	-0.0198158536779841	0.0237776119942806	-0.0253424883713253	-0.0156621061876337
KPNA3	KPNA3	grey	grey	-0.0760562239273094	0.100034662327357	0.12047216466711	0.0532714874386177	-0.0141869762762242	0.0667633659191672	0.120554602240259	0.0119482060422729	0.0287247273767202	-0.0109437460768037
FLT1	FLT1	grey	grey	-0.0547149373500192	-0.184395863745523	0.120546673005146	0.156483201166248	-0.0177604363892957	0.0149620689272976	0.187083065708366	-0.185842133889351	-0.105955366507025	-0.0934865169592284
RGCC	RGCC	scHCC3	brown	-0.420143951061592	-0.0349997380109479	-0.25811266614294	0.689684268872177	0.194004025621135	0.508316857348821	0.179260225851382	-0.134240153621058	0.0353776193001746	-0.0785566692506006
DGKH	DGKH	grey	grey	-0.0647732708645121	0.0222830814889232	0.00890666001650066	0.109044572163136	-0.00527020886838215	0.0751578595145169	0.0632535435956602	-0.0413566602184891	-0.000266340747345605	0.0227620301840094
KATNAL1	KATNAL1	grey	grey	-0.000843713112953072	0.0627004164110094	-0.0251630476202091	0.0421918543994888	0.0284215494260088	0.0511638577491922	-0.0043277218204892	-0.00555962192703718	-0.0112982833777956	-0.0220974466350841
INTS6	INTS6	grey	grey	0.0662234817737753	-0.0226699023646503	-0.0205966541060717	-0.017445118810573	0.0206165478322453	-0.015867193905648	-0.040376780937181	-0.017040507518066	-0.0567930147836488	0.0196510361452396
DHRS12	DHRS12	grey	grey	-0.0531265307761331	-0.0240138113143215	0.0191932231627526	0.0455402135963495	-0.0469645692442968	0.00588779392215625	0.0672178870331281	0.0197948674598976	0.0514721380765923	-0.00247368147641989
TSC22D1	TSC22D1	scHCC3	brown	-0.444476262851005	-0.0428698094572843	0.373443568068224	0.509106552308778	0.110564167490895	0.34108345856938	0.496171920957213	-0.176506035336462	-0.0167490778064791	-0.1082835489061
CLN5	CLN5	scHCC2	yellow	-0.0235319006700552	-0.00569190481564569	0.158024569282336	0.0461032156015395	0.0395264274792714	0.029203102623439	0.0798826451490448	-0.0516049881565502	-0.0449782532080796	-0.00810564801959023
MGRN1	MGRN1	grey	grey	0.0268557175647961	0.0147556567321917	-0.00563699544918288	-0.061835519141171	-0.0304994903897553	-0.0479678762703173	-0.0225304864031426	0.0374054805132098	0.0193056830872969	0.021694779540056
TRADD	TRADD	grey	grey	-0.000334869753359214	-0.0212717815998721	0.0343392970254605	-0.0287177606460776	0.0221638316121918	-0.0321693893430625	-0.00885178222547362	-0.00298733995478749	0.0041111834194795	0.0584543186447654
CORO1A	CORO1A	scHCC9	magenta	-0.00502551325580648	0.0619842724839054	-0.0260016101428709	-0.0438646464733786	0.0553014799495184	-0.000163186478042223	-0.0645557974984865	-0.00338231893926474	-0.0120864648576204	0.473275460984004
MAPK3	MAPK3	scHCC2	yellow	-0.166278206350599	0.0556774251040253	0.191249408240869	0.14565157831285	0.00380784216604693	0.109380155283114	0.228452571417048	0.00526027369239686	0.0468437785306795	-0.0344940512514217
PHKB	PHKB	grey	grey	0.0760649059111334	0.0572277944137219	-0.0153952038488921	-0.0655997004775617	-0.0142541587345944	-0.036282224697475	-0.026175053008756	0.091407482444922	0.048850348503767	-0.0219560218805267
LYRM1	LYRM1	grey	grey	0.0113899265883012	0.05732156025823	0.0215449133422123	-0.00348119784501782	0.0229240915702966	0.0384365816484677	0.0146679716215368	0.0422749399937335	0.00565847715526149	-0.0335636683157391
NUTF2	NUTF2	grey	grey	-0.0142347305362953	0.213359716121097	0.00405013987385135	0.0195537778652167	-0.0275987725452638	0.0751302283059883	0.021728771817997	0.202687686444487	0.157669052309643	-0.0606861760473685
NUP93	NUP93	grey	grey	0.0406523901019097	0.074351156252596	0.00480569748615868	-0.00705704008238898	0.0731965522665998	0.0385876795070972	-0.010454723896893	0.0428658814517454	-0.0200552402886063	0.00565008413442034
CENPT	CENPT	grey	grey	0.103818390359385	0.101533800391602	-0.079156801630096	-0.0457399106970585	0.0803537935782082	0.0313043738007893	-0.112623477687503	-0.0142542915445993	-0.074139081441149	0.0317010232413394
NFAT5	NFAT5	scHCC2	yellow	-0.0931966082003045	-0.0158977098677939	0.147885180813529	0.0361383253828449	-0.0390775472113524	-0.00374228039388253	0.131782404528996	-0.0124024069508523	0.0260078209919839	0.0115451275432501
LONP2	LONP2	grey	grey	0.0197238462118134	0.0419409172246888	-0.01307803113807	0.00823154733993605	0.0277620396801836	0.0473259973094581	-0.00860141541535588	0.00926232332139813	-0.0185766563936212	0.0285465147835223
N4BP1	N4BP1	grey	grey	0.0248254890675997	0.0199207628620531	-0.0556494386215765	0.027768664411158	0.0286548593154651	0.00939708646741231	-0.0131448291994327	0.0103566904695905	-0.0200305742594346	-0.00322276458197512
ARL2BP	ARL2BP	grey	grey	-0.0310333343054484	0.0778210615665735	0.104059546175405	0.0414652853317501	0.0101264831381805	0.0355983835323598	0.0849016575975199	0.0230099819495158	0.00955684670946569	-0.0504306676730414
PLLP	PLLP	scHCC2	yellow	-0.287886188766759	0.0724033782253791	0.701318762802083	0.039675865757214	-0.131581805811856	-0.0291724159590476	0.48042953790374	-0.0548486603913767	0.0778515066728594	-0.0219515452263579
CTCF	CTCF	scHCC5	blue	-0.0126991937908003	0.0350495301041891	-0.0188409599932829	0.0274221706359579	0.0477897211004667	0.0690252075652435	-0.00785382582157738	0.0206403718356153	0.0121416972628159	0.0464193442321358
ACD	ACD	grey	grey	-0.0556468216885279	0.153104660214366	0.0914584967748738	0.0165949735385197	-0.01839715991536	0.041342139527276	0.0774710720513858	0.037331792379344	0.0305235668650149	-0.0178877163197193
POLR2C	POLR2C	grey	grey	-0.00472641302879499	0.0874314922545479	-0.0299925852845567	0.0460724066338323	0.10068152908632	0.0937854919881822	-0.0127732566444173	0.0549176292440056	0.0207864984657677	-0.0081099443621622
MMP15	MMP15	grey	grey	-0.0370107489866766	0.0665509901412463	0.00168998670721102	0.074411008349872	-0.112329231403105	-0.00131369634141588	0.0584874855394501	0.0523463149918765	0.080174057772009	-0.0038317166033233
USB1	USB1	grey	grey	0.0481512167102286	0.0658734791167655	-0.0158227426976475	-0.0103996098313117	0.0318756730232139	0.0238843887635794	-0.0288839749725471	0.0377027697681259	-0.00418524055057554	0.0117953955807994
CYB5B	CYB5B	grey	grey	-0.0429137386344423	0.115652019093994	0.0848699716950805	-0.00871968165449711	-0.0465215365840212	0.00505848011383666	0.075160443914435	0.0611482357572357	0.0673160853421237	0.0218549782476744
NME3	NME3	grey	grey	-0.102228503323058	-0.0448750313310449	0.101719470859535	0.0927274030641217	-0.0635278829365806	-0.00886484428642618	0.153273531579735	0.0212098379751877	0.0726351544197248	-0.0278420002956181
PSMD7	PSMD7	grey	grey	0.049741103436889	0.133944580003621	0.0616808996600605	0.00641499320551139	0.108654146533447	0.0953423399040629	0.02123470834375	0.0526981440079852	-0.0450384562692318	0.0112504143178277
SLC38A7	SLC38A7	grey	grey	0.0988062620995334	-0.0151243164762603	-0.034049722413541	-0.0139758430917963	0.0504213062016023	0.0157749332879447	-0.0709296080046397	-0.0119714567563283	-0.0661587215233482	-0.0372967118466758
VAC14	VAC14	grey	grey	0.0759650334901279	0.0233796341561878	-0.072637274278435	0.00378712415317071	0.0646978464765905	0.0487207787293036	-0.0774278832431298	-0.000384764385236026	-0.0341238625335468	0.0134681531343217
COG4	COG4	grey	grey	0.0454502593426522	0.0325922353952522	-0.0408489113282881	-0.0337451779906884	0.0232707173546524	0.0125749092043486	-0.0561588153739056	0.00224449210312446	-0.0196864351445273	0.0548266744917033
SLC7A6OS	SLC7A6OS	grey	grey	0.0306919906834168	0.0352387326393514	0.00596538789292313	0.00890947434162624	0.0696318698247141	0.0433841788518155	-0.000746500352043308	0.00118143147108911	-0.0519374369702329	-0.00307650492529843
PLA2G15	PLA2G15	scHCC1	turquoise	0.130964391788176	0.0373862322199039	-0.0806760698906056	-0.0811439528200293	0.082645521798421	0.0133600608760015	-0.121973519391943	0.0310835104900242	-0.0693326495057527	-0.00321040013929646
WDR59	WDR59	grey	grey	0.0413420028098031	0.00459308925256216	-0.0404103634189397	-0.026807624234616	0.0213929751766742	0.0119862303569206	-0.0462846785469744	0.0509762031044649	0.0193634310191613	0.0219510536453847
MON1B	MON1B	grey	grey	0.0114387482669798	0.046801322201442	0.0120256487164878	0.0125084566595007	0.0298145656850476	0.0269012842080295	0.01664988596707	0.0135596857080579	-0.0286951488594983	0.00535557727016623
CMC2	CMC2	grey	grey	-0.0347043231719985	0.265073371847815	0.119146524144142	0.0495038468541653	0.0378624281686564	0.10883080336706	0.110738673837651	0.100808243266657	0.075761331892753	0.0101577767917922
HCFC1R1	HCFC1R1	scHCC6	pink	-0.15232269131287	0.0971126098249486	0.123557456869755	0.112780032717925	-0.0624114116780342	0.069089172070757	0.207088938822982	0.0679314829447487	0.13177478908109	-0.00438985252433149
NPRL3	NPRL3	grey	grey	0.0367366101614931	0.0447562944406381	-0.0390679862002883	0.0259587870723695	0.0306459272082236	0.0512145609311913	-0.0343372322952896	0.0259868320575131	-0.0165056269975246	0.0342704072279057
MPG	MPG	scHCC5	blue	-0.018400715274139	0.0526306194501547	0.061245045809443	0.0624128498248576	0.0528513812599996	0.0861414721002002	0.0490470444176778	0.0385434987060951	0.0288885619727226	-0.00699473930083103
TAF1C	TAF1C	scHCC1	turquoise	0.094791481692366	-0.010261381351803	-0.0328384559868377	-0.077651761642986	-0.0116115050181649	-0.0418869011970038	-0.0561437123232294	0.0690276652124571	0.00621522158297685	-0.0456168137745118
NAGPA	NAGPA	grey	grey	0.0195217314542908	0.0180826603496315	0.0340482985767093	-0.000943600272038165	0.00214049482331996	0.00461916074038989	0.0153405649205873	0.028982171171675	-0.00200106780626122	0.00599402470225095
COTL1	COTL1	scHCC1	turquoise	0.682818663796319	0.0897007876244808	-0.477441764546674	-0.47014547667061	0.252067344959523	-0.14088286480828	-0.667617058431123	0.175984586524004	-0.245419952742562	0.0383753090126321
USP10	USP10	grey	grey	0.0594126895887936	0.0614943366723234	-0.0478275239635475	-0.0367285327794366	0.0118041584195136	0.0306518112595979	-0.0299261268535179	0.0619929353395837	0.0208756555779302	0.023207549436298
TSC2	TSC2	grey	grey	-0.0215546057947089	0.00860162087512681	0.0502048251129894	0.0406418766556635	-0.0297661126338327	0.0110847114860576	0.0489959736732912	-0.00703767104827132	0.032364640733642	-0.0348803180175203
NME4	NME4	grey	grey	-0.0407545384278789	0.207081450836445	0.0200586866880766	0.0594147111024237	-0.0446686706206054	0.0736423547666931	0.0649202603344691	0.18370165548498	0.172276980797515	-0.0651241835315204
ABCC1	ABCC1	grey	grey	0.0715595089183265	-0.0420409157317515	0.0243826469944579	-0.0752159373316811	-0.0798640954745821	-0.0834347264663846	-0.0192320903146765	0.00511115149069019	-0.00674343884881919	-0.00161410915500388
LMF1	LMF1	grey	grey	0.0170290037924489	-0.0121301574387812	0.0106304212521621	0.00498070673369225	0.0197308572229108	0.014649417031099	0.0129417205900448	-0.000609868054029856	0.0122829596774483	-0.00132633838927837
NARFL	NARFL	grey	grey	0.0356538721170561	0.038513024472764	0.00231687505098362	-0.00860999780590442	0.0499702844469041	0.0245978823838612	0.000608341318632888	-0.00435392165507584	-0.0309760662385288	-0.0224296382341645
CLCN7	CLCN7	scHCC1	turquoise	0.114955497253742	0.00514286481628665	-0.0478722103056514	-0.0836009521981979	0.032680233006832	-0.0305011104100412	-0.079705019213858	0.0702679723690185	-0.00409503424762594	0.0663295491024461
FAM173A	FAM173A	grey	grey	-0.0352059168994804	0.0345700058224291	0.0466529521681371	0.040582414344456	-0.0121523618896908	0.0327547480996499	0.0503980704290096	0.031438674445578	0.0376977924817634	0.0322656484628418
METRN	METRN	scHCC4	green	0.0270688584344817	0.0424250125969573	-0.0303249179254854	0.079772869362674	0.162947048264711	0.141536579879847	-0.029300967649364	-0.0345287105590325	-0.0915517922057286	-0.0739809614463064
FBXO31	FBXO31	grey	grey	-0.0698905123029238	0.0266138295916076	0.0193971478067204	0.0596459470921179	-0.0757832119228453	0.0209664207809957	0.0659431631206529	0.0567728515519797	0.106816989633965	0.00955130525648851
STUB1	STUB1	grey	grey	-0.026254063297545	0.0646401316145887	0.0553722796476022	0.0324845661721808	0.0589748309269675	0.0583163308614153	0.025755371392693	0.0179539599737035	-0.0141011993330679	-0.00767778296513119
NUBP1	NUBP1	grey	grey	0.00289229790128842	0.0248340175702571	0.0171656719333535	0.00768741440326621	0.0673930567525179	0.0385106189187604	0.0128529376651727	-0.0134261885879508	-0.0217771865656765	-1.6294044115776e-05
UBE2I	UBE2I	grey	grey	-0.0448529098218394	0.194271513772211	0.0397227407745493	0.0520339929986793	0.0652590107818131	0.133766373818189	0.0266059763234534	0.12140918223672	0.0740290222396049	0.00718303721541652
EEF2K	EEF2K	grey	grey	-0.0957927781844297	0.0197105388759996	0.096290185137252	0.0670939720706027	-0.0579295611509884	0.0282274841932752	0.115330121071126	-0.0293586206425069	0.040644280795452	0.0181539791183983
PIEZO1	PIEZO1	scHCC7	black	0.056469330367134	0.0871243799481839	0.0153392105451383	-0.0426859181729722	-0.0413898513090462	0.00124508098892831	-0.00481546552398647	0.0433608273654724	-0.00939653883304759	0.00963086382295394
GSPT1	GSPT1	scHCC1	turquoise	0.207212435829871	0.0948779938997341	-0.118828186724862	-0.0506557254973993	0.247862312576753	0.110937397211134	-0.187112555188081	0.0151033502778372	-0.192938243521852	-0.0142121272829571
UBFD1	UBFD1	grey	grey	0.0397533944592734	0.0423899280535608	-0.0017658952172704	0.0393671631753431	0.0861413477239896	0.0618077088051072	-0.011306180570573	0.0409061207848784	-0.0210557600010384	-0.00882175367917903
ELOB	ELOB	grey	grey	-0.0174352036688904	0.176221750931276	0.0268343463664207	0.081449361245565	0.101778047766678	0.142999949237576	0.0519240338714511	0.15313959666864	0.101961190832114	-0.0129992712712511
GGA2	GGA2	grey	grey	0.046076698673405	0.0295955860948992	-0.0704533115892835	-0.0181199813558091	0.0539393704605267	0.00957526827886728	-0.0566402650767982	0.0233040145816878	-0.00314823825265227	0.0668382455375164
CPPED1	CPPED1	scHCC2	yellow	-0.122780042950832	0.0481017227454981	0.254563312552351	0.0610372697216821	0.01297559079849	0.0454411418928414	0.175068706369483	-0.043403715769746	-0.00409657331290732	0.0216146668997945
HMOX2	HMOX2	scHCC1	turquoise	0.0651660631496376	0.0520376035285722	0.113844890113027	-0.0302703749477979	0.0804829607308188	0.0332822290900952	0.0346443588745951	0.048051353671969	-0.0369014246779248	-0.054132458361745
DNAJA3	DNAJA3	grey	grey	0.0535979982173003	0.0405235650800173	-0.0164935020177522	-0.043108167724102	0.0399396034102811	-0.00494074527354357	-0.0534701740090591	0.0170332650101198	-0.0256708949039616	0.047835172750557
BFAR	BFAR	scHCC7	black	0.01272688718369	0.0507537801089019	0.038494472169191	-0.0129380619325829	-0.0684349582941007	-0.0242365023413375	0.0583526365061247	0.160226397690334	0.132045177792303	-0.0348988631173496
RBL2	RBL2	grey	grey	-0.0232188440579844	0.0336257194630107	0.0245064593453321	0.0201623272041269	-0.0143526289733809	0.0450081213431655	0.0372526414501446	0.0264943682928315	0.0336610177844649	0.142928267306405
PYCARD	PYCARD	scHCC2	yellow	-0.0748014094990312	0.0740734978056427	0.105099816592793	0.0214092336122737	-0.0194735440126583	0.0286454280477188	0.073490138859706	0.0701852318503139	0.0767302566471563	0.129383288589815
RPGRIP1L	RPGRIP1L	grey	grey	0.0547634854286913	0.0723029126056026	-0.0421119520148735	-0.0518828625838962	-0.00271418893309316	0.00468681413353681	-0.0527503696853091	0.0652354316031921	0.0272742696515962	0.0462815972023184
MAZ	MAZ	grey	grey	0.0778123224748856	0.100427352631354	-0.0413734425796495	-0.0525930636036051	-0.0020446094919405	0.00792540155342557	-0.0633797899517428	0.0510721230158161	0.00405607408683504	0.0174315977968172
STX4	STX4	grey	grey	0.0963067735813454	0.0156099992126994	-0.0672664387162801	-0.037978341294432	0.0549158364601298	0.0187157279081248	-0.0781678059843983	0.00742011163620737	-0.0283592125063239	-0.00105727084554459
CDIPT	CDIPT	grey	grey	-0.0145564827346694	0.0439461802363181	0.0262165442505393	0.0591812173130428	0.0215039141157424	0.0494123942524977	0.053330594358088	0.0797963744245729	0.0514283096045779	-0.00618604446686142
BCKDK	BCKDK	grey	grey	0.0168785849112512	0.126284998733786	0.014025156168524	0.0129874577768138	0.0397731735187215	0.0600572065855171	0.00929183939889868	0.102818442260029	0.0311655222382322	-0.0484516529856646
KAT8	KAT8	grey	grey	-0.0114798008851062	0.0537450312781582	0.0514234567708741	0.0422813467440276	0.0490884850956654	0.0680034162473839	0.0472431495638566	0.0140425120107285	0.00957502925693651	0.0179351163911573
NOMO1	NOMO1	grey	grey	0.0158870756574003	0.0656783737759671	0.0561062442025805	-0.00546634788567788	-0.0573874504620407	-0.0235178820091005	0.0323153694350155	0.00454915680714139	-0.00861008857421161	0.0399205043287491
CCP110	CCP110	scHCC5	blue	-0.0112064475074742	0.173102374763982	0.0278956931676439	0.0233107970288139	0.0291824537175204	0.108042699350601	0.00963933078348699	0.0150201176062156	-0.00815784858079266	0.00888033074659304
VPS35L	VPS35L	scHCC5	blue	0.0111903707779273	0.0461009296535173	-0.020867853332222	0.0592226410050518	0.056433894151114	0.094474978702676	0.00246292350729494	0.0191364916421706	0.00657221637010237	-0.00732211770543052
RNF40	RNF40	grey	grey	0.0232953577577972	0.0632664547289587	-0.0069619763369967	0.0151440238945304	0.0612942768155427	0.0616509679674073	0.0142030116794971	0.0484998980701855	0.00313294887428473	-0.0325798715743399
KNOP1	KNOP1	scHCC5	blue	-0.0607869302401406	0.0876143465276921	0.0501777435958102	0.112115721110206	0.0840754742259367	0.143235735923527	0.0766865259962959	-0.0300983332240306	-0.0269298184473523	-0.0705590637730251
AQP9	AQP9	scHCC5	blue	-0.022178775444086	-0.00923741848472397	-0.00610195849100225	0.0249157945054869	-0.0101894830738054	0.00773900948016726	0.0122285098236026	-0.0236550856208517	0.0111101657571459	0.0636792893682474
AAGAB	AAGAB	scHCC5	blue	-0.0506549562730542	0.0424978972857421	0.0394729447246924	0.026950026608896	0.0384235037691291	0.0554786072087635	0.0571399523485883	0.0322996471557593	0.0297899849099226	-0.00485373824951522
LACTB	LACTB	grey	grey	0.0622484831636521	-0.0157620056969437	-0.0314544031993485	0.0289589052002087	0.100971986460555	0.0619621753740369	-0.0592404187490348	-0.0698595967535592	-0.0986660515034393	0.061646789591428
CSK	CSK	grey	grey	0.0201958468602254	0.00892731228081372	0.018056382350125	-0.05115042010636	0.052798565879649	0.00633397788734873	-0.0367815317894795	-0.0260406565404904	-0.0428596555323168	0.182291394399396
HERC1	HERC1	grey	grey	0.0595666795764603	0.000686958768905203	-0.0313795632441013	-0.0204267231488669	-0.0250068190055652	-0.0153769715813631	-0.0461028594362553	-0.0119262075916155	-0.0185686230755154	0.0585618545666593
TRIP4	TRIP4	grey	grey	0.0235140366721894	0.0407474872743463	-0.0158820556774327	0.00468191311320076	-0.00603049630816568	0.00402025848779118	0.00595125787106405	0.0746561161208169	0.0612160391187034	-0.0215404478732228
RAB11A	RAB11A	grey	grey	0.0616739001308614	0.0654080471878084	-0.0696666816694766	-0.00240791563325977	0.0722436335739385	0.0378568610623613	-0.0159210570407151	0.0491342465940321	-0.00896325353231823	-0.0933413441188864
CTSH	CTSH	scHCC6	pink	-0.140441362419116	0.104825946481848	-0.0162253694678112	0.179885788962526	-0.0424643270375985	0.102683485789851	0.143059078261438	0.0630637713992776	0.122026038924476	0.0299765462542374
TTC23	TTC23	grey	grey	-0.00051002807739727	0.0101592398251831	0.0409610041770989	-0.0209845660544196	-0.0285749240697561	-0.0193194456135097	0.0455884522728316	0.0362958998530681	0.0268384949659561	-0.00492219237902142
CD276	CD276	scHCC5	blue	-0.0156787207455264	0.0555550051949398	-0.0754947875422603	0.151563965709215	0.0198469811462684	0.135446676139439	-0.00371614557256832	-0.015419303595738	-0.0153114356477805	-0.0656929090833126
EHD4	EHD4	scHCC5	blue	-0.0124486628003571	0.0280187746868334	-0.153795591211201	0.218753482821133	0.165917586054619	0.25591717296807	-0.0036068011737843	-0.0202528724371846	-0.0800176776600162	-0.132083855196199
TMEM87A	TMEM87A	grey	grey	-0.0124868551233467	0.0369688509500645	0.0486110433901334	0.0787088027893214	0.050324859152962	0.0891176938100551	0.0621456741875804	-0.045856554710399	-0.0313009507682804	-0.0418793961703836
ZNF106	ZNF106	grey	grey	0.0708290697368428	0.0596863221340966	-0.016624276518029	-0.0327427365755973	0.0438346298975046	0.0409515823636551	-0.0493904091261009	0.017308238012716	-0.0513983008768859	0.0156101069783154
DTWD1	DTWD1	grey	grey	0.0587768559034808	0.0659197420551486	-0.019604552863406	-0.00208716322736403	0.0834635359514811	0.0582750241123328	-0.0314873391611292	0.0604952632662214	-0.00759824898016123	-0.0135631008101324
GABPB1	GABPB1	grey	grey	0.0320842055492422	0.0506365901013092	0.0173535648430508	-0.0167265029917043	0.0446915176787358	0.0104160730317166	-0.0247479758703161	0.0319763377247193	-0.0118180417148332	0.0295255928478304
TJP1	TJP1	grey	grey	-0.0430012577256092	0.0169680121706527	0.102276178607514	0.0891234155346633	-0.0174304829341096	0.058709727854208	0.132055001615112	0.0138448841719322	0.030849076066697	-0.0732070133723723
DMXL2	DMXL2	grey	grey	0.0168099497313662	0.0132564692326323	-0.00786056879384684	-0.00308335989689638	-0.00525793547756354	-0.00764568571681101	0.00959336249741422	-0.0274270272215945	-0.0411096911943517	0.0550905962814217
DNAJC17	DNAJC17	grey	grey	0.0327852357987447	0.0729665490750466	-0.0276108328110501	0.0269676472438234	0.115075251562828	0.0867360894821103	-0.0428567159422132	0.0451116412543711	-0.0335810948552656	-0.0438633139211506
EIF3J	EIF3J	grey	grey	0.0039073573896887	0.0847894329473425	-0.00337243006634266	0.0327376628543327	0.0516832665257381	0.0678956380281024	0.00973121057107861	0.0423901483361835	0.000514714563166084	-0.0103479880955476
SPG11	SPG11	grey	grey	-0.00333804132776411	0.0034166159379291	0.0106548996092233	-0.0152915247117989	-0.0239763945383541	-0.0251072226965173	0.0201746668559228	0.010699579114667	0.0237506007389646	0.0776459601241707
SLC30A4	SLC30A4	grey	grey	0.0414649256735025	0.0155395138617137	0.0140789516817089	-0.066090487101214	-0.0901988745801762	-0.0678404746581338	-0.0104146040746753	0.0558660276322118	0.0369645976976175	-0.0278055408200755
BLOC1S6	BLOC1S6	grey	grey	0.0089185685073855	0.0828760869084597	0.0335333954415463	-0.0313292035054491	-0.0213117358202734	0.0176692607546063	0.0362522932579919	0.0784444770447007	0.057162885014393	-0.0221282563588264
SGK3	SGK3	grey	grey	0.0531851441848481	0.0156256787889969	-0.0263113873474561	-0.082034125658262	-0.0542384176811153	-0.0731628760545936	-0.059986757523759	-0.00959022810718111	0.00846628744211971	0.0232832723622464
CSPP1	CSPP1	grey	grey	-0.0148826636302347	-0.0237665466848941	-0.0097878224616241	0.00319717609164281	-1.90610360968615e-05	-0.0145139386346084	-0.00234836435924923	0.00357989566611013	0.0010485735445668	0.0406902915756387
BRF2	BRF2	grey	grey	-0.0333507906546139	0.0605557052343216	0.00497528239600374	0.0339205548761469	-0.0062032060485494	0.0112597622220198	0.0460982033855059	0.0411080797660575	0.0475190647676532	-0.0293560597263448
TRIM35	TRIM35	scHCC1	turquoise	0.18282573994501	0.0512267867682648	-0.0895956352789035	-0.114150533615562	0.100694474712583	-0.000964919502651435	-0.164425906394071	0.030640615423602	-0.108989842514873	-0.0109105032337734
ZFAND1	ZFAND1	grey	grey	0.0044459084145018	0.0732271982715768	0.0108530539058604	-0.00216647209214681	0.0338066500058875	0.0313644946248184	0.0137368906740905	0.0797639737690885	0.0278843230104904	-0.0588496623445227
CA2	CA2	scHCC3	brown	-0.311863247787882	-0.0316035257498522	-0.180913090869002	0.611837007344019	0.16826710187835	0.426772756120829	0.165178139857712	-0.16543797420602	-0.019991044622981	-0.0916334937637706
INTS9	INTS9	grey	grey	0.0609374412856735	0.0133249193192902	-0.0338171994363894	-0.0177279255790613	0.0286206286293996	0.00651622534855962	-0.0403900057550294	-0.0323418289435094	-0.0646581542969631	-0.0486452583020566
RIPK2	RIPK2	grey	grey	-0.00775700131607533	0.0127114913291661	0.0528893335067466	-0.0465952132993315	-0.0746084953927308	-0.0850478430958963	0.0180824996999542	0.0356423084027365	0.0757590066609181	0.0494812866289186
NBN	NBN	scHCC1	turquoise	0.201348880403351	0.0905564383820028	-0.0894376030744546	-0.0419652139557862	0.325589682254892	0.176273952279759	-0.193933555870646	-0.0302526918798929	-0.26876573848072	-0.0193511111174714
CPQ	CPQ	grey	grey	0.0113156660993568	-0.0262923649049283	0.0591915570969578	-0.0214915137514266	-0.0609604159927781	-0.0521016816963707	0.0537257448890055	0.000200137103752931	0.0478375806626168	0.0115326066351813
DECR1	DECR1	scHCC6	pink	-0.129954892932616	0.119983051573804	0.123623985208434	0.0850440276033787	-0.126205219222545	0.0250695023040739	0.212957148894439	0.130459890273844	0.218236076050689	0.000366456444306741
IMPAD1	IMPAD1	grey	grey	0.042794033470782	0.0193224182817608	0.0129572309314811	-0.0184304935576059	-0.0121279519364347	-0.0121989679883645	-0.016949908287666	0.0143124086485029	-0.0127262349763111	-0.00364467288270589
LAPTM4B	LAPTM4B	scHCC1	turquoise	0.220867111680015	0.0574557378050675	0.0625621552311678	-0.18963578641624	0.0472092816459354	-0.106198531310499	-0.0996278843595038	0.0804103150106775	-0.070221306710037	-0.043143101951289
UBE2W	UBE2W	grey	grey	-0.00350540198284785	0.0158035978127048	0.060769891445519	0.0383908864296961	0.0568877080089007	0.0720769907207475	0.0588384391469712	-0.0242037845475735	-0.0351651831175802	-0.0436474439731026
NIPAL2	NIPAL2	grey	grey	0.0390239681471597	-0.036610151079486	0.00780957101508561	-0.0387095368840105	-0.0294078930969686	-0.0503199985188739	-0.00919060882192242	-0.001196632253226	-0.00126053521691126	0.0278441080377564
IKBKB	IKBKB	grey	grey	-0.0349402480395788	0.0240438459334624	0.0389505817878736	0.0472105658420728	0.0064068969324114	0.0520148668972336	0.0598113990151501	-0.000336069808394336	0.00764669202113777	-0.00581232592149144
PLAT	PLAT	grey	grey	-0.105791559126362	-0.0116887675481023	-0.0978599290340751	0.105581633118649	0.0153263616460347	0.0712462153944671	0.0539909520851844	-0.0113253026460757	0.0322216708817719	-0.0248825980200694
STK3	STK3	grey	grey	-0.0119107233779382	-0.0252318402998475	-0.00152861094485247	0.0475194003643182	0.044679037970923	0.0421077054150658	0.0509045440929571	0.0263470818518838	0.0230300211919548	-0.0590293626584272
RAB2A	RAB2A	grey	grey	0.0149541369039308	0.0954507015332424	0.108763989076249	0.0588795733146041	0.122720495658747	0.109275022220938	0.0689796230335708	0.0247883554881451	-0.0749995686778231	-0.111970427990039
EIF3E	EIF3E	grey	grey	0.0812649939404391	0.0830636821466453	-0.060473093182721	-0.0540157007780263	0.0197871178534766	0.0198449059167168	-0.053185921696752	0.192726693079248	0.124327986861883	-0.00267936703082299
EMC2	EMC2	grey	grey	-0.0282347149201572	-0.000773152830457286	0.0335941288483657	0.0341194752170698	-0.0272499028429519	0.00492154535848205	0.0649768696062369	0.0320427169021404	0.0456489176455722	-0.0174674711677399
NDRG1	NDRG1	scHCC6	pink	-0.234514310479202	-0.0572373475925608	0.173910028381086	0.0886663322735481	-0.229184120909276	-0.085796571701044	0.310435431532291	0.0220677139582061	0.196013690566144	-0.00121846985636694
ZC2HC1A	ZC2HC1A	grey	grey	-0.050486763083377	-0.00239764378372994	0.0491514075314898	0.0519405820327498	-0.0115175284089342	0.022774145815903	0.0636353659292833	-0.0072067528271101	-0.00421766544736627	-0.0612307386961126
ARMC1	ARMC1	grey	grey	-0.0492835609265028	0.0758422783738276	0.0112899921396033	0.0423694670158868	-0.0588572600053826	0.0173060004212846	0.0602011115343546	0.0710903425678295	0.0975900105477298	0.0344262622921017
CHRAC1	CHRAC1	grey	grey	0.0146903617208997	0.139662900001611	0.0293077315284969	0.0131413982670964	0.0443850060376843	0.0680657114130784	0.00991214640908847	0.0311417503402491	-0.0218311076059	0.0429759529731555
NCALD	NCALD	scHCC5	blue	-0.0488924877640477	-0.0141483346692364	-0.026218477069549	0.114988426683119	0.0592593245708593	0.117379600239524	0.0453801770197945	-0.0496882657668665	-0.0312556799526553	0.0118217753411707
SNX16	SNX16	grey	grey	-0.0440973645203895	0.0497885765760335	0.0447353409650474	0.0277758848591542	-0.00639881566944998	0.0314106269847358	0.0786579208468961	0.0348341157911439	0.0165013210012753	-0.0423861306512131
UBR5	UBR5	grey	grey	-0.0401251833937694	0.0212929434677219	0.0226790929377697	0.0191576763317264	-0.0566093924333796	-0.0189370655397679	0.0623229415352738	0.0382556257994098	0.0816626844233531	0.0287126957666614
GSDMD	GSDMD	scHCC1	turquoise	0.222792119714682	0.0699021328528645	-0.101921090126705	-0.105697341620766	0.155847969653689	0.0197051723133486	-0.172692200917367	0.00834860310754602	-0.116584291301502	0.0298776043780448
TSTA3	TSTA3	grey	grey	-0.0511674370351351	0.0262350404682024	0.094565393170189	0.055808967564903	-0.0350148653640544	0.0245410876569832	0.0911790056649292	0.0448390463436975	0.061447551107111	0.0634717105290765
EEF1D	EEF1D	scHCC8	red	-0.175559651004788	0.0272199306917256	0.111533223511604	0.00843687086584567	-0.227231111072653	-0.0803759371017969	0.17621528740002	0.166918517335227	0.340918313141598	0.120095421450004
SQLE	SQLE	scHCC5	blue	-0.0667986964491705	0.0908137307257222	0.0230292742094802	0.0960338932643411	0.11399911750251	0.162945243510436	0.0234865875087171	-0.015762844919102	-0.0498210456178198	-0.0381596149159324
INTS10	INTS10	grey	grey	-0.00865220316782756	0.0392460874021387	0.0298032360020587	0.0363929301780815	0.0900721860817647	0.0874275745956713	0.0309934698921997	-0.0227510235763947	-0.038366630414924	0.00967174659920941
ERI1	ERI1	grey	grey	0.0738493110918342	0.112082023741766	0.028099966619143	-0.0634746994119986	0.0434552620892933	0.0258901567756813	-0.0384012619746814	0.0108818955513876	-0.0425606487135773	-0.0446294134002432
SLC39A14	SLC39A14	scHCC5	blue	-0.0508154729799359	-0.0191795791248553	0.0637536448007642	0.103467228019645	0.0506240686100049	0.0632657791479008	0.0603239518776724	-0.0725730726171631	-0.0370064277479194	-0.0375220851769557
MTMR9	MTMR9	grey	grey	-0.0293833302370401	0.0777441228388815	0.004399838645854	0.0759613770636762	0.0272522726226493	0.0697825802732519	0.0352205919461012	0.0212145670901386	-0.0173429860316674	0.0219365952101881
LEPROTL1	LEPROTL1	grey	grey	-0.0837642542121761	-0.0116665950947768	0.0750113728274755	0.0353097434227005	-0.172605628139777	-0.0655718990191166	0.162264898289264	0.0752259745803555	0.172719202469184	0.0308677768329048
DCTN6	DCTN6	scHCC8	red	-0.0786380489392131	0.0718080512279377	0.0599796951687216	0.00399258087802325	-0.116115548768071	-0.0294916153958115	0.102810277505055	0.0727961030114538	0.143640455248725	0.0138925270543299
R3HCC1	R3HCC1	scHCC5	blue	-0.011448186904544	0.090025794263132	0.0250188885031509	0.0741457295985438	0.0683202260535513	0.119425500839433	0.0404629391999443	0.0336243308274064	-0.00547270324638229	-0.00812599948648541
GSR	GSR	grey	grey	0.066840905988077	0.0765255310373527	-0.0133170134484764	-0.0350838092346301	0.0342066293744084	0.0304743720570009	-0.0492133001777338	0.0206235081117093	-0.028841645356266	0.0330402019665016
TNFRSF10A	TNFRSF10A	scHCC3	brown	-0.129401373007066	0.0625829474612782	0.125606273188376	0.139660954696123	0.0118952387028004	0.119719553180631	0.148977338055252	-0.0442479186451252	0.0136285408156172	-0.0217788126055548
UBXN8	UBXN8	scHCC1	turquoise	0.124817236300537	0.016098871102405	-0.0634549235679396	-0.116379726745822	-0.0114349789230674	-0.0876864503697528	-0.112510038811363	0.0482832858603859	-0.0052002602015692	-0.0293811091873643
PPP2CB	PPP2CB	grey	grey	0.113997805456311	0.00785100170553441	0.0124105005457543	-0.101060735252201	-0.0723542702569244	-0.0840486718309727	-0.0299049623544354	0.00917937369227572	-0.0126331839428998	-0.021688330473499
ERICH1	ERICH1	scHCC1	turquoise	0.140894970903985	-0.0194877998015326	-0.10607913014173	-0.0809196002185529	0.123478865637504	0.0105479670825066	-0.134528367104484	0.0279416630338507	-0.0933029992738328	0.000493612406712984
MCM4	MCM4	grey	grey	0.048864668676223	0.372005210761407	-0.0251747552390955	-0.0686243234060204	-0.0388198827588574	0.068757617306503	-0.0687011101322361	0.102745025239187	0.0196113706071686	0.0296224860634309
KCTD9	KCTD9	grey	grey	-0.0483578998359934	0.0433140825509219	0.0676727530778977	0.0243412649629538	-0.0349443206632335	0.0307357350639226	0.0903039695788159	0.00493343252176086	0.0262024540811821	0.0173308854900792
FGL1	FGL1	scHCC8	red	-0.0823316830567577	-0.0542333083473578	-0.00480682129064324	-0.0256646755034034	-0.319579192067262	-0.176785135029343	0.104331150485503	0.0856487075386977	0.269638349919945	0.0325299805727249
ASAH1	ASAH1	scHCC1	turquoise	0.266687553570734	-0.0894971371265681	-0.113869750219063	-0.106266662493697	0.102978533360108	-0.0708418709838262	-0.191839267434946	-0.105709994968795	-0.181167632602636	0.0453125246056786
BNIP3L	BNIP3L	grey	grey	0.144674155966187	-0.0344039197066752	0.0104792295851286	-0.086349669510457	-0.00247756293809244	-0.0626597369522409	-0.0374536360310543	0.0407216478657752	0.000527844077966567	-0.0105160644306461
NUCB1	NUCB1	scHCC1	turquoise	0.206423198656519	-0.0135167503240152	0.0272480208546859	-0.0916446010594791	0.115900506391016	-0.0200895700402515	-0.0730301654023876	-0.0287775000606362	-0.149880901738788	-0.0413206754184214
GYS1	GYS1	grey	grey	0.0748159603468798	0.0293077870831376	-0.0205180248101213	-0.0278957332987803	0.0183574375880418	0.0063771015341908	-0.0376581758691336	0.0430703952616712	-0.000451504111027359	-0.0456157893990108
ECH1	ECH1	grey	grey	0.0503218069071046	0.106436005319395	0.00456655881363204	0.0494349492682961	0.117411470146543	0.140919755011986	-0.0111383533471319	0.0694261243621822	-0.0232800668433732	-0.0485374428032047
HNRNPL	HNRNPL	grey	grey	0.0585973769922809	0.125872461399002	-0.0335919886908034	-0.0133675203878863	0.018250015061176	0.0334182838212756	-0.0260956876195608	0.046981086144969	0.0110839936577169	0.0483581255364428
NFKBIB	NFKBIB	grey	grey	-0.0661224714281573	0.0105114108197512	0.0600964412424654	0.0313165345911951	-0.0594333589899542	-0.0217210285634227	0.0922416934548239	0.0277312438661332	0.0812141711157627	0.0147352065556191
SNRNP70	SNRNP70	scHCC4	green	0.0398850707132737	0.083199268548126	-0.0542343287153811	0.0532360618387786	0.191425574404268	0.130646819532868	-0.0694037353741285	0.00434609234760995	-0.0801472726597272	-0.00043505635111257
CLPTM1	CLPTM1	scHCC1	turquoise	0.18532557856494	0.0210752955614669	-0.028280163711815	-0.0416942003196709	0.19102738941694	0.0746410960905862	-0.114005551453671	-0.0531509292926332	-0.197770455162038	-0.0636075402914064
RELB	RELB	grey	grey	-0.00997047839923388	0.00735739146593079	0.0220952755972592	0.0494451072972865	-0.0136682486680354	-0.00713245830592641	0.04758422953307	0.00784915933276802	0.0265391288148132	0.0621726597713422
CLASRP	CLASRP	grey	grey	0.0222665686777695	0.00722481198565764	-0.0173738411759256	-0.0100009766501589	0.00570780976680344	0.00786127952591773	-0.0352101720094389	-0.0249694617118744	-0.0294142933472278	0.11939193391768
PPP1R37	PPP1R37	grey	grey	-0.0446619975735862	0.0460720913439747	0.0529824884392345	0.0326366067046037	-0.0186550931151369	0.0149490079354945	0.0614101555141127	0.0451307925391699	0.0544977305838112	-0.0217564729589355
FCGRT	FCGRT	scHCC1	turquoise	0.558631527364281	-0.100482735448896	-0.371925220551282	-0.2756301040696	0.310376043311911	-0.0678347552741697	-0.491128690034536	0.012113639965866	-0.29744765265948	-0.0743412455105383
PIH1D1	PIH1D1	grey	grey	-0.0419243498781945	0.109068135954712	0.0536228430391002	0.0170140179766656	0.00434788142434818	0.0551480026697067	0.0645145271936684	0.0958539569185505	0.0852435742075533	-0.0233059325736715
PLEKHJ1	PLEKHJ1	grey	grey	-0.0204886463563357	0.0670165750903523	-0.000449181469164208	0.0454181913749021	0.0602130249221204	0.0760222880080251	0.0126965391222466	0.0111842934434037	-0.0049017562616221	-0.0146064794049559
CD37	CD37	scHCC9	magenta	-0.00302005030318649	-0.0248254104814483	-0.0124113341002983	-0.0883150792007196	-0.0655928687951972	-0.0984938596157763	-0.0432651564091616	0.0316356392338561	0.103037476825365	0.452752176946864
SF3A2	SF3A2	grey	grey	0.0613345010129111	0.120531606636744	-0.0249943569387652	-0.0656085071292493	0.0491037421669838	0.017889141972529	-0.0493906259125346	0.0465795086810724	0.00218499623955446	0.0299403191101926
LYL1	LYL1	grey	grey	0.013588843767268	0.0263329471878924	0.0505765123674023	-0.0209331804037686	0.0544876166320718	0.0319895823939314	0.0065088659126246	-0.0123591199047116	-0.0546165564981953	-0.00595160867165484
OAZ1	OAZ1	grey	grey	0.0429118854825067	0.14122173692737	0.0564383983960052	-0.0708442843239719	-0.0337312066256032	-0.0313788147430792	0.00866738896983858	0.157850686402235	0.103663209511782	0.143578281805068
TRMT1	TRMT1	grey	grey	-0.031871269456305	0.0459576867470567	-0.039771338008439	0.0290116296933034	-0.0281420683783107	0.0317797194882647	0.00536907389027985	0.0430524861349153	0.0764959036795128	-0.0173776318163578
STX10	STX10	grey	grey	-0.0522576579379525	0.0688389588508612	0.0999155528097323	0.0116782365334139	-0.0348869700323276	0.0412291054692378	0.093426089153589	0.0868176610095318	0.0783054671987536	0.0145010403117431
CLEC4M	CLEC4M	scHCC1	turquoise	0.684367789734583	0.0269340965463742	-0.261343007701548	-0.515727953738451	0.220598464337819	-0.241478749681503	-0.575936113340566	0.0818361055993297	-0.295610722162483	-0.0241286391480045
TBC1D17	TBC1D17	grey	grey	-0.0527638332877875	0.0125347094160615	0.0238111160647555	0.0595706684503897	-0.0228886588851335	0.0300485430356694	0.0668989865704142	-0.00423981325653153	0.0185273334455574	0.00681699773714484
CCDC130	CCDC130	grey	grey	-0.0475949902963974	-0.00366845357894285	0.0534987127732297	0.0549485024576755	0.0310993047999335	0.0452069158831578	0.0566798983183752	-0.0158644080422785	-2.40091258397012e-05	0.00111636398042227
PTOV1	PTOV1	scHCC1	turquoise	0.157966606972926	0.119298348077703	-0.0499586684628349	-0.0491835977780444	0.142058331645365	0.0767632053893515	-0.107295823996265	0.0250709085404165	-0.117664668157687	-0.0084736381760425
AES	AES	scHCC5	blue	-0.028738916755768	0.0416096221521194	0.159458878321183	0.024826631698901	0.0289609847328614	0.100702034106705	0.0732527450616543	-0.0207239731731927	0.00603449027077483	0.0538353128116651
NOVA2	NOVA2	scHCC5	blue	-0.0475983525110665	0.033183755639392	0.0222477559350642	0.119075836978755	0.0447066778935148	0.122505748330555	0.0625792162642869	-0.0456065114943661	-0.0396232982004695	-0.0564527765352599
SGTA	SGTA	grey	grey	-0.0256652978712409	0.133290949171674	0.0203740236239889	-0.012346505776133	-0.0275019755075783	0.00938400019884101	0.013255783850017	0.0452762307214324	0.0614810889044801	0.0184523341385685
MED25	MED25	grey	grey	-0.0570415996685315	0.0810786624177455	0.0198111445921279	0.0244321115453585	-0.103820361798744	-0.00493767128282502	0.0753110080080966	0.0811643559111854	0.153418305142211	0.00112317289267778
SNAPC2	SNAPC2	grey	grey	0.0870100596540771	0.0848314918198895	-0.0634401999040777	-0.0328424667898083	0.0857917675179978	0.0467160638481617	-0.0875270198543745	0.0375793505131762	-0.051898347666389	0.00260684814434815
C19orf53	C19orf53	grey	grey	-0.0818105655539314	0.142222245518631	0.140760773144205	0.0275128629627598	-0.0835107776691623	0.0369853463751365	0.155471175459392	0.11559007218773	0.158088366953648	0.00246131849532147
TIMM44	TIMM44	grey	grey	0.103016998000991	0.0249310728947033	-0.0355088040312773	-0.0494994134092928	0.0916913752619501	0.0180345366877144	-0.0730180775558355	0.0112094949192933	-0.0533527458392822	-0.0348006202060509
IL27RA	IL27RA	grey	grey	-0.0493599328592869	0.00634267901904686	0.0725174066438531	0.110518507074399	0.00324977478778398	0.0891924405195596	0.090724048625985	-0.0570307264523608	-0.0207186375769281	0.0100490456746316
VRK3	VRK3	grey	grey	0.0825709078663956	0.0571106496625917	-0.0364854476455722	-0.0231159765821328	0.0589881309023174	0.0429016055697382	-0.041628796212688	0.0693321569404695	-0.0279097722898434	0.00604493232535129
FAM32A	FAM32A	grey	grey	0.0198736439748687	0.0998005844906137	0.0467961938616848	0.00305827617879974	0.114594335914733	0.0768754409622242	0.0192542230020098	0.0863640190860014	-0.0153474853387769	-0.0511800808241554
RASAL3	RASAL3	grey	grey	-0.0395475445804515	0.0417988955242975	-0.0170419569633371	0.0637933040910483	0.0163117497732509	0.0629718695853742	0.00734369725544834	0.0181605859146434	0.0280380973529744	0.0498347414224492
AKAP8	AKAP8	grey	grey	-0.0334888466770409	0.0669714873631074	0.0436249548227697	0.0758051901889468	0.0226225592645694	0.0722779197053912	0.0613982854925455	0.000797615725520966	6.69765458059202e-05	-0.0311746348305098
ILVBL	ILVBL	scHCC1	turquoise	0.122862206673792	0.0534421115196786	-0.0935371544914319	-0.0436942381144287	0.127851967358759	0.0395847884865548	-0.120734150488888	0.00897113527020906	-0.0968926220009382	-0.0110540573498894
SYDE1	SYDE1	grey	grey	0.109414767687206	0.0453147723818461	-0.0214733326526295	-0.0548170300519924	0.0782640817968598	0.0212641737552394	-0.0736569031748591	0.0232332488807178	-0.0574551656976882	-0.0213768534351956
POP4	POP4	grey	grey	0.0534456937101615	0.0842764398066329	0.0336806065569502	-0.0378228439991428	0.046225737120215	0.0178242552384663	-0.0127427159830405	0.093858818475535	0.0276198876961348	0.0499387432493928
URI1	URI1	scHCC4	green	0.0954707141206778	0.0155680747977238	0.00470141744045373	-0.00107723707660221	0.22129441690917	0.0984348147553778	-0.0493049506989385	-0.0461714694259527	-0.152441269028313	-0.00383102721932974
PDCD5	PDCD5	grey	grey	0.0427504599660329	0.183905582488497	0.00390230080389745	-0.0445795309654417	0.0259881471915986	0.016224414651701	-0.0085156998774956	0.174837762306104	0.101840634587481	0.00665222148803972
RPS16	RPS16	scHCC8	red	-0.275286334242785	0.146366376421023	0.0964563955243966	0.0125194410892025	-0.411137257524294	-0.128796051616461	0.24393783227548	0.422253462999163	0.656047348178301	0.11991790410483
TIMM50	TIMM50	grey	grey	-0.0250917765811961	0.139630143198188	0.00094559053985044	0.0340613196280444	0.0127314074499164	0.0568957085098699	0.0323100781064519	0.0864318936324314	0.0765881084367782	-0.0155927411182831
FBL	FBL	grey	grey	0.0267291671543007	0.180619145914746	-0.0758767523781483	0.00310717963073187	0.0228325674125432	0.057012031483734	-0.0346154842953319	0.139805498553046	0.10044974281134	-0.00454395412174167
DYRK1B	DYRK1B	grey	grey	0.00475989836659877	-0.0264422339194337	0.00576171581059722	0.00560835718863358	0.0106468298869311	-0.00933549505966657	-0.00661341527371741	-0.0204949148766267	-0.0201278330353423	0.0358810001266923
GPI	GPI	grey	grey	0.152551463745555	0.0276638208861994	-0.0381017307224099	-0.116579070513334	-0.0503402858838407	-0.0998367822161968	-0.097769795901432	0.0681859669303001	0.0226983258792709	0.0289149759786309
PLD3	PLD3	scHCC1	turquoise	0.15558436660529	-0.0410052066253426	-0.0521554321135919	-0.0787021473917779	0.0935373737255174	-0.021488485289171	-0.100237675660806	-0.00663564554462421	-0.095023304708094	-0.00415920104171503
PIAS4	PIAS4	grey	grey	0.00710015895923042	0.0266419718261036	0.0120570060413735	-0.00692739109755593	0.0656097328321518	0.0605026829706462	-0.0111465683603765	-0.00662172270961628	-0.0559920089264214	0.0153305767231097
CCDC94	CCDC94	grey	grey	-0.0123824532748598	0.00472030671742114	-0.000193816327548723	0.0169999876250906	0.00890796895291482	0.00853858439184921	0.00200615778757216	-0.00774571180387466	-0.0173674042250239	-0.0050839759577024
TBCB	TBCB	scHCC8	red	-0.184896314773158	0.114128276907518	0.158505259634433	0.0921424830946746	-0.127347052944687	0.0274209343231758	0.217628001692526	0.136096660503755	0.256997009176057	-0.0247689361750073
POLR2I	POLR2I	grey	grey	0.00644589739934246	0.132780477533004	0.0989287985978125	-0.0141313359302454	0.000371246883360494	0.0177183096941732	0.0654475787750447	0.148073848474582	0.0916686681354703	-0.0549087162054934
SLC1A5	SLC1A5	grey	grey	0.0960176523824771	0.0928029958261416	-0.103232706266751	-0.00499052006065102	0.109158464742226	0.0745573345989334	-0.119638087518442	-0.00140313341367707	-0.0781042147272331	-0.0184623809700537
PRKD2	PRKD2	scHCC5	blue	-0.0370684566314853	-0.011724505371868	-0.0390531934183705	0.133853750523076	0.0486519553112701	0.105605509464957	0.0340941743441137	-0.0351609817364949	-0.0196701026279886	-0.0119888827868607
HNRNPUL1	HNRNPUL1	grey	grey	0.0813882665731049	0.100750178308003	-0.0141644778843269	-0.0390837506824101	-0.00440942691489872	0.00596093392596969	-0.0495656472466242	0.0328176343918973	-0.0316101948120266	0.075866632956113
FZR1	FZR1	scHCC5	blue	0.029043698348165	0.125193355598943	-0.00311023488773944	0.00347934825214181	-0.0112573879842598	0.0411138556068064	-0.0241718138007741	0.0191234068485983	-0.0135290110255999	0.0289399483372472
BBC3	BBC3	grey	grey	-0.0275645984467167	0.00476423662169154	-0.00290728321783961	0.0126734487851389	0.039111846104996	0.0515485981084539	-0.016523206096699	-0.00995597826313262	-0.0042607107982087	0.0269287702660732
TGFB1	TGFB1	scHCC5	blue	0.00549058742561686	0.070795713727272	0.0807735029919429	0.0103984619868636	0.0735401714199772	0.0617337588890584	0.030535748309062	-0.00440466932434024	-0.0371104698547736	0.0370304441990912
DENND3	DENND3	grey	grey	0.0667257249161649	-0.0336399292773628	-0.0609871251109837	-0.022153873358594	0.0478325317934027	-0.00235156186900507	-0.0672965621553231	-0.0347435341803289	-0.0771014215888814	-0.0141226958543784
DMAC2	DMAC2	grey	grey	-0.00944375021070736	0.0764003803897363	0.0418586816009877	-0.00885193143807356	-0.0218925616845835	0.00399474877442363	0.026374764265639	0.0558385044441123	0.0370129898783756	0.0134337000162349
PLIN3	PLIN3	scHCC1	turquoise	0.101123254701783	0.112666734431372	-0.00486047543504497	-0.0480486715667145	0.0508946312203629	0.00389650169684897	-0.0288250945478007	0.0417022867963022	-0.0397671818828998	0.0200357769517147
MRPL4	MRPL4	grey	grey	-0.0110900808453604	0.0783503852458794	0.0922095035349036	0.016306764936828	0.0219659272345781	0.0351081816338753	0.0606974252368577	0.0255641788128985	-0.00218654710324439	-0.0696655258676591
RPS19	RPS19	scHCC8	red	-0.0330287551610414	0.0585061310808481	-0.104929985995	-0.100941119194158	-0.0919193618058059	-0.0813554769522779	-0.0288847223813585	0.454532919706094	0.464323979580792	0.100851830173564
NOP53	NOP53	scHCC1	turquoise	0.170177379253127	-0.0189238380122144	-0.11891194660082	-0.0693126902405528	0.274864739777483	0.100158416649232	-0.186972553889173	0.00890611390118944	-0.137698962266844	0.00707235844939723
NKG7	NKG7	scHCC9	magenta	-0.101776487726255	-0.0128062827109892	0.0384845840160786	-0.0296723146920391	-0.195388636229015	-0.113773142352563	0.0585959543393614	0.0398928225696486	0.190350144496452	0.601217240652204
ETFB	ETFB	scHCC7	black	0.0429172589125184	0.092490394545338	0.00972829693814011	-0.0827151141209283	-0.0598188150687936	-0.0284627120073122	-0.00742276143778437	0.160005024730071	0.0945986810014418	0.0232065698243107
BABAM1	BABAM1	grey	grey	0.0183345997662465	0.0756891309702115	-0.019466270187876	0.034682436422452	0.069569860829874	0.086762026316768	0.0208892488055646	0.0499976999374008	0.0187635301363663	0.042352833899175
TYK2	TYK2	grey	grey	-0.0561964189975943	-0.0324523407333856	0.0631213148980483	0.0187246935512336	-0.107799509809331	-0.053455828313196	0.0715784333092771	0.00911019708120651	0.0780560917780174	0.0320397217329195
SULT2A1	SULT2A1	grey	grey	-0.11664826653624	0.0629052176164367	0.0769676293523611	0.0974066355797193	-0.1049941886873	0.0305920466095348	0.127736154667328	0.0409159905215917	0.121405593108114	-0.0191788899543485
CDC37	CDC37	grey	grey	0.0253395698948418	0.0742579588321086	0.0663444049494033	0.0358331177017693	0.124372972224116	0.0921544700999678	0.0450810904552055	0.092919014780478	0.0213287303166617	-0.0633746611736078
NAPA	NAPA	scHCC5	blue	0.00816770175074143	-0.00232897914171407	-0.0292180154276892	0.0345213632717155	0.126526900844847	0.0621080498113925	-0.026731250127246	-0.0233708772774165	-0.0597368700513368	0.0153460161281932
RABAC1	RABAC1	scHCC8	red	-0.147653618994146	0.0377236388024794	0.147129882929624	0.0899966281218199	-0.135310253761301	-0.0105264848550363	0.199527807200449	0.11987249560382	0.230440495468318	0.00364151699147513
CNFN	CNFN	scHCC3	brown	-0.109583399429326	-0.0480258518273021	-0.0281705443702258	0.0852757811829557	-0.0314273942769393	0.0310099547659257	0.0696391503995469	-0.00393448912726544	0.057884890713845	-0.040276509429918
KDELR1	KDELR1	grey	grey	0.0187654329511188	0.0667948713099342	0.0062140539356725	-0.000651660497948762	-0.0414510877387208	0.0165657686243802	0.023645395951965	0.100755702183667	0.10549374617905	-0.0609162052467774
CYTH2	CYTH2	grey	grey	0.0322338667781296	0.0301556777842346	0.0348170123000531	0.01902630448896	0.0637423828306563	0.0463020399560665	0.0342472624332527	0.026027056522405	0.0110808455448229	-0.042996787654019
GRWD1	GRWD1	scHCC4	green	0.0533040236514979	0.0290016388562117	0.0178171067581992	-0.00268521436958752	0.117758001518667	0.067724276763257	-0.0295931869251859	-0.0517307096167665	-0.0858761341884158	-0.0659022485324854
CLEC11A	CLEC11A	grey	grey	0.0581625009616661	0.016542616023126	-0.0594537328586048	0.0170924401643837	0.0282217669583351	0.0265618616324103	-0.0463286697167855	0.0355034163816105	-0.0224482156340149	-0.00866110160221856
CARD8	CARD8	scHCC5	blue	0.00270400541212011	0.0385839761067421	-0.114652294005133	0.101278682190322	0.0300006031391381	0.137391286539068	-0.0245790487245885	0.05408578600172	0.0474498669207813	0.00757020809191491
LIG1	LIG1	grey	grey	0.0746952703283398	0.176157255214862	-0.0703887792822245	-0.0577909797594285	0.0707669106525443	0.0581824727209752	-0.088148569215274	0.0555061859390675	-0.027291149376979	0.027632918226972
PLA2G4C	PLA2G4C	scHCC1	turquoise	0.160686841900971	0.0337481905378066	-0.114966882210969	-0.0639861033031906	0.101383097475519	0.02527356780739	-0.153513636172176	0.068558132482087	-0.0723048051440784	-0.0537156939495157
DBP	DBP	grey	grey	0.0726098673535813	-0.0295359949630471	-0.0408895025574469	-0.0840471580607537	-0.0364302709507193	-0.0602401906490872	-0.0636372396542398	0.00933404542618831	0.00998109588181993	0.0175832143390683
TMEM205	TMEM205	grey	grey	-0.0357942133596572	0.0271334006671604	0.0525688719802865	0.0522776504833188	-0.00756772131641719	0.014140722354921	0.0781822072020263	0.0478082391037407	0.066193927814889	-0.0376128717549368
PLPPR2	PLPPR2	grey	grey	-0.0133775355257786	-0.0384326231556879	0.00429180211233839	0.0391583077198894	-0.0230234035864539	0.026599607864482	0.0244345713554631	-0.0422407125162241	0.00210995548995658	-0.00410957815976482
RASIP1	RASIP1	grey	grey	0.0973947044930112	0.0334643984164051	-0.0423941065204198	0.00752395412442322	0.0998119417602364	0.0393711472496229	-0.0639735840935424	-0.0456357041989602	-0.132739214427023	-0.0243190005319724
BCAT2	BCAT2	grey	grey	0.0415810340417085	0.0705467108420293	0.00845611565452513	0.0228439742296528	0.0902854492438844	0.08905605592907	-0.0148520318723699	0.0346546317835987	-0.0149138780806833	-0.0345937805723618
MIER2	MIER2	grey	grey	-0.00742790638231245	0.00400797340523838	0.0405781452728885	-0.00726821854836961	0.0448796331342391	0.0260785679820436	0.0206010106548899	-0.0576510016963756	-0.0794076321852842	-0.0417944602087134
[truncated: 7,142 more rows]
