# Supplementary material for: TM4SF1 overexpression in tumor-associated endothelial cells promotes microvascular invasion in hepatocellular carcinoma
Source: Front Oncol. 2025 Mar 7;15:1526177. doi: 10.3389/fonc.2025.1526177 (PMC11925789; doi:10.3389/fonc.2025.1526177)
Supplement: Supplementary file 12 [file DataSheet11.csv]

ONTOLOGY	ID	Description	GeneRatio	BgRatio	pvalue	p.adjust	qvalue	geneID	Count
BP	GO:0031589	cell-substrate adhesion	16/247	356/18870	1.98926379862841e-05	0.0368360211576352	0.0323855974824697	3675/182/4192/2651/6237/3691/94/10516/10018/3678/7412/2199/133584/11170/3987/55742	16
BP	GO:0001667	ameboidal-type cell migration	19/247	497/18870	3.18977290544556e-05	0.0368360211576352	0.0323855974824697	3675/56920/2530/4254/5217/393/4233/1948/6237/3691/5168/306/94/7424/6868/29941/64321/79812/5336	19
BP	GO:0008217	regulation of blood pressure	11/247	187/18870	3.71165298380988e-05	0.0368360211576352	0.0323855974824697	6196/5125/1522/4883/94/7424/1636/476/2982/154/2702	11
BP	GO:0003007	heart morphogenesis	13/247	264/18870	4.76579567964787e-05	0.0368360211576352	0.0323855974824697	2006/182/10413/94/27250/9510/9249/23462/64321/55273/7122/55742/2702	13
BP	GO:0048844	artery morphogenesis	7/247	80/18870	8.52250514113551e-05	0.0368360211576352	0.0323855974824697	182/4192/1948/3949/94/23462/2702	7
BP	GO:0003151	outflow tract morphogenesis	7/247	81/18870	9.22594177124754e-05	0.0368360211576352	0.0323855974824697	2006/182/9249/64321/7122/55742/2702	7
BP	GO:0044319	wound healing, spreading of cells	5/247	37/18870	0.000114239450850822	0.0368360211576352	0.0323855974824697	83478/94/6868/3678/977	5
BP	GO:0090505	epiboly involved in wound healing	5/247	37/18870	0.000114239450850822	0.0368360211576352	0.0323855974824697	83478/94/6868/3678/977	5
BP	GO:0090504	epiboly	5/247	38/18870	0.000130154582482078	0.0368360211576352	0.0323855974824697	83478/94/6868/3678/977	5
BP	GO:0002011	morphogenesis of an epithelial sheet	6/247	60/18870	0.000131205695578579	0.0368360211576352	0.0323855974824697	182/83478/94/6868/3678/977	6
BP	GO:0035024	negative regulation of Rho protein signal transduction	4/247	21/18870	0.000143904559548604	0.0368360211576352	0.0323855974824697	3675/4233/83892/253980	4
BP	GO:0010810	regulation of cell-substrate adhesion	11/247	220/18870	0.000159213123912965	0.0368360211576352	0.0323855974824697	3675/182/4192/2651/6237/94/3678/2199/133584/11170/3987	11
BP	GO:0120161	regulation of cold-induced thermogenesis	9/247	150/18870	0.000163078135413622	0.0368360211576352	0.0323855974824697	79602/25979/4883/5334/3953/58488/6868/2180/154	9
BP	GO:0106106	cold-induced thermogenesis	9/247	151/18870	0.000171468324555726	0.0368360211576352	0.0323855974824697	79602/25979/4883/5334/3953/58488/6868/2180/154	9
BP	GO:0035313	wound healing, spreading of epidermal cells	4/247	22/18870	0.000174083275792227	0.0368360211576352	0.0323855974824697	83478/94/6868/3678	4
BP	GO:0031099	regeneration	10/247	191/18870	0.000217929918722909	0.0432318476266571	0.0380086983246337	4313/8428/6387/4192/10413/306/55909/1636/55959/22876	10
BP	GO:0003018	vascular process in circulatory system	12/247	269/18870	0.00023396119927814	0.0436819321475774	0.0384044049093715	489/8671/4313/6509/3953/10257/1636/2982/154/56998/7122/2702	12
BP	GO:0003081	regulation of systemic arterial blood pressure by renin-angiotensin	4/247	24/18870	0.000247732343226091	0.0436834698555341	0.038405756835811	6196/5125/1522/1636	4
BP	GO:0001822	kidney development	13/247	314/18870	0.000268250394347066	0.0448119342977677	0.0393978834024416	3675/5125/182/1948/23213/10413/10018/9510/1636/64321/2200/56998/55959	13
BP	GO:0007160	cell-matrix adhesion	11/247	239/18870	0.000325426074837487	0.0499218695599998	0.0438904507689316	3675/182/6237/3691/94/10516/10018/3678/7412/11170/3987	11
BP	GO:0048015	phosphatidylinositol-mediated signaling	4/247	26/18870	0.000341453594210965	0.0499218695599998	0.0438904507689316	5332/5287/5336/22876	4
BP	GO:0003044	regulation of systemic arterial blood pressure mediated by a chemical signal	5/247	47/18870	0.000361441899017289	0.0499218695599998	0.0438904507689316	6196/5125/1522/1636/154	5
BP	GO:0072001	renal system development	13/247	324/18870	0.00036228820372089	0.0499218695599998	0.0438904507689316	3675/5125/182/1948/23213/10413/10018/9510/1636/64321/2200/56998/55959	13
BP	GO:1990845	adaptive thermogenesis	9/247	168/18870	0.000379153339522256	0.0499218695599998	0.0438904507689316	79602/25979/4883/5334/3953/58488/6868/2180/154	9
BP	GO:0046580	negative regulation of Ras protein signal transduction	5/247	48/18870	0.000399207452790904	0.0499218695599998	0.0438904507689316	3675/4233/83892/83478/253980	5
BP	GO:0010631	epithelial cell migration	14/247	372/18870	0.000413461675840166	0.0499218695599998	0.0438904507689316	3675/4254/5217/4233/1948/6237/5168/306/94/7424/6868/29941/79812/5336	14
BP	GO:0030336	negative regulation of cell migration	14/247	373/18870	0.000424666187183363	0.0499218695599998	0.0438904507689316	5217/393/182/8428/6387/6237/23213/94/3486/79812/79772/7122/8519/79148	14
CC	GO:0005775	vacuolar lumen	11/258	176/19886	1.96769783736279e-05	0.00433486883820224	0.00373214159204215	23324/175/51816/1727/1203/55313/29108/8029/633/10383/9374	11
CC	GO:0005925	focal adhesion	17/258	421/19886	3.86697020800166e-05	0.00433486883820224	0.00373214159204215	51056/3675/5595/4179/1948/6237/3691/26136/83478/6868/3678/54751/11170/3987/977/55742/5500	17
CC	GO:0062023	collagen-containing extracellular matrix	17/258	429/19886	4.88655814942513e-05	0.00433486883820224	0.00373214159204215	2006/4313/8425/1522/6387/4192/3691/23213/10516/9510/2199/133584/2200/79812/977/633/79148	17
CC	GO:0030055	cell-substrate junction	17/258	431/19886	5.17596279188327e-05	0.00433486883820224	0.00373214159204215	51056/3675/5595/4179/1948/6237/3691/26136/83478/6868/3678/54751/11170/3987/977/55742/5500	17
CC	GO:0009925	basal plasma membrane	12/258	282/19886	0.000333986356906175	0.0223770859127137	0.0192657393246931	3675/8671/9843/4233/3953/10257/3949/3691/6563/1636/476/19	12
CC	GO:0045178	basal part of cell	12/258	301/19886	0.000597572348503019	0.0250158625416195	0.0215376161395247	3675/8671/9843/4233/3953/10257/3949/3691/6563/1636/476/19	12
CC	GO:0005765	lysosomal membrane	15/258	441/19886	0.000683229125638107	0.0250158625416195	0.0215376161395247	1534/57600/79901/5337/1203/8029/55754/3949/23208/6272/64114/53346/64798/374395/8519	15
CC	GO:0098852	lytic vacuole membrane	15/258	441/19886	0.000683229125638107	0.0250158625416195	0.0215376161395247	1534/57600/79901/5337/1203/8029/55754/3949/23208/6272/64114/53346/64798/374395/8519	15
CC	GO:0098636	protein complex involved in cell adhesion	5/258	57/19886	0.000854068663654974	0.0250158625416195	0.0215376161395247	3675/3691/58494/3678/79812	5
CC	GO:0030667	secretory granule membrane	12/258	314/19886	0.000864418419571883	0.0250158625416195	0.0215376161395247	1534/5337/10857/55754/965/4179/10257/22918/64114/3708/10972/374395	12
CC	GO:0005766	primary lysosome	8/258	155/19886	0.000961846708090586	0.0250158625416195	0.0215376161395247	175/51816/1727/55313/29108/55754/374395/10383	8
CC	GO:0042582	azurophil granule	8/258	155/19886	0.000961846708090586	0.0250158625416195	0.0215376161395247	175/51816/1727/55313/29108/55754/374395/10383	8
CC	GO:0005604	basement membrane	6/258	90/19886	0.0011280530898518	0.0250158625416195	0.0215376161395247	3691/9510/133584/2200/79812/977	6
CC	GO:0031463	Cul3-RING ubiquitin ligase complex	4/258	36/19886	0.00117637854234387	0.0250158625416195	0.0215376161395247	11275/83892/8405/253980	4
CC	GO:0042581	specific granule	8/258	160/19886	0.00118023864117274	0.0250158625416195	0.0215376161395247	5337/1522/10857/55754/5768/22918/64114/306	8
CC	GO:0035578	azurophil granule lumen	6/258	91/19886	0.00119478746467436	0.0250158625416195	0.0215376161395247	175/51816/1727/55313/29108/10383	6
CC	GO:0009897	external side of plasma membrane	13/258	387/19886	0.00171659835290237	0.032072448244037	0.0276130426358716	3675/1439/6387/8029/3953/10257/3949/3590/1636/3678/7412/19/3563	13
CC	GO:0005774	vacuolar membrane	15/258	484/19886	0.00172329572654527	0.032072448244037	0.0276130426358716	1534/57600/79901/5337/1203/8029/55754/3949/23208/6272/64114/53346/64798/374395/8519	15
CC	GO:0032587	ruffle membrane	6/258	100/19886	0.00194018102281212	0.0342084548758979	0.0294520554155413	660/51763/6868/3678/11170/5336	6
MF	GO:0005178	integrin binding	12/249	154/18496	1.20284680296575e-06	0.00064232019278371	0.000578632619952997	3675/8425/6387/3384/3691/10516/6868/58494/3678/7412/2200/977	12
MF	GO:0030023	extracellular matrix constituent conferring elasticity	4/249	10/18496	6.31820519927239e-06	0.00168696078820573	0.00151969461898289	2006/10516/2199/2200	4
MF	GO:0097493	structural molecule activity conferring elasticity	4/249	12/18496	1.457970144411e-05	0.00259518685705158	0.00233786791577483	2006/10516/2199/2200	4
MF	GO:0042578	phosphoric ester hydrolase activity	14/249	358/18496	0.000372428911628343	0.0405466068140206	0.0365263144372312	5337/8871/5332/55313/5334/51763/5168/10217/5784/476/79660/5336/22876/5500	14
MF	GO:0005112	Notch binding	4/249	26/18496	0.000379649876535773	0.0405466068140206	0.0365263144372312	182/83892/6868/3714	4
