# Supplementary material for: TM4SF1 overexpression in tumor-associated endothelial cells promotes microvascular invasion in hepatocellular carcinoma
Source: Front Oncol. 2025 Mar 7;15:1526177. doi: 10.3389/fonc.2025.1526177 (PMC11925789; doi:10.3389/fonc.2025.1526177)
Supplement: Supplementary file 13 [file DataSheet12.csv]

ONTOLOGY	ID	Description	GeneRatio	BgRatio	pvalue	p.adjust	qvalue	geneID	Count
BP	GO:0007015	actin filament organization	16/146	464/18870	6.39894156455645e-07	0.0015248677748338	0.00140574642581361	9168/998/3925/800/11034/83543/55930/23075/388/8407/50848/10602/1901/11346/4644/2013	16
BP	GO:0042060	wound healing	14/146	423/18870	5.35048142632538e-06	0.00637509861946669	0.00587708144039004	966/4627/10398/2335/79026/301/26509/953/2247/50848/8323/65991/947/358	14
BP	GO:0051017	actin filament bundle assembly	8/146	161/18870	3.66996111892699e-05	0.0242029640088513	0.0223122494363464	998/3925/800/83543/23075/50848/1901/11346	8
BP	GO:0061572	actin filament bundle organization	8/146	165/18870	4.37074590936052e-05	0.0242029640088513	0.0223122494363464	998/3925/800/83543/23075/50848/1901/11346	8
BP	GO:0051384	response to glucocorticoid	7/146	127/18870	5.92080731098866e-05	0.0242029640088513	0.0223122494363464	3485/445/301/6781/3490/2/358	7
BP	GO:0099563	modification of synaptic structure	4/146	28/18870	6.09390617092354e-05	0.0242029640088513	0.0223122494363464	998/27145/388/11346	4
BP	GO:0007266	Rho protein signal transduction	7/146	137/18870	9.55771292762898e-05	0.0258750028647755	0.0238536700659436	998/3925/388/50848/10602/57493/9289	7
BP	GO:0045766	positive regulation of angiogenesis	8/146	185/18870	9.77234686458158e-05	0.0258750028647755	0.0238536700659436	1512/10266/2247/388/23576/947/2013/358	8
BP	GO:1904018	positive regulation of vasculature development	8/146	185/18870	9.77234686458158e-05	0.0258750028647755	0.0238536700659436	1512/10266/2247/388/23576/947/2013/358	8
BP	GO:0008360	regulation of cell shape	7/146	140/18870	0.000109477147660122	0.0260884042874071	0.0240504007543868	54873/4627/2335/103910/301/50848/10602	7
BP	GO:0003158	endothelium development	7/146	143/18870	0.000124978655821762	0.0270749215293872	0.0249598521244036	388/50848/6781/1901/57493/947/5175	7
BP	GO:0031960	response to corticosteroid	7/146	149/18870	0.000161336671272778	0.0313359390236497	0.0288880026248899	3485/445/301/6781/3490/2/358	7
BP	GO:0032970	regulation of actin filament-based process	11/146	379/18870	0.000180641261245411	0.0313359390236497	0.0288880026248899	9168/998/4627/3925/11034/23075/50848/6781/10602/1901/11346	11
BP	GO:0032231	regulation of actin filament bundle assembly	6/146	107/18870	0.000184096998040745	0.0313359390236497	0.0288880026248899	998/3925/23075/50848/1901/11346	6
BP	GO:2001212	regulation of vasculogenesis	3/146	16/18870	0.00023599635737407	0.0374919546414938	0.0345631156378725	10266/947/2013	3
BP	GO:0050900	leukocyte migration	11/146	396/18870	0.00026346738702831	0.0392401739555289	0.036174765574216	998/4627/57509/3958/23075/301/50848/1901/947/2013/5175	11
BP	GO:0110053	regulation of actin filament organization	9/146	273/18870	0.000280044251304075	0.03925561475633	0.0361890001530405	9168/998/3925/11034/23075/50848/10602/1901/11346	9
BP	GO:0007009	plasma membrane organization	7/146	170/18870	0.000361370564353064	0.0478414474918528	0.0441041150763067	30846/4627/10397/858/79026/26509/2013	7
BP	GO:0045765	regulation of angiogenesis	10/146	349/18870	0.000394419376835914	0.0494684934210517	0.0456040575876206	1512/10266/2247/388/23576/5797/947/2013/358/641700	10
CC	GO:0045177	apical part of cell	14/145	469/19886	8.85199643159665e-06	0.00256707896516303	0.00227356539927324	8611/483/998/2335/3485/103910/9365/301/8470/6781/8323/947/2013/358	14
CC	GO:0016324	apical plasma membrane	12/145	403/19886	4.0781786784684e-05	0.00315929339462668	0.00279806747110312	8611/483/2335/3485/9365/301/8470/6781/8323/947/2013/358	12
CC	GO:0045121	membrane raft	10/145	286/19886	4.84026035245523e-05	0.00315929339462668	0.00279806747110312	30846/8611/858/79026/26509/112464/1901/9289/2013/5175	10
CC	GO:0098857	membrane microdomain	10/145	287/19886	4.98415276664529e-05	0.00315929339462668	0.00279806747110312	30846/8611/858/79026/26509/112464/1901/9289/2013/5175	10
CC	GO:0016459	myosin complex	5/145	56/19886	5.44705757694255e-05	0.00315929339462668	0.00279806747110312	4627/10398/103910/55930/4644	5
CC	GO:0062023	collagen-containing extracellular matrix	12/145	429/19886	7.424522518072e-05	0.00358851921706813	0.00317821665685889	1512/4256/3910/2335/5269/3958/301/3490/51162/2/4059/6277	12
CC	GO:0001725	stress fiber	5/145	70/19886	0.000159038193356173	0.00576513450916127	0.00510596304985608	3983/4627/10398/103910/11346	5
CC	GO:0097517	contractile actin filament bundle	5/145	70/19886	0.000159038193356173	0.00576513450916127	0.00510596304985608	3983/4627/10398/103910/11346	5
CC	GO:0042641	actomyosin	5/145	76/19886	0.000234417977771356	0.00755346817263257	0.00668982299136968	3983/4627/10398/103910/11346	5
CC	GO:0032432	actin filament bundle	5/145	79/19886	0.00028101037215816	0.00814930079258663	0.00721752955858852	3983/4627/10398/103910/11346	5
CC	GO:0005901	caveola	5/145	81/19886	0.000315763357714436	0.00832467033974422	0.00737284777821267	30846/8611/858/26509/112464	5
CC	GO:0016460	myosin II complex	3/145	26/19886	0.000872985046472552	0.0210971386230867	0.0186849430999388	4627/10398/103910	3
CC	GO:0005925	focal adhesion	10/145	421/19886	0.00105994245333051	0.0227520164113199	0.0201506061864321	7431/998/966/4627/858/79026/83543/301/388/8470	10
CC	GO:0031252	cell leading edge	10/145	423/19886	0.00109837320606372	0.0227520164113199	0.0201506061864321	7431/998/3983/4627/83543/23075/8470/5797/4644/6277	10
CC	GO:0030055	cell-substrate junction	10/145	431/19886	0.00126369306360281	0.0235532355996331	0.0208602159212721	7431/998/966/4627/858/79026/83543/301/388/8470	10
CC	GO:0070820	tertiary granule	6/145	164/19886	0.00129948886066941	0.0235532355996331	0.0208602159212721	966/1512/84418/5269/3958/258010	6
CC	GO:0044853	plasma membrane raft	5/145	112/19886	0.00138072832204609	0.0235536007878451	0.0208605393547521	30846/8611/858/26509/112464	5
CC	GO:0030016	myofibril	7/145	236/19886	0.00175248889999044	0.0282345433887349	0.0250062743624367	10398/103910/800/79026/805/8470/11346	7
CC	GO:0070821	tertiary granule membrane	4/145	73/19886	0.00199886176457254	0.030508942722423	0.027020624407518	966/84418/5269/258010	4
CC	GO:0043292	contractile fiber	7/145	245/19886	0.00216492525283882	0.0313914161661629	0.0278021979838248	10398/103910/800/79026/805/8470/11346	7
CC	GO:0070938	contractile ring	2/145	10/19886	0.00228667982327191	0.0315779594642311	0.0279674123748544	4627/7402	2
CC	GO:0042383	sarcolemma	5/145	141/19886	0.00376203370299431	0.0495904442667432	0.0439203934703642	858/79026/301/7402/358	5
MF	GO:0045296	cadherin binding	11/140	334/18496	4.82395330644911e-05	0.016497920308056	0.0157413213157813	23348/4627/10397/800/9208/79026/23075/301/8407/50848/5797	11
